# Supplementary material for: The distinct initiation sites and processing activities of TTLL4 and TTLL7 in glutamylation of brain tubulin
Source: J Biol Chem. 2023 Jun 14;299(7):104923. doi: 10.1016/j.jbc.2023.104923 (PMC10404701; doi:10.1016/j.jbc.2023.104923)
Supplement: Supporting information S1 [file mmc2.xlsx]

## Sheet: Proteins
Checked	Protein FDR Confidence: Sequest HT	Master	Accession	Description	Exp. q-value: Sequest HT	Coverage [%]	# Peptides	# PSMs	# Unique Peptides	# Protein Groups	# AAs	MW [kDa]	calc. pI	Score Sequest HT: Sequest HT	# Peptides (by Search Engine): Sequest HT
FALSE	High	Master Protein	Q7TMM9	Tubulin beta-2A chain OS=Mus musculus OX=10090 GN=Tubb2a PE=1 SV=1	0	84	32	364	5	1	445	49.9	4.89	1061.96	32
	Checked	Confidence	Sequence	Modifications	# Protein Groups	# Proteins	# PSMs	Master Protein Accessions	# Missed Cleavages	Theo. MH+ [Da]	Confidence (by Search Engine): Sequest HT	XCorr (by Search Engine): Sequest HT
	FALSE	High	MSATFIGNSTAIQELFK		2	7	5	Q7TMM9; A0A5S6QE49	0	1857.94	High	4.17
		Checked	Confidence	Identifying Node	PSM Ambiguity	Annotated Sequence	Modifications	# Protein Groups	# Proteins	Master Protein Accessions	Protein Accessions	# Missed Cleavages	Charge	DeltaScore	DeltaCn	Rank	Search Engine Rank	m/z [Da]	MH+ [Da]	Theo. MH+ [Da]	DeltaM [ppm]	Deltam/z [Da]	Activation Type	MS Order	Isolation Interference [%]	Ion Inject Time [ms]	RT [min]	First Scan	Spectrum File	File ID	XCorr
		FALSE	High	Sequest HT (A2)	Selected	MSATFIGNSTAIQELFK		2	7	Q7TMM9; A0A5S6QE49	Q7TMM9; Q62363; Q9DCR1; P68372; Q99J49; Q9CWF2; A0A5S6QE49	0	3	0	0	1	1	619.985	1857.94	1857.94	-1.04	-0.00064	HCD (High Energy Collision Dissociation)	MS2	13.5051	18.799	107.868	46433	OFL003164-NC-a1A-b2A-tubulin.raw	F5	4.17
		FALSE	High	Sequest HT (A2)	Selected	MSATFIGNSTAIQELFK		2	7	Q7TMM9; A0A5S6QE49	Q7TMM9; Q62363; Q9DCR1; P68372; Q99J49; Q9CWF2; A0A5S6QE49	0	2	0	0	1	1	929.475	1857.94	1857.94	0.24	0.00023	HCD (High Energy Collision Dissociation)	MS2	8.32426	50	108.387	46754	OFL003164-NC-a1A-b2A-tubulin.raw	F5	3.64
		FALSE	High	Sequest HT (A2)	Selected	MSATFIGNSTAIQELFK		2	7	Q7TMM9; A0A5S6QE49	Q7TMM9; Q62363; Q9DCR1; P68372; Q99J49; Q9CWF2; A0A5S6QE49	0	2	0	0	1	1	929.474	1857.94	1857.94	-0.7	-0.00065	HCD (High Energy Collision Dissociation)	MS2	0.869121	5.581	107.862	46431	OFL003164-NC-a1A-b2A-tubulin.raw	F5	3.45
		FALSE	High	Sequest HT (A2)	Selected	MSATFIGNSTAIQELFK		2	7	Q7TMM9; A0A5S6QE49	Q7TMM9; Q62363; Q9DCR1; P68372; Q99J49; Q9CWF2; A0A5S6QE49	0	2		0	2	2	929.474	1857.94	1857.94	0.06	5e-05	HCD (High Energy Collision Dissociation)	MS2	26.4698	50	109.684	47604	OFL003164-NC-a1A-b2A-tubulin.raw	F5	3.32
		FALSE	High	Sequest HT (A2)	Selected	MSATFIGNSTAIQELFK		2	7	Q7TMM9; A0A5S6QE49	Q7TMM9; Q62363; Q9DCR1; P68372; Q99J49; Q9CWF2; A0A5S6QE49	0	2		0	2	2	929.474	1857.94	1857.94	-0.01	-1e-05	HCD (High Energy Collision Dissociation)	MS2	38.5516	50	107.331	46134	OFL003164-NC-a1A-b2A-tubulin.raw	F5	2.75
	FALSE	High	MREIVHIQAGQCGNQIGAK	1xCarbamidomethyl [C12]; 1xOxidation [M1]	3	8	4	Q7TMM9; Q9D6F9; A0A5S6QE49	1	2126.06	High	5.44
		Checked	Confidence	Identifying Node	PSM Ambiguity	Annotated Sequence	Modifications	# Protein Groups	# Proteins	Master Protein Accessions	Protein Accessions	# Missed Cleavages	Charge	DeltaScore	DeltaCn	Rank	Search Engine Rank	m/z [Da]	MH+ [Da]	Theo. MH+ [Da]	DeltaM [ppm]	Deltam/z [Da]	Activation Type	MS Order	Isolation Interference [%]	Ion Inject Time [ms]	RT [min]	First Scan	Spectrum File	File ID	XCorr
		FALSE	High	Sequest HT (A2)	Unambiguous	mREIVHLQAGQcGNQIGAK	M1(Oxidation); C12(Carbamidomethyl)	1	2	Q9D6F9	Q9D6F9; P68372	1	4		0	1	2	532.271	2126.06	2126.06	0.75	0.0004	HCD (High Energy Collision Dissociation)	MS2	13.2657	50	20.9114	5194	OFL003164-NC-a1A-b2A-tubulin.raw	F5	5.44
		FALSE	High	Sequest HT (A2)	Unambiguous	mREIVHIQAGQcGNQIGAK	M1(Oxidation); C12(Carbamidomethyl)	2	6	Q7TMM9; A0A5S6QE49	Q7TMM9; Q9ERD7; P99024; A0A1D5RM76; Q9CWF2; A0A5S6QE49	1	4	0	0	1	1	532.271	2126.06	2126.06	0.75	0.0004	HCD (High Energy Collision Dissociation)	MS2	13.2657	50	20.9114	5194	OFL003164-NC-a1A-b2A-tubulin.raw	F5	5.44
		FALSE	High	Sequest HT (A2)	Unambiguous	mREIVHIQAGQcGNQIGAK	M1(Oxidation); C12(Carbamidomethyl)	2	6	Q7TMM9; A0A5S6QE49	Q7TMM9; Q9ERD7; P99024; A0A1D5RM76; Q9CWF2; A0A5S6QE49	1	3		0	1	2	709.358	2126.06	2126.06	-0.1	-7e-05	HCD (High Energy Collision Dissociation)	MS2	6.66242	50	20.8803	5172	OFL003164-NC-a1A-b2A-tubulin.raw	F5	4.53
		FALSE	High	Sequest HT (A2)	Unambiguous	mREIVHLQAGQcGNQIGAK	M1(Oxidation); C12(Carbamidomethyl)	1	2	Q9D6F9	Q9D6F9; P68372	1	3	0	0	1	1	709.358	2126.06	2126.06	-0.1	-7e-05	HCD (High Energy Collision Dissociation)	MS2	6.66242	50	20.8803	5172	OFL003164-NC-a1A-b2A-tubulin.raw	F5	4.53
	FALSE	High	MREIVHIQAGQCGNQIGAK	1xCarbamidomethyl [C12]	3	8	4	Q7TMM9; Q9D6F9; A0A5S6QE49	1	2110.06	High	3.81
		Checked	Confidence	Identifying Node	PSM Ambiguity	Annotated Sequence	Modifications	# Protein Groups	# Proteins	Master Protein Accessions	Protein Accessions	# Missed Cleavages	Charge	DeltaScore	DeltaCn	Rank	Search Engine Rank	m/z [Da]	MH+ [Da]	Theo. MH+ [Da]	DeltaM [ppm]	Deltam/z [Da]	Activation Type	MS Order	Isolation Interference [%]	Ion Inject Time [ms]	RT [min]	First Scan	Spectrum File	File ID	XCorr
		FALSE	High	Sequest HT (A2)	Unambiguous	MREIVHIQAGQcGNQIGAK	C12(Carbamidomethyl)	2	6	Q7TMM9; A0A5S6QE49	Q7TMM9; Q9ERD7; P99024; A0A1D5RM76; Q9CWF2; A0A5S6QE49	1	3	0	0	1	1	704.024	2110.06	2110.06	-2.71	-0.00191	HCD (High Energy Collision Dissociation)	MS2	58.858	50	25.4014	7533	OFL003164-NC-a1A-b2A-tubulin.raw	F5	3.81
		FALSE	High	Sequest HT (A2)	Unambiguous	MREIVHLQAGQcGNQIGAK	C12(Carbamidomethyl)	1	2	Q9D6F9	Q9D6F9; P68372	1	3		0	1	2	704.024	2110.06	2110.06	-2.71	-0.00191	HCD (High Energy Collision Dissociation)	MS2	58.858	50	25.4014	7533	OFL003164-NC-a1A-b2A-tubulin.raw	F5	3.81
		FALSE	High	Sequest HT (A2)	Unambiguous	MREIVHIQAGQcGNQIGAK	C12(Carbamidomethyl)	2	6	Q7TMM9; A0A5S6QE49	Q7TMM9; Q9ERD7; P99024; A0A1D5RM76; Q9CWF2; A0A5S6QE49	1	2		0	1	2	1055.54	2110.07	2110.06	0.82	0.00087	HCD (High Energy Collision Dissociation)	MS2	24.2312	50	25.4587	7560	OFL003164-NC-a1A-b2A-tubulin.raw	F5	2.38
		FALSE	High	Sequest HT (A2)	Unambiguous	MREIVHLQAGQcGNQIGAK	C12(Carbamidomethyl)	1	2	Q9D6F9	Q9D6F9; P68372	1	2	0	0	1	1	1055.54	2110.07	2110.06	0.82	0.00087	HCD (High Energy Collision Dissociation)	MS2	24.2312	50	25.4587	7560	OFL003164-NC-a1A-b2A-tubulin.raw	F5	2.38
	FALSE	High	LTTPTYGDLNHLVSATMSGVTTCLR	1xCarbamidomethyl [C23]; 1xOxidation [M17]	3	9	2	Q7TMM9; Q9D6F9; A0A5S6QE49	0	2724.33	High	2.65
		Checked	Confidence	Identifying Node	PSM Ambiguity	Annotated Sequence	Modifications	# Protein Groups	# Proteins	Master Protein Accessions	Protein Accessions	# Missed Cleavages	Charge	DeltaScore	DeltaCn	Rank	Search Engine Rank	m/z [Da]	MH+ [Da]	Theo. MH+ [Da]	DeltaM [ppm]	Deltam/z [Da]	Activation Type	MS Order	Isolation Interference [%]	Ion Inject Time [ms]	RT [min]	First Scan	Spectrum File	File ID	XCorr
		FALSE	High	Sequest HT (A2)	Unambiguous	LTTPTYGDLNHLVSATmSGVTTcLR	M17(Oxidation); C23(Carbamidomethyl)	3	9	Q7TMM9; Q9D6F9; A0A5S6QE49	Q7TMM9; Q9D6F9; Q9CVR0; Q9DCR1; P99024; P68372; Q99J49; Q9CWF2; A0A5S6QE49	0	3	0.6415	0	1	1	908.783	2724.33	2724.33	0.02	2e-05	HCD (High Energy Collision Dissociation)	MS2	14.897	9.102	97.9787	40632	OFL003164-NC-a1A-b2A-tubulin.raw	F5	2.65
		FALSE	High	Sequest HT (A2)	Unambiguous	LTTPTYGDLNHLVSATmSGVTTcLR	M17(Oxidation); C23(Carbamidomethyl)	3	9	Q7TMM9; Q9D6F9; A0A5S6QE49	Q7TMM9; Q9D6F9; Q9CVR0; Q9DCR1; P99024; P68372; Q99J49; Q9CWF2; A0A5S6QE49	0	3	0.7292	0	1	1	908.783	2724.34	2724.33	0.8	0.00073	HCD (High Energy Collision Dissociation)	MS2	19.2096	50	98.5676	40892	OFL003164-NC-a1A-b2A-tubulin.raw	F5	2.4
	FALSE	High	LTTPTYGDLNHLVSATMSGVTTCLR	1xCarbamidomethyl [C23]	3	9	8	Q7TMM9; Q9D6F9; A0A5S6QE49	0	2708.34	High	4.79
		Checked	Confidence	Identifying Node	PSM Ambiguity	Annotated Sequence	Modifications	# Protein Groups	# Proteins	Master Protein Accessions	Protein Accessions	# Missed Cleavages	Charge	DeltaScore	DeltaCn	Rank	Search Engine Rank	m/z [Da]	MH+ [Da]	Theo. MH+ [Da]	DeltaM [ppm]	Deltam/z [Da]	Activation Type	MS Order	Isolation Interference [%]	Ion Inject Time [ms]	RT [min]	First Scan	Spectrum File	File ID	XCorr
		FALSE	High	Sequest HT (A2)	Unambiguous	LTTPTYGDLNHLVSATMSGVTTcLR	C23(Carbamidomethyl)	3	9	Q7TMM9; Q9D6F9; A0A5S6QE49	Q7TMM9; Q9D6F9; Q9CVR0; Q9DCR1; P99024; P68372; Q99J49; Q9CWF2; A0A5S6QE49	0	4	0.4238	0	1	1	677.84	2708.34	2708.34	0.06	4e-05	HCD (High Energy Collision Dissociation)	MS2	0	50	107.492	46243	OFL003164-NC-a1A-b2A-tubulin.raw	F5	4.79
		FALSE	High	Sequest HT (A2)	Unambiguous	LTTPTYGDLNHLVSATMSGVTTcLR	C23(Carbamidomethyl)	3	9	Q7TMM9; Q9D6F9; A0A5S6QE49	Q7TMM9; Q9D6F9; Q9CVR0; Q9DCR1; P99024; P68372; Q99J49; Q9CWF2; A0A5S6QE49	0	3	0.4142	0	1	1	903.451	2708.34	2708.34	0.02	2e-05	HCD (High Energy Collision Dissociation)	MS2	2.044	50	107.392	46177	OFL003164-NC-a1A-b2A-tubulin.raw	F5	4.08
		FALSE	High	Sequest HT (A2)	Unambiguous	LTTPTYGDLNHLVSATMSGVTTcLR	C23(Carbamidomethyl)	3	9	Q7TMM9; Q9D6F9; A0A5S6QE49	Q7TMM9; Q9D6F9; Q9CVR0; Q9DCR1; P99024; P68372; Q99J49; Q9CWF2; A0A5S6QE49	0	3	0.5115	0	1	1	903.452	2708.34	2708.34	1.09	0.00098	HCD (High Energy Collision Dissociation)	MS2	67.0444	50	110.617	48156	OFL003164-NC-a1A-b2A-tubulin.raw	F5	3.91
		FALSE	High	Sequest HT (A2)	Unambiguous	LTTPTYGDLNHLVSATMSGVTTcLR	C23(Carbamidomethyl)	3	9	Q7TMM9; Q9D6F9; A0A5S6QE49	Q7TMM9; Q9D6F9; Q9CVR0; Q9DCR1; P99024; P68372; Q99J49; Q9CWF2; A0A5S6QE49	0	3	0.4456	0	1	1	903.452	2708.34	2708.34	1.23	0.00111	HCD (High Energy Collision Dissociation)	MS2	0	50	102.951	43530	OFL003164-NC-a1A-b2A-tubulin.raw	F5	3.86
		FALSE	High	Sequest HT (A2)	Unambiguous	LTTPTYGDLNHLVSATMSGVTTcLR	C23(Carbamidomethyl)	3	9	Q7TMM9; Q9D6F9; A0A5S6QE49	Q7TMM9; Q9D6F9; Q9CVR0; Q9DCR1; P99024; P68372; Q99J49; Q9CWF2; A0A5S6QE49	0	2	0.4286	0	1	1	1354.67	2708.34	2708.34	0.22	0.00029	HCD (High Energy Collision Dissociation)	MS2	7.04552	17.228	107.632	46300	OFL003164-NC-a1A-b2A-tubulin.raw	F5	3.78
		FALSE	High	Sequest HT (A2)	Unambiguous	LTTPTYGDLNHLVSATMSGVTTcLR	C23(Carbamidomethyl)	3	9	Q7TMM9; Q9D6F9; A0A5S6QE49	Q7TMM9; Q9D6F9; Q9CVR0; Q9DCR1; P99024; P68372; Q99J49; Q9CWF2; A0A5S6QE49	0	2	0.6502	0	1	1	1354.67	2708.34	2708.34	1.65	0.00223	HCD (High Energy Collision Dissociation)	MS2	0	50	107.429	46198	OFL003164-NC-a1A-b2A-tubulin.raw	F5	3.03
		FALSE	High	Sequest HT (A2)	Unambiguous	LTTPTYGDLNHLVSATMSGVTTcLR	C23(Carbamidomethyl)	3	9	Q7TMM9; Q9D6F9; A0A5S6QE49	Q7TMM9; Q9D6F9; Q9CVR0; Q9DCR1; P99024; P68372; Q99J49; Q9CWF2; A0A5S6QE49	0	3	0.6245	0	1	1	903.451	2708.34	2708.34	0.52	0.00047	HCD (High Energy Collision Dissociation)	MS2	0	50	106.186	45377	OFL003164-NC-a1A-b2A-tubulin.raw	F5	2.45
		FALSE	High	Sequest HT (A2)	Unambiguous	LTTPTYGDLNHLVSATMSGVTTcLR	C23(Carbamidomethyl)	3	9	Q7TMM9; Q9D6F9; A0A5S6QE49	Q7TMM9; Q9D6F9; Q9CVR0; Q9DCR1; P99024; P68372; Q99J49; Q9CWF2; A0A5S6QE49	0	3	0.5957	0	1	1	903.452	2708.34	2708.34	1.01	0.00092	HCD (High Energy Collision Dissociation)	MS2	23.9594	50	109.531	47510	OFL003164-NC-a1A-b2A-tubulin.raw	F5	2.35
	FALSE	High	ISEQFTAMFR	1xOxidation [M8]	3	12	3	Q7TMM9; Q9D6F9; A0A5S6QE49	0	1245.59	High	2.62
		Checked	Confidence	Identifying Node	PSM Ambiguity	Annotated Sequence	Modifications	# Protein Groups	# Proteins	Master Protein Accessions	Protein Accessions	# Missed Cleavages	Charge	DeltaScore	DeltaCn	Rank	Search Engine Rank	m/z [Da]	MH+ [Da]	Theo. MH+ [Da]	DeltaM [ppm]	Deltam/z [Da]	Activation Type	MS Order	Isolation Interference [%]	Ion Inject Time [ms]	RT [min]	First Scan	Spectrum File	File ID	XCorr
		FALSE	High	Sequest HT (A2)	Unambiguous	ISEQFTAmFR	M8(Oxidation)	3	12	Q7TMM9; Q9D6F9; A0A5S6QE49	Q7TMM9; Q9D6F9; Q62363; Q9ERD7; Q80ZV2; Q9CRT0; Q9DCR1; P99024; P68372; Q99J49; Q9CWF2; A0A5S6QE49	0	2	0.7557	0	1	1	623.3	1245.59	1245.59	0.38	0.00024	HCD (High Energy Collision Dissociation)	MS2	0.496709	20.188	49.5108	17872	OFL003164-NC-a1A-b2A-tubulin.raw	F5	2.62
		FALSE	High	Sequest HT (A2)	Unambiguous	ISEQFTAmFR	M8(Oxidation)	3	12	Q7TMM9; Q9D6F9; A0A5S6QE49	Q7TMM9; Q9D6F9; Q62363; Q9ERD7; Q80ZV2; Q9CRT0; Q9DCR1; P99024; P68372; Q99J49; Q9CWF2; A0A5S6QE49	0	2	0.7769	0	1	1	623.301	1245.59	1245.59	0.49	0.00031	HCD (High Energy Collision Dissociation)	MS2	0.614118	50	50.0216	18132	OFL003164-NC-a1A-b2A-tubulin.raw	F5	2.51
		FALSE	High	Sequest HT (A2)	Unambiguous	ISEQFTAmFR	M8(Oxidation)	3	12	Q7TMM9; Q9D6F9; A0A5S6QE49	Q7TMM9; Q9D6F9; Q62363; Q9ERD7; Q80ZV2; Q9CRT0; Q9DCR1; P99024; P68372; Q99J49; Q9CWF2; A0A5S6QE49	0	2	0.7015	0	1	1	623.301	1245.59	1245.59	0.66	0.00041	HCD (High Energy Collision Dissociation)	MS2	26.3023	50	48.9969	17646	OFL003164-NC-a1A-b2A-tubulin.raw	F5	2.01
	FALSE	High	ISEQFTAMFR		3	12	7	Q7TMM9; Q9D6F9; A0A5S6QE49	0	1229.6	High	3.37
		Checked	Confidence	Identifying Node	PSM Ambiguity	Annotated Sequence	Modifications	# Protein Groups	# Proteins	Master Protein Accessions	Protein Accessions	# Missed Cleavages	Charge	DeltaScore	DeltaCn	Rank	Search Engine Rank	m/z [Da]	MH+ [Da]	Theo. MH+ [Da]	DeltaM [ppm]	Deltam/z [Da]	Activation Type	MS Order	Isolation Interference [%]	Ion Inject Time [ms]	RT [min]	First Scan	Spectrum File	File ID	XCorr
		FALSE	High	Sequest HT (A2)	Unambiguous	ISEQFTAMFR		3	12	Q7TMM9; Q9D6F9; A0A5S6QE49	Q7TMM9; Q9D6F9; Q62363; Q9ERD7; Q80ZV2; Q9CRT0; Q9DCR1; P99024; P68372; Q99J49; Q9CWF2; A0A5S6QE49	0	2	0.819	0	1	1	615.303	1229.6	1229.6	-0.33	-0.0002	HCD (High Energy Collision Dissociation)	MS2	0	1.104	77.8201	30938	OFL003164-NC-a1A-b2A-tubulin.raw	F5	3.37
		FALSE	High	Sequest HT (A2)	Unambiguous	ISEQFTAMFR		3	12	Q7TMM9; Q9D6F9; A0A5S6QE49	Q7TMM9; Q9D6F9; Q62363; Q9ERD7; Q80ZV2; Q9CRT0; Q9DCR1; P99024; P68372; Q99J49; Q9CWF2; A0A5S6QE49	0	2	0.7885	0	1	1	615.303	1229.6	1229.6	0.46	0.00028	HCD (High Energy Collision Dissociation)	MS2	1.55967	45.37	78.3385	31196	OFL003164-NC-a1A-b2A-tubulin.raw	F5	3.31
		FALSE	High	Sequest HT (A2)	Unambiguous	ISEQFTAMFR		3	12	Q7TMM9; Q9D6F9; A0A5S6QE49	Q7TMM9; Q9D6F9; Q62363; Q9ERD7; Q80ZV2; Q9CRT0; Q9DCR1; P99024; P68372; Q99J49; Q9CWF2; A0A5S6QE49	0	2	0.8296	0	1	1	615.303	1229.6	1229.6	0.96	0.00059	HCD (High Energy Collision Dissociation)	MS2	0	50	78.8596	31448	OFL003164-NC-a1A-b2A-tubulin.raw	F5	3.11
		FALSE	High	Sequest HT (A2)	Unambiguous	ISEQFTAMFR		3	12	Q7TMM9; Q9D6F9; A0A5S6QE49	Q7TMM9; Q9D6F9; Q62363; Q9ERD7; Q80ZV2; Q9CRT0; Q9DCR1; P99024; P68372; Q99J49; Q9CWF2; A0A5S6QE49	0	2	0.7849	0	1	1	615.303	1229.6	1229.6	-0.04	-2e-05	HCD (High Energy Collision Dissociation)	MS2	15.0872	50	79.3684	31659	OFL003164-NC-a1A-b2A-tubulin.raw	F5	2.51
		FALSE	High	Sequest HT (A2)	Unambiguous	ISEQFTAMFR		3	12	Q7TMM9; Q9D6F9; A0A5S6QE49	Q7TMM9; Q9D6F9; Q62363; Q9ERD7; Q80ZV2; Q9CRT0; Q9DCR1; P99024; P68372; Q99J49; Q9CWF2; A0A5S6QE49	0	2	0.7076	0	1	1	615.302	1229.6	1229.6	-0.53	-0.00033	HCD (High Energy Collision Dissociation)	MS2	19.8335	50	79.8923	31940	OFL003164-NC-a1A-b2A-tubulin.raw	F5	2.36
		FALSE	High	Sequest HT (A2)	Unambiguous	ISEQFTAMFR		3	12	Q7TMM9; Q9D6F9; A0A5S6QE49	Q7TMM9; Q9D6F9; Q62363; Q9ERD7; Q80ZV2; Q9CRT0; Q9DCR1; P99024; P68372; Q99J49; Q9CWF2; A0A5S6QE49	0	2	0.7289	0	1	1	615.303	1229.6	1229.6	0.41	0.00025	HCD (High Energy Collision Dissociation)	MS2	0	50	89.6286	36499	OFL003164-NC-a1A-b2A-tubulin.raw	F5	2.25
		FALSE	High	Sequest HT (A2)	Unambiguous	ISEQFTAMFR		3	12	Q7TMM9; Q9D6F9; A0A5S6QE49	Q7TMM9; Q9D6F9; Q62363; Q9ERD7; Q80ZV2; Q9CRT0; Q9DCR1; P99024; P68372; Q99J49; Q9CWF2; A0A5S6QE49	0	2	0.6836	0	1	1	615.303	1229.6	1229.6	0.47	0.00029	HCD (High Energy Collision Dissociation)	MS2	38.3908	50	77.3186	30743	OFL003164-NC-a1A-b2A-tubulin.raw	F5	1.77
	FALSE	High	LHFFMPGFAPLTSR		3	10	11	Q7TMM9; Q9D6F9; A0A5S6QE49	0	1620.84	High	4.79
		Checked	Confidence	Identifying Node	PSM Ambiguity	Annotated Sequence	Modifications	# Protein Groups	# Proteins	Master Protein Accessions	Protein Accessions	# Missed Cleavages	Charge	DeltaScore	DeltaCn	Rank	Search Engine Rank	m/z [Da]	MH+ [Da]	Theo. MH+ [Da]	DeltaM [ppm]	Deltam/z [Da]	Activation Type	MS Order	Isolation Interference [%]	Ion Inject Time [ms]	RT [min]	First Scan	Spectrum File	File ID	XCorr
		FALSE	High	Sequest HT (A2)	Unambiguous	LHFFMPGFAPLTSR		3	10	Q7TMM9; Q9D6F9; A0A5S6QE49	Q7TMM9; Q9D6F9; Q9CVR0; Q80ZV2; Q9DCR1; P99024; P68372; Q99J49; Q9CWF2; A0A5S6QE49	0	3	0.7578	0	1	1	540.949	1620.83	1620.84	-1.17	-0.00063	HCD (High Energy Collision Dissociation)	MS2	0	7.857	104.248	44201	OFL003164-NC-a1A-b2A-tubulin.raw	F5	4.79
		FALSE	High	Sequest HT (A2)	Unambiguous	LHFFMPGFAPLTSR		3	10	Q7TMM9; Q9D6F9; A0A5S6QE49	Q7TMM9; Q9D6F9; Q9CVR0; Q80ZV2; Q9DCR1; P99024; P68372; Q99J49; Q9CWF2; A0A5S6QE49	0	3	0.7213	0	1	1	540.95	1620.83	1620.84	-0.71	-0.00038	HCD (High Energy Collision Dissociation)	MS2	0	50	104.762	44508	OFL003164-NC-a1A-b2A-tubulin.raw	F5	4.09
		FALSE	High	Sequest HT (A2)	Unambiguous	LHFFMPGFAPLTSR		3	10	Q7TMM9; Q9D6F9; A0A5S6QE49	Q7TMM9; Q9D6F9; Q9CVR0; Q80ZV2; Q9DCR1; P99024; P68372; Q99J49; Q9CWF2; A0A5S6QE49	0	3	0.7363	0	1	1	540.95	1620.84	1620.84	-0.26	-0.00014	HCD (High Energy Collision Dissociation)	MS2	9.15401	50	103.745	43980	OFL003164-NC-a1A-b2A-tubulin.raw	F5	3.64
		FALSE	High	Sequest HT (A2)	Unambiguous	LHFFMPGFAPLTSR		3	10	Q7TMM9; Q9D6F9; A0A5S6QE49	Q7TMM9; Q9D6F9; Q9CVR0; Q80ZV2; Q9DCR1; P99024; P68372; Q99J49; Q9CWF2; A0A5S6QE49	0	2	0.4148	0	1	1	810.921	1620.84	1620.84	-0.14	-0.00011	HCD (High Energy Collision Dissociation)	MS2	0	10.161	104.253	44202	OFL003164-NC-a1A-b2A-tubulin.raw	F5	3.52
		FALSE	High	Sequest HT (A2)	Unambiguous	LHFFMPGFAPLTSR		3	10	Q7TMM9; Q9D6F9; A0A5S6QE49	Q7TMM9; Q9D6F9; Q9CVR0; Q80ZV2; Q9DCR1; P99024; P68372; Q99J49; Q9CWF2; A0A5S6QE49	0	3	0.6725	0	1	1	540.95	1620.83	1620.84	-0.47	-0.00026	HCD (High Energy Collision Dissociation)	MS2	14.166	50	105.391	44857	OFL003164-NC-a1A-b2A-tubulin.raw	F5	3.45
		FALSE	High	Sequest HT (A2)	Unambiguous	LHFFMPGFAPLTSR		3	10	Q7TMM9; Q9D6F9; A0A5S6QE49	Q7TMM9; Q9D6F9; Q9CVR0; Q80ZV2; Q9DCR1; P99024; P68372; Q99J49; Q9CWF2; A0A5S6QE49	0	3	0.7427	0	1	1	540.95	1620.84	1620.84	0.1	6e-05	HCD (High Energy Collision Dissociation)	MS2	60.0404	50	105.917	45188	OFL003164-NC-a1A-b2A-tubulin.raw	F5	3.42
		FALSE	High	Sequest HT (A2)	Unambiguous	LHFFMPGFAPLTSR		3	10	Q7TMM9; Q9D6F9; A0A5S6QE49	Q7TMM9; Q9D6F9; Q9CVR0; Q80ZV2; Q9DCR1; P99024; P68372; Q99J49; Q9CWF2; A0A5S6QE49	0	2	0.4007	0	1	1	810.921	1620.84	1620.84	-0.14	-0.00011	HCD (High Energy Collision Dissociation)	MS2	24.9797	50	104.786	44522	OFL003164-NC-a1A-b2A-tubulin.raw	F5	2.97
		FALSE	High	Sequest HT (A2)	Unambiguous	LHFFMPGFAPLTSR		3	10	Q7TMM9; Q9D6F9; A0A5S6QE49	Q7TMM9; Q9D6F9; Q9CVR0; Q80ZV2; Q9DCR1; P99024; P68372; Q99J49; Q9CWF2; A0A5S6QE49	0	2	0.3662	0	1	1	810.921	1620.84	1620.84	0.03	2e-05	HCD (High Energy Collision Dissociation)	MS2	35.2647	50	105.657	45019	OFL003164-NC-a1A-b2A-tubulin.raw	F5	2.84
		FALSE	High	Sequest HT (A2)	Unambiguous	LHFFMPGFAPLTSR		3	10	Q7TMM9; Q9D6F9; A0A5S6QE49	Q7TMM9; Q9D6F9; Q9CVR0; Q80ZV2; Q9DCR1; P99024; P68372; Q99J49; Q9CWF2; A0A5S6QE49	0	2	0.3114	0	1	1	810.909	1620.81	1620.84	-15.12	-0.01226	HCD (High Energy Collision Dissociation)	MS2	50.198	50	104.699	44463	OFL003164-NC-a1A-b2A-tubulin.raw	F5	2.73
		FALSE	High	Sequest HT (A2)	Unambiguous	LHFFMPGFAPLTSR		3	10	Q7TMM9; Q9D6F9; A0A5S6QE49	Q7TMM9; Q9D6F9; Q9CVR0; Q80ZV2; Q9DCR1; P99024; P68372; Q99J49; Q9CWF2; A0A5S6QE49	0	3	0.7154	0	1	1	540.95	1620.84	1620.84	0.03	2e-05	HCD (High Energy Collision Dissociation)	MS2	38.842	50	107.176	46035	OFL003164-NC-a1A-b2A-tubulin.raw	F5	2.67
		FALSE	High	Sequest HT (A2)	Unambiguous	LHFFMPGFAPLTSR		3	10	Q7TMM9; Q9D6F9; A0A5S6QE49	Q7TMM9; Q9D6F9; Q9CVR0; Q80ZV2; Q9DCR1; P99024; P68372; Q99J49; Q9CWF2; A0A5S6QE49	0	2	0.3092	0	1	1	810.922	1620.84	1620.84	0.31	0.00025	HCD (High Energy Collision Dissociation)	MS2	77.142	50	103.746	43981	OFL003164-NC-a1A-b2A-tubulin.raw	F5	2.49
	FALSE	High	LHFFMPGFAPLTSR	1xOxidation [M5]	3	10	25	Q7TMM9; Q9D6F9; A0A5S6QE49	0	1636.83	High	5.15
		Checked	Confidence	Identifying Node	PSM Ambiguity	Annotated Sequence	Modifications	# Protein Groups	# Proteins	Master Protein Accessions	Protein Accessions	# Missed Cleavages	Charge	DeltaScore	DeltaCn	Rank	Search Engine Rank	m/z [Da]	MH+ [Da]	Theo. MH+ [Da]	DeltaM [ppm]	Deltam/z [Da]	Activation Type	MS Order	Isolation Interference [%]	Ion Inject Time [ms]	RT [min]	First Scan	Spectrum File	File ID	XCorr
		FALSE	High	Sequest HT (A2)	Unambiguous	LHFFmPGFAPLTSR	M5(Oxidation)	3	10	Q7TMM9; Q9D6F9; A0A5S6QE49	Q7TMM9; Q9D6F9; Q9CVR0; Q80ZV2; Q9DCR1; P99024; P68372; Q99J49; Q9CWF2; A0A5S6QE49	0	3	0.8388	0	1	1	546.282	1636.83	1636.83	-0.28	-0.00015	HCD (High Energy Collision Dissociation)	MS2	0	9.658	92.5308	37976	OFL003164-NC-a1A-b2A-tubulin.raw	F5	5.15
		FALSE	High	Sequest HT (A2)	Unambiguous	LHFFmPGFAPLTSR	M5(Oxidation)	3	10	Q7TMM9; Q9D6F9; A0A5S6QE49	Q7TMM9; Q9D6F9; Q9CVR0; Q80ZV2; Q9DCR1; P99024; P68372; Q99J49; Q9CWF2; A0A5S6QE49	0	3	0.8344	0	1	1	546.281	1636.83	1636.83	-0.96	-0.00052	HCD (High Energy Collision Dissociation)	MS2	31.2697	50	93.0378	38246	OFL003164-NC-a1A-b2A-tubulin.raw	F5	4.71
		FALSE	High	Sequest HT (A2)	Unambiguous	LHFFmPGFAPLTSR	M5(Oxidation)	3	10	Q7TMM9; Q9D6F9; A0A5S6QE49	Q7TMM9; Q9D6F9; Q9CVR0; Q80ZV2; Q9DCR1; P99024; P68372; Q99J49; Q9CWF2; A0A5S6QE49	0	3	0.8537	0	1	1	546.282	1636.83	1636.83	-0.29	-0.00016	HCD (High Energy Collision Dissociation)	MS2	5.77743	50	96.8634	39947	OFL003164-NC-a1A-b2A-tubulin.raw	F5	4.51
		FALSE	High	Sequest HT (A2)	Unambiguous	LHFFmPGFAPLTSR	M5(Oxidation)	3	10	Q7TMM9; Q9D6F9; A0A5S6QE49	Q7TMM9; Q9D6F9; Q9CVR0; Q80ZV2; Q9DCR1; P99024; P68372; Q99J49; Q9CWF2; A0A5S6QE49	0	3	0.8733	0	1	1	546.282	1636.83	1636.83	0.02	1e-05	HCD (High Energy Collision Dissociation)	MS2	5.08767	50	97.3859	40256	OFL003164-NC-a1A-b2A-tubulin.raw	F5	4.42
		FALSE	High	Sequest HT (A2)	Unambiguous	LHFFmPGFAPLTSR	M5(Oxidation)	3	10	Q7TMM9; Q9D6F9; A0A5S6QE49	Q7TMM9; Q9D6F9; Q9CVR0; Q80ZV2; Q9DCR1; P99024; P68372; Q99J49; Q9CWF2; A0A5S6QE49	0	3	0.8277	0	1	1	546.282	1636.83	1636.83	0.17	9e-05	HCD (High Energy Collision Dissociation)	MS2	51.9229	50	99.4737	41401	OFL003164-NC-a1A-b2A-tubulin.raw	F5	4.41
		FALSE	High	Sequest HT (A2)	Unambiguous	LHFFmPGFAPLTSR	M5(Oxidation)	3	10	Q7TMM9; Q9D6F9; A0A5S6QE49	Q7TMM9; Q9D6F9; Q9CVR0; Q80ZV2; Q9DCR1; P99024; P68372; Q99J49; Q9CWF2; A0A5S6QE49	0	3	0.8981	0	1	1	546.281	1636.83	1636.83	-0.33	-0.00018	HCD (High Energy Collision Dissociation)	MS2	24.0292	50	97.9072	40586	OFL003164-NC-a1A-b2A-tubulin.raw	F5	4.32
		FALSE	High	Sequest HT (A2)	Unambiguous	LHFFmPGFAPLTSR	M5(Oxidation)	3	10	Q7TMM9; Q9D6F9; A0A5S6QE49	Q7TMM9; Q9D6F9; Q9CVR0; Q80ZV2; Q9DCR1; P99024; P68372; Q99J49; Q9CWF2; A0A5S6QE49	0	3	0.8373	0	1	1	546.281	1636.83	1636.83	-0.58	-0.00032	HCD (High Energy Collision Dissociation)	MS2	11.8751	50	98.4444	40813	OFL003164-NC-a1A-b2A-tubulin.raw	F5	4.24
		FALSE	High	Sequest HT (A2)	Unambiguous	LHFFmPGFAPLTSR	M5(Oxidation)	3	10	Q7TMM9; Q9D6F9; A0A5S6QE49	Q7TMM9; Q9D6F9; Q9CVR0; Q80ZV2; Q9DCR1; P99024; P68372; Q99J49; Q9CWF2; A0A5S6QE49	0	3	0.8527	0	1	1	546.281	1636.83	1636.83	-0.54	-0.0003	HCD (High Energy Collision Dissociation)	MS2	0	50	94.4124	38766	OFL003164-NC-a1A-b2A-tubulin.raw	F5	4.21
		FALSE	High	Sequest HT (A2)	Unambiguous	LHFFmPGFAPLTSR	M5(Oxidation)	3	10	Q7TMM9; Q9D6F9; A0A5S6QE49	Q7TMM9; Q9D6F9; Q9CVR0; Q80ZV2; Q9DCR1; P99024; P68372; Q99J49; Q9CWF2; A0A5S6QE49	0	3	0.8687	0	1	1	546.281	1636.83	1636.83	-0.48	-0.00026	HCD (High Energy Collision Dissociation)	MS2	31.6639	50	95.8011	39483	OFL003164-NC-a1A-b2A-tubulin.raw	F5	4.19
		FALSE	High	Sequest HT (A2)	Unambiguous	LHFFmPGFAPLTSR	M5(Oxidation)	3	10	Q7TMM9; Q9D6F9; A0A5S6QE49	Q7TMM9; Q9D6F9; Q9CVR0; Q80ZV2; Q9DCR1; P99024; P68372; Q99J49; Q9CWF2; A0A5S6QE49	0	3	0.8675	0	1	1	546.281	1636.83	1636.83	-0.61	-0.00033	HCD (High Energy Collision Dissociation)	MS2	7.64821	50	96.3605	39672	OFL003164-NC-a1A-b2A-tubulin.raw	F5	4.15
		FALSE	High	Sequest HT (A2)	Unambiguous	LHFFmPGFAPLTSR	M5(Oxidation)	3	10	Q7TMM9; Q9D6F9; A0A5S6QE49	Q7TMM9; Q9D6F9; Q9CVR0; Q80ZV2; Q9DCR1; P99024; P68372; Q99J49; Q9CWF2; A0A5S6QE49	0	3	0.8723	0	1	1	546.281	1636.83	1636.83	-0.56	-0.00031	HCD (High Energy Collision Dissociation)	MS2	6.69562	50	94.9322	39019	OFL003164-NC-a1A-b2A-tubulin.raw	F5	4.15
		FALSE	High	Sequest HT (A2)	Unambiguous	LHFFmPGFAPLTSR	M5(Oxidation)	3	10	Q7TMM9; Q9D6F9; A0A5S6QE49	Q7TMM9; Q9D6F9; Q9CVR0; Q80ZV2; Q9DCR1; P99024; P68372; Q99J49; Q9CWF2; A0A5S6QE49	0	3	0.8811	0	1	1	546.282	1636.83	1636.83	-0.07	-4e-05	HCD (High Energy Collision Dissociation)	MS2	9.77516	50	100.01	41749	OFL003164-NC-a1A-b2A-tubulin.raw	F5	4.12
		FALSE	High	Sequest HT (A2)	Unambiguous	LHFFmPGFAPLTSR	M5(Oxidation)	3	10	Q7TMM9; Q9D6F9; A0A5S6QE49	Q7TMM9; Q9D6F9; Q9CVR0; Q80ZV2; Q9DCR1; P99024; P68372; Q99J49; Q9CWF2; A0A5S6QE49	0	2	0.795	0	1	1	818.919	1636.83	1636.83	-0.12	-0.0001	HCD (High Energy Collision Dissociation)	MS2	0.310137	23.233	92.5732	37999	OFL003164-NC-a1A-b2A-tubulin.raw	F5	3.17
		FALSE	High	Sequest HT (A2)	Unambiguous	LHFFmPGFAPLTSR	M5(Oxidation)	3	10	Q7TMM9; Q9D6F9; A0A5S6QE49	Q7TMM9; Q9D6F9; Q9CVR0; Q80ZV2; Q9DCR1; P99024; P68372; Q99J49; Q9CWF2; A0A5S6QE49	0	3	0.7264	0	1	1	546.281	1636.83	1636.83	-0.41	-0.00022	HCD (High Energy Collision Dissociation)	MS2	26.2126	50	93.5826	38470	OFL003164-NC-a1A-b2A-tubulin.raw	F5	2.96
		FALSE	High	Sequest HT (A2)	Unambiguous	LHFFmPGFAPLTSR	M5(Oxidation)	3	10	Q7TMM9; Q9D6F9; A0A5S6QE49	Q7TMM9; Q9D6F9; Q9CVR0; Q80ZV2; Q9DCR1; P99024; P68372; Q99J49; Q9CWF2; A0A5S6QE49	0	2	0.8451	0	1	1	818.919	1636.83	1636.83	0.17	0.00014	HCD (High Energy Collision Dissociation)	MS2	11.5045	50	93.0999	38275	OFL003164-NC-a1A-b2A-tubulin.raw	F5	2.84
		FALSE	High	Sequest HT (A2)	Unambiguous	LHFFmPGFAPLTSR	M5(Oxidation)	3	10	Q7TMM9; Q9D6F9; A0A5S6QE49	Q7TMM9; Q9D6F9; Q9CVR0; Q80ZV2; Q9DCR1; P99024; P68372; Q99J49; Q9CWF2; A0A5S6QE49	0	3	0.8856	0	1	1	546.282	1636.83	1636.83	-0.27	-0.00015	HCD (High Energy Collision Dissociation)	MS2	7.46073	50	92.0284	37713	OFL003164-NC-a1A-b2A-tubulin.raw	F5	2.71
		FALSE	High	Sequest HT (A2)	Unambiguous	LHFFmPGFAPLTSR	M5(Oxidation)	3	10	Q7TMM9; Q9D6F9; A0A5S6QE49	Q7TMM9; Q9D6F9; Q9CVR0; Q80ZV2; Q9DCR1; P99024; P68372; Q99J49; Q9CWF2; A0A5S6QE49	0	2	0.8189	0	1	1	818.92	1636.83	1636.83	1.52	0.00125	HCD (High Energy Collision Dissociation)	MS2	5.16119	50	97.3734	40249	OFL003164-NC-a1A-b2A-tubulin.raw	F5	2.43
		FALSE	High	Sequest HT (A2)	Unambiguous	LHFFmPGFAPLTSR	M5(Oxidation)	3	10	Q7TMM9; Q9D6F9; A0A5S6QE49	Q7TMM9; Q9D6F9; Q9CVR0; Q80ZV2; Q9DCR1; P99024; P68372; Q99J49; Q9CWF2; A0A5S6QE49	0	2	0.8178	0	1	1	818.919	1636.83	1636.83	0.72	0.00059	HCD (High Energy Collision Dissociation)	MS2	21.044	50	96.8436	39937	OFL003164-NC-a1A-b2A-tubulin.raw	F5	2.25
		FALSE	High	Sequest HT (A2)	Unambiguous	LHFFmPGFAPLTSR	M5(Oxidation)	3	10	Q7TMM9; Q9D6F9; A0A5S6QE49	Q7TMM9; Q9D6F9; Q9CVR0; Q80ZV2; Q9DCR1; P99024; P68372; Q99J49; Q9CWF2; A0A5S6QE49	0	2	0.8278	0	1	1	818.92	1636.83	1636.83	1.52	0.00125	HCD (High Energy Collision Dissociation)	MS2	10.3761	50	97.3516	40237	OFL003164-NC-a1A-b2A-tubulin.raw	F5	2.09
		FALSE	High	Sequest HT (A2)	Unambiguous	LHFFmPGFAPLTSR	M5(Oxidation)	3	10	Q7TMM9; Q9D6F9; A0A5S6QE49	Q7TMM9; Q9D6F9; Q9CVR0; Q80ZV2; Q9DCR1; P99024; P68372; Q99J49; Q9CWF2; A0A5S6QE49	0	2	0.7887	0	1	1	818.92	1636.83	1636.83	1.03	0.00084	HCD (High Energy Collision Dissociation)	MS2	31.6458	50	98.5415	40874	OFL003164-NC-a1A-b2A-tubulin.raw	F5	1.94
		FALSE	High	Sequest HT (A2)	Unambiguous	LHFFmPGFAPLTSR	M5(Oxidation)	3	10	Q7TMM9; Q9D6F9; A0A5S6QE49	Q7TMM9; Q9D6F9; Q9CVR0; Q80ZV2; Q9DCR1; P99024; P68372; Q99J49; Q9CWF2; A0A5S6QE49	0	2	0.8144	0	1	1	818.92	1636.83	1636.83	0.87	0.00071	HCD (High Energy Collision Dissociation)	MS2	7.67131	50	94.8952	38998	OFL003164-NC-a1A-b2A-tubulin.raw	F5	1.94
		FALSE	High	Sequest HT (A2)	Unambiguous	LHFFmPGFAPLTSR	M5(Oxidation)	3	10	Q7TMM9; Q9D6F9; A0A5S6QE49	Q7TMM9; Q9D6F9; Q9CVR0; Q80ZV2; Q9DCR1; P99024; P68372; Q99J49; Q9CWF2; A0A5S6QE49	0	2	0.7865	0	1	1	818.919	1636.83	1636.83	0.3	0.00024	HCD (High Energy Collision Dissociation)	MS2	0	50	96.2954	39639	OFL003164-NC-a1A-b2A-tubulin.raw	F5	1.92
		FALSE	High	Sequest HT (A2)	Unambiguous	LHFFmPGFAPLTSR	M5(Oxidation)	3	10	Q7TMM9; Q9D6F9; A0A5S6QE49	Q7TMM9; Q9D6F9; Q9CVR0; Q80ZV2; Q9DCR1; P99024; P68372; Q99J49; Q9CWF2; A0A5S6QE49	0	2	0.8377	0	1	1	818.919	1636.83	1636.83	-0.23	-0.00019	HCD (High Energy Collision Dissociation)	MS2	0	50	94.1455	38668	OFL003164-NC-a1A-b2A-tubulin.raw	F5	1.91
		FALSE	High	Sequest HT (A2)	Unambiguous	LHFFmPGFAPLTSR	M5(Oxidation)	3	10	Q7TMM9; Q9D6F9; A0A5S6QE49	Q7TMM9; Q9D6F9; Q9CVR0; Q80ZV2; Q9DCR1; P99024; P68372; Q99J49; Q9CWF2; A0A5S6QE49	0	2	0.7663	0	1	1	818.918	1636.83	1636.83	-0.59	-0.00048	HCD (High Energy Collision Dissociation)	MS2	26.6868	50	100.028	41761	OFL003164-NC-a1A-b2A-tubulin.raw	F5	1.84
		FALSE	High	Sequest HT (A2)	Unambiguous	LHFFmPGFAPLTSR	M5(Oxidation)	3	10	Q7TMM9; Q9D6F9; A0A5S6QE49	Q7TMM9; Q9D6F9; Q9CVR0; Q80ZV2; Q9DCR1; P99024; P68372; Q99J49; Q9CWF2; A0A5S6QE49	0	2	0.674	0	1	1	818.918	1636.83	1636.83	-0.68	-0.00056	HCD (High Energy Collision Dissociation)	MS2	48.0314	50	100.583	42137	OFL003164-NC-a1A-b2A-tubulin.raw	F5	1.81
	FALSE	High	MSATFIGNSTAIQELFK	1xOxidation [M1]	2	7	5	Q7TMM9; A0A5S6QE49	0	1873.94	High	3.37
		Checked	Confidence	Identifying Node	PSM Ambiguity	Annotated Sequence	Modifications	# Protein Groups	# Proteins	Master Protein Accessions	Protein Accessions	# Missed Cleavages	Charge	DeltaScore	DeltaCn	Rank	Search Engine Rank	m/z [Da]	MH+ [Da]	Theo. MH+ [Da]	DeltaM [ppm]	Deltam/z [Da]	Activation Type	MS Order	Isolation Interference [%]	Ion Inject Time [ms]	RT [min]	First Scan	Spectrum File	File ID	XCorr
		FALSE	High	Sequest HT (A2)	Unambiguous	mSATFIGNSTAIQELFK	M1(Oxidation)	2	7	Q7TMM9; A0A5S6QE49	Q7TMM9; Q62363; Q9DCR1; P68372; Q99J49; Q9CWF2; A0A5S6QE49	0	2	0.095	0	1	1	937.472	1873.94	1873.94	-0.12	-0.00011	HCD (High Energy Collision Dissociation)	MS2	2.97469	50	105.585	44970	OFL003164-NC-a1A-b2A-tubulin.raw	F5	3.37
		FALSE	High	Sequest HT (A2)	Unambiguous	mSATFIGNSTAIQELFK	M1(Oxidation)	2	7	Q7TMM9; A0A5S6QE49	Q7TMM9; Q62363; Q9DCR1; P68372; Q99J49; Q9CWF2; A0A5S6QE49	0	3	0.0927	0	1	1	625.317	1873.94	1873.94	0.35	0.00022	HCD (High Energy Collision Dissociation)	MS2	6.83539	50	105.111	44710	OFL003164-NC-a1A-b2A-tubulin.raw	F5	3.13
		FALSE	High	Sequest HT (A2)	Unambiguous	mSATFIGNSTAIQELFK	M1(Oxidation)	2	7	Q7TMM9; A0A5S6QE49	Q7TMM9; Q62363; Q9DCR1; P68372; Q99J49; Q9CWF2; A0A5S6QE49	0	2	0.1039	0	1	1	937.472	1873.94	1873.94	0.59	0.00055	HCD (High Energy Collision Dissociation)	MS2	19.075	50	105.06	44678	OFL003164-NC-a1A-b2A-tubulin.raw	F5	2.79
		FALSE	High	Sequest HT (A2)	Unambiguous	mSATFIGNSTAIQELFK	M1(Oxidation)	2	7	Q7TMM9; A0A5S6QE49	Q7TMM9; Q62363; Q9DCR1; P68372; Q99J49; Q9CWF2; A0A5S6QE49	0	2	0.1643	0	1	1	937.473	1873.94	1873.94	1.72	0.00161	HCD (High Energy Collision Dissociation)	MS2	27.1294	50	106.146	45348	OFL003164-NC-a1A-b2A-tubulin.raw	F5	2.07
		FALSE	High	Sequest HT (A2)	Unambiguous	mSATFIGNSTAIQELFK	M1(Oxidation)	2	7	Q7TMM9; A0A5S6QE49	Q7TMM9; Q62363; Q9DCR1; P68372; Q99J49; Q9CWF2; A0A5S6QE49	0	2	0.1275	0	1	1	937.473	1873.94	1873.94	0.89	0.00083	HCD (High Energy Collision Dissociation)	MS2	29.3185	50	106.671	45708	OFL003164-NC-a1A-b2A-tubulin.raw	F5	2.04
	FALSE	High	IMNTFSVMPSPK		2	4	7	Q7TMM9; Q3UMM1	0	1351.67	High	3.32
		Checked	Confidence	Identifying Node	PSM Ambiguity	Annotated Sequence	Modifications	# Protein Groups	# Proteins	Master Protein Accessions	Protein Accessions	# Missed Cleavages	Charge	DeltaScore	DeltaCn	Rank	Search Engine Rank	m/z [Da]	MH+ [Da]	Theo. MH+ [Da]	DeltaM [ppm]	Deltam/z [Da]	Activation Type	MS Order	Isolation Interference [%]	Ion Inject Time [ms]	RT [min]	First Scan	Spectrum File	File ID	XCorr
		FALSE	High	Sequest HT (A2)	Unambiguous	IMNTFSVMPSPK		2	4	Q7TMM9; Q3UMM1	Q7TMM9; Q99J49; Q9CWF2; Q3UMM1	0	2	0.7892	0	1	1	676.341	1351.68	1351.67	0.31	0.00021	HCD (High Energy Collision Dissociation)	MS2	4.76417	50	68.1013	26424	OFL003164-NC-a1A-b2A-tubulin.raw	F5	3.32
		FALSE	High	Sequest HT (A2)	Unambiguous	IMNTFSVMPSPK		2	4	Q7TMM9; Q3UMM1	Q7TMM9; Q99J49; Q9CWF2; Q3UMM1	0	2	0.7976	0	1	1	676.341	1351.67	1351.67	-0.17	-0.00012	HCD (High Energy Collision Dissociation)	MS2	0.166578	1.342	67.0885	25976	OFL003164-NC-a1A-b2A-tubulin.raw	F5	3.31
		FALSE	High	Sequest HT (A2)	Unambiguous	IMNTFSVMPSPK		2	4	Q7TMM9; Q3UMM1	Q7TMM9; Q99J49; Q9CWF2; Q3UMM1	0	2	0.8025	0	1	1	676.341	1351.68	1351.67	0.16	0.00011	HCD (High Energy Collision Dissociation)	MS2	0	2.78	67.5908	26150	OFL003164-NC-a1A-b2A-tubulin.raw	F5	3.14
		FALSE	High	Sequest HT (A2)	Unambiguous	IMNTFSVMPSPK		2	4	Q7TMM9; Q3UMM1	Q7TMM9; Q99J49; Q9CWF2; Q3UMM1	0	2	0.8197	0	1	1	676.342	1351.68	1351.67	0.88	0.00059	HCD (High Energy Collision Dissociation)	MS2	9.5372	50	69.12	26814	OFL003164-NC-a1A-b2A-tubulin.raw	F5	3.05
		FALSE	High	Sequest HT (A2)	Unambiguous	IMNTFSVMPSPK		2	4	Q7TMM9; Q3UMM1	Q7TMM9; Q99J49; Q9CWF2; Q3UMM1	0	2	0.7718	0	1	1	676.342	1351.68	1351.67	0.73	0.00049	HCD (High Energy Collision Dissociation)	MS2	7.97694	50	68.6148	26639	OFL003164-NC-a1A-b2A-tubulin.raw	F5	2.98
		FALSE	High	Sequest HT (A2)	Unambiguous	IMNTFSVMPSPK		2	4	Q7TMM9; Q3UMM1	Q7TMM9; Q99J49; Q9CWF2; Q3UMM1	0	2	0.6381	0	1	1	676.342	1351.68	1351.67	1.55	0.00105	HCD (High Energy Collision Dissociation)	MS2	50.2676	50	65.423	25170	OFL003164-NC-a1A-b2A-tubulin.raw	F5	2.57
		FALSE	High	Sequest HT (A2)	Unambiguous	IMNTFSVMPSPK		2	4	Q7TMM9; Q3UMM1	Q7TMM9; Q99J49; Q9CWF2; Q3UMM1	0	2	0.7557	0	1	1	676.341	1351.68	1351.67	0.12	8e-05	HCD (High Energy Collision Dissociation)	MS2	25.5385	50	69.6294	27049	OFL003164-NC-a1A-b2A-tubulin.raw	F5	2.21
	FALSE	High	IMNTFSVMPSPK	2xOxidation [M2; M8]	2	4	1	Q7TMM9; Q3UMM1	0	1383.66	High	2.31
		Checked	Confidence	Identifying Node	PSM Ambiguity	Annotated Sequence	Modifications	# Protein Groups	# Proteins	Master Protein Accessions	Protein Accessions	# Missed Cleavages	Charge	DeltaScore	DeltaCn	Rank	Search Engine Rank	m/z [Da]	MH+ [Da]	Theo. MH+ [Da]	DeltaM [ppm]	Deltam/z [Da]	Activation Type	MS Order	Isolation Interference [%]	Ion Inject Time [ms]	RT [min]	First Scan	Spectrum File	File ID	XCorr
		FALSE	High	Sequest HT (A2)	Unambiguous	ImNTFSVmPSPK	M2(Oxidation); M8(Oxidation)	2	4	Q7TMM9; Q3UMM1	Q7TMM9; Q99J49; Q9CWF2; Q3UMM1	0	2	0.7013	0	1	1	692.336	1383.67	1383.66	0.31	0.00022	HCD (High Energy Collision Dissociation)	MS2	0	50	31.7524	10335	OFL003164-NC-a1A-b2A-tubulin.raw	F5	2.31
	FALSE	High	INVYYNEAAGNK		1	1	19	Q7TMM9	0	1355.66	High	3.61
		Checked	Confidence	Identifying Node	PSM Ambiguity	Annotated Sequence	Modifications	# Protein Groups	# Proteins	Master Protein Accessions	Protein Accessions	# Missed Cleavages	Charge	DeltaScore	DeltaCn	Rank	Search Engine Rank	m/z [Da]	MH+ [Da]	Theo. MH+ [Da]	DeltaM [ppm]	Deltam/z [Da]	Activation Type	MS Order	Isolation Interference [%]	Ion Inject Time [ms]	RT [min]	First Scan	Spectrum File	File ID	XCorr
		FALSE	High	Sequest HT (A2)	Unambiguous	INVYYNEAAGNK		1	1	Q7TMM9	Q7TMM9	0	2	0.8227	0	1	1	678.333	1355.66	1355.66	-0.37	-0.00025	HCD (High Energy Collision Dissociation)	MS2	0	1.579	26.8529	8188	OFL003164-NC-a1A-b2A-tubulin.raw	F5	3.61
		FALSE	High	Sequest HT (A2)	Unambiguous	INVYYNEAAGNK		1	1	Q7TMM9	Q7TMM9	0	2	0.8167	0	1	1	678.333	1355.66	1355.66	0.43	0.00029	HCD (High Energy Collision Dissociation)	MS2	4.8564	49.919	27.3611	8457	OFL003164-NC-a1A-b2A-tubulin.raw	F5	3.6
		FALSE	High	Sequest HT (A2)	Unambiguous	INVYYNEAAGNK		1	1	Q7TMM9	Q7TMM9	0	2	0.8484	0	1	1	678.333	1355.66	1355.66	0.28	0.00019	HCD (High Energy Collision Dissociation)	MS2	10.7592	50	30.0018	9720	OFL003164-NC-a1A-b2A-tubulin.raw	F5	3.43
		FALSE	High	Sequest HT (A2)	Unambiguous	INVYYNEAAGNK		1	1	Q7TMM9	Q7TMM9	0	2	0.8663	0	1	1	678.333	1355.66	1355.66	-0.14	-0.0001	HCD (High Energy Collision Dissociation)	MS2	0	50	28.5724	9060	OFL003164-NC-a1A-b2A-tubulin.raw	F5	3.29
		FALSE	High	Sequest HT (A2)	Unambiguous	INVYYNEAAGNK		1	1	Q7TMM9	Q7TMM9	0	2	0.8208	0	1	1	678.333	1355.66	1355.66	0.11	7e-05	HCD (High Energy Collision Dissociation)	MS2	12.517	50	29.4991	9468	OFL003164-NC-a1A-b2A-tubulin.raw	F5	3.18
		FALSE	High	Sequest HT (A2)	Unambiguous	INVYYNEAAGNK		1	1	Q7TMM9	Q7TMM9	0	2	0.8535	0	1	1	678.334	1355.66	1355.66	0.77	0.00052	HCD (High Energy Collision Dissociation)	MS2	44.134	50	27.9888	8807	OFL003164-NC-a1A-b2A-tubulin.raw	F5	3.14
		FALSE	High	Sequest HT (A2)	Unambiguous	INVYYNEAAGNK		1	1	Q7TMM9	Q7TMM9	0	2	0.8484	0	1	1	678.334	1355.66	1355.66	0.55	0.00037	HCD (High Energy Collision Dissociation)	MS2	0	50	26.3427	8001	OFL003164-NC-a1A-b2A-tubulin.raw	F5	3.1
		FALSE	High	Sequest HT (A2)	Unambiguous	INVYYNEAAGNK		1	1	Q7TMM9	Q7TMM9	0	2	0.8143	0	1	1	678.334	1355.66	1355.66	1.69	0.00115	HCD (High Energy Collision Dissociation)	MS2	0	50	32.2755	10521	OFL003164-NC-a1A-b2A-tubulin.raw	F5	3.07
		FALSE	High	Sequest HT (A2)	Unambiguous	INVYYNEAAGNK		1	1	Q7TMM9	Q7TMM9	0	2	0.887	0	1	1	678.333	1355.66	1355.66	0.53	0.00036	HCD (High Energy Collision Dissociation)	MS2	0	50	21.7524	5675	OFL003164-NC-a1A-b2A-tubulin.raw	F5	3.01
		FALSE	High	Sequest HT (A2)	Unambiguous	INVYYNEAAGNK		1	1	Q7TMM9	Q7TMM9	0	2	0.866	0	1	1	678.333	1355.66	1355.66	-0.1	-7e-05	HCD (High Energy Collision Dissociation)	MS2	0	50	31.2454	10157	OFL003164-NC-a1A-b2A-tubulin.raw	F5	2.91
		FALSE	High	Sequest HT (A2)	Unambiguous	INVYYNEAAGNK		1	1	Q7TMM9	Q7TMM9	0	2	1	0	1	1	678.333	1355.66	1355.66	-0.1	-7e-05	HCD (High Energy Collision Dissociation)	MS2	0	50	31.7631	10338	OFL003164-NC-a1A-b2A-tubulin.raw	F5	2.9
		FALSE	High	Sequest HT (A2)	Unambiguous	INVYYNEAAGNK		1	1	Q7TMM9	Q7TMM9	0	2	0.8246	0	1	1	678.333	1355.66	1355.66	-0.18	-0.00012	HCD (High Energy Collision Dissociation)	MS2	0	50	30.5548	9896	OFL003164-NC-a1A-b2A-tubulin.raw	F5	2.68
		FALSE	High	Sequest HT (A2)	Unambiguous	INVYYNEAAGNK		1	1	Q7TMM9	Q7TMM9	0	2	0.8537	0	1	1	678.333	1355.66	1355.66	0.33	0.00023	HCD (High Energy Collision Dissociation)	MS2	0	50	33.9318	11211	OFL003164-NC-a1A-b2A-tubulin.raw	F5	2.46
		FALSE	High	Sequest HT (A2)	Unambiguous	INVYYNEAAGNK		1	1	Q7TMM9	Q7TMM9	0	3	0.6134	0	1	1	452.558	1355.66	1355.66	0.13	6e-05	HCD (High Energy Collision Dissociation)	MS2	22.5912	50	26.4393	8056	OFL003164-NC-a1A-b2A-tubulin.raw	F5	2.38
		FALSE	High	Sequest HT (A2)	Unambiguous	INVYYNEAAGNK		1	1	Q7TMM9	Q7TMM9	0	2	0.8361	0	1	1	678.333	1355.66	1355.66	0.42	0.00029	HCD (High Energy Collision Dissociation)	MS2	43.9003	50	34.461	11473	OFL003164-NC-a1A-b2A-tubulin.raw	F5	2.38
		FALSE	High	Sequest HT (A2)	Unambiguous	INVYYNEAAGNK		1	1	Q7TMM9	Q7TMM9	0	2	0.8936	0	1	1	678.334	1355.66	1355.66	0.79	0.00054	HCD (High Energy Collision Dissociation)	MS2	13.7768	50	32.788	10755	OFL003164-NC-a1A-b2A-tubulin.raw	F5	2.35
		FALSE	High	Sequest HT (A2)	Unambiguous	INVYYNEAAGNK		1	1	Q7TMM9	Q7TMM9	0	2	0.8603	0	1	1	678.333	1355.66	1355.66	-0.12	-8e-05	HCD (High Energy Collision Dissociation)	MS2	22.8253	50	36.2062	12280	OFL003164-NC-a1A-b2A-tubulin.raw	F5	2.29
		FALSE	High	Sequest HT (A2)	Unambiguous	INVYYNEAAGNK		1	1	Q7TMM9	Q7TMM9	0	2	0.8259	0	1	1	678.334	1355.66	1355.66	1.05	0.00071	HCD (High Energy Collision Dissociation)	MS2	10.3239	50	35.6955	12039	OFL003164-NC-a1A-b2A-tubulin.raw	F5	2.24
		FALSE	High	Sequest HT (A2)	Unambiguous	INVYYNEAAGNK		1	1	Q7TMM9	Q7TMM9	0	2	0.8634	0	1	1	678.333	1355.66	1355.66	0.16	0.00011	HCD (High Energy Collision Dissociation)	MS2	0	50	38.1288	13177	OFL003164-NC-a1A-b2A-tubulin.raw	F5	1.83
	FALSE	High	INVYYNEAAGNKYVPR		1	1	1	Q7TMM9	1	1870.94	High	4.8
		Checked	Confidence	Identifying Node	PSM Ambiguity	Annotated Sequence	Modifications	# Protein Groups	# Proteins	Master Protein Accessions	Protein Accessions	# Missed Cleavages	Charge	DeltaScore	DeltaCn	Rank	Search Engine Rank	m/z [Da]	MH+ [Da]	Theo. MH+ [Da]	DeltaM [ppm]	Deltam/z [Da]	Activation Type	MS Order	Isolation Interference [%]	Ion Inject Time [ms]	RT [min]	First Scan	Spectrum File	File ID	XCorr
		FALSE	High	Sequest HT (A2)	Unambiguous	INVYYNEAAGNKYVPR		1	1	Q7TMM9	Q7TMM9	1	3	0.8229	0	1	1	624.32	1870.94	1870.94	-0.32	-0.0002	HCD (High Energy Collision Dissociation)	MS2	0	50	38.3885	13315	OFL003164-NC-a1A-b2A-tubulin.raw	F5	4.8
	FALSE	High	IREEYPDR		4	24	2	Q7TMM9; Q8GY15; A0A5S6QE49; Q3UMM1	1	1077.53	High	2.71
		Checked	Confidence	Identifying Node	PSM Ambiguity	Annotated Sequence	Modifications	# Protein Groups	# Proteins	Master Protein Accessions	Protein Accessions	# Missed Cleavages	Charge	DeltaScore	DeltaCn	Rank	Search Engine Rank	m/z [Da]	MH+ [Da]	Theo. MH+ [Da]	DeltaM [ppm]	Deltam/z [Da]	Activation Type	MS Order	Isolation Interference [%]	Ion Inject Time [ms]	RT [min]	First Scan	Spectrum File	File ID	XCorr
		FALSE	High	Sequest HT (A2)	Unambiguous	IREEYPDR		4	24	Q7TMM9; Q8GY15; A0A5S6QE49; Q3UMM1	A0A178VS27; P29516; Q7TMM9; A0A178W9M8; A0A178ULE0; B9DI08; P29514; A0A178UGW7; Q8GY15; Q9CVR0; A0A5S6R593; A0A178UU99; A2AQ07; Q3U9U3; Q9DCR1; P99024; P68372; Q56YW9; Q99J49; M7NQZ6; Q9CWF2; A0A5S6QE49; Q3UMM1; A0A178WQG2	1	2	0.572	0	1	1	539.27	1077.53	1077.53	0.24	0.00013	HCD (High Energy Collision Dissociation)	MS2	9.8768	50	16.9597	2680	OFL003164-NC-a1A-b2A-tubulin.raw	F5	2.71
		FALSE	High	Sequest HT (A2)	Unambiguous	IREEYPDR		4	24	Q7TMM9; Q8GY15; A0A5S6QE49; Q3UMM1	A0A178VS27; P29516; Q7TMM9; A0A178W9M8; A0A178ULE0; B9DI08; P29514; A0A178UGW7; Q8GY15; Q9CVR0; A0A5S6R593; A0A178UU99; A2AQ07; Q3U9U3; Q9DCR1; P99024; P68372; Q56YW9; Q99J49; M7NQZ6; Q9CWF2; A0A5S6QE49; Q3UMM1; A0A178WQG2	1	3	0.5022	0	1	1	359.849	1077.53	1077.53	0.65	0.00023	HCD (High Energy Collision Dissociation)	MS2	9.28688	50	16.9375	2665	OFL003164-NC-a1A-b2A-tubulin.raw	F5	2.27
	FALSE	High	IMNTFSVMPSPK	1xOxidation [M]	2	4	30	Q7TMM9; Q3UMM1	0	1367.67	High	3.03
		Checked	Confidence	Identifying Node	PSM Ambiguity	Annotated Sequence	Modifications	# Protein Groups	# Proteins	Master Protein Accessions	Protein Accessions	# Missed Cleavages	Charge	DeltaScore	DeltaCn	Rank	Search Engine Rank	m/z [Da]	MH+ [Da]	Theo. MH+ [Da]	DeltaM [ppm]	Deltam/z [Da]	Activation Type	MS Order	Isolation Interference [%]	Ion Inject Time [ms]	RT [min]	First Scan	Spectrum File	File ID	XCorr
		FALSE	High	Sequest HT (A2)	Unambiguous	ImNTFSVMPSPK	M2(Oxidation)	2	4	Q7TMM9; Q3UMM1	Q7TMM9; Q99J49; Q9CWF2; Q3UMM1	0	2	0.6931	0	1	1	684.339	1367.67	1367.67	0.5	0.00034	HCD (High Energy Collision Dissociation)	MS2	2.06962	25.909	52.8357	19362	OFL003164-NC-a1A-b2A-tubulin.raw	F5	3.03
		FALSE	High	Sequest HT (A2)	Unambiguous	ImNTFSVMPSPK	M2(Oxidation)	2	4	Q7TMM9; Q3UMM1	Q7TMM9; Q99J49; Q9CWF2; Q3UMM1	0	2	0.6367	0	1	1	684.339	1367.67	1367.67	0.94	0.00064	HCD (High Energy Collision Dissociation)	MS2	2.81927	32.67	52.6832	19295	OFL003164-NC-a1A-b2A-tubulin.raw	F5	2.89
		FALSE	High	Sequest HT (A2)	Unambiguous	IMNTFSVmPSPK	M8(Oxidation)	2	4	Q7TMM9; Q3UMM1	Q7TMM9; Q99J49; Q9CWF2; Q3UMM1	0	2	0.6738	0	1	1	684.339	1367.67	1367.67	0.98	0.00067	HCD (High Energy Collision Dissociation)	MS2	5.65721	28.1	43.1096	15130	OFL003164-NC-a1A-b2A-tubulin.raw	F5	2.79
		FALSE	High	Sequest HT (A2)	Unambiguous	ImNTFSVMPSPK	M2(Oxidation)	2	4	Q7TMM9; Q3UMM1	Q7TMM9; Q99J49; Q9CWF2; Q3UMM1	0	2	0.4942	0	1	1	684.339	1367.67	1367.67	0.86	0.00059	HCD (High Energy Collision Dissociation)	MS2	5.67755	50	53.1984	19537	OFL003164-NC-a1A-b2A-tubulin.raw	F5	2.59
		FALSE	High	Sequest HT (A2)	Unambiguous	IMNTFSVmPSPK	M8(Oxidation)	2	4	Q7TMM9; Q3UMM1	Q7TMM9; Q99J49; Q9CWF2; Q3UMM1	0	2	0.6965	0	1	1	684.338	1367.67	1367.67	-0.18	-0.00012	HCD (High Energy Collision Dissociation)	MS2	3.82423	47.252	43.4304	15273	OFL003164-NC-a1A-b2A-tubulin.raw	F5	2.57
		FALSE	High	Sequest HT (A2)	Unambiguous	ImNTFSVMPSPK	M2(Oxidation)	2	4	Q7TMM9; Q3UMM1	Q7TMM9; Q99J49; Q9CWF2; Q3UMM1	0	2	0.2717	0	1	1	684.339	1367.67	1367.67	0.73	0.0005	HCD (High Energy Collision Dissociation)	MS2	0	50	56.3405	20849	OFL003164-NC-a1A-b2A-tubulin.raw	F5	2.54
		FALSE	High	Sequest HT (A2)	Unambiguous	ImNTFSVMPSPK	M2(Oxidation)	2	4	Q7TMM9; Q3UMM1	Q7TMM9; Q99J49; Q9CWF2; Q3UMM1	0	2	0.5306	0	1	1	684.339	1367.67	1367.67	0.44	0.0003	HCD (High Energy Collision Dissociation)	MS2	27.1263	50	54.4767	20098	OFL003164-NC-a1A-b2A-tubulin.raw	F5	2.45
		FALSE	High	Sequest HT (A2)	Unambiguous	ImNTFSVMPSPK	M2(Oxidation)	2	4	Q7TMM9; Q3UMM1	Q7TMM9; Q99J49; Q9CWF2; Q3UMM1	0	2	0.3566	0	1	1	684.34	1367.67	1367.67	1.5	0.00102	HCD (High Energy Collision Dissociation)	MS2	35.8211	50	60.5532	22771	OFL003164-NC-a1A-b2A-tubulin.raw	F5	2.44
		FALSE	High	Sequest HT (A2)	Unambiguous	ImNTFSVMPSPK	M2(Oxidation)	2	4	Q7TMM9; Q3UMM1	Q7TMM9; Q99J49; Q9CWF2; Q3UMM1	0	2	0.3008	0	1	1	684.339	1367.67	1367.67	0.9	0.00061	HCD (High Energy Collision Dissociation)	MS2	23.0094	50	55.3174	20423	OFL003164-NC-a1A-b2A-tubulin.raw	F5	2.36
		FALSE	High	Sequest HT (A2)	Unambiguous	ImNTFSVMPSPK	M2(Oxidation)	2	4	Q7TMM9; Q3UMM1	Q7TMM9; Q99J49; Q9CWF2; Q3UMM1	0	2	0.3021	0	1	1	684.339	1367.67	1367.67	1.23	0.00084	HCD (High Energy Collision Dissociation)	MS2	17.8319	50	53.7132	19766	OFL003164-NC-a1A-b2A-tubulin.raw	F5	2.35
		FALSE	High	Sequest HT (A2)	Unambiguous	ImNTFSVMPSPK	M2(Oxidation)	2	4	Q7TMM9; Q3UMM1	Q7TMM9; Q99J49; Q9CWF2; Q3UMM1	0	2	0.3362	0	1	1	684.339	1367.67	1367.67	0.73	0.0005	HCD (High Energy Collision Dissociation)	MS2	14.0405	50	57.916	21563	OFL003164-NC-a1A-b2A-tubulin.raw	F5	2.35
		FALSE	High	Sequest HT (A2)	Unambiguous	ImNTFSVMPSPK	M2(Oxidation)	2	4	Q7TMM9; Q3UMM1	Q7TMM9; Q99J49; Q9CWF2; Q3UMM1	0	2	0.6883	0	1	1	684.339	1367.67	1367.67	1.35	0.00092	HCD (High Energy Collision Dissociation)	MS2	36.7244	50	64.3427	24606	OFL003164-NC-a1A-b2A-tubulin.raw	F5	2.31
		FALSE	High	Sequest HT (A2)	Unambiguous	ImNTFSVMPSPK	M2(Oxidation)	2	4	Q7TMM9; Q3UMM1	Q7TMM9; Q99J49; Q9CWF2; Q3UMM1	0	2	0.368	0	1	1	684.338	1367.67	1367.67	-0.05	-4e-05	HCD (High Energy Collision Dissociation)	MS2	0	50	61.5745	23228	OFL003164-NC-a1A-b2A-tubulin.raw	F5	2.31
		FALSE	High	Sequest HT (A2)	Unambiguous	ImNTFSVMPSPK	M2(Oxidation)	2	4	Q7TMM9; Q3UMM1	Q7TMM9; Q99J49; Q9CWF2; Q3UMM1	0	2	0.4478	0	1	1	684.339	1367.67	1367.67	0.14	0.0001	HCD (High Energy Collision Dissociation)	MS2	15.3738	50	61.0586	23041	OFL003164-NC-a1A-b2A-tubulin.raw	F5	2.3
		FALSE	High	Sequest HT (A2)	Unambiguous	IMNTFSVmPSPK	M8(Oxidation)	2	4	Q7TMM9; Q3UMM1	Q7TMM9; Q99J49; Q9CWF2; Q3UMM1	0	2	0.7511	0	1	1	684.339	1367.67	1367.67	0.99	0.00068	HCD (High Energy Collision Dissociation)	MS2	17.0861	50	43.9371	15506	OFL003164-NC-a1A-b2A-tubulin.raw	F5	2.29
		FALSE	High	Sequest HT (A2)	Unambiguous	ImNTFSVMPSPK	M2(Oxidation)	2	4	Q7TMM9; Q3UMM1	Q7TMM9; Q99J49; Q9CWF2; Q3UMM1	0	2	0.3421	0	1	1	684.339	1367.67	1367.67	0.45	0.00031	HCD (High Energy Collision Dissociation)	MS2	39.0068	50	59.531	22273	OFL003164-NC-a1A-b2A-tubulin.raw	F5	2.28
		FALSE	High	Sequest HT (A2)	Unambiguous	IMNTFSVmPSPK	M8(Oxidation)	2	4	Q7TMM9; Q3UMM1	Q7TMM9; Q99J49; Q9CWF2; Q3UMM1	0	2	0.7067	0	1	1	684.338	1367.67	1367.67	-0.1	-7e-05	HCD (High Energy Collision Dissociation)	MS2	42.2989	50	42.9297	15051	OFL003164-NC-a1A-b2A-tubulin.raw	F5	2.25
		FALSE	High	Sequest HT (A2)	Unambiguous	ImNTFSVMPSPK	M2(Oxidation)	2	4	Q7TMM9; Q3UMM1	Q7TMM9; Q99J49; Q9CWF2; Q3UMM1	0	2	0.3498	0	1	1	684.339	1367.67	1367.67	1.35	0.00092	HCD (High Energy Collision Dissociation)	MS2	32.0772	50	59.0144	22038	OFL003164-NC-a1A-b2A-tubulin.raw	F5	2.23
		FALSE	High	Sequest HT (A2)	Unambiguous	ImNTFSVMPSPK	M2(Oxidation)	2	4	Q7TMM9; Q3UMM1	Q7TMM9; Q99J49; Q9CWF2; Q3UMM1	0	2	0.3363	0	1	1	684.339	1367.67	1367.67	0.61	0.00042	HCD (High Energy Collision Dissociation)	MS2	21.24	50	54.2114	19981	OFL003164-NC-a1A-b2A-tubulin.raw	F5	2.23
		FALSE	High	Sequest HT (A2)	Unambiguous	ImNTFSVMPSPK	M2(Oxidation)	2	4	Q7TMM9; Q3UMM1	Q7TMM9; Q99J49; Q9CWF2; Q3UMM1	0	2	0.2703	0	1	1	684.339	1367.67	1367.67	1.24	0.00085	HCD (High Energy Collision Dissociation)	MS2	29.7026	50	60.0342	22520	OFL003164-NC-a1A-b2A-tubulin.raw	F5	2.22
		FALSE	High	Sequest HT (A2)	Unambiguous	ImNTFSVMPSPK	M2(Oxidation)	2	4	Q7TMM9; Q3UMM1	Q7TMM9; Q99J49; Q9CWF2; Q3UMM1	0	2	0.5204	0	1	1	684.338	1367.67	1367.67	-0.36	-0.00024	HCD (High Energy Collision Dissociation)	MS2	0	50	54.7988	20187	OFL003164-NC-a1A-b2A-tubulin.raw	F5	2.21
		FALSE	High	Sequest HT (A2)	Unambiguous	ImNTFSVMPSPK	M2(Oxidation)	2	4	Q7TMM9; Q3UMM1	Q7TMM9; Q99J49; Q9CWF2; Q3UMM1	0	2	0.4118	0	1	1	684.339	1367.67	1367.67	1.27	0.00087	HCD (High Energy Collision Dissociation)	MS2	23.2862	50	56.893	21069	OFL003164-NC-a1A-b2A-tubulin.raw	F5	2.21
		FALSE	High	Sequest HT (A2)	Unambiguous	ImNTFSVMPSPK	M2(Oxidation)	2	4	Q7TMM9; Q3UMM1	Q7TMM9; Q99J49; Q9CWF2; Q3UMM1	0	2	0.4358	0	1	1	684.339	1367.67	1367.67	0.46	0.00031	HCD (High Energy Collision Dissociation)	MS2	19.3588	50	55.8317	20638	OFL003164-NC-a1A-b2A-tubulin.raw	F5	2.18
		FALSE	High	Sequest HT (A2)	Unambiguous	ImNTFSVMPSPK	M2(Oxidation)	2	4	Q7TMM9; Q3UMM1	Q7TMM9; Q99J49; Q9CWF2; Q3UMM1	0	2	0.3303	0	1	1	684.338	1367.67	1367.67	-0.36	-0.00025	HCD (High Energy Collision Dissociation)	MS2	53.5419	50	62.7071	23778	OFL003164-NC-a1A-b2A-tubulin.raw	F5	2.18
		FALSE	High	Sequest HT (A2)	Unambiguous	IMNTFSVmPSPK	M8(Oxidation)	2	4	Q7TMM9; Q3UMM1	Q7TMM9; Q99J49; Q9CWF2; Q3UMM1	0	2	0.7546	0	1	1	684.339	1367.67	1367.67	1.27	0.00087	HCD (High Energy Collision Dissociation)	MS2	35.8312	50	44.4431	15705	OFL003164-NC-a1A-b2A-tubulin.raw	F5	2.16
		FALSE	High	Sequest HT (A2)	Unambiguous	ImNTFSVMPSPK	M2(Oxidation)	2	4	Q7TMM9; Q3UMM1	Q7TMM9; Q99J49; Q9CWF2; Q3UMM1	0	2	0.4183	0	1	1	684.339	1367.67	1367.67	1.22	0.00084	HCD (High Energy Collision Dissociation)	MS2	37.6714	50	63.2112	24022	OFL003164-NC-a1A-b2A-tubulin.raw	F5	2.08
		FALSE	High	Sequest HT (A2)	Unambiguous	ImNTFSVMPSPK	M2(Oxidation)	2	4	Q7TMM9; Q3UMM1	Q7TMM9; Q99J49; Q9CWF2; Q3UMM1	0	2	0.2222	0	1	1	684.339	1367.67	1367.67	0.29	0.0002	HCD (High Energy Collision Dissociation)	MS2	21.7859	50	57.4051	21317	OFL003164-NC-a1A-b2A-tubulin.raw	F5	2.07
		FALSE	High	Sequest HT (A2)	Unambiguous	ImNTFSVMPSPK	M2(Oxidation)	2	4	Q7TMM9; Q3UMM1	Q7TMM9; Q99J49; Q9CWF2; Q3UMM1	0	2	0.3604	0	1	1	684.339	1367.67	1367.67	1.09	0.00075	HCD (High Energy Collision Dissociation)	MS2	43.2075	50	62.0823	23476	OFL003164-NC-a1A-b2A-tubulin.raw	F5	1.97
		FALSE	High	Sequest HT (A2)	Unambiguous	ImNTFSVMPSPK	M2(Oxidation)	2	4	Q7TMM9; Q3UMM1	Q7TMM9; Q99J49; Q9CWF2; Q3UMM1	0	2	0.6269	0	1	1	684.339	1367.67	1367.67	1.2	0.00082	HCD (High Energy Collision Dissociation)	MS2	46.0719	50	63.7533	24299	OFL003164-NC-a1A-b2A-tubulin.raw	F5	1.93
		FALSE	High	Sequest HT (A2)	Unambiguous	IMNTFSVmPSPK	M8(Oxidation)	2	4	Q7TMM9; Q3UMM1	Q7TMM9; Q99J49; Q9CWF2; Q3UMM1	0	2	0.6989	0	1	1	684.339	1367.67	1367.67	0.31	0.00021	HCD (High Energy Collision Dissociation)	MS2	36.9156	50	48.9703	17636	OFL003164-NC-a1A-b2A-tubulin.raw	F5	1.86
	FALSE	High	MSATFIGNSTAIQELFKR		2	7	2	Q7TMM9; A0A5S6QE49	1	2014.04	High	5.13
		Checked	Confidence	Identifying Node	PSM Ambiguity	Annotated Sequence	Modifications	# Protein Groups	# Proteins	Master Protein Accessions	Protein Accessions	# Missed Cleavages	Charge	DeltaScore	DeltaCn	Rank	Search Engine Rank	m/z [Da]	MH+ [Da]	Theo. MH+ [Da]	DeltaM [ppm]	Deltam/z [Da]	Activation Type	MS Order	Isolation Interference [%]	Ion Inject Time [ms]	RT [min]	First Scan	Spectrum File	File ID	XCorr
		FALSE	High	Sequest HT (A2)	Selected	MSATFIGNSTAIQELFKR		2	7	Q7TMM9; A0A5S6QE49	Q7TMM9; Q62363; Q9DCR1; P68372; Q99J49; Q9CWF2; A0A5S6QE49	1	3	0	0	1	1	672.019	2014.04	2014.04	0.53	0.00035	HCD (High Energy Collision Dissociation)	MS2	9.77274	50	102.205	43024	OFL003164-NC-a1A-b2A-tubulin.raw	F5	5.13
		FALSE	High	Sequest HT (A2)	Selected	MSATFIGNSTAIQELFKR		2	7	Q7TMM9; A0A5S6QE49	Q7TMM9; Q62363; Q9DCR1; P68372; Q99J49; Q9CWF2; A0A5S6QE49	1	2		0	2	2	1007.53	2014.05	2014.04	1.35	0.00136	HCD (High Energy Collision Dissociation)	MS2	0	50	102.275	43071	OFL003164-NC-a1A-b2A-tubulin.raw	F5	4.2
	FALSE	High	MSMKEVDEQMLNVQNK	1xOxidation [M]	2	8	2	Q7TMM9; A0A5S6QE49	1	1939.89	High	2.64
		Checked	Confidence	Identifying Node	PSM Ambiguity	Annotated Sequence	Modifications	# Protein Groups	# Proteins	Master Protein Accessions	Protein Accessions	# Missed Cleavages	Charge	DeltaScore	DeltaCn	Rank	Search Engine Rank	m/z [Da]	MH+ [Da]	Theo. MH+ [Da]	DeltaM [ppm]	Deltam/z [Da]	Activation Type	MS Order	Isolation Interference [%]	Ion Inject Time [ms]	RT [min]	First Scan	Spectrum File	File ID	XCorr
		FALSE	High	Sequest HT (A2)	Unambiguous	MSmKEVDEQMLNVQNK	M3(Oxidation)	2	8	Q7TMM9; A0A5S6QE49	Q7TMM9; Q80ZV2; Q9DCR1; P99024; P68372; Q99J49; Q9CWF2; A0A5S6QE49	1	3	0.0189	0	1	1	647.303	1939.89	1939.89	0.85	0.00055	HCD (High Energy Collision Dissociation)	MS2	0	50	30.4426	9852	OFL003164-NC-a1A-b2A-tubulin.raw	F5	2.64
		FALSE	High	Sequest HT (A2)	Unambiguous	mSMKEVDEQMLNVQNK	M1(Oxidation)	2	8	Q7TMM9; A0A5S6QE49	Q7TMM9; Q80ZV2; Q9DCR1; P99024; P68372; Q99J49; Q9CWF2; A0A5S6QE49	1	3		0.0189	2	2	647.303	1939.89	1939.89	0.85	0.00055	HCD (High Energy Collision Dissociation)	MS2	0	50	30.4426	9852	OFL003164-NC-a1A-b2A-tubulin.raw	F5	2.59
	FALSE	High	YLTVAAIFR		2	5	5	Q7TMM9; A0A5S6QE49	0	1053.61	High	2.77
		Checked	Confidence	Identifying Node	PSM Ambiguity	Annotated Sequence	Modifications	# Protein Groups	# Proteins	Master Protein Accessions	Protein Accessions	# Missed Cleavages	Charge	DeltaScore	DeltaCn	Rank	Search Engine Rank	m/z [Da]	MH+ [Da]	Theo. MH+ [Da]	DeltaM [ppm]	Deltam/z [Da]	Activation Type	MS Order	Isolation Interference [%]	Ion Inject Time [ms]	RT [min]	First Scan	Spectrum File	File ID	XCorr
		FALSE	High	Sequest HT (A2)	Unambiguous	YLTVAAIFR		2	5	Q7TMM9; A0A5S6QE49	Q7TMM9; Q99J49; M7NQZ6; Q9CWF2; A0A5S6QE49	0	2	0.9061	0	1	1	527.308	1053.61	1053.61	-0.34	-0.00018	HCD (High Energy Collision Dissociation)	MS2	6.28557	50	98.8009	41050	OFL003164-NC-a1A-b2A-tubulin.raw	F5	2.77
		FALSE	High	Sequest HT (A2)	Unambiguous	YLTVAAIFR		2	5	Q7TMM9; A0A5S6QE49	Q7TMM9; Q99J49; M7NQZ6; Q9CWF2; A0A5S6QE49	0	2	0.8934	0	1	1	527.308	1053.61	1053.61	-0.24	-0.00013	HCD (High Energy Collision Dissociation)	MS2	0	2.387	99.3115	41304	OFL003164-NC-a1A-b2A-tubulin.raw	F5	2.72
		FALSE	High	Sequest HT (A2)	Unambiguous	YLTVAAIFR		2	5	Q7TMM9; A0A5S6QE49	Q7TMM9; Q99J49; M7NQZ6; Q9CWF2; A0A5S6QE49	0	2	0.9315	0	1	1	527.308	1053.61	1053.61	-0.72	-0.00038	HCD (High Energy Collision Dissociation)	MS2	0	50	99.8451	41637	OFL003164-NC-a1A-b2A-tubulin.raw	F5	2.48
		FALSE	High	Sequest HT (A2)	Unambiguous	YLTVAAIFR		2	5	Q7TMM9; A0A5S6QE49	Q7TMM9; Q99J49; M7NQZ6; Q9CWF2; A0A5S6QE49	0	2	0.8903	0	1	1	527.308	1053.61	1053.61	-0.28	-0.00015	HCD (High Energy Collision Dissociation)	MS2	0	50	100.413	42026	OFL003164-NC-a1A-b2A-tubulin.raw	F5	2.37
		FALSE	High	Sequest HT (A2)	Unambiguous	YLTVAAIFR		2	5	Q7TMM9; A0A5S6QE49	Q7TMM9; Q99J49; M7NQZ6; Q9CWF2; A0A5S6QE49	0	2	0.8867	0	1	1	527.308	1053.61	1053.61	-0.78	-0.00041	HCD (High Energy Collision Dissociation)	MS2	15.8415	50	102.045	42913	OFL003164-NC-a1A-b2A-tubulin.raw	F5	2.03
	FALSE	High	VSDTVVEPYNATLSVHQLVENTDETYSIDNEALYDICFR	1xCarbamidomethyl [C37]	1	2	3	Q7TMM9	0	4520.11	High	4.61
		Checked	Confidence	Identifying Node	PSM Ambiguity	Annotated Sequence	Modifications	# Protein Groups	# Proteins	Master Protein Accessions	Protein Accessions	# Missed Cleavages	Charge	DeltaScore	DeltaCn	Rank	Search Engine Rank	m/z [Da]	MH+ [Da]	Theo. MH+ [Da]	DeltaM [ppm]	Deltam/z [Da]	Activation Type	MS Order	Isolation Interference [%]	Ion Inject Time [ms]	RT [min]	First Scan	Spectrum File	File ID	XCorr
		FALSE	High	Sequest HT (A2)	Unambiguous	VSDTVVEPYNATLSVHQLVENTDETYSIDNEALYDIcFR	C37(Carbamidomethyl)	1	2	Q7TMM9	Q7TMM9; Q99J49	0	4	0.6594	0	1	1	1130.78	4520.12	4520.11	1.57	0.00177	HCD (High Energy Collision Dissociation)	MS2	1.05379	50	108.85	47062	OFL003164-NC-a1A-b2A-tubulin.raw	F5	4.61
		FALSE	High	Sequest HT (A2)	Unambiguous	VSDTVVEPYNATLSVHQLVENTDETYSIDNEALYDIcFR	C37(Carbamidomethyl)	1	2	Q7TMM9	Q7TMM9; Q99J49	0	4	0.6738	0	1	1	1130.78	4520.11	4520.11	0.41	0.00046	HCD (High Energy Collision Dissociation)	MS2	3.97675	50	107.276	46101	OFL003164-NC-a1A-b2A-tubulin.raw	F5	4.23
		FALSE	High	Sequest HT (A2)	Unambiguous	VSDTVVEPYNATLSVHQLVENTDETYSIDNEALYDIcFR	C37(Carbamidomethyl)	1	2	Q7TMM9	Q7TMM9; Q99J49	0	4	0.724	0	1	1	1130.79	4520.12	4520.11	2.36	0.00266	HCD (High Energy Collision Dissociation)	MS2	10.2014	50	109.406	47427	OFL003164-NC-a1A-b2A-tubulin.raw	F5	4.13
	FALSE	High	TAVCDIPPR	1xCarbamidomethyl [C4]	3	10	20	Q7TMM9; Q9D6F9; A0A5S6QE49	0	1028.52	High	2.99
		Checked	Confidence	Identifying Node	PSM Ambiguity	Annotated Sequence	Modifications	# Protein Groups	# Proteins	Master Protein Accessions	Protein Accessions	# Missed Cleavages	Charge	DeltaScore	DeltaCn	Rank	Search Engine Rank	m/z [Da]	MH+ [Da]	Theo. MH+ [Da]	DeltaM [ppm]	Deltam/z [Da]	Activation Type	MS Order	Isolation Interference [%]	Ion Inject Time [ms]	RT [min]	First Scan	Spectrum File	File ID	XCorr
		FALSE	High	Sequest HT (A2)	Unambiguous	TAVcDIPPR	C4(Carbamidomethyl)	3	10	Q7TMM9; Q9D6F9; A0A5S6QE49	Q7TMM9; Q9D6F9; Q62363; Q80ZV2; Q9DCR1; P99024; P68372; Q99J49; Q9CWF2; A0A5S6QE49	0	2	0.9264	0	1	1	514.763	1028.52	1028.52	-0.2	-0.0001	HCD (High Energy Collision Dissociation)	MS2	0.936164	3.463	22.7828	6187	OFL003164-NC-a1A-b2A-tubulin.raw	F5	2.99
		FALSE	High	Sequest HT (A2)	Unambiguous	TAVcDIPPR	C4(Carbamidomethyl)	3	10	Q7TMM9; Q9D6F9; A0A5S6QE49	Q7TMM9; Q9D6F9; Q62363; Q80ZV2; Q9DCR1; P99024; P68372; Q99J49; Q9CWF2; A0A5S6QE49	0	2	0.8598	0	1	1	514.763	1028.52	1028.52	0.35	0.00018	HCD (High Energy Collision Dissociation)	MS2	14.8657	50	20.7498	5085	OFL003164-NC-a1A-b2A-tubulin.raw	F5	2.64
		FALSE	High	Sequest HT (A2)	Unambiguous	TAVcDIPPR	C4(Carbamidomethyl)	3	10	Q7TMM9; Q9D6F9; A0A5S6QE49	Q7TMM9; Q9D6F9; Q62363; Q80ZV2; Q9DCR1; P99024; P68372; Q99J49; Q9CWF2; A0A5S6QE49	0	2	0.9129	0	1	1	514.763	1028.52	1028.52	-0.16	-8e-05	HCD (High Energy Collision Dissociation)	MS2	0	3.316	21.7649	5682	OFL003164-NC-a1A-b2A-tubulin.raw	F5	2.64
		FALSE	High	Sequest HT (A2)	Unambiguous	TAVcDIPPR	C4(Carbamidomethyl)	3	10	Q7TMM9; Q9D6F9; A0A5S6QE49	Q7TMM9; Q9D6F9; Q62363; Q80ZV2; Q9DCR1; P99024; P68372; Q99J49; Q9CWF2; A0A5S6QE49	0	2	0.874	0	1	1	514.763	1028.52	1028.52	-0.02	-1e-05	HCD (High Energy Collision Dissociation)	MS2	0.921081	4.29	21.2554	5416	OFL003164-NC-a1A-b2A-tubulin.raw	F5	2.62
		FALSE	High	Sequest HT (A2)	Unambiguous	TAVcDIPPR	C4(Carbamidomethyl)	3	10	Q7TMM9; Q9D6F9; A0A5S6QE49	Q7TMM9; Q9D6F9; Q62363; Q80ZV2; Q9DCR1; P99024; P68372; Q99J49; Q9CWF2; A0A5S6QE49	0	2	0.8812	0	1	1	514.763	1028.52	1028.52	-0.64	-0.00033	HCD (High Energy Collision Dissociation)	MS2	0	21.496	25.3277	7503	OFL003164-NC-a1A-b2A-tubulin.raw	F5	2.61
		FALSE	High	Sequest HT (A2)	Unambiguous	TAVcDIPPR	C4(Carbamidomethyl)	3	10	Q7TMM9; Q9D6F9; A0A5S6QE49	Q7TMM9; Q9D6F9; Q62363; Q80ZV2; Q9DCR1; P99024; P68372; Q99J49; Q9CWF2; A0A5S6QE49	0	2	0.8798	0	1	1	514.763	1028.52	1028.52	-0.07	-3e-05	HCD (High Energy Collision Dissociation)	MS2	0.541811	26.832	25.8378	7766	OFL003164-NC-a1A-b2A-tubulin.raw	F5	2.58
		FALSE	High	Sequest HT (A2)	Unambiguous	TAVcDIPPR	C4(Carbamidomethyl)	3	10	Q7TMM9; Q9D6F9; A0A5S6QE49	Q7TMM9; Q9D6F9; Q62363; Q80ZV2; Q9DCR1; P99024; P68372; Q99J49; Q9CWF2; A0A5S6QE49	0	2	0.8784	0	1	1	514.763	1028.52	1028.52	0.06	3e-05	HCD (High Energy Collision Dissociation)	MS2	0.519244	2.752	22.274	5938	OFL003164-NC-a1A-b2A-tubulin.raw	F5	2.55
		FALSE	High	Sequest HT (A2)	Unambiguous	TAVcDIPPR	C4(Carbamidomethyl)	3	10	Q7TMM9; Q9D6F9; A0A5S6QE49	Q7TMM9; Q9D6F9; Q62363; Q80ZV2; Q9DCR1; P99024; P68372; Q99J49; Q9CWF2; A0A5S6QE49	0	2	0.8618	0	1	1	514.763	1028.52	1028.52	0.15	8e-05	HCD (High Energy Collision Dissociation)	MS2	3.52945	24.004	26.355	8008	OFL003164-NC-a1A-b2A-tubulin.raw	F5	2.46
		FALSE	High	Sequest HT (A2)	Unambiguous	TAVcDIPPR	C4(Carbamidomethyl)	3	10	Q7TMM9; Q9D6F9; A0A5S6QE49	Q7TMM9; Q9D6F9; Q62363; Q80ZV2; Q9DCR1; P99024; P68372; Q99J49; Q9CWF2; A0A5S6QE49	0	2	0.8692	0	1	1	514.763	1028.52	1028.52	-0.02	-1e-05	HCD (High Energy Collision Dissociation)	MS2	0.530597	9.072	24.3091	6977	OFL003164-NC-a1A-b2A-tubulin.raw	F5	2.37
		FALSE	High	Sequest HT (A2)	Unambiguous	TAVcDIPPR	C4(Carbamidomethyl)	3	10	Q7TMM9; Q9D6F9; A0A5S6QE49	Q7TMM9; Q9D6F9; Q62363; Q80ZV2; Q9DCR1; P99024; P68372; Q99J49; Q9CWF2; A0A5S6QE49	0	2	0.8734	0	1	1	514.763	1028.52	1028.52	0.36	0.00018	HCD (High Energy Collision Dissociation)	MS2	0.421788	6.428	23.7994	6705	OFL003164-NC-a1A-b2A-tubulin.raw	F5	2.37
		FALSE	High	Sequest HT (A2)	Unambiguous	TAVcDIPPR	C4(Carbamidomethyl)	3	10	Q7TMM9; Q9D6F9; A0A5S6QE49	Q7TMM9; Q9D6F9; Q62363; Q80ZV2; Q9DCR1; P99024; P68372; Q99J49; Q9CWF2; A0A5S6QE49	0	2	0.8638	0	1	1	514.763	1028.52	1028.52	-0.69	-0.00036	HCD (High Energy Collision Dissociation)	MS2	0	41.519	26.8651	8195	OFL003164-NC-a1A-b2A-tubulin.raw	F5	2.35
		FALSE	High	Sequest HT (A2)	Unambiguous	TAVcDIPPR	C4(Carbamidomethyl)	3	10	Q7TMM9; Q9D6F9; A0A5S6QE49	Q7TMM9; Q9D6F9; Q62363; Q80ZV2; Q9DCR1; P99024; P68372; Q99J49; Q9CWF2; A0A5S6QE49	0	2	0.8766	0	1	1	514.764	1028.52	1028.52	0.73	0.00038	HCD (High Energy Collision Dissociation)	MS2	0	4.061	23.2892	6431	OFL003164-NC-a1A-b2A-tubulin.raw	F5	2.35
		FALSE	High	Sequest HT (A2)	Unambiguous	TAVcDIPPR	C4(Carbamidomethyl)	3	10	Q7TMM9; Q9D6F9; A0A5S6QE49	Q7TMM9; Q9D6F9; Q62363; Q80ZV2; Q9DCR1; P99024; P68372; Q99J49; Q9CWF2; A0A5S6QE49	0	2	0.8419	0	1	1	514.763	1028.52	1028.52	-0.01	0	HCD (High Energy Collision Dissociation)	MS2	42.4371	50	27.8793	8747	OFL003164-NC-a1A-b2A-tubulin.raw	F5	2.34
		FALSE	High	Sequest HT (A2)	Unambiguous	TAVcDIPPR	C4(Carbamidomethyl)	3	10	Q7TMM9; Q9D6F9; A0A5S6QE49	Q7TMM9; Q9D6F9; Q62363; Q80ZV2; Q9DCR1; P99024; P68372; Q99J49; Q9CWF2; A0A5S6QE49	0	2	0.8547	0	1	1	514.763	1028.52	1028.52	0.08	4e-05	HCD (High Energy Collision Dissociation)	MS2	0.521931	10.863	24.8251	7271	OFL003164-NC-a1A-b2A-tubulin.raw	F5	2.34
		FALSE	High	Sequest HT (A2)	Unambiguous	TAVcDIPPR	C4(Carbamidomethyl)	3	10	Q7TMM9; Q9D6F9; A0A5S6QE49	Q7TMM9; Q9D6F9; Q62363; Q80ZV2; Q9DCR1; P99024; P68372; Q99J49; Q9CWF2; A0A5S6QE49	0	2	0.8534	0	1	1	514.763	1028.52	1028.52	0.13	6e-05	HCD (High Energy Collision Dissociation)	MS2	9.0671	50	27.371	8462	OFL003164-NC-a1A-b2A-tubulin.raw	F5	2.32
		FALSE	High	Sequest HT (A2)	Unambiguous	TAVcDIPPR	C4(Carbamidomethyl)	3	10	Q7TMM9; Q9D6F9; A0A5S6QE49	Q7TMM9; Q9D6F9; Q62363; Q80ZV2; Q9DCR1; P99024; P68372; Q99J49; Q9CWF2; A0A5S6QE49	0	2	0.792	0	1	1	514.763	1028.52	1028.52	-0.73	-0.00038	HCD (High Energy Collision Dissociation)	MS2	21.4643	50	28.3908	8988	OFL003164-NC-a1A-b2A-tubulin.raw	F5	2.26
		FALSE	High	Sequest HT (A2)	Unambiguous	TAVcDIPPR	C4(Carbamidomethyl)	3	10	Q7TMM9; Q9D6F9; A0A5S6QE49	Q7TMM9; Q9D6F9; Q62363; Q80ZV2; Q9DCR1; P99024; P68372; Q99J49; Q9CWF2; A0A5S6QE49	0	2	0.898	0	1	1	514.763	1028.52	1028.52	-1.57	-0.00081	HCD (High Energy Collision Dissociation)	MS2	14.5392	50	28.9014	9180	OFL003164-NC-a1A-b2A-tubulin.raw	F5	1.96
		FALSE	High	Sequest HT (A2)	Unambiguous	TAVcDIPPR	C4(Carbamidomethyl)	3	10	Q7TMM9; Q9D6F9; A0A5S6QE49	Q7TMM9; Q9D6F9; Q62363; Q80ZV2; Q9DCR1; P99024; P68372; Q99J49; Q9CWF2; A0A5S6QE49	0	2	0.7696	0	1	1	514.764	1028.52	1028.52	1.62	0.00083	HCD (High Energy Collision Dissociation)	MS2	40.3691	50	29.7617	9598	OFL003164-NC-a1A-b2A-tubulin.raw	F5	1.91
		FALSE	High	Sequest HT (A2)	Unambiguous	TAVcDIPPR	C4(Carbamidomethyl)	3	10	Q7TMM9; Q9D6F9; A0A5S6QE49	Q7TMM9; Q9D6F9; Q62363; Q80ZV2; Q9DCR1; P99024; P68372; Q99J49; Q9CWF2; A0A5S6QE49	0	2	0.8068	0	1	1	514.764	1028.52	1028.52	0.86	0.00044	HCD (High Energy Collision Dissociation)	MS2	32.9751	50	34.6196	11552	OFL003164-NC-a1A-b2A-tubulin.raw	F5	1.76
		FALSE	High	Sequest HT (A2)	Unambiguous	TAVcDIPPR	C4(Carbamidomethyl)	3	10	Q7TMM9; Q9D6F9; A0A5S6QE49	Q7TMM9; Q9D6F9; Q62363; Q80ZV2; Q9DCR1; P99024; P68372; Q99J49; Q9CWF2; A0A5S6QE49	0	2	0.6743	0	1	1	514.763	1028.52	1028.52	-0.13	-7e-05	HCD (High Energy Collision Dissociation)	MS2	49.0242	50	24.1092	6862	OFL003164-NC-a1A-b2A-tubulin.raw	F5	1.75
	FALSE	High	SGPFGQIFRPDNFVFGQSGAGNNWAK		2	10	5	Q7TMM9; Q9D6F9	0	2798.34	High	6.06
		Checked	Confidence	Identifying Node	PSM Ambiguity	Annotated Sequence	Modifications	# Protein Groups	# Proteins	Master Protein Accessions	Protein Accessions	# Missed Cleavages	Charge	DeltaScore	DeltaCn	Rank	Search Engine Rank	m/z [Da]	MH+ [Da]	Theo. MH+ [Da]	DeltaM [ppm]	Deltam/z [Da]	Activation Type	MS Order	Isolation Interference [%]	Ion Inject Time [ms]	RT [min]	First Scan	Spectrum File	File ID	XCorr
		FALSE	High	Sequest HT (A2)	Unambiguous	SGPFGQIFRPDNFVFGQSGAGNNWAK		2	10	Q7TMM9; Q9D6F9	Q7TMM9; A0A178W9M8; Q9D6F9; A0A178UGW7; Q9CVR0; A0A178UU99; G3UZR1; P99024; P68372; Q9CWF2	0	4	0.7409	0	1	1	700.341	2798.34	2798.34	-0.69	-0.00048	HCD (High Energy Collision Dissociation)	MS2	0	37.406	104.017	44125	OFL003164-NC-a1A-b2A-tubulin.raw	F5	6.06
		FALSE	High	Sequest HT (A2)	Unambiguous	SGPFGQIFRPDNFVFGQSGAGNNWAK		2	10	Q7TMM9; Q9D6F9	Q7TMM9; A0A178W9M8; Q9D6F9; A0A178UGW7; Q9CVR0; A0A178UU99; G3UZR1; P99024; P68372; Q9CWF2	0	3	0.7519	0	1	1	933.453	2798.34	2798.34	-0.14	-0.00013	HCD (High Energy Collision Dissociation)	MS2	0.26961	0.931	103.998	44115	OFL003164-NC-a1A-b2A-tubulin.raw	F5	5.36
		FALSE	High	Sequest HT (A2)	Unambiguous	SGPFGQIFRPDNFVFGQSGAGNNWAK		2	10	Q7TMM9; Q9D6F9	Q7TMM9; A0A178W9M8; Q9D6F9; A0A178UGW7; Q9CVR0; A0A178UU99; G3UZR1; P99024; P68372; Q9CWF2	0	3	0.7553	0	1	1	933.454	2798.35	2798.34	1.04	0.00097	HCD (High Energy Collision Dissociation)	MS2	0	22.185	103.496	43815	OFL003164-NC-a1A-b2A-tubulin.raw	F5	5.15
		FALSE	High	Sequest HT (A2)	Unambiguous	SGPFGQIFRPDNFVFGQSGAGNNWAK		2	10	Q7TMM9; Q9D6F9	Q7TMM9; A0A178W9M8; Q9D6F9; A0A178UGW7; Q9CVR0; A0A178UU99; G3UZR1; P99024; P68372; Q9CWF2	0	2	0.8355	0	1	1	1399.68	2798.35	2798.34	0.68	0.00094	HCD (High Energy Collision Dissociation)	MS2	8.35403	4.258	104.06	44143	OFL003164-NC-a1A-b2A-tubulin.raw	F5	4.68
		FALSE	High	Sequest HT (A2)	Unambiguous	SGPFGQIFRPDNFVFGQSGAGNNWAK		2	10	Q7TMM9; Q9D6F9	Q7TMM9; A0A178W9M8; Q9D6F9; A0A178UGW7; Q9CVR0; A0A178UU99; G3UZR1; P99024; P68372; Q9CWF2	0	2	0.7329	0	1	1	1399.68	2798.34	2798.34	0.24	0.00034	HCD (High Energy Collision Dissociation)	MS2	12.0403	6.724	104.261	44205	OFL003164-NC-a1A-b2A-tubulin.raw	F5	4.38
	FALSE	High	MSMKEVDEQMLNVQNK	2xOxidation [M1; M3]	2	8	1	Q7TMM9; A0A5S6QE49	1	1955.89	High	3.31
		Checked	Confidence	Identifying Node	PSM Ambiguity	Annotated Sequence	Modifications	# Protein Groups	# Proteins	Master Protein Accessions	Protein Accessions	# Missed Cleavages	Charge	DeltaScore	DeltaCn	Rank	Search Engine Rank	m/z [Da]	MH+ [Da]	Theo. MH+ [Da]	DeltaM [ppm]	Deltam/z [Da]	Activation Type	MS Order	Isolation Interference [%]	Ion Inject Time [ms]	RT [min]	First Scan	Spectrum File	File ID	XCorr
		FALSE	High	Sequest HT (A2)	Unambiguous	mSmKEVDEQMLNVQNK	M1(Oxidation); M3(Oxidation)	2	8	Q7TMM9; A0A5S6QE49	Q7TMM9; Q80ZV2; Q9DCR1; P99024; P68372; Q99J49; Q9CWF2; A0A5S6QE49	1	3	0.5982	0	1	1	652.634	1955.89	1955.89	0.92	0.0006	HCD (High Energy Collision Dissociation)	MS2	0	50	24.1397	6881	OFL003164-NC-a1A-b2A-tubulin.raw	F5	3.31
	FALSE	High	NMMAACDPR	1xCarbamidomethyl [C6]	4	15	1	Q7TMM9; Q9D6F9; A0A5S6QE49; Q3UMM1	0	1065.43	High	2.3
		Checked	Confidence	Identifying Node	PSM Ambiguity	Annotated Sequence	Modifications	# Protein Groups	# Proteins	Master Protein Accessions	Protein Accessions	# Missed Cleavages	Charge	DeltaScore	DeltaCn	Rank	Search Engine Rank	m/z [Da]	MH+ [Da]	Theo. MH+ [Da]	DeltaM [ppm]	Deltam/z [Da]	Activation Type	MS Order	Isolation Interference [%]	Ion Inject Time [ms]	RT [min]	First Scan	Spectrum File	File ID	XCorr
		FALSE	High	Sequest HT (A2)	Unambiguous	NMMAAcDPR	C6(Carbamidomethyl)	4	15	Q7TMM9; Q9D6F9; A0A5S6QE49; Q3UMM1	Q7TMM9; Q9D6F9; Q9CVR0; Q9ERD7; Q9CUN8; Q80ZV2; Q3U9U3; Q9CRT0; Q9DCR1; P99024; P68372; Q99J49; Q9CWF2; A0A5S6QE49; Q3UMM1	0	2	0.2478	0	1	1	533.217	1065.43	1065.43	0.13	7e-05	HCD (High Energy Collision Dissociation)	MS2	7.52021	50	19.9719	4579	OFL003164-NC-a1A-b2A-tubulin.raw	F5	2.3
	FALSE	High	NMMAACDPR	1xCarbamidomethyl [C6]; 1xOxidation [M3]	4	15	1	Q7TMM9; Q9D6F9; A0A5S6QE49; Q3UMM1	0	1081.42	High	2.2
		Checked	Confidence	Identifying Node	PSM Ambiguity	Annotated Sequence	Modifications	# Protein Groups	# Proteins	Master Protein Accessions	Protein Accessions	# Missed Cleavages	Charge	DeltaScore	DeltaCn	Rank	Search Engine Rank	m/z [Da]	MH+ [Da]	Theo. MH+ [Da]	DeltaM [ppm]	Deltam/z [Da]	Activation Type	MS Order	Isolation Interference [%]	Ion Inject Time [ms]	RT [min]	First Scan	Spectrum File	File ID	XCorr
		FALSE	High	Sequest HT (A2)	Unambiguous	NMmAAcDPR	M3(Oxidation); C6(Carbamidomethyl)	4	15	Q7TMM9; Q9D6F9; A0A5S6QE49; Q3UMM1	Q7TMM9; Q9D6F9; Q9CVR0; Q9ERD7; Q9CUN8; Q80ZV2; Q3U9U3; Q9CRT0; Q9DCR1; P99024; P68372; Q99J49; Q9CWF2; A0A5S6QE49; Q3UMM1	0	2	0.1636	0	1	1	541.215	1081.42	1081.42	1.03	0.00056	HCD (High Energy Collision Dissociation)	MS2	7.43379	50	16.9419	2666	OFL003164-NC-a1A-b2A-tubulin.raw	F5	2.2
	FALSE	High	NSSYFVEWIPNNVK		4	25	7	Q7TMM9; Q9D6F9; Q8GY15; Q3UMM1	0	1696.83	High	3.45
		Checked	Confidence	Identifying Node	PSM Ambiguity	Annotated Sequence	Modifications	# Protein Groups	# Proteins	Master Protein Accessions	Protein Accessions	# Missed Cleavages	Charge	DeltaScore	DeltaCn	Rank	Search Engine Rank	m/z [Da]	MH+ [Da]	Theo. MH+ [Da]	DeltaM [ppm]	Deltam/z [Da]	Activation Type	MS Order	Isolation Interference [%]	Ion Inject Time [ms]	RT [min]	First Scan	Spectrum File	File ID	XCorr
		FALSE	High	Sequest HT (A2)	Unambiguous	NSSYFVEWIPNNVK		4	25	Q7TMM9; Q9D6F9; Q8GY15; Q3UMM1	A0A178VS27; P29516; Q7TMM9; A0A178W9M8; A0A178ULE0; B9DI08; P29514; Q9D6F9; A0A178UGW7; Q8GY15; Q6LAB6; Q9ERD7; A0A178UU99; Q9CUN8; Q80ZV2; Q3U9U3; Q9CRT0; Q9DCR1; P99024; P68372; Q56YW9; Q99J49; Q9CWF2; Q3UMM1; A0A178WQG2	0	2	0.8638	0	1	1	848.92	1696.83	1696.83	-0.53	-0.00045	HCD (High Energy Collision Dissociation)	MS2	16.7158	34.457	97.9897	40638	OFL003164-NC-a1A-b2A-tubulin.raw	F5	3.45
		FALSE	High	Sequest HT (A2)	Unambiguous	NSSYFVEWIPNNVK		4	25	Q7TMM9; Q9D6F9; Q8GY15; Q3UMM1	A0A178VS27; P29516; Q7TMM9; A0A178W9M8; A0A178ULE0; B9DI08; P29514; Q9D6F9; A0A178UGW7; Q8GY15; Q6LAB6; Q9ERD7; A0A178UU99; Q9CUN8; Q80ZV2; Q3U9U3; Q9CRT0; Q9DCR1; P99024; P68372; Q56YW9; Q99J49; Q9CWF2; Q3UMM1; A0A178WQG2	0	3	0.8476	0	1	1	566.282	1696.83	1696.83	-0.33	-0.00018	HCD (High Energy Collision Dissociation)	MS2	33.2198	50	98.0162	40651	OFL003164-NC-a1A-b2A-tubulin.raw	F5	3.28
		FALSE	High	Sequest HT (A2)	Unambiguous	NSSYFVEWIPNNVK		4	25	Q7TMM9; Q9D6F9; Q8GY15; Q3UMM1	A0A178VS27; P29516; Q7TMM9; A0A178W9M8; A0A178ULE0; B9DI08; P29514; Q9D6F9; A0A178UGW7; Q8GY15; Q6LAB6; Q9ERD7; A0A178UU99; Q9CUN8; Q80ZV2; Q3U9U3; Q9CRT0; Q9DCR1; P99024; P68372; Q56YW9; Q99J49; Q9CWF2; Q3UMM1; A0A178WQG2	0	2	0.8513	0	1	1	848.92	1696.83	1696.83	0.31	0.00026	HCD (High Energy Collision Dissociation)	MS2	0.243122	8.039	98.512	40856	OFL003164-NC-a1A-b2A-tubulin.raw	F5	2.69
		FALSE	High	Sequest HT (A2)	Unambiguous	NSSYFVEWIPNNVK		4	25	Q7TMM9; Q9D6F9; Q8GY15; Q3UMM1	A0A178VS27; P29516; Q7TMM9; A0A178W9M8; A0A178ULE0; B9DI08; P29514; Q9D6F9; A0A178UGW7; Q8GY15; Q6LAB6; Q9ERD7; A0A178UU99; Q9CUN8; Q80ZV2; Q3U9U3; Q9CRT0; Q9DCR1; P99024; P68372; Q56YW9; Q99J49; Q9CWF2; Q3UMM1; A0A178WQG2	0	2	0.8178	0	1	1	848.921	1696.84	1696.83	1.43	0.00122	HCD (High Energy Collision Dissociation)	MS2	23.7572	50	97.4232	40280	OFL003164-NC-a1A-b2A-tubulin.raw	F5	2.36
		FALSE	High	Sequest HT (A2)	Unambiguous	NSSYFVEWIPNNVK		4	25	Q7TMM9; Q9D6F9; Q8GY15; Q3UMM1	A0A178VS27; P29516; Q7TMM9; A0A178W9M8; A0A178ULE0; B9DI08; P29514; Q9D6F9; A0A178UGW7; Q8GY15; Q6LAB6; Q9ERD7; A0A178UU99; Q9CUN8; Q80ZV2; Q3U9U3; Q9CRT0; Q9DCR1; P99024; P68372; Q56YW9; Q99J49; Q9CWF2; Q3UMM1; A0A178WQG2	0	3	0.8297	0	1	1	566.282	1696.83	1696.83	-0.13	-7e-05	HCD (High Energy Collision Dissociation)	MS2	0	50	98.5331	40870	OFL003164-NC-a1A-b2A-tubulin.raw	F5	2.29
		FALSE	High	Sequest HT (A2)	Unambiguous	NSSYFVEWIPNNVK		4	25	Q7TMM9; Q9D6F9; Q8GY15; Q3UMM1	A0A178VS27; P29516; Q7TMM9; A0A178W9M8; A0A178ULE0; B9DI08; P29514; Q9D6F9; A0A178UGW7; Q8GY15; Q6LAB6; Q9ERD7; A0A178UU99; Q9CUN8; Q80ZV2; Q3U9U3; Q9CRT0; Q9DCR1; P99024; P68372; Q56YW9; Q99J49; Q9CWF2; Q3UMM1; A0A178WQG2	0	2	0.6787	0	1	1	848.92	1696.83	1696.83	0.29	0.00025	HCD (High Energy Collision Dissociation)	MS2	7.42626	50	99.0861	41196	OFL003164-NC-a1A-b2A-tubulin.raw	F5	2.21
		FALSE	High	Sequest HT (A2)	Unambiguous	NSSYFVEWIPNNVK		4	25	Q7TMM9; Q9D6F9; Q8GY15; Q3UMM1	A0A178VS27; P29516; Q7TMM9; A0A178W9M8; A0A178ULE0; B9DI08; P29514; Q9D6F9; A0A178UGW7; Q8GY15; Q6LAB6; Q9ERD7; A0A178UU99; Q9CUN8; Q80ZV2; Q3U9U3; Q9CRT0; Q9DCR1; P99024; P68372; Q56YW9; Q99J49; Q9CWF2; Q3UMM1; A0A178WQG2	0	2	0.8	0	1	1	848.92	1696.83	1696.83	-0.06	-5e-05	HCD (High Energy Collision Dissociation)	MS2	9.85672	50	96.8744	39953	OFL003164-NC-a1A-b2A-tubulin.raw	F5	1.9
	FALSE	High	MSATFIGNSTAIQELFKR	1xOxidation [M1]	2	7	1	Q7TMM9; A0A5S6QE49	1	2030.04	High	3.05
		Checked	Confidence	Identifying Node	PSM Ambiguity	Annotated Sequence	Modifications	# Protein Groups	# Proteins	Master Protein Accessions	Protein Accessions	# Missed Cleavages	Charge	DeltaScore	DeltaCn	Rank	Search Engine Rank	m/z [Da]	MH+ [Da]	Theo. MH+ [Da]	DeltaM [ppm]	Deltam/z [Da]	Activation Type	MS Order	Isolation Interference [%]	Ion Inject Time [ms]	RT [min]	First Scan	Spectrum File	File ID	XCorr
		FALSE	High	Sequest HT (A2)	Unambiguous	mSATFIGNSTAIQELFKR	M1(Oxidation)	2	7	Q7TMM9; A0A5S6QE49	Q7TMM9; Q62363; Q9DCR1; P68372; Q99J49; Q9CWF2; A0A5S6QE49	1	2	0.0918	0	1	1	1015.52	2030.04	2030.04	0.95	0.00096	HCD (High Energy Collision Dissociation)	MS2	0	50	99.2107	41251	OFL003164-NC-a1A-b2A-tubulin.raw	F5	3.05
	FALSE	High	RISEQFTAMFR		3	12	4	Q7TMM9; Q9D6F9; A0A5S6QE49	1	1385.7	High	4.48
		Checked	Confidence	Identifying Node	PSM Ambiguity	Annotated Sequence	Modifications	# Protein Groups	# Proteins	Master Protein Accessions	Protein Accessions	# Missed Cleavages	Charge	DeltaScore	DeltaCn	Rank	Search Engine Rank	m/z [Da]	MH+ [Da]	Theo. MH+ [Da]	DeltaM [ppm]	Deltam/z [Da]	Activation Type	MS Order	Isolation Interference [%]	Ion Inject Time [ms]	RT [min]	First Scan	Spectrum File	File ID	XCorr
		FALSE	High	Sequest HT (A2)	Unambiguous	RISEQFTAMFR		3	12	Q7TMM9; Q9D6F9; A0A5S6QE49	Q7TMM9; Q9D6F9; Q62363; Q9ERD7; Q80ZV2; Q9CRT0; Q9DCR1; P99024; P68372; Q99J49; Q9CWF2; A0A5S6QE49	1	2	0.7991	0	1	1	693.353	1385.7	1385.7	0.06	4e-05	HCD (High Energy Collision Dissociation)	MS2	17.7658	50	64.1578	24509	OFL003164-NC-a1A-b2A-tubulin.raw	F5	4.48
		FALSE	High	Sequest HT (A2)	Unambiguous	RISEQFTAMFR		3	12	Q7TMM9; Q9D6F9; A0A5S6QE49	Q7TMM9; Q9D6F9; Q62363; Q9ERD7; Q80ZV2; Q9CRT0; Q9DCR1; P99024; P68372; Q99J49; Q9CWF2; A0A5S6QE49	1	2	0.838	0	1	1	693.354	1385.7	1385.7	0.53	0.00037	HCD (High Energy Collision Dissociation)	MS2	4.96426	50	63.6555	24244	OFL003164-NC-a1A-b2A-tubulin.raw	F5	4.26
		FALSE	High	Sequest HT (A2)	Unambiguous	RISEQFTAMFR		3	12	Q7TMM9; Q9D6F9; A0A5S6QE49	Q7TMM9; Q9D6F9; Q62363; Q9ERD7; Q80ZV2; Q9CRT0; Q9DCR1; P99024; P68372; Q99J49; Q9CWF2; A0A5S6QE49	1	3	0.7917	0	1	1	462.571	1385.7	1385.7	-0.26	-0.00012	HCD (High Energy Collision Dissociation)	MS2	15.9552	50	64.1749	24520	OFL003164-NC-a1A-b2A-tubulin.raw	F5	3.36
		FALSE	High	Sequest HT (A2)	Unambiguous	RISEQFTAMFR		3	12	Q7TMM9; Q9D6F9; A0A5S6QE49	Q7TMM9; Q9D6F9; Q62363; Q9ERD7; Q80ZV2; Q9CRT0; Q9DCR1; P99024; P68372; Q99J49; Q9CWF2; A0A5S6QE49	1	3	0.781	0	1	1	462.571	1385.7	1385.7	0.1	5e-05	HCD (High Energy Collision Dissociation)	MS2	28.4935	50	63.6582	24246	OFL003164-NC-a1A-b2A-tubulin.raw	F5	3.15
	FALSE	High	RISEQFTAMFR	1xOxidation [M9]	3	12	1	Q7TMM9; Q9D6F9; A0A5S6QE49	1	1401.69	High	2.69
		Checked	Confidence	Identifying Node	PSM Ambiguity	Annotated Sequence	Modifications	# Protein Groups	# Proteins	Master Protein Accessions	Protein Accessions	# Missed Cleavages	Charge	DeltaScore	DeltaCn	Rank	Search Engine Rank	m/z [Da]	MH+ [Da]	Theo. MH+ [Da]	DeltaM [ppm]	Deltam/z [Da]	Activation Type	MS Order	Isolation Interference [%]	Ion Inject Time [ms]	RT [min]	First Scan	Spectrum File	File ID	XCorr
		FALSE	High	Sequest HT (A2)	Unambiguous	RISEQFTAmFR	M9(Oxidation)	3	12	Q7TMM9; Q9D6F9; A0A5S6QE49	Q7TMM9; Q9D6F9; Q62363; Q9ERD7; Q80ZV2; Q9CRT0; Q9DCR1; P99024; P68372; Q99J49; Q9CWF2; A0A5S6QE49	1	3	0.7212	0	1	1	467.903	1401.69	1401.69	-0.86	-0.0004	HCD (High Energy Collision Dissociation)	MS2	72.6943	50	38.4354	13335	OFL003164-NC-a1A-b2A-tubulin.raw	F5	2.69
	FALSE	High	AILVDLEPGTMDSVR		2	6	14	Q7TMM9; A0A5S6QE49	0	1615.84	High	3.95
		Checked	Confidence	Identifying Node	PSM Ambiguity	Annotated Sequence	Modifications	# Protein Groups	# Proteins	Master Protein Accessions	Protein Accessions	# Missed Cleavages	Charge	DeltaScore	DeltaCn	Rank	Search Engine Rank	m/z [Da]	MH+ [Da]	Theo. MH+ [Da]	DeltaM [ppm]	Deltam/z [Da]	Activation Type	MS Order	Isolation Interference [%]	Ion Inject Time [ms]	RT [min]	First Scan	Spectrum File	File ID	XCorr
		FALSE	High	Sequest HT (A2)	Unambiguous	AILVDLEPGTMDSVR		2	6	Q7TMM9; A0A5S6QE49	Q7TMM9; Q9ERD7; P99024; A0A1D5RM76; Q9CWF2; A0A5S6QE49	0	2	0.8278	0	1	1	808.422	1615.84	1615.84	0.3	0.00025	HCD (High Energy Collision Dissociation)	MS2	4.25499	35.3	89.9351	36663	OFL003164-NC-a1A-b2A-tubulin.raw	F5	3.95
		FALSE	High	Sequest HT (A2)	Unambiguous	AILVDLEPGTMDSVR		2	6	Q7TMM9; A0A5S6QE49	Q7TMM9; Q9ERD7; P99024; A0A1D5RM76; Q9CWF2; A0A5S6QE49	0	2	0.8212	0	1	1	808.421	1615.84	1615.84	-0.3	-0.00024	HCD (High Energy Collision Dissociation)	MS2	0	0.784	89.4282	36433	OFL003164-NC-a1A-b2A-tubulin.raw	F5	3.86
		FALSE	High	Sequest HT (A2)	Unambiguous	AILVDLEPGTMDSVR		2	6	Q7TMM9; A0A5S6QE49	Q7TMM9; Q9ERD7; P99024; A0A1D5RM76; Q9CWF2; A0A5S6QE49	0	3	0.7772	0	1	1	539.283	1615.84	1615.84	-0.23	-0.00013	HCD (High Energy Collision Dissociation)	MS2	0	13.865	89.5428	36466	OFL003164-NC-a1A-b2A-tubulin.raw	F5	3.68
		FALSE	High	Sequest HT (A2)	Unambiguous	AILVDLEPGTMDSVR		2	6	Q7TMM9; A0A5S6QE49	Q7TMM9; Q9ERD7; P99024; A0A1D5RM76; Q9CWF2; A0A5S6QE49	0	2	0.7895	0	1	1	808.422	1615.84	1615.84	0.23	0.00018	HCD (High Energy Collision Dissociation)	MS2	0.178902	21.281	89.9055	36645	OFL003164-NC-a1A-b2A-tubulin.raw	F5	3.61
		FALSE	High	Sequest HT (A2)	Unambiguous	AILVDLEPGTMDSVR		2	6	Q7TMM9; A0A5S6QE49	Q7TMM9; Q9ERD7; P99024; A0A1D5RM76; Q9CWF2; A0A5S6QE49	0	2	0.816	0	1	1	808.422	1615.84	1615.84	1.01	0.00081	HCD (High Energy Collision Dissociation)	MS2	11.895	50	85.7646	34698	OFL003164-NC-a1A-b2A-tubulin.raw	F5	3.37
		FALSE	High	Sequest HT (A2)	Unambiguous	AILVDLEPGTMDSVR		2	6	Q7TMM9; A0A5S6QE49	Q7TMM9; Q9ERD7; P99024; A0A1D5RM76; Q9CWF2; A0A5S6QE49	0	2	0.7649	0	1	1	808.422	1615.84	1615.84	0.03	2e-05	HCD (High Energy Collision Dissociation)	MS2	0	50	82.2555	33107	OFL003164-NC-a1A-b2A-tubulin.raw	F5	3.36
		FALSE	High	Sequest HT (A2)	Unambiguous	AILVDLEPGTMDSVR		2	6	Q7TMM9; A0A5S6QE49	Q7TMM9; Q9ERD7; P99024; A0A1D5RM76; Q9CWF2; A0A5S6QE49	0	2	0.8107	0	1	1	808.423	1615.84	1615.84	1.15	0.00093	HCD (High Energy Collision Dissociation)	MS2	0	50	85.2537	34461	OFL003164-NC-a1A-b2A-tubulin.raw	F5	3.17
		FALSE	High	Sequest HT (A2)	Unambiguous	AILVDLEPGTMDSVR		2	6	Q7TMM9; A0A5S6QE49	Q7TMM9; Q9ERD7; P99024; A0A1D5RM76; Q9CWF2; A0A5S6QE49	0	2	0.8235	0	1	1	808.423	1615.84	1615.84	1.51	0.00122	HCD (High Energy Collision Dissociation)	MS2	40.567	50	90.9483	37170	OFL003164-NC-a1A-b2A-tubulin.raw	F5	3.06
		FALSE	High	Sequest HT (A2)	Unambiguous	AILVDLEPGTMDSVR		2	6	Q7TMM9; A0A5S6QE49	Q7TMM9; Q9ERD7; P99024; A0A1D5RM76; Q9CWF2; A0A5S6QE49	0	3	0.7939	0	1	1	539.283	1615.84	1615.84	-0.46	-0.00025	HCD (High Energy Collision Dissociation)	MS2	6.05134	50	89.037	36296	OFL003164-NC-a1A-b2A-tubulin.raw	F5	2.96
		FALSE	High	Sequest HT (A2)	Unambiguous	AILVDLEPGTMDSVR		2	6	Q7TMM9; A0A5S6QE49	Q7TMM9; Q9ERD7; P99024; A0A1D5RM76; Q9CWF2; A0A5S6QE49	0	2	0.7979	0	1	1	808.422	1615.84	1615.84	0.07	6e-05	HCD (High Energy Collision Dissociation)	MS2	52.6534	50	88.9225	36245	OFL003164-NC-a1A-b2A-tubulin.raw	F5	2.92
		FALSE	High	Sequest HT (A2)	Unambiguous	AILVDLEPGTMDSVR		2	6	Q7TMM9; A0A5S6QE49	Q7TMM9; Q9ERD7; P99024; A0A1D5RM76; Q9CWF2; A0A5S6QE49	0	2	0.7902	0	1	1	808.422	1615.84	1615.84	1.06	0.00085	HCD (High Energy Collision Dissociation)	MS2	41.9443	50	90.4421	36899	OFL003164-NC-a1A-b2A-tubulin.raw	F5	2.24
		FALSE	High	Sequest HT (A2)	Unambiguous	AILVDLEPGTMDSVR		2	6	Q7TMM9; A0A5S6QE49	Q7TMM9; Q9ERD7; P99024; A0A1D5RM76; Q9CWF2; A0A5S6QE49	0	2	0.75	0	1	1	808.423	1615.84	1615.84	1.2	0.00097	HCD (High Energy Collision Dissociation)	MS2	45.1965	50	91.5876	37500	OFL003164-NC-a1A-b2A-tubulin.raw	F5	2.08
		FALSE	High	Sequest HT (A2)	Unambiguous	AILVDLEPGTMDSVR		2	6	Q7TMM9; A0A5S6QE49	Q7TMM9; Q9ERD7; P99024; A0A1D5RM76; Q9CWF2; A0A5S6QE49	0	2	0.7729	0	1	1	808.422	1615.84	1615.84	0.43	0.00034	HCD (High Energy Collision Dissociation)	MS2	31.5613	50	86.9146	35235	OFL003164-NC-a1A-b2A-tubulin.raw	F5	2.07
		FALSE	High	Sequest HT (A2)	Unambiguous	AILVDLEPGTMDSVR		2	6	Q7TMM9; A0A5S6QE49	Q7TMM9; Q9ERD7; P99024; A0A1D5RM76; Q9CWF2; A0A5S6QE49	0	2	0.7537	0	1	1	808.423	1615.84	1615.84	1.16	0.00094	HCD (High Energy Collision Dissociation)	MS2	45.6581	50	81.9427	32974	OFL003164-NC-a1A-b2A-tubulin.raw	F5	2.03
	FALSE	High	AILVDLEPGTMDSVR	1xOxidation [M11]	2	6	20	Q7TMM9; A0A5S6QE49	0	1631.83	High	2.59
		Checked	Confidence	Identifying Node	PSM Ambiguity	Annotated Sequence	Modifications	# Protein Groups	# Proteins	Master Protein Accessions	Protein Accessions	# Missed Cleavages	Charge	DeltaScore	DeltaCn	Rank	Search Engine Rank	m/z [Da]	MH+ [Da]	Theo. MH+ [Da]	DeltaM [ppm]	Deltam/z [Da]	Activation Type	MS Order	Isolation Interference [%]	Ion Inject Time [ms]	RT [min]	First Scan	Spectrum File	File ID	XCorr
		FALSE	High	Sequest HT (A2)	Unambiguous	AILVDLEPGTmDSVR	M11(Oxidation)	2	6	Q7TMM9; A0A5S6QE49	Q7TMM9; Q9ERD7; P99024; A0A1D5RM76; Q9CWF2; A0A5S6QE49	0	2	0.8224	0	1	1	816.42	1631.83	1631.83	0.61	0.0005	HCD (High Energy Collision Dissociation)	MS2	0.742232	50	72.9475	28652	OFL003164-NC-a1A-b2A-tubulin.raw	F5	2.59
		FALSE	High	Sequest HT (A2)	Unambiguous	AILVDLEPGTmDSVR	M11(Oxidation)	2	6	Q7TMM9; A0A5S6QE49	Q7TMM9; Q9ERD7; P99024; A0A1D5RM76; Q9CWF2; A0A5S6QE49	0	3	0.5968	0	1	1	544.615	1631.83	1631.83	-0.53	-0.00029	HCD (High Energy Collision Dissociation)	MS2	49.6841	41.917	72.3078	28323	OFL003164-NC-a1A-b2A-tubulin.raw	F5	2.53
		FALSE	High	Sequest HT (A2)	Unambiguous	AILVDLEPGTmDSVR	M11(Oxidation)	2	6	Q7TMM9; A0A5S6QE49	Q7TMM9; Q9ERD7; P99024; A0A1D5RM76; Q9CWF2; A0A5S6QE49	0	2	0.7698	0	1	1	816.419	1631.83	1631.83	0.16	0.00013	HCD (High Energy Collision Dissociation)	MS2	0	50	78.0264	31019	OFL003164-NC-a1A-b2A-tubulin.raw	F5	2.52
		FALSE	High	Sequest HT (A2)	Unambiguous	AILVDLEPGTmDSVR	M11(Oxidation)	2	6	Q7TMM9; A0A5S6QE49	Q7TMM9; Q9ERD7; P99024; A0A1D5RM76; Q9CWF2; A0A5S6QE49	0	2	0.8049	0	1	1	816.419	1631.83	1631.83	-0.49	-0.0004	HCD (High Energy Collision Dissociation)	MS2	0.630432	10.386	72.4353	28386	OFL003164-NC-a1A-b2A-tubulin.raw	F5	2.46
		FALSE	High	Sequest HT (A2)	Unambiguous	AILVDLEPGTmDSVR	M11(Oxidation)	2	6	Q7TMM9; A0A5S6QE49	Q7TMM9; Q9ERD7; P99024; A0A1D5RM76; Q9CWF2; A0A5S6QE49	0	2	0.7872	0	1	1	816.42	1631.83	1631.83	0.61	0.0005	HCD (High Energy Collision Dissociation)	MS2	0	50	79.7331	31851	OFL003164-NC-a1A-b2A-tubulin.raw	F5	2.35
		FALSE	High	Sequest HT (A2)	Unambiguous	AILVDLEPGTmDSVR	M11(Oxidation)	2	6	Q7TMM9; A0A5S6QE49	Q7TMM9; Q9ERD7; P99024; A0A1D5RM76; Q9CWF2; A0A5S6QE49	0	2	0.7719	0	1	1	816.419	1631.83	1631.83	-0.44	-0.00036	HCD (High Energy Collision Dissociation)	MS2	0	50	84.4053	34153	OFL003164-NC-a1A-b2A-tubulin.raw	F5	2.28
		FALSE	High	Sequest HT (A2)	Unambiguous	AILVDLEPGTmDSVR	M11(Oxidation)	2	6	Q7TMM9; A0A5S6QE49	Q7TMM9; Q9ERD7; P99024; A0A1D5RM76; Q9CWF2; A0A5S6QE49	0	2	0.5422	0	1	1	816.419	1631.83	1631.83	-0.2	-0.00016	HCD (High Energy Collision Dissociation)	MS2	0.710211	42.729	72.6447	28492	OFL003164-NC-a1A-b2A-tubulin.raw	F5	2.25
		FALSE	High	Sequest HT (A2)	Unambiguous	AILVDLEPGTmDSVR	M11(Oxidation)	2	6	Q7TMM9; A0A5S6QE49	Q7TMM9; Q9ERD7; P99024; A0A1D5RM76; Q9CWF2; A0A5S6QE49	0	2	0.7937	0	1	1	816.42	1631.83	1631.83	1.14	0.00093	HCD (High Energy Collision Dissociation)	MS2	26.1157	50	80.2426	32130	OFL003164-NC-a1A-b2A-tubulin.raw	F5	2.23
		FALSE	High	Sequest HT (A2)	Unambiguous	AILVDLEPGTmDSVR	M11(Oxidation)	2	6	Q7TMM9; A0A5S6QE49	Q7TMM9; Q9ERD7; P99024; A0A1D5RM76; Q9CWF2; A0A5S6QE49	0	2	0.8091	0	1	1	816.419	1631.83	1631.83	-0.69	-0.00056	HCD (High Energy Collision Dissociation)	MS2	0	50	73.4555	28900	OFL003164-NC-a1A-b2A-tubulin.raw	F5	2.2
		FALSE	High	Sequest HT (A2)	Unambiguous	AILVDLEPGTmDSVR	M11(Oxidation)	2	6	Q7TMM9; A0A5S6QE49	Q7TMM9; Q9ERD7; P99024; A0A1D5RM76; Q9CWF2; A0A5S6QE49	0	2	0.8073	0	1	1	816.42	1631.83	1631.83	0.83	0.00067	HCD (High Energy Collision Dissociation)	MS2	3.27311	50	74.9854	29610	OFL003164-NC-a1A-b2A-tubulin.raw	F5	2.18
		FALSE	High	Sequest HT (A2)	Unambiguous	AILVDLEPGTmDSVR	M11(Oxidation)	2	6	Q7TMM9; A0A5S6QE49	Q7TMM9; Q9ERD7; P99024; A0A1D5RM76; Q9CWF2; A0A5S6QE49	0	2	0.7953	0	1	1	816.419	1631.83	1631.83	0.1	8e-05	HCD (High Energy Collision Dissociation)	MS2	0	50	74.4718	29336	OFL003164-NC-a1A-b2A-tubulin.raw	F5	2.15
		FALSE	High	Sequest HT (A2)	Unambiguous	AILVDLEPGTmDSVR	M11(Oxidation)	2	6	Q7TMM9; A0A5S6QE49	Q7TMM9; Q9ERD7; P99024; A0A1D5RM76; Q9CWF2; A0A5S6QE49	0	2	0.7972	0	1	1	816.42	1631.83	1631.83	1.29	0.00105	HCD (High Energy Collision Dissociation)	MS2	17.3157	50	80.7664	32371	OFL003164-NC-a1A-b2A-tubulin.raw	F5	2.12
		FALSE	High	Sequest HT (A2)	Unambiguous	AILVDLEPGTmDSVR	M11(Oxidation)	2	6	Q7TMM9; A0A5S6QE49	Q7TMM9; Q9ERD7; P99024; A0A1D5RM76; Q9CWF2; A0A5S6QE49	0	2	0.7981	0	1	1	816.418	1631.83	1631.83	-1.58	-0.00129	HCD (High Energy Collision Dissociation)	MS2	0	50	71.9322	28127	OFL003164-NC-a1A-b2A-tubulin.raw	F5	2.08
		FALSE	High	Sequest HT (A2)	Unambiguous	AILVDLEPGTmDSVR	M11(Oxidation)	2	6	Q7TMM9; A0A5S6QE49	Q7TMM9; Q9ERD7; P99024; A0A1D5RM76; Q9CWF2; A0A5S6QE49	0	2	0.78	0	1	1	816.42	1631.83	1631.83	0.86	0.00071	HCD (High Energy Collision Dissociation)	MS2	0	50	73.9566	29074	OFL003164-NC-a1A-b2A-tubulin.raw	F5	2
		FALSE	High	Sequest HT (A2)	Unambiguous	AILVDLEPGTmDSVR	M11(Oxidation)	2	6	Q7TMM9; A0A5S6QE49	Q7TMM9; Q9ERD7; P99024; A0A1D5RM76; Q9CWF2; A0A5S6QE49	0	2	0.7959	0	1	1	816.419	1631.83	1631.83	0.39	0.00032	HCD (High Energy Collision Dissociation)	MS2	10.791	50	77.5228	30833	OFL003164-NC-a1A-b2A-tubulin.raw	F5	1.96
		FALSE	High	Sequest HT (A2)	Unambiguous	AILVDLEPGTmDSVR	M11(Oxidation)	2	6	Q7TMM9; A0A5S6QE49	Q7TMM9; Q9ERD7; P99024; A0A1D5RM76; Q9CWF2; A0A5S6QE49	0	2	0.7749	0	1	1	816.42	1631.83	1631.83	0.71	0.00058	HCD (High Energy Collision Dissociation)	MS2	20.9138	50	81.7965	32920	OFL003164-NC-a1A-b2A-tubulin.raw	F5	1.91
		FALSE	High	Sequest HT (A2)	Unambiguous	AILVDLEPGTmDSVR	M11(Oxidation)	2	6	Q7TMM9; A0A5S6QE49	Q7TMM9; Q9ERD7; P99024; A0A1D5RM76; Q9CWF2; A0A5S6QE49	0	2	0.768	0	1	1	816.42	1631.83	1631.83	1.46	0.00119	HCD (High Energy Collision Dissociation)	MS2	36.1168	50	86.02	34821	OFL003164-NC-a1A-b2A-tubulin.raw	F5	1.81
		FALSE	High	Sequest HT (A2)	Unambiguous	AILVDLEPGTmDSVR	M11(Oxidation)	2	6	Q7TMM9; A0A5S6QE49	Q7TMM9; Q9ERD7; P99024; A0A1D5RM76; Q9CWF2; A0A5S6QE49	0	2	0.6536	0	1	1	816.42	1631.83	1631.83	1.48	0.00121	HCD (High Energy Collision Dissociation)	MS2	39.7265	50	83.1785	33566	OFL003164-NC-a1A-b2A-tubulin.raw	F5	1.79
		FALSE	High	Sequest HT (A2)	Unambiguous	AILVDLEPGTmDSVR	M11(Oxidation)	2	6	Q7TMM9; A0A5S6QE49	Q7TMM9; Q9ERD7; P99024; A0A1D5RM76; Q9CWF2; A0A5S6QE49	0	2	0.75	0	1	1	816.419	1631.83	1631.83	0.42	0.00035	HCD (High Energy Collision Dissociation)	MS2	27.2487	50	76.0033	30097	OFL003164-NC-a1A-b2A-tubulin.raw	F5	1.76
		FALSE	High	Sequest HT (A2)	Unambiguous	AILVDLEPGTmDSVR	M11(Oxidation)	2	6	Q7TMM9; A0A5S6QE49	Q7TMM9; Q9ERD7; P99024; A0A1D5RM76; Q9CWF2; A0A5S6QE49	0	2	0.767	0	1	1	816.42	1631.83	1631.83	0.55	0.00045	HCD (High Energy Collision Dissociation)	MS2	7.6257	50	81.2851	32656	OFL003164-NC-a1A-b2A-tubulin.raw	F5	1.76
	FALSE	High	ALTVPELTQQMFDSK		1	3	9	Q7TMM9	0	1707.86	High	3.79
		Checked	Confidence	Identifying Node	PSM Ambiguity	Annotated Sequence	Modifications	# Protein Groups	# Proteins	Master Protein Accessions	Protein Accessions	# Missed Cleavages	Charge	DeltaScore	DeltaCn	Rank	Search Engine Rank	m/z [Da]	MH+ [Da]	Theo. MH+ [Da]	DeltaM [ppm]	Deltam/z [Da]	Activation Type	MS Order	Isolation Interference [%]	Ion Inject Time [ms]	RT [min]	First Scan	Spectrum File	File ID	XCorr
		FALSE	High	Sequest HT (A2)	Unambiguous	ALTVPELTQQMFDSK		1	3	Q7TMM9	Q7TMM9; Q99J49; Q9CWF2	0	3	0.2084	0	1	1	569.959	1707.86	1707.86	-0.5	-0.00029	HCD (High Energy Collision Dissociation)	MS2	0.345004	4.607	101.325	42464	OFL003164-NC-a1A-b2A-tubulin.raw	F5	3.79
		FALSE	High	Sequest HT (A2)	Unambiguous	ALTVPELTQQMFDSK		1	3	Q7TMM9	Q7TMM9; Q99J49; Q9CWF2	0	3	0.2065	0	1	1	569.958	1707.86	1707.86	-1.03	-0.00058	HCD (High Energy Collision Dissociation)	MS2	0	50	100.819	42235	OFL003164-NC-a1A-b2A-tubulin.raw	F5	3.68
		FALSE	High	Sequest HT (A2)	Unambiguous	ALTVPELTQQMFDSK		1	3	Q7TMM9	Q7TMM9; Q99J49; Q9CWF2	0	2	0.1551	0	1	1	854.434	1707.86	1707.86	-0.56	-0.00048	HCD (High Energy Collision Dissociation)	MS2	0.11513	1.404	101.032	42332	OFL003164-NC-a1A-b2A-tubulin.raw	F5	3.61
		FALSE	High	Sequest HT (A2)	Unambiguous	ALTVPELTQQMFDSK		1	3	Q7TMM9	Q7TMM9; Q99J49; Q9CWF2	0	2	0.1831	0	1	1	854.435	1707.86	1707.86	0.36	0.00031	HCD (High Energy Collision Dissociation)	MS2	1.50026	50	101.552	42606	OFL003164-NC-a1A-b2A-tubulin.raw	F5	2.84
		FALSE	High	Sequest HT (A2)	Unambiguous	ALTVPELTQQMFDSK		1	3	Q7TMM9	Q7TMM9; Q99J49; Q9CWF2	0	2	0.2258	0	1	1	854.434	1707.86	1707.86	-0.43	-0.00036	HCD (High Energy Collision Dissociation)	MS2	0	50	99.1033	41203	OFL003164-NC-a1A-b2A-tubulin.raw	F5	2.79
		FALSE	High	Sequest HT (A2)	Unambiguous	ALTVPELTQQMFDSK		1	3	Q7TMM9	Q7TMM9; Q99J49; Q9CWF2	0	3	0.3622	0	1	1	569.958	1707.86	1707.86	-1.3	-0.00074	HCD (High Energy Collision Dissociation)	MS2	0	50	99.2177	41254	OFL003164-NC-a1A-b2A-tubulin.raw	F5	2.54
		FALSE	High	Sequest HT (A2)	Unambiguous	ALTVPELTQQMFDSK		1	3	Q7TMM9	Q7TMM9; Q99J49; Q9CWF2	0	2	0.2166	0	1	1	854.434	1707.86	1707.86	-0.53	-0.00045	HCD (High Energy Collision Dissociation)	MS2	77.4044	50	98.059	40677	OFL003164-NC-a1A-b2A-tubulin.raw	F5	2.17
		FALSE	High	Sequest HT (A2)	Unambiguous	ALTVPELTQQMFDSK		1	3	Q7TMM9	Q7TMM9; Q99J49; Q9CWF2	0	2	0.2864	0	1	1	854.436	1707.86	1707.86	0.96	0.00082	HCD (High Energy Collision Dissociation)	MS2	56.4837	50	100.52	42101	OFL003164-NC-a1A-b2A-tubulin.raw	F5	2.13
		FALSE	High	Sequest HT (A2)	Unambiguous	ALTVPELTQQMFDSK		1	3	Q7TMM9	Q7TMM9; Q99J49; Q9CWF2	0	2	0.2437	0	1	1	854.435	1707.86	1707.86	0.28	0.00024	HCD (High Energy Collision Dissociation)	MS2	25.4757	50	102.092	42945	OFL003164-NC-a1A-b2A-tubulin.raw	F5	1.97
	FALSE	High	ALTVPELTQQMFDSK	1xOxidation [M11]	1	3	11	Q7TMM9	0	1723.86	High	3.82
		Checked	Confidence	Identifying Node	PSM Ambiguity	Annotated Sequence	Modifications	# Protein Groups	# Proteins	Master Protein Accessions	Protein Accessions	# Missed Cleavages	Charge	DeltaScore	DeltaCn	Rank	Search Engine Rank	m/z [Da]	MH+ [Da]	Theo. MH+ [Da]	DeltaM [ppm]	Deltam/z [Da]	Activation Type	MS Order	Isolation Interference [%]	Ion Inject Time [ms]	RT [min]	First Scan	Spectrum File	File ID	XCorr
		FALSE	High	Sequest HT (A2)	Unambiguous	ALTVPELTQQmFDSK	M11(Oxidation)	1	3	Q7TMM9	Q7TMM9; Q99J49; Q9CWF2	0	3	0.7016	0	1	1	575.29	1723.85	1723.86	-1.33	-0.00076	HCD (High Energy Collision Dissociation)	MS2	11.7596	50	72.467	28400	OFL003164-NC-a1A-b2A-tubulin.raw	F5	3.82
		FALSE	High	Sequest HT (A2)	Unambiguous	ALTVPELTQQmFDSK	M11(Oxidation)	1	3	Q7TMM9	Q7TMM9; Q99J49; Q9CWF2	0	3	0.7703	0	1	1	575.291	1723.86	1723.86	0.03	1e-05	HCD (High Energy Collision Dissociation)	MS2	12.7613	50	72.9767	28667	OFL003164-NC-a1A-b2A-tubulin.raw	F5	3.57
		FALSE	High	Sequest HT (A2)	Unambiguous	ALTVPELTQQmFDSK	M11(Oxidation)	1	3	Q7TMM9	Q7TMM9; Q99J49; Q9CWF2	0	2	0.7508	0	1	1	862.432	1723.86	1723.86	-0.38	-0.00033	HCD (High Energy Collision Dissociation)	MS2	1.07798	50	72.734	28544	OFL003164-NC-a1A-b2A-tubulin.raw	F5	3.33
		FALSE	High	Sequest HT (A2)	Unambiguous	ALTVPELTQQmFDSK	M11(Oxidation)	1	3	Q7TMM9	Q7TMM9; Q99J49; Q9CWF2	0	2	0.6823	0	1	1	862.433	1723.86	1723.86	0.35	0.00031	HCD (High Energy Collision Dissociation)	MS2	0	50	72.2177	28277	OFL003164-NC-a1A-b2A-tubulin.raw	F5	2.99
		FALSE	High	Sequest HT (A2)	Unambiguous	ALTVPELTQQmFDSK	M11(Oxidation)	1	3	Q7TMM9	Q7TMM9; Q99J49; Q9CWF2	0	2	0.7424	0	1	1	862.433	1723.86	1723.86	0.8	0.00069	HCD (High Energy Collision Dissociation)	MS2	2.4019	36.986	73.2488	28823	OFL003164-NC-a1A-b2A-tubulin.raw	F5	2.95
		FALSE	High	Sequest HT (A2)	Unambiguous	ALTVPELTQQmFDSK	M11(Oxidation)	1	3	Q7TMM9	Q7TMM9; Q99J49; Q9CWF2	0	2	0.7117	0	1	1	862.432	1723.86	1723.86	-0.78	-0.00067	HCD (High Energy Collision Dissociation)	MS2	0	50	73.7826	29005	OFL003164-NC-a1A-b2A-tubulin.raw	F5	2.74
		FALSE	High	Sequest HT (A2)	Unambiguous	ALTVPELTQQmFDSK	M11(Oxidation)	1	3	Q7TMM9	Q7TMM9; Q99J49; Q9CWF2	0	2	0.8368	0	1	1	862.432	1723.86	1723.86	-0.08	-7e-05	HCD (High Energy Collision Dissociation)	MS2	0	50	95.7896	39479	OFL003164-NC-a1A-b2A-tubulin.raw	F5	1.9
		FALSE	High	Sequest HT (A2)	Unambiguous	ALTVPELTQQmFDSK	M11(Oxidation)	1	3	Q7TMM9	Q7TMM9; Q99J49; Q9CWF2	0	2	0.7861	0	1	1	862.433	1723.86	1723.86	0.95	0.00082	HCD (High Energy Collision Dissociation)	MS2	10.7759	50	91.0622	37226	OFL003164-NC-a1A-b2A-tubulin.raw	F5	1.87
		FALSE	High	Sequest HT (A2)	Unambiguous	ALTVPELTQQmFDSK	M11(Oxidation)	1	3	Q7TMM9	Q7TMM9; Q99J49; Q9CWF2	0	2	0.8162	0	1	1	862.433	1723.86	1723.86	0.45	0.00039	HCD (High Energy Collision Dissociation)	MS2	24.2398	50	96.8326	39931	OFL003164-NC-a1A-b2A-tubulin.raw	F5	1.85
		FALSE	High	Sequest HT (A2)	Unambiguous	ALTVPELTQQmFDSK	M11(Oxidation)	1	3	Q7TMM9	Q7TMM9; Q99J49; Q9CWF2	0	2	0.8324	0	1	1	862.432	1723.86	1723.86	-0.33	-0.00029	HCD (High Energy Collision Dissociation)	MS2	12.2384	50	92.1177	37762	OFL003164-NC-a1A-b2A-tubulin.raw	F5	1.85
		FALSE	High	Sequest HT (A2)	Unambiguous	ALTVPELTQQmFDSK	M11(Oxidation)	1	3	Q7TMM9	Q7TMM9; Q99J49; Q9CWF2	0	2	0.7944	0	1	1	862.432	1723.86	1723.86	-0.25	-0.00022	HCD (High Energy Collision Dissociation)	MS2	75.7238	50	94.6493	38877	OFL003164-NC-a1A-b2A-tubulin.raw	F5	1.8
	FALSE	High	EIVHIQAGQCGNQIGAK	1xCarbamidomethyl [C10]	3	8	18	Q7TMM9; Q9D6F9; A0A5S6QE49	0	1822.92	High	4.82
		Checked	Confidence	Identifying Node	PSM Ambiguity	Annotated Sequence	Modifications	# Protein Groups	# Proteins	Master Protein Accessions	Protein Accessions	# Missed Cleavages	Charge	DeltaScore	DeltaCn	Rank	Search Engine Rank	m/z [Da]	MH+ [Da]	Theo. MH+ [Da]	DeltaM [ppm]	Deltam/z [Da]	Activation Type	MS Order	Isolation Interference [%]	Ion Inject Time [ms]	RT [min]	First Scan	Spectrum File	File ID	XCorr
		FALSE	High	Sequest HT (A2)	Unambiguous	EIVHLQAGQcGNQIGAK	C10(Carbamidomethyl)	1	2	Q9D6F9	Q9D6F9; P68372	0	2		0	1	2	911.965	1822.92	1822.92	-0.25	-0.00022	HCD (High Energy Collision Dissociation)	MS2	17.0687	50	25.0177	7380	OFL003164-NC-a1A-b2A-tubulin.raw	F5	4.82
		FALSE	High	Sequest HT (A2)	Unambiguous	EIVHIQAGQcGNQIGAK	C10(Carbamidomethyl)	2	6	Q7TMM9; A0A5S6QE49	Q7TMM9; Q9ERD7; P99024; A0A1D5RM76; Q9CWF2; A0A5S6QE49	0	2	0	0	1	1	911.965	1822.92	1822.92	-0.25	-0.00022	HCD (High Energy Collision Dissociation)	MS2	17.0687	50	25.0177	7380	OFL003164-NC-a1A-b2A-tubulin.raw	F5	4.82
		FALSE	High	Sequest HT (A2)	Unambiguous	EIVHIQAGQcGNQIGAK	C10(Carbamidomethyl)	2	6	Q7TMM9; A0A5S6QE49	Q7TMM9; Q9ERD7; P99024; A0A1D5RM76; Q9CWF2; A0A5S6QE49	0	3		0	1	2	608.312	1822.92	1822.92	-0.79	-0.00048	HCD (High Energy Collision Dissociation)	MS2	10.9508	28.393	25.0293	7389	OFL003164-NC-a1A-b2A-tubulin.raw	F5	4.8
		FALSE	High	Sequest HT (A2)	Unambiguous	EIVHLQAGQcGNQIGAK	C10(Carbamidomethyl)	1	2	Q9D6F9	Q9D6F9; P68372	0	3	0	0	1	1	608.312	1822.92	1822.92	-0.79	-0.00048	HCD (High Energy Collision Dissociation)	MS2	10.9508	28.393	25.0293	7389	OFL003164-NC-a1A-b2A-tubulin.raw	F5	4.8
		FALSE	High	Sequest HT (A2)	Unambiguous	EIVHIQAGQcGNQIGAK	C10(Carbamidomethyl)	2	6	Q7TMM9; A0A5S6QE49	Q7TMM9; Q9ERD7; P99024; A0A1D5RM76; Q9CWF2; A0A5S6QE49	0	3	0	0	1	1	608.313	1822.93	1822.92	1.2	0.00073	HCD (High Energy Collision Dissociation)	MS2	0.335807	14.714	25.5448	7609	OFL003164-NC-a1A-b2A-tubulin.raw	F5	4.74
		FALSE	High	Sequest HT (A2)	Unambiguous	EIVHLQAGQcGNQIGAK	C10(Carbamidomethyl)	1	2	Q9D6F9	Q9D6F9; P68372	0	3		0	1	2	608.313	1822.93	1822.92	1.2	0.00073	HCD (High Energy Collision Dissociation)	MS2	0.335807	14.714	25.5448	7609	OFL003164-NC-a1A-b2A-tubulin.raw	F5	4.74
		FALSE	High	Sequest HT (A2)	Unambiguous	EIVHLQAGQcGNQIGAK	C10(Carbamidomethyl)	1	2	Q9D6F9	Q9D6F9; P68372	0	2		0	1	2	911.966	1822.92	1822.92	0.81	0.00074	HCD (High Energy Collision Dissociation)	MS2	1.43123	50	25.5227	7597	OFL003164-NC-a1A-b2A-tubulin.raw	F5	4.53
		FALSE	High	Sequest HT (A2)	Unambiguous	EIVHIQAGQcGNQIGAK	C10(Carbamidomethyl)	2	6	Q7TMM9; A0A5S6QE49	Q7TMM9; Q9ERD7; P99024; A0A1D5RM76; Q9CWF2; A0A5S6QE49	0	2	0	0	1	1	911.966	1822.92	1822.92	0.81	0.00074	HCD (High Energy Collision Dissociation)	MS2	1.43123	50	25.5227	7597	OFL003164-NC-a1A-b2A-tubulin.raw	F5	4.53
		FALSE	High	Sequest HT (A2)	Unambiguous	EIVHLQAGQcGNQIGAK	C10(Carbamidomethyl)	1	2	Q9D6F9	Q9D6F9; P68372	0	2		0	1	2	911.966	1822.92	1822.92	1.1	0.00101	HCD (High Energy Collision Dissociation)	MS2	14.8923	50	26.8407	8181	OFL003164-NC-a1A-b2A-tubulin.raw	F5	3.9
		FALSE	High	Sequest HT (A2)	Unambiguous	EIVHIQAGQcGNQIGAK	C10(Carbamidomethyl)	2	6	Q7TMM9; A0A5S6QE49	Q7TMM9; Q9ERD7; P99024; A0A1D5RM76; Q9CWF2; A0A5S6QE49	0	2	0	0	1	1	911.966	1822.92	1822.92	1.1	0.00101	HCD (High Energy Collision Dissociation)	MS2	14.8923	50	26.8407	8181	OFL003164-NC-a1A-b2A-tubulin.raw	F5	3.9
		FALSE	High	Sequest HT (A2)	Unambiguous	EIVHIQAGQcGNQIGAK	C10(Carbamidomethyl)	2	6	Q7TMM9; A0A5S6QE49	Q7TMM9; Q9ERD7; P99024; A0A1D5RM76; Q9CWF2; A0A5S6QE49	0	3		0	1	2	608.313	1822.93	1822.92	1.47	0.00089	HCD (High Energy Collision Dissociation)	MS2	0	50	26.7907	8160	OFL003164-NC-a1A-b2A-tubulin.raw	F5	3.69
		FALSE	High	Sequest HT (A2)	Unambiguous	EIVHLQAGQcGNQIGAK	C10(Carbamidomethyl)	1	2	Q9D6F9	Q9D6F9; P68372	0	3	0	0	1	1	608.313	1822.93	1822.92	1.47	0.00089	HCD (High Energy Collision Dissociation)	MS2	0	50	26.7907	8160	OFL003164-NC-a1A-b2A-tubulin.raw	F5	3.69
		FALSE	High	Sequest HT (A2)	Unambiguous	EIVHIQAGQcGNQIGAK	C10(Carbamidomethyl)	2	6	Q7TMM9; A0A5S6QE49	Q7TMM9; Q9ERD7; P99024; A0A1D5RM76; Q9CWF2; A0A5S6QE49	0	3	0	0	1	1	608.313	1822.92	1822.92	0.18	0.00011	HCD (High Energy Collision Dissociation)	MS2	4.94942	50	26.2831	7962	OFL003164-NC-a1A-b2A-tubulin.raw	F5	2.97
		FALSE	High	Sequest HT (A2)	Unambiguous	EIVHLQAGQcGNQIGAK	C10(Carbamidomethyl)	1	2	Q9D6F9	Q9D6F9; P68372	0	3		0	1	2	608.313	1822.92	1822.92	0.18	0.00011	HCD (High Energy Collision Dissociation)	MS2	4.94942	50	26.2831	7962	OFL003164-NC-a1A-b2A-tubulin.raw	F5	2.97
		FALSE	High	Sequest HT (A2)	Unambiguous	EIVHLQAGQcGNQIGAK	C10(Carbamidomethyl)	1	2	Q9D6F9	Q9D6F9; P68372	0	3	0	0	1	1	608.313	1822.92	1822.92	0.54	0.00033	HCD (High Energy Collision Dissociation)	MS2	82.6419	50	27.696	8639	OFL003164-NC-a1A-b2A-tubulin.raw	F5	2.71
		FALSE	High	Sequest HT (A2)	Unambiguous	EIVHIQAGQcGNQIGAK	C10(Carbamidomethyl)	2	6	Q7TMM9; A0A5S6QE49	Q7TMM9; Q9ERD7; P99024; A0A1D5RM76; Q9CWF2; A0A5S6QE49	0	3		0	1	2	608.313	1822.92	1822.92	0.54	0.00033	HCD (High Energy Collision Dissociation)	MS2	82.6419	50	27.696	8639	OFL003164-NC-a1A-b2A-tubulin.raw	F5	2.71
		FALSE	High	Sequest HT (A2)	Unambiguous	EIVHIQAGQcGNQIGAK	C10(Carbamidomethyl)	2	6	Q7TMM9; A0A5S6QE49	Q7TMM9; Q9ERD7; P99024; A0A1D5RM76; Q9CWF2; A0A5S6QE49	0	2		0	1	2	911.965	1822.92	1822.92	-0.15	-0.00013	HCD (High Energy Collision Dissociation)	MS2	0	50	26.1266	7890	OFL003164-NC-a1A-b2A-tubulin.raw	F5	2.53
		FALSE	High	Sequest HT (A2)	Unambiguous	EIVHLQAGQcGNQIGAK	C10(Carbamidomethyl)	1	2	Q9D6F9	Q9D6F9; P68372	0	2	0	0	1	1	911.965	1822.92	1822.92	-0.15	-0.00013	HCD (High Energy Collision Dissociation)	MS2	0	50	26.1266	7890	OFL003164-NC-a1A-b2A-tubulin.raw	F5	2.53
	FALSE	High	ESESCDCLQGFQLTHSLGGGTGSGMGTLLISK	2xCarbamidomethyl [C5; C7]	2	3	1	Q7TMM9; A0A5S6QE49	0	3327.53	High	3.23
		Checked	Confidence	Identifying Node	PSM Ambiguity	Annotated Sequence	Modifications	# Protein Groups	# Proteins	Master Protein Accessions	Protein Accessions	# Missed Cleavages	Charge	DeltaScore	DeltaCn	Rank	Search Engine Rank	m/z [Da]	MH+ [Da]	Theo. MH+ [Da]	DeltaM [ppm]	Deltam/z [Da]	Activation Type	MS Order	Isolation Interference [%]	Ion Inject Time [ms]	RT [min]	First Scan	Spectrum File	File ID	XCorr
		FALSE	High	Sequest HT (A2)	Unambiguous	ESEScDcLQGFQLTHSLGGGTGSGMGTLLISK	C5(Carbamidomethyl); C7(Carbamidomethyl)	2	3	Q7TMM9; A0A5S6QE49	Q7TMM9; Q9CWF2; A0A5S6QE49	0	3	0.5851	0	1	1	1109.85	3327.53	3327.53	0.14	0.00015	HCD (High Energy Collision Dissociation)	MS2	37.8191	50	99.0975	41201	OFL003164-NC-a1A-b2A-tubulin.raw	F5	3.23
	FALSE	High	KESESCDCLQGFQLTHSLGGGTGSGMGTLLISK	2xCarbamidomethyl [C6; C8]	2	3	2	Q7TMM9; A0A5S6QE49	1	3455.62	High	6.39
		Checked	Confidence	Identifying Node	PSM Ambiguity	Annotated Sequence	Modifications	# Protein Groups	# Proteins	Master Protein Accessions	Protein Accessions	# Missed Cleavages	Charge	DeltaScore	DeltaCn	Rank	Search Engine Rank	m/z [Da]	MH+ [Da]	Theo. MH+ [Da]	DeltaM [ppm]	Deltam/z [Da]	Activation Type	MS Order	Isolation Interference [%]	Ion Inject Time [ms]	RT [min]	First Scan	Spectrum File	File ID	XCorr
		FALSE	High	Sequest HT (A2)	Unambiguous	KESEScDcLQGFQLTHSLGGGTGSGMGTLLISK	C6(Carbamidomethyl); C8(Carbamidomethyl)	2	3	Q7TMM9; A0A5S6QE49	Q7TMM9; Q9CWF2; A0A5S6QE49	1	3	0.6761	0	1	1	1152.55	3455.63	3455.62	0.34	0.00039	HCD (High Energy Collision Dissociation)	MS2	0	13.072	92.3344	37866	OFL003164-NC-a1A-b2A-tubulin.raw	F5	6.39
		FALSE	High	Sequest HT (A2)	Unambiguous	KESEScDcLQGFQLTHSLGGGTGSGMGTLLISK	C6(Carbamidomethyl); C8(Carbamidomethyl)	2	3	Q7TMM9; A0A5S6QE49	Q7TMM9; Q9CWF2; A0A5S6QE49	1	4	0.6483	0	1	1	864.662	3455.63	3455.62	1.13	0.00098	HCD (High Energy Collision Dissociation)	MS2	1.84159	22.841	92.4457	37930	OFL003164-NC-a1A-b2A-tubulin.raw	F5	5.26
	FALSE	High	KESESCDCLQGFQLTHSLGGGTGSGMGTLLISK	2xCarbamidomethyl [C6; C8]; 1xOxidation [M26]	2	3	1	Q7TMM9; A0A5S6QE49	1	3471.62	High	6.32
		Checked	Confidence	Identifying Node	PSM Ambiguity	Annotated Sequence	Modifications	# Protein Groups	# Proteins	Master Protein Accessions	Protein Accessions	# Missed Cleavages	Charge	DeltaScore	DeltaCn	Rank	Search Engine Rank	m/z [Da]	MH+ [Da]	Theo. MH+ [Da]	DeltaM [ppm]	Deltam/z [Da]	Activation Type	MS Order	Isolation Interference [%]	Ion Inject Time [ms]	RT [min]	First Scan	Spectrum File	File ID	XCorr
		FALSE	High	Sequest HT (A2)	Unambiguous	KESEScDcLQGFQLTHSLGGGTGSGmGTLLISK	C6(Carbamidomethyl); C8(Carbamidomethyl); M26(Oxidation)	2	3	Q7TMM9; A0A5S6QE49	Q7TMM9; Q9CWF2; A0A5S6QE49	1	4	0.8972	0	1	1	868.661	3471.62	3471.62	0.76	0.00066	HCD (High Energy Collision Dissociation)	MS2	0	50	77.8342	30944	OFL003164-NC-a1A-b2A-tubulin.raw	F5	6.32
	FALSE	High	KLAVNMVPFPR		4	17	4	Q7TMM9; Q9D6F9; A0A5S6QE49; Q3UMM1	1	1271.73	High	3.96
		Checked	Confidence	Identifying Node	PSM Ambiguity	Annotated Sequence	Modifications	# Protein Groups	# Proteins	Master Protein Accessions	Protein Accessions	# Missed Cleavages	Charge	DeltaScore	DeltaCn	Rank	Search Engine Rank	m/z [Da]	MH+ [Da]	Theo. MH+ [Da]	DeltaM [ppm]	Deltam/z [Da]	Activation Type	MS Order	Isolation Interference [%]	Ion Inject Time [ms]	RT [min]	First Scan	Spectrum File	File ID	XCorr
		FALSE	High	Sequest HT (A2)	Unambiguous	KLAVNMVPFPR		4	17	Q7TMM9; Q9D6F9; A0A5S6QE49; Q3UMM1	Q7TMM9; Q9D6F9; Q9CVR0; A0A5S6R593; Q9ERD7; Q9CUN8; A2AQ07; Q3U9U3; Q9CRT0; Q9DCR1; P99024; P68372; Q99J49; M7NQZ6; Q9CWF2; A0A5S6QE49; Q3UMM1	1	2	0.8586	0	1	1	636.368	1271.73	1271.73	-0.49	-0.00031	HCD (High Energy Collision Dissociation)	MS2	0.173677	18.609	66.6449	25741	OFL003164-NC-a1A-b2A-tubulin.raw	F5	3.96
		FALSE	High	Sequest HT (A2)	Unambiguous	KLAVNMVPFPR		4	17	Q7TMM9; Q9D6F9; A0A5S6QE49; Q3UMM1	Q7TMM9; Q9D6F9; Q9CVR0; A0A5S6R593; Q9ERD7; Q9CUN8; A2AQ07; Q3U9U3; Q9CRT0; Q9DCR1; P99024; P68372; Q99J49; M7NQZ6; Q9CWF2; A0A5S6QE49; Q3UMM1	1	2	0.8367	0	1	1	636.368	1271.73	1271.73	-0.65	-0.00041	HCD (High Energy Collision Dissociation)	MS2	31.1844	50	66.1323	25478	OFL003164-NC-a1A-b2A-tubulin.raw	F5	3.49
		FALSE	High	Sequest HT (A2)	Unambiguous	KLAVNMVPFPR		4	17	Q7TMM9; Q9D6F9; A0A5S6QE49; Q3UMM1	Q7TMM9; Q9D6F9; Q9CVR0; A0A5S6R593; Q9ERD7; Q9CUN8; A2AQ07; Q3U9U3; Q9CRT0; Q9DCR1; P99024; P68372; Q99J49; M7NQZ6; Q9CWF2; A0A5S6QE49; Q3UMM1	1	3	0.7192	0	1	1	424.581	1271.73	1271.73	-1.05	-0.00045	HCD (High Energy Collision Dissociation)	MS2	0.464619	14.818	66.618	25725	OFL003164-NC-a1A-b2A-tubulin.raw	F5	3.17
		FALSE	High	Sequest HT (A2)	Unambiguous	KLAVNMVPFPR		4	17	Q7TMM9; Q9D6F9; A0A5S6QE49; Q3UMM1	Q7TMM9; Q9D6F9; Q9CVR0; A0A5S6R593; Q9ERD7; Q9CUN8; A2AQ07; Q3U9U3; Q9CRT0; Q9DCR1; P99024; P68372; Q99J49; M7NQZ6; Q9CWF2; A0A5S6QE49; Q3UMM1	1	3	0.7143	0	1	1	424.581	1271.73	1271.73	-0.52	-0.00022	HCD (High Energy Collision Dissociation)	MS2	0	50	66.1079	25464	OFL003164-NC-a1A-b2A-tubulin.raw	F5	2.73
	FALSE	High	KLAVNMVPFPR	1xOxidation [M6]	4	17	3	Q7TMM9; Q9D6F9; A0A5S6QE49; Q3UMM1	1	1287.72	High	2.88
		Checked	Confidence	Identifying Node	PSM Ambiguity	Annotated Sequence	Modifications	# Protein Groups	# Proteins	Master Protein Accessions	Protein Accessions	# Missed Cleavages	Charge	DeltaScore	DeltaCn	Rank	Search Engine Rank	m/z [Da]	MH+ [Da]	Theo. MH+ [Da]	DeltaM [ppm]	Deltam/z [Da]	Activation Type	MS Order	Isolation Interference [%]	Ion Inject Time [ms]	RT [min]	First Scan	Spectrum File	File ID	XCorr
		FALSE	High	Sequest HT (A2)	Unambiguous	KLAVNmVPFPR	M6(Oxidation)	4	17	Q7TMM9; Q9D6F9; A0A5S6QE49; Q3UMM1	Q7TMM9; Q9D6F9; Q9CVR0; A0A5S6R593; Q9ERD7; Q9CUN8; A2AQ07; Q3U9U3; Q9CRT0; Q9DCR1; P99024; P68372; Q99J49; M7NQZ6; Q9CWF2; A0A5S6QE49; Q3UMM1	1	2	0.6493	0	1	1	644.366	1287.73	1287.72	0.76	0.00049	HCD (High Energy Collision Dissociation)	MS2	16.5054	50	46.2492	16550	OFL003164-NC-a1A-b2A-tubulin.raw	F5	2.88
		FALSE	High	Sequest HT (A2)	Unambiguous	KLAVNmVPFPR	M6(Oxidation)	4	17	Q7TMM9; Q9D6F9; A0A5S6QE49; Q3UMM1	Q7TMM9; Q9D6F9; Q9CVR0; A0A5S6R593; Q9ERD7; Q9CUN8; A2AQ07; Q3U9U3; Q9CRT0; Q9DCR1; P99024; P68372; Q99J49; M7NQZ6; Q9CWF2; A0A5S6QE49; Q3UMM1	1	2	0.6642	0	1	1	644.366	1287.72	1287.72	0.49	0.00032	HCD (High Energy Collision Dissociation)	MS2	29.5883	50	46.7556	16770	OFL003164-NC-a1A-b2A-tubulin.raw	F5	2.74
		FALSE	High	Sequest HT (A2)	Unambiguous	KLAVNmVPFPR	M6(Oxidation)	4	17	Q7TMM9; Q9D6F9; A0A5S6QE49; Q3UMM1	Q7TMM9; Q9D6F9; Q9CVR0; A0A5S6R593; Q9ERD7; Q9CUN8; A2AQ07; Q3U9U3; Q9CRT0; Q9DCR1; P99024; P68372; Q99J49; M7NQZ6; Q9CWF2; A0A5S6QE49; Q3UMM1	1	3	0.751	0	1	1	429.913	1287.73	1287.72	0.78	0.00033	HCD (High Energy Collision Dissociation)	MS2	67.3385	50	46.1891	16533	OFL003164-NC-a1A-b2A-tubulin.raw	F5	2.41
	FALSE	High	LAVNMVPFPR		4	17	10	Q7TMM9; Q9D6F9; A0A5S6QE49; Q3UMM1	0	1143.63	High	3.08
		Checked	Confidence	Identifying Node	PSM Ambiguity	Annotated Sequence	Modifications	# Protein Groups	# Proteins	Master Protein Accessions	Protein Accessions	# Missed Cleavages	Charge	DeltaScore	DeltaCn	Rank	Search Engine Rank	m/z [Da]	MH+ [Da]	Theo. MH+ [Da]	DeltaM [ppm]	Deltam/z [Da]	Activation Type	MS Order	Isolation Interference [%]	Ion Inject Time [ms]	RT [min]	First Scan	Spectrum File	File ID	XCorr
		FALSE	High	Sequest HT (A2)	Unambiguous	LAVNMVPFPR		4	17	Q7TMM9; Q9D6F9; A0A5S6QE49; Q3UMM1	Q7TMM9; Q9D6F9; Q9CVR0; A0A5S6R593; Q9ERD7; Q9CUN8; A2AQ07; Q3U9U3; Q9CRT0; Q9DCR1; P99024; P68372; Q99J49; M7NQZ6; Q9CWF2; A0A5S6QE49; Q3UMM1	0	2	0.6396	0	1	1	572.321	1143.63	1143.63	-0.05	-3e-05	HCD (High Energy Collision Dissociation)	MS2	0	11.782	85.6422	34631	OFL003164-NC-a1A-b2A-tubulin.raw	F5	3.08
		FALSE	High	Sequest HT (A2)	Unambiguous	LAVNMVPFPR		4	17	Q7TMM9; Q9D6F9; A0A5S6QE49; Q3UMM1	Q7TMM9; Q9D6F9; Q9CVR0; A0A5S6R593; Q9ERD7; Q9CUN8; A2AQ07; Q3U9U3; Q9CRT0; Q9DCR1; P99024; P68372; Q99J49; M7NQZ6; Q9CWF2; A0A5S6QE49; Q3UMM1	0	2	0.6455	0	1	1	572.321	1143.63	1143.63	-0.17	-0.0001	HCD (High Energy Collision Dissociation)	MS2	0	0.568	85.1268	34415	OFL003164-NC-a1A-b2A-tubulin.raw	F5	2.99
		FALSE	High	Sequest HT (A2)	Unambiguous	LAVNMVPFPR		4	17	Q7TMM9; Q9D6F9; A0A5S6QE49; Q3UMM1	Q7TMM9; Q9D6F9; Q9CVR0; A0A5S6R593; Q9ERD7; Q9CUN8; A2AQ07; Q3U9U3; Q9CRT0; Q9DCR1; P99024; P68372; Q99J49; M7NQZ6; Q9CWF2; A0A5S6QE49; Q3UMM1	0	2	0.6792	0	1	1	572.32	1143.63	1143.63	-1.35	-0.00077	HCD (High Energy Collision Dissociation)	MS2	0	50	84.6245	34264	OFL003164-NC-a1A-b2A-tubulin.raw	F5	2.93
		FALSE	High	Sequest HT (A2)	Unambiguous	LAVNMVPFPR		4	17	Q7TMM9; Q9D6F9; A0A5S6QE49; Q3UMM1	Q7TMM9; Q9D6F9; Q9CVR0; A0A5S6R593; Q9ERD7; Q9CUN8; A2AQ07; Q3U9U3; Q9CRT0; Q9DCR1; P99024; P68372; Q99J49; M7NQZ6; Q9CWF2; A0A5S6QE49; Q3UMM1	0	3	0.6761	0	1	1	381.883	1143.63	1143.63	-0.76	-0.00029	HCD (High Energy Collision Dissociation)	MS2	0	50	85.2453	34457	OFL003164-NC-a1A-b2A-tubulin.raw	F5	2.84
		FALSE	High	Sequest HT (A2)	Unambiguous	LAVNMVPFPR		4	17	Q7TMM9; Q9D6F9; A0A5S6QE49; Q3UMM1	Q7TMM9; Q9D6F9; Q9CVR0; A0A5S6R593; Q9ERD7; Q9CUN8; A2AQ07; Q3U9U3; Q9CRT0; Q9DCR1; P99024; P68372; Q99J49; M7NQZ6; Q9CWF2; A0A5S6QE49; Q3UMM1	0	3	0.6692	0	1	1	381.883	1143.63	1143.63	-0.38	-0.00014	HCD (High Energy Collision Dissociation)	MS2	29.7991	50	84.7422	34304	OFL003164-NC-a1A-b2A-tubulin.raw	F5	2.6
		FALSE	High	Sequest HT (A2)	Unambiguous	LAVNMVPFPR		4	17	Q7TMM9; Q9D6F9; A0A5S6QE49; Q3UMM1	Q7TMM9; Q9D6F9; Q9CVR0; A0A5S6R593; Q9ERD7; Q9CUN8; A2AQ07; Q3U9U3; Q9CRT0; Q9DCR1; P99024; P68372; Q99J49; M7NQZ6; Q9CWF2; A0A5S6QE49; Q3UMM1	0	2	0.5043	0	1	1	572.322	1143.64	1143.63	2.74	0.00157	HCD (High Energy Collision Dissociation)	MS2	43.5688	50	86.6341	35112	OFL003164-NC-a1A-b2A-tubulin.raw	F5	2.34
		FALSE	High	Sequest HT (A2)	Unambiguous	LAVNMVPFPR		4	17	Q7TMM9; Q9D6F9; A0A5S6QE49; Q3UMM1	Q7TMM9; Q9D6F9; Q9CVR0; A0A5S6R593; Q9ERD7; Q9CUN8; A2AQ07; Q3U9U3; Q9CRT0; Q9DCR1; P99024; P68372; Q99J49; M7NQZ6; Q9CWF2; A0A5S6QE49; Q3UMM1	0	2	0.5068	0	1	1	572.323	1143.64	1143.63	3.16	0.00181	HCD (High Energy Collision Dissociation)	MS2	38.1023	50	86.1114	34877	OFL003164-NC-a1A-b2A-tubulin.raw	F5	2.19
		FALSE	High	Sequest HT (A2)	Unambiguous	LAVNMVPFPR		4	17	Q7TMM9; Q9D6F9; A0A5S6QE49; Q3UMM1	Q7TMM9; Q9D6F9; Q9CVR0; A0A5S6R593; Q9ERD7; Q9CUN8; A2AQ07; Q3U9U3; Q9CRT0; Q9DCR1; P99024; P68372; Q99J49; M7NQZ6; Q9CWF2; A0A5S6QE49; Q3UMM1	0	2	0.6938	0	1	1	572.321	1143.63	1143.63	-0.02	-1e-05	HCD (High Energy Collision Dissociation)	MS2	5.15911	50	87.6612	35647	OFL003164-NC-a1A-b2A-tubulin.raw	F5	2.09
		FALSE	High	Sequest HT (A2)	Unambiguous	LAVNMVPFPR		4	17	Q7TMM9; Q9D6F9; A0A5S6QE49; Q3UMM1	Q7TMM9; Q9D6F9; Q9CVR0; A0A5S6R593; Q9ERD7; Q9CUN8; A2AQ07; Q3U9U3; Q9CRT0; Q9DCR1; P99024; P68372; Q99J49; M7NQZ6; Q9CWF2; A0A5S6QE49; Q3UMM1	0	2	0.4537	0	1	1	572.321	1143.64	1143.63	1.15	0.00066	HCD (High Energy Collision Dissociation)	MS2	22.5179	50	87.1418	35357	OFL003164-NC-a1A-b2A-tubulin.raw	F5	2.05
		FALSE	High	Sequest HT (A2)	Unambiguous	LAVNMVPFPR		4	17	Q7TMM9; Q9D6F9; A0A5S6QE49; Q3UMM1	Q7TMM9; Q9D6F9; Q9CVR0; A0A5S6R593; Q9ERD7; Q9CUN8; A2AQ07; Q3U9U3; Q9CRT0; Q9DCR1; P99024; P68372; Q99J49; M7NQZ6; Q9CWF2; A0A5S6QE49; Q3UMM1	0	2	0.6458	0	1	1	572.321	1143.63	1143.63	-0.12	-7e-05	HCD (High Energy Collision Dissociation)	MS2	0	50	88.1915	35889	OFL003164-NC-a1A-b2A-tubulin.raw	F5	1.92
	FALSE	High	LAVNMVPFPR	1xOxidation [M5]	4	17	28	Q7TMM9; Q9D6F9; A0A5S6QE49; Q3UMM1	0	1159.63	High	3.09
		Checked	Confidence	Identifying Node	PSM Ambiguity	Annotated Sequence	Modifications	# Protein Groups	# Proteins	Master Protein Accessions	Protein Accessions	# Missed Cleavages	Charge	DeltaScore	DeltaCn	Rank	Search Engine Rank	m/z [Da]	MH+ [Da]	Theo. MH+ [Da]	DeltaM [ppm]	Deltam/z [Da]	Activation Type	MS Order	Isolation Interference [%]	Ion Inject Time [ms]	RT [min]	First Scan	Spectrum File	File ID	XCorr
		FALSE	High	Sequest HT (A2)	Unambiguous	LAVNmVPFPR	M5(Oxidation)	4	17	Q7TMM9; Q9D6F9; A0A5S6QE49; Q3UMM1	Q7TMM9; Q9D6F9; Q9CVR0; A0A5S6R593; Q9ERD7; Q9CUN8; A2AQ07; Q3U9U3; Q9CRT0; Q9DCR1; P99024; P68372; Q99J49; M7NQZ6; Q9CWF2; A0A5S6QE49; Q3UMM1	0	2	0.7961	0	1	1	580.319	1159.63	1159.63	0.45	0.00026	HCD (High Energy Collision Dissociation)	MS2	0.269047	11.555	63.6363	24234	OFL003164-NC-a1A-b2A-tubulin.raw	F5	3.09
		FALSE	High	Sequest HT (A2)	Unambiguous	LAVNmVPFPR	M5(Oxidation)	4	17	Q7TMM9; Q9D6F9; A0A5S6QE49; Q3UMM1	Q7TMM9; Q9D6F9; Q9CVR0; A0A5S6R593; Q9ERD7; Q9CUN8; A2AQ07; Q3U9U3; Q9CRT0; Q9DCR1; P99024; P68372; Q99J49; M7NQZ6; Q9CWF2; A0A5S6QE49; Q3UMM1	0	2	0.738	0	1	1	580.318	1159.63	1159.63	0.29	0.00017	HCD (High Energy Collision Dissociation)	MS2	0	12.387	62.5146	23698	OFL003164-NC-a1A-b2A-tubulin.raw	F5	2.71
		FALSE	High	Sequest HT (A2)	Unambiguous	LAVNmVPFPR	M5(Oxidation)	4	17	Q7TMM9; Q9D6F9; A0A5S6QE49; Q3UMM1	Q7TMM9; Q9D6F9; Q9CVR0; A0A5S6R593; Q9ERD7; Q9CUN8; A2AQ07; Q3U9U3; Q9CRT0; Q9DCR1; P99024; P68372; Q99J49; M7NQZ6; Q9CWF2; A0A5S6QE49; Q3UMM1	0	2	0.7881	0	1	1	580.318	1159.63	1159.63	-0.31	-0.00018	HCD (High Energy Collision Dissociation)	MS2	4.37969	50	64.148	24504	OFL003164-NC-a1A-b2A-tubulin.raw	F5	2.69
		FALSE	High	Sequest HT (A2)	Unambiguous	LAVNmVPFPR	M5(Oxidation)	4	17	Q7TMM9; Q9D6F9; A0A5S6QE49; Q3UMM1	Q7TMM9; Q9D6F9; Q9CVR0; A0A5S6R593; Q9ERD7; Q9CUN8; A2AQ07; Q3U9U3; Q9CRT0; Q9DCR1; P99024; P68372; Q99J49; M7NQZ6; Q9CWF2; A0A5S6QE49; Q3UMM1	0	2	0.7881	0	1	1	580.318	1159.63	1159.63	-0.1	-6e-05	HCD (High Energy Collision Dissociation)	MS2	10.0107	50	66.0085	25404	OFL003164-NC-a1A-b2A-tubulin.raw	F5	2.69
		FALSE	High	Sequest HT (A2)	Unambiguous	LAVNmVPFPR	M5(Oxidation)	4	17	Q7TMM9; Q9D6F9; A0A5S6QE49; Q3UMM1	Q7TMM9; Q9D6F9; Q9CVR0; A0A5S6R593; Q9ERD7; Q9CUN8; A2AQ07; Q3U9U3; Q9CRT0; Q9DCR1; P99024; P68372; Q99J49; M7NQZ6; Q9CWF2; A0A5S6QE49; Q3UMM1	0	2	0.7276	0	1	1	580.318	1159.63	1159.63	0	0	HCD (High Energy Collision Dissociation)	MS2	0	50	76.5253	30355	OFL003164-NC-a1A-b2A-tubulin.raw	F5	2.57
		FALSE	High	Sequest HT (A2)	Unambiguous	LAVNmVPFPR	M5(Oxidation)	4	17	Q7TMM9; Q9D6F9; A0A5S6QE49; Q3UMM1	Q7TMM9; Q9D6F9; Q9CVR0; A0A5S6R593; Q9ERD7; Q9CUN8; A2AQ07; Q3U9U3; Q9CRT0; Q9DCR1; P99024; P68372; Q99J49; M7NQZ6; Q9CWF2; A0A5S6QE49; Q3UMM1	0	2	0.6829	0	1	1	580.318	1159.63	1159.63	0.01	0	HCD (High Energy Collision Dissociation)	MS2	13.5478	50	73.1924	28789	OFL003164-NC-a1A-b2A-tubulin.raw	F5	2.46
		FALSE	High	Sequest HT (A2)	Unambiguous	LAVNmVPFPR	M5(Oxidation)	4	17	Q7TMM9; Q9D6F9; A0A5S6QE49; Q3UMM1	Q7TMM9; Q9D6F9; Q9CVR0; A0A5S6R593; Q9ERD7; Q9CUN8; A2AQ07; Q3U9U3; Q9CRT0; Q9DCR1; P99024; P68372; Q99J49; M7NQZ6; Q9CWF2; A0A5S6QE49; Q3UMM1	0	2	0.7714	0	1	1	580.318	1159.63	1159.63	-0.11	-6e-05	HCD (High Energy Collision Dissociation)	MS2	15.1411	50	67.8319	26287	OFL003164-NC-a1A-b2A-tubulin.raw	F5	2.45
		FALSE	High	Sequest HT (A2)	Unambiguous	LAVNmVPFPR	M5(Oxidation)	4	17	Q7TMM9; Q9D6F9; A0A5S6QE49; Q3UMM1	Q7TMM9; Q9D6F9; Q9CVR0; A0A5S6R593; Q9ERD7; Q9CUN8; A2AQ07; Q3U9U3; Q9CRT0; Q9DCR1; P99024; P68372; Q99J49; M7NQZ6; Q9CWF2; A0A5S6QE49; Q3UMM1	0	2	0.7257	0	1	1	580.318	1159.63	1159.63	0.05	3e-05	HCD (High Energy Collision Dissociation)	MS2	24.0423	50	63.1298	23980	OFL003164-NC-a1A-b2A-tubulin.raw	F5	2.37
		FALSE	High	Sequest HT (A2)	Unambiguous	LAVNmVPFPR	M5(Oxidation)	4	17	Q7TMM9; Q9D6F9; A0A5S6QE49; Q3UMM1	Q7TMM9; Q9D6F9; Q9CVR0; A0A5S6R593; Q9ERD7; Q9CUN8; A2AQ07; Q3U9U3; Q9CRT0; Q9DCR1; P99024; P68372; Q99J49; M7NQZ6; Q9CWF2; A0A5S6QE49; Q3UMM1	0	2	0.7745	0	1	1	580.318	1159.63	1159.63	-0.14	-8e-05	HCD (High Energy Collision Dissociation)	MS2	8.80032	50	68.3349	26546	OFL003164-NC-a1A-b2A-tubulin.raw	F5	2.35
		FALSE	High	Sequest HT (A2)	Unambiguous	LAVNmVPFPR	M5(Oxidation)	4	17	Q7TMM9; Q9D6F9; A0A5S6QE49; Q3UMM1	Q7TMM9; Q9D6F9; Q9CVR0; A0A5S6R593; Q9ERD7; Q9CUN8; A2AQ07; Q3U9U3; Q9CRT0; Q9DCR1; P99024; P68372; Q99J49; M7NQZ6; Q9CWF2; A0A5S6QE49; Q3UMM1	0	2	0.7404	0	1	1	580.319	1159.63	1159.63	0.46	0.00027	HCD (High Energy Collision Dissociation)	MS2	18.9006	50	68.8409	26718	OFL003164-NC-a1A-b2A-tubulin.raw	F5	2.35
		FALSE	High	Sequest HT (A2)	Unambiguous	LAVNmVPFPR	M5(Oxidation)	4	17	Q7TMM9; Q9D6F9; A0A5S6QE49; Q3UMM1	Q7TMM9; Q9D6F9; Q9CVR0; A0A5S6R593; Q9ERD7; Q9CUN8; A2AQ07; Q3U9U3; Q9CRT0; Q9DCR1; P99024; P68372; Q99J49; M7NQZ6; Q9CWF2; A0A5S6QE49; Q3UMM1	0	2	0.7586	0	1	1	580.318	1159.63	1159.63	-0.07	-4e-05	HCD (High Energy Collision Dissociation)	MS2	9.64696	50	74.994	29614	OFL003164-NC-a1A-b2A-tubulin.raw	F5	2.32
		FALSE	High	Sequest HT (A2)	Unambiguous	LAVNmVPFPR	M5(Oxidation)	4	17	Q7TMM9; Q9D6F9; A0A5S6QE49; Q3UMM1	Q7TMM9; Q9D6F9; Q9CVR0; A0A5S6R593; Q9ERD7; Q9CUN8; A2AQ07; Q3U9U3; Q9CRT0; Q9DCR1; P99024; P68372; Q99J49; M7NQZ6; Q9CWF2; A0A5S6QE49; Q3UMM1	0	2	0.7729	0	1	1	580.318	1159.63	1159.63	-0.32	-0.00019	HCD (High Energy Collision Dissociation)	MS2	53.8694	50	69.541	27006	OFL003164-NC-a1A-b2A-tubulin.raw	F5	2.29
		FALSE	High	Sequest HT (A2)	Unambiguous	LAVNmVPFPR	M5(Oxidation)	4	17	Q7TMM9; Q9D6F9; A0A5S6QE49; Q3UMM1	Q7TMM9; Q9D6F9; Q9CVR0; A0A5S6R593; Q9ERD7; Q9CUN8; A2AQ07; Q3U9U3; Q9CRT0; Q9DCR1; P99024; P68372; Q99J49; M7NQZ6; Q9CWF2; A0A5S6QE49; Q3UMM1	0	2	0.708	0	1	1	580.319	1159.63	1159.63	0.51	0.0003	HCD (High Energy Collision Dissociation)	MS2	18.6369	50	77.0301	30630	OFL003164-NC-a1A-b2A-tubulin.raw	F5	2.26
		FALSE	High	Sequest HT (A2)	Unambiguous	LAVNmVPFPR	M5(Oxidation)	4	17	Q7TMM9; Q9D6F9; A0A5S6QE49; Q3UMM1	Q7TMM9; Q9D6F9; Q9CVR0; A0A5S6R593; Q9ERD7; Q9CUN8; A2AQ07; Q3U9U3; Q9CRT0; Q9DCR1; P99024; P68372; Q99J49; M7NQZ6; Q9CWF2; A0A5S6QE49; Q3UMM1	0	2	0.72	0	1	1	580.318	1159.63	1159.63	-0.83	-0.00048	HCD (High Energy Collision Dissociation)	MS2	60.5283	50	70.975	27687	OFL003164-NC-a1A-b2A-tubulin.raw	F5	2.25
		FALSE	High	Sequest HT (A2)	Unambiguous	LAVNmVPFPR	M5(Oxidation)	4	17	Q7TMM9; Q9D6F9; A0A5S6QE49; Q3UMM1	Q7TMM9; Q9D6F9; Q9CVR0; A0A5S6R593; Q9ERD7; Q9CUN8; A2AQ07; Q3U9U3; Q9CRT0; Q9DCR1; P99024; P68372; Q99J49; M7NQZ6; Q9CWF2; A0A5S6QE49; Q3UMM1	0	2	0.7589	0	1	1	580.318	1159.63	1159.63	0.18	0.00011	HCD (High Energy Collision Dissociation)	MS2	8.19847	50	80.0407	32025	OFL003164-NC-a1A-b2A-tubulin.raw	F5	2.24
		FALSE	High	Sequest HT (A2)	Unambiguous	LAVNmVPFPR	M5(Oxidation)	4	17	Q7TMM9; Q9D6F9; A0A5S6QE49; Q3UMM1	Q7TMM9; Q9D6F9; Q9CVR0; A0A5S6R593; Q9ERD7; Q9CUN8; A2AQ07; Q3U9U3; Q9CRT0; Q9DCR1; P99024; P68372; Q99J49; M7NQZ6; Q9CWF2; A0A5S6QE49; Q3UMM1	0	2	0.6847	0	1	1	580.318	1159.63	1159.63	-0.73	-0.00042	HCD (High Energy Collision Dissociation)	MS2	0	50	76.0155	30104	OFL003164-NC-a1A-b2A-tubulin.raw	F5	2.22
		FALSE	High	Sequest HT (A2)	Unambiguous	LAVNmVPFPR	M5(Oxidation)	4	17	Q7TMM9; Q9D6F9; A0A5S6QE49; Q3UMM1	Q7TMM9; Q9D6F9; Q9CVR0; A0A5S6R593; Q9ERD7; Q9CUN8; A2AQ07; Q3U9U3; Q9CRT0; Q9DCR1; P99024; P68372; Q99J49; M7NQZ6; Q9CWF2; A0A5S6QE49; Q3UMM1	0	2	0.6561	0	1	1	580.318	1159.63	1159.63	0.4	0.00023	HCD (High Energy Collision Dissociation)	MS2	37.0847	50	64.6663	24795	OFL003164-NC-a1A-b2A-tubulin.raw	F5	2.21
		FALSE	High	Sequest HT (A2)	Unambiguous	LAVNmVPFPR	M5(Oxidation)	4	17	Q7TMM9; Q9D6F9; A0A5S6QE49; Q3UMM1	Q7TMM9; Q9D6F9; Q9CVR0; A0A5S6R593; Q9ERD7; Q9CUN8; A2AQ07; Q3U9U3; Q9CRT0; Q9DCR1; P99024; P68372; Q99J49; M7NQZ6; Q9CWF2; A0A5S6QE49; Q3UMM1	0	2	0.6968	0	1	1	580.318	1159.63	1159.63	-0.05	-3e-05	HCD (High Energy Collision Dissociation)	MS2	0	50	74.4931	29345	OFL003164-NC-a1A-b2A-tubulin.raw	F5	2.21
		FALSE	High	Sequest HT (A2)	Unambiguous	LAVNmVPFPR	M5(Oxidation)	4	17	Q7TMM9; Q9D6F9; A0A5S6QE49; Q3UMM1	Q7TMM9; Q9D6F9; Q9CVR0; A0A5S6R593; Q9ERD7; Q9CUN8; A2AQ07; Q3U9U3; Q9CRT0; Q9DCR1; P99024; P68372; Q99J49; M7NQZ6; Q9CWF2; A0A5S6QE49; Q3UMM1	0	2	0.7706	0	1	1	580.318	1159.63	1159.63	-0.02	-1e-05	HCD (High Energy Collision Dissociation)	MS2	0	50	77.5422	30843	OFL003164-NC-a1A-b2A-tubulin.raw	F5	2.18
		FALSE	High	Sequest HT (A2)	Unambiguous	LAVNmVPFPR	M5(Oxidation)	4	17	Q7TMM9; Q9D6F9; A0A5S6QE49; Q3UMM1	Q7TMM9; Q9D6F9; Q9CVR0; A0A5S6R593; Q9ERD7; Q9CUN8; A2AQ07; Q3U9U3; Q9CRT0; Q9DCR1; P99024; P68372; Q99J49; M7NQZ6; Q9CWF2; A0A5S6QE49; Q3UMM1	0	2	0.7558	0	1	1	580.318	1159.63	1159.63	-1.19	-0.00069	HCD (High Energy Collision Dissociation)	MS2	0	50	73.9803	29085	OFL003164-NC-a1A-b2A-tubulin.raw	F5	2.17
		FALSE	High	Sequest HT (A2)	Unambiguous	LAVNmVPFPR	M5(Oxidation)	4	17	Q7TMM9; Q9D6F9; A0A5S6QE49; Q3UMM1	Q7TMM9; Q9D6F9; Q9CVR0; A0A5S6R593; Q9ERD7; Q9CUN8; A2AQ07; Q3U9U3; Q9CRT0; Q9DCR1; P99024; P68372; Q99J49; M7NQZ6; Q9CWF2; A0A5S6QE49; Q3UMM1	0	2	0.7488	0	1	1	580.319	1159.63	1159.63	0.77	0.00045	HCD (High Energy Collision Dissociation)	MS2	0	50	67.3179	26048	OFL003164-NC-a1A-b2A-tubulin.raw	F5	2.11
		FALSE	High	Sequest HT (A2)	Unambiguous	LAVNmVPFPR	M5(Oxidation)	4	17	Q7TMM9; Q9D6F9; A0A5S6QE49; Q3UMM1	Q7TMM9; Q9D6F9; Q9CVR0; A0A5S6R593; Q9ERD7; Q9CUN8; A2AQ07; Q3U9U3; Q9CRT0; Q9DCR1; P99024; P68372; Q99J49; M7NQZ6; Q9CWF2; A0A5S6QE49; Q3UMM1	0	2	0.6779	0	1	1	580.318	1159.63	1159.63	0.36	0.00021	HCD (High Energy Collision Dissociation)	MS2	43.9427	50	70.4434	27435	OFL003164-NC-a1A-b2A-tubulin.raw	F5	2.08
		FALSE	High	Sequest HT (A2)	Unambiguous	LAVNmVPFPR	M5(Oxidation)	4	17	Q7TMM9; Q9D6F9; A0A5S6QE49; Q3UMM1	Q7TMM9; Q9D6F9; Q9CVR0; A0A5S6R593; Q9ERD7; Q9CUN8; A2AQ07; Q3U9U3; Q9CRT0; Q9DCR1; P99024; P68372; Q99J49; M7NQZ6; Q9CWF2; A0A5S6QE49; Q3UMM1	0	2	0.7295	0	1	1	580.318	1159.63	1159.63	0.29	0.00017	HCD (High Energy Collision Dissociation)	MS2	10.6583	50	79.533	31748	OFL003164-NC-a1A-b2A-tubulin.raw	F5	2.07
		FALSE	High	Sequest HT (A2)	Unambiguous	LAVNmVPFPR	M5(Oxidation)	4	17	Q7TMM9; Q9D6F9; A0A5S6QE49; Q3UMM1	Q7TMM9; Q9D6F9; Q9CVR0; A0A5S6R593; Q9ERD7; Q9CUN8; A2AQ07; Q3U9U3; Q9CRT0; Q9DCR1; P99024; P68372; Q99J49; M7NQZ6; Q9CWF2; A0A5S6QE49; Q3UMM1	0	2	0.7178	0	1	1	580.318	1159.63	1159.63	-0.13	-8e-05	HCD (High Energy Collision Dissociation)	MS2	57.8417	50	79.0298	31511	OFL003164-NC-a1A-b2A-tubulin.raw	F5	2.02
		FALSE	High	Sequest HT (A2)	Unambiguous	LAVNmVPFPR	M5(Oxidation)	4	17	Q7TMM9; Q9D6F9; A0A5S6QE49; Q3UMM1	Q7TMM9; Q9D6F9; Q9CVR0; A0A5S6R593; Q9ERD7; Q9CUN8; A2AQ07; Q3U9U3; Q9CRT0; Q9DCR1; P99024; P68372; Q99J49; M7NQZ6; Q9CWF2; A0A5S6QE49; Q3UMM1	0	2	0.7062	0	1	1	580.318	1159.63	1159.63	0.35	0.0002	HCD (High Energy Collision Dissociation)	MS2	53.5556	50	65.4932	25195	OFL003164-NC-a1A-b2A-tubulin.raw	F5	1.94
		FALSE	High	Sequest HT (A2)	Unambiguous	LAVNmVPFPR	M5(Oxidation)	4	17	Q7TMM9; Q9D6F9; A0A5S6QE49; Q3UMM1	Q7TMM9; Q9D6F9; Q9CVR0; A0A5S6R593; Q9ERD7; Q9CUN8; A2AQ07; Q3U9U3; Q9CRT0; Q9DCR1; P99024; P68372; Q99J49; M7NQZ6; Q9CWF2; A0A5S6QE49; Q3UMM1	0	2	0.6492	0	1	1	580.318	1159.63	1159.63	-0.01	-1e-05	HCD (High Energy Collision Dissociation)	MS2	45.3462	50	71.5017	27898	OFL003164-NC-a1A-b2A-tubulin.raw	F5	1.91
		FALSE	High	Sequest HT (A2)	Unambiguous	LAVNmVPFPR	M5(Oxidation)	4	17	Q7TMM9; Q9D6F9; A0A5S6QE49; Q3UMM1	Q7TMM9; Q9D6F9; Q9CVR0; A0A5S6R593; Q9ERD7; Q9CUN8; A2AQ07; Q3U9U3; Q9CRT0; Q9DCR1; P99024; P68372; Q99J49; M7NQZ6; Q9CWF2; A0A5S6QE49; Q3UMM1	0	2	0.7151	0	1	1	580.318	1159.63	1159.63	-0.04	-2e-05	HCD (High Energy Collision Dissociation)	MS2	41.0583	50	66.8095	25830	OFL003164-NC-a1A-b2A-tubulin.raw	F5	1.86
		FALSE	High	Sequest HT (A2)	Unambiguous	LAVNmVPFPR	M5(Oxidation)	4	17	Q7TMM9; Q9D6F9; A0A5S6QE49; Q3UMM1	Q7TMM9; Q9D6F9; Q9CVR0; A0A5S6R593; Q9ERD7; Q9CUN8; A2AQ07; Q3U9U3; Q9CRT0; Q9DCR1; P99024; P68372; Q99J49; M7NQZ6; Q9CWF2; A0A5S6QE49; Q3UMM1	0	2	0.5944	0	1	1	580.318	1159.63	1159.63	-0.08	-5e-05	HCD (High Energy Collision Dissociation)	MS2	49.5615	50	67.4317	26086	OFL003164-NC-a1A-b2A-tubulin.raw	F5	1.8
	FALSE	High	GHYTEGAELVDSVLDVVRK		3	10	3	Q7TMM9; A0A5S6QE49; Q3UMM1	1	2087.08	High	7.13
		Checked	Confidence	Identifying Node	PSM Ambiguity	Annotated Sequence	Modifications	# Protein Groups	# Proteins	Master Protein Accessions	Protein Accessions	# Missed Cleavages	Charge	DeltaScore	DeltaCn	Rank	Search Engine Rank	m/z [Da]	MH+ [Da]	Theo. MH+ [Da]	DeltaM [ppm]	Deltam/z [Da]	Activation Type	MS Order	Isolation Interference [%]	Ion Inject Time [ms]	RT [min]	First Scan	Spectrum File	File ID	XCorr
		FALSE	High	Sequest HT (A2)	Unambiguous	GHYTEGAELVDSVLDVVRK		3	10	Q7TMM9; A0A5S6QE49; Q3UMM1	Q7TMM9; Q9CVR0; Q9ERD7; G3UZR1; Q3U9U3; P99024; P68372; Q9CWF2; A0A5S6QE49; Q3UMM1	1	3	0.9088	0	1	1	696.364	2087.08	2087.08	0.24	0.00016	HCD (High Energy Collision Dissociation)	MS2	0	50	100.912	42267	OFL003164-NC-a1A-b2A-tubulin.raw	F5	7.13
		FALSE	High	Sequest HT (A2)	Unambiguous	GHYTEGAELVDSVLDVVRK		3	10	Q7TMM9; A0A5S6QE49; Q3UMM1	Q7TMM9; Q9CVR0; Q9ERD7; G3UZR1; Q3U9U3; P99024; P68372; Q9CWF2; A0A5S6QE49; Q3UMM1	1	2	0.9261	0	1	1	1044.04	2087.08	2087.08	0.27	0.00028	HCD (High Energy Collision Dissociation)	MS2	11.767	50	100.965	42295	OFL003164-NC-a1A-b2A-tubulin.raw	F5	5.55
		FALSE	High	Sequest HT (A2)	Unambiguous	GHYTEGAELVDSVLDVVRK		3	10	Q7TMM9; A0A5S6QE49; Q3UMM1	Q7TMM9; Q9CVR0; Q9ERD7; G3UZR1; Q3U9U3; P99024; P68372; Q9CWF2; A0A5S6QE49; Q3UMM1	1	4	0.7996	0	1	1	522.525	2087.08	2087.08	-0.03	-2e-05	HCD (High Energy Collision Dissociation)	MS2	71.0454	50	100.916	42270	OFL003164-NC-a1A-b2A-tubulin.raw	F5	5.34
	FALSE	High	EVDEQMINVQNK		3	14	18	Q7TMM9; Q8GY15; A0A5S6QE49	0	1446.69	High	2.86
		Checked	Confidence	Identifying Node	PSM Ambiguity	Annotated Sequence	Modifications	# Protein Groups	# Proteins	Master Protein Accessions	Protein Accessions	# Missed Cleavages	Charge	DeltaScore	DeltaCn	Rank	Search Engine Rank	m/z [Da]	MH+ [Da]	Theo. MH+ [Da]	DeltaM [ppm]	Deltam/z [Da]	Activation Type	MS Order	Isolation Interference [%]	Ion Inject Time [ms]	RT [min]	First Scan	Spectrum File	File ID	XCorr
		FALSE	High	Sequest HT (A2)	Unambiguous	EVDEQMLNVQNK		3	11	Q7TMM9; A0A5S6QE49	A0A178VS27; Q7TMM9; A0A178ULE0; Q80ZV2; Q9DCR1; P99024; P68372; Q56YW9; Q99J49; Q9CWF2; A0A5S6QE49	0	2		0	1	2	723.848	1446.69	1446.69	-0.08	-6e-05	HCD (High Energy Collision Dissociation)	MS2	0.0767637	0.494	30.9423	10063	OFL003164-NC-a1A-b2A-tubulin.raw	F5	2.86
		FALSE	High	Sequest HT (A2)	Unambiguous	EVDEQMINVQNK		2	3	Q8GY15	P29516; P29514; Q8GY15	0	2	0	0	1	1	723.848	1446.69	1446.69	-0.08	-6e-05	HCD (High Energy Collision Dissociation)	MS2	0.0767637	0.494	30.9423	10063	OFL003164-NC-a1A-b2A-tubulin.raw	F5	2.86
		FALSE	High	Sequest HT (A2)	Unambiguous	EVDEQMINVQNK		2	3	Q8GY15	P29516; P29514; Q8GY15	0	2		0	1	2	723.848	1446.69	1446.69	0.25	0.00018	HCD (High Energy Collision Dissociation)	MS2	29.4352	45.54	31.4434	10235	OFL003164-NC-a1A-b2A-tubulin.raw	F5	2.7
		FALSE	High	Sequest HT (A2)	Unambiguous	EVDEQMLNVQNK		3	11	Q7TMM9; A0A5S6QE49	A0A178VS27; Q7TMM9; A0A178ULE0; Q80ZV2; Q9DCR1; P99024; P68372; Q56YW9; Q99J49; Q9CWF2; A0A5S6QE49	0	2	0	0	1	1	723.848	1446.69	1446.69	0.25	0.00018	HCD (High Energy Collision Dissociation)	MS2	29.4352	45.54	31.4434	10235	OFL003164-NC-a1A-b2A-tubulin.raw	F5	2.7
		FALSE	High	Sequest HT (A2)	Unambiguous	EVDEQMLNVQNK		3	11	Q7TMM9; A0A5S6QE49	A0A178VS27; Q7TMM9; A0A178ULE0; Q80ZV2; Q9DCR1; P99024; P68372; Q56YW9; Q99J49; Q9CWF2; A0A5S6QE49	0	2	0	0	1	1	723.848	1446.69	1446.69	-0.43	-0.00031	HCD (High Energy Collision Dissociation)	MS2	0	50	31.9525	10404	OFL003164-NC-a1A-b2A-tubulin.raw	F5	2.63
		FALSE	High	Sequest HT (A2)	Unambiguous	EVDEQMINVQNK		2	3	Q8GY15	P29516; P29514; Q8GY15	0	2		0	1	2	723.848	1446.69	1446.69	-0.43	-0.00031	HCD (High Energy Collision Dissociation)	MS2	0	50	31.9525	10404	OFL003164-NC-a1A-b2A-tubulin.raw	F5	2.63
		FALSE	High	Sequest HT (A2)	Unambiguous	EVDEQMLNVQNK		3	11	Q7TMM9; A0A5S6QE49	A0A178VS27; Q7TMM9; A0A178ULE0; Q80ZV2; Q9DCR1; P99024; P68372; Q56YW9; Q99J49; Q9CWF2; A0A5S6QE49	0	2	0	0	1	1	723.849	1446.69	1446.69	0.66	0.00048	HCD (High Energy Collision Dissociation)	MS2	0	50	32.467	10613	OFL003164-NC-a1A-b2A-tubulin.raw	F5	2.43
		FALSE	High	Sequest HT (A2)	Unambiguous	EVDEQMINVQNK		2	3	Q8GY15	P29516; P29514; Q8GY15	0	2		0	1	2	723.849	1446.69	1446.69	0.66	0.00048	HCD (High Energy Collision Dissociation)	MS2	0	50	32.467	10613	OFL003164-NC-a1A-b2A-tubulin.raw	F5	2.43
		FALSE	High	Sequest HT (A2)	Unambiguous	EVDEQMINVQNK		2	3	Q8GY15	P29516; P29514; Q8GY15	0	3		0	1	2	482.901	1446.69	1446.69	-0.5	-0.00024	HCD (High Energy Collision Dissociation)	MS2	19.8961	50	31.2543	10161	OFL003164-NC-a1A-b2A-tubulin.raw	F5	2.4
		FALSE	High	Sequest HT (A2)	Unambiguous	EVDEQMLNVQNK		3	11	Q7TMM9; A0A5S6QE49	A0A178VS27; Q7TMM9; A0A178ULE0; Q80ZV2; Q9DCR1; P99024; P68372; Q56YW9; Q99J49; Q9CWF2; A0A5S6QE49	0	3	0	0	1	1	482.901	1446.69	1446.69	-0.5	-0.00024	HCD (High Energy Collision Dissociation)	MS2	19.8961	50	31.2543	10161	OFL003164-NC-a1A-b2A-tubulin.raw	F5	2.4
		FALSE	High	Sequest HT (A2)	Unambiguous	EVDEQMLNVQNK		3	11	Q7TMM9; A0A5S6QE49	A0A178VS27; Q7TMM9; A0A178ULE0; Q80ZV2; Q9DCR1; P99024; P68372; Q56YW9; Q99J49; Q9CWF2; A0A5S6QE49	0	2	0	0	1	1	723.848	1446.69	1446.69	-0.84	-0.00061	HCD (High Energy Collision Dissociation)	MS2	0	50	26.8819	8203	OFL003164-NC-a1A-b2A-tubulin.raw	F5	2.15
		FALSE	High	Sequest HT (A2)	Unambiguous	EVDEQMINVQNK		2	3	Q8GY15	P29516; P29514; Q8GY15	0	2		0	1	2	723.848	1446.69	1446.69	-0.84	-0.00061	HCD (High Energy Collision Dissociation)	MS2	0	50	26.8819	8203	OFL003164-NC-a1A-b2A-tubulin.raw	F5	2.15
		FALSE	High	Sequest HT (A2)	Unambiguous	EVDEQMLNVQNK		3	11	Q7TMM9; A0A5S6QE49	A0A178VS27; Q7TMM9; A0A178ULE0; Q80ZV2; Q9DCR1; P99024; P68372; Q56YW9; Q99J49; Q9CWF2; A0A5S6QE49	0	2		0	1	2	723.849	1446.69	1446.69	0.66	0.00048	HCD (High Energy Collision Dissociation)	MS2	0	50	32.98	10861	OFL003164-NC-a1A-b2A-tubulin.raw	F5	2.08
		FALSE	High	Sequest HT (A2)	Unambiguous	EVDEQMINVQNK		2	3	Q8GY15	P29516; P29514; Q8GY15	0	2	0	0	1	1	723.849	1446.69	1446.69	0.66	0.00048	HCD (High Energy Collision Dissociation)	MS2	0	50	32.98	10861	OFL003164-NC-a1A-b2A-tubulin.raw	F5	2.08
		FALSE	High	Sequest HT (A2)	Unambiguous	EVDEQMLNVQNK		3	11	Q7TMM9; A0A5S6QE49	A0A178VS27; Q7TMM9; A0A178ULE0; Q80ZV2; Q9DCR1; P99024; P68372; Q56YW9; Q99J49; Q9CWF2; A0A5S6QE49	0	2	0	0	1	1	723.848	1446.69	1446.69	-0.02	-1e-05	HCD (High Energy Collision Dissociation)	MS2	19.7251	50	33.8286	11164	OFL003164-NC-a1A-b2A-tubulin.raw	F5	2.04
		FALSE	High	Sequest HT (A2)	Unambiguous	EVDEQMINVQNK		2	3	Q8GY15	P29516; P29514; Q8GY15	0	2		0	1	2	723.848	1446.69	1446.69	-0.02	-1e-05	HCD (High Energy Collision Dissociation)	MS2	19.7251	50	33.8286	11164	OFL003164-NC-a1A-b2A-tubulin.raw	F5	2.04
		FALSE	High	Sequest HT (A2)	Unambiguous	EVDEQMINVQNK		2	3	Q8GY15	P29516; P29514; Q8GY15	0	2	0	0	1	1	723.848	1446.69	1446.69	-0.33	-0.00024	HCD (High Energy Collision Dissociation)	MS2	0	50	30.44	9850	OFL003164-NC-a1A-b2A-tubulin.raw	F5	1.97
		FALSE	High	Sequest HT (A2)	Unambiguous	EVDEQMLNVQNK		3	11	Q7TMM9; A0A5S6QE49	A0A178VS27; Q7TMM9; A0A178ULE0; Q80ZV2; Q9DCR1; P99024; P68372; Q56YW9; Q99J49; Q9CWF2; A0A5S6QE49	0	2		0	1	2	723.848	1446.69	1446.69	-0.33	-0.00024	HCD (High Energy Collision Dissociation)	MS2	0	50	30.44	9850	OFL003164-NC-a1A-b2A-tubulin.raw	F5	1.97
	FALSE	High	EVDEQMINVQNK	1xOxidation [M6]	3	14	18	Q7TMM9; Q8GY15; A0A5S6QE49	0	1462.68	High	2.79
		Checked	Confidence	Identifying Node	PSM Ambiguity	Annotated Sequence	Modifications	# Protein Groups	# Proteins	Master Protein Accessions	Protein Accessions	# Missed Cleavages	Charge	DeltaScore	DeltaCn	Rank	Search Engine Rank	m/z [Da]	MH+ [Da]	Theo. MH+ [Da]	DeltaM [ppm]	Deltam/z [Da]	Activation Type	MS Order	Isolation Interference [%]	Ion Inject Time [ms]	RT [min]	First Scan	Spectrum File	File ID	XCorr
		FALSE	High	Sequest HT (A2)	Unambiguous	EVDEQmLNVQNK	M6(Oxidation)	3	11	Q7TMM9; A0A5S6QE49	A0A178VS27; Q7TMM9; A0A178ULE0; Q80ZV2; Q9DCR1; P99024; P68372; Q56YW9; Q99J49; Q9CWF2; A0A5S6QE49	0	2		0	1	2	731.847	1462.69	1462.68	1.74	0.00128	HCD (High Energy Collision Dissociation)	MS2	2.76233	50	20.4408	4877	OFL003164-NC-a1A-b2A-tubulin.raw	F5	2.79
		FALSE	High	Sequest HT (A2)	Unambiguous	EVDEQmINVQNK	M6(Oxidation)	2	3	Q8GY15	P29516; P29514; Q8GY15	0	2	0	0	1	1	731.847	1462.69	1462.68	1.74	0.00128	HCD (High Energy Collision Dissociation)	MS2	2.76233	50	20.4408	4877	OFL003164-NC-a1A-b2A-tubulin.raw	F5	2.79
		FALSE	High	Sequest HT (A2)	Unambiguous	EVDEQmINVQNK	M6(Oxidation)	2	3	Q8GY15	P29516; P29514; Q8GY15	0	2		0	1	2	731.846	1462.69	1462.68	0.53	0.00039	HCD (High Energy Collision Dissociation)	MS2	6.4915	50	23.9275	6777	OFL003164-NC-a1A-b2A-tubulin.raw	F5	2.35
		FALSE	High	Sequest HT (A2)	Unambiguous	EVDEQmLNVQNK	M6(Oxidation)	3	11	Q7TMM9; A0A5S6QE49	A0A178VS27; Q7TMM9; A0A178ULE0; Q80ZV2; Q9DCR1; P99024; P68372; Q56YW9; Q99J49; Q9CWF2; A0A5S6QE49	0	2	0	0	1	1	731.846	1462.69	1462.68	0.53	0.00039	HCD (High Energy Collision Dissociation)	MS2	6.4915	50	23.9275	6777	OFL003164-NC-a1A-b2A-tubulin.raw	F5	2.35
		FALSE	High	Sequest HT (A2)	Unambiguous	EVDEQmINVQNK	M6(Oxidation)	2	3	Q8GY15	P29516; P29514; Q8GY15	0	2		0	1	2	731.847	1462.69	1462.68	1.81	0.00132	HCD (High Energy Collision Dissociation)	MS2	32.2623	50	20.9675	5233	OFL003164-NC-a1A-b2A-tubulin.raw	F5	2.29
		FALSE	High	Sequest HT (A2)	Unambiguous	EVDEQmLNVQNK	M6(Oxidation)	3	11	Q7TMM9; A0A5S6QE49	A0A178VS27; Q7TMM9; A0A178ULE0; Q80ZV2; Q9DCR1; P99024; P68372; Q56YW9; Q99J49; Q9CWF2; A0A5S6QE49	0	2	0	0	1	1	731.847	1462.69	1462.68	1.81	0.00132	HCD (High Energy Collision Dissociation)	MS2	32.2623	50	20.9675	5233	OFL003164-NC-a1A-b2A-tubulin.raw	F5	2.29
		FALSE	High	Sequest HT (A2)	Unambiguous	EVDEQmINVQNK	M6(Oxidation)	2	3	Q8GY15	P29516; P29514; Q8GY15	0	2		0	1	2	731.846	1462.68	1462.68	0.47	0.00034	HCD (High Energy Collision Dissociation)	MS2	0	50	23.4076	6489	OFL003164-NC-a1A-b2A-tubulin.raw	F5	2.21
		FALSE	High	Sequest HT (A2)	Unambiguous	EVDEQmLNVQNK	M6(Oxidation)	3	11	Q7TMM9; A0A5S6QE49	A0A178VS27; Q7TMM9; A0A178ULE0; Q80ZV2; Q9DCR1; P99024; P68372; Q56YW9; Q99J49; Q9CWF2; A0A5S6QE49	0	2	0	0	1	1	731.846	1462.68	1462.68	0.47	0.00034	HCD (High Energy Collision Dissociation)	MS2	0	50	23.4076	6489	OFL003164-NC-a1A-b2A-tubulin.raw	F5	2.21
		FALSE	High	Sequest HT (A2)	Unambiguous	EVDEQmLNVQNK	M6(Oxidation)	3	11	Q7TMM9; A0A5S6QE49	A0A178VS27; Q7TMM9; A0A178ULE0; Q80ZV2; Q9DCR1; P99024; P68372; Q56YW9; Q99J49; Q9CWF2; A0A5S6QE49	0	2	0	0	1	1	731.846	1462.68	1462.68	0.12	9e-05	HCD (High Energy Collision Dissociation)	MS2	15.9412	50	26.2218	7927	OFL003164-NC-a1A-b2A-tubulin.raw	F5	1.99
		FALSE	High	Sequest HT (A2)	Unambiguous	EVDEQmINVQNK	M6(Oxidation)	2	3	Q8GY15	P29516; P29514; Q8GY15	0	2		0	1	2	731.846	1462.68	1462.68	0.12	9e-05	HCD (High Energy Collision Dissociation)	MS2	15.9412	50	26.2218	7927	OFL003164-NC-a1A-b2A-tubulin.raw	F5	1.99
		FALSE	High	Sequest HT (A2)	Unambiguous	EVDEQmLNVQNK	M6(Oxidation)	3	11	Q7TMM9; A0A5S6QE49	A0A178VS27; Q7TMM9; A0A178ULE0; Q80ZV2; Q9DCR1; P99024; P68372; Q56YW9; Q99J49; Q9CWF2; A0A5S6QE49	0	2	0	0	1	1	731.846	1462.68	1462.68	-0.31	-0.00023	HCD (High Energy Collision Dissociation)	MS2	54.7777	50	21.8207	5710	OFL003164-NC-a1A-b2A-tubulin.raw	F5	1.89
		FALSE	High	Sequest HT (A2)	Unambiguous	EVDEQmINVQNK	M6(Oxidation)	2	3	Q8GY15	P29516; P29514; Q8GY15	0	2		0	1	2	731.846	1462.68	1462.68	-0.31	-0.00023	HCD (High Energy Collision Dissociation)	MS2	54.7777	50	21.8207	5710	OFL003164-NC-a1A-b2A-tubulin.raw	F5	1.89
		FALSE	High	Sequest HT (A2)	Unambiguous	EVDEQmLNVQNK	M6(Oxidation)	3	11	Q7TMM9; A0A5S6QE49	A0A178VS27; Q7TMM9; A0A178ULE0; Q80ZV2; Q9DCR1; P99024; P68372; Q56YW9; Q99J49; Q9CWF2; A0A5S6QE49	0	2	0	0	1	1	731.846	1462.69	1462.68	0.6	0.00044	HCD (High Energy Collision Dissociation)	MS2	5.77146	50	24.4436	7047	OFL003164-NC-a1A-b2A-tubulin.raw	F5	1.85
		FALSE	High	Sequest HT (A2)	Unambiguous	EVDEQmINVQNK	M6(Oxidation)	2	3	Q8GY15	P29516; P29514; Q8GY15	0	2		0	1	2	731.846	1462.69	1462.68	0.6	0.00044	HCD (High Energy Collision Dissociation)	MS2	5.77146	50	24.4436	7047	OFL003164-NC-a1A-b2A-tubulin.raw	F5	1.85
		FALSE	High	Sequest HT (A2)	Unambiguous	EVDEQmINVQNK	M6(Oxidation)	2	3	Q8GY15	P29516; P29514; Q8GY15	0	2	0	0	1	1	731.846	1462.69	1462.68	1	0.00073	HCD (High Energy Collision Dissociation)	MS2	0	50	24.9456	7339	OFL003164-NC-a1A-b2A-tubulin.raw	F5	1.84
		FALSE	High	Sequest HT (A2)	Unambiguous	EVDEQmLNVQNK	M6(Oxidation)	3	11	Q7TMM9; A0A5S6QE49	A0A178VS27; Q7TMM9; A0A178ULE0; Q80ZV2; Q9DCR1; P99024; P68372; Q56YW9; Q99J49; Q9CWF2; A0A5S6QE49	0	2		0	1	2	731.846	1462.69	1462.68	1	0.00073	HCD (High Energy Collision Dissociation)	MS2	0	50	24.9456	7339	OFL003164-NC-a1A-b2A-tubulin.raw	F5	1.84
		FALSE	High	Sequest HT (A2)	Unambiguous	EVDEQmLNVQNK	M6(Oxidation)	3	11	Q7TMM9; A0A5S6QE49	A0A178VS27; Q7TMM9; A0A178ULE0; Q80ZV2; Q9DCR1; P99024; P68372; Q56YW9; Q99J49; Q9CWF2; A0A5S6QE49	0	2		0	1	2	731.846	1462.69	1462.68	0.65	0.00047	HCD (High Energy Collision Dissociation)	MS2	13.4218	50	25.475	7570	OFL003164-NC-a1A-b2A-tubulin.raw	F5	1.81
		FALSE	High	Sequest HT (A2)	Unambiguous	EVDEQmINVQNK	M6(Oxidation)	2	3	Q8GY15	P29516; P29514; Q8GY15	0	2	0	0	1	1	731.846	1462.69	1462.68	0.65	0.00047	HCD (High Energy Collision Dissociation)	MS2	13.4218	50	25.475	7570	OFL003164-NC-a1A-b2A-tubulin.raw	F5	1.81
	FALSE	High	EVDEQMINVQNKNSSYFVEWIPNNVK	2xGlu-C13 [E1; E4]	2	13	2	Q7TMM9; Q8GY15	1	3392.62	High	2.3
		Checked	Confidence	Identifying Node	PSM Ambiguity	Annotated Sequence	Modifications	# Protein Groups	# Proteins	Master Protein Accessions	Protein Accessions	# Missed Cleavages	Charge	DeltaScore	DeltaCn	Rank	Search Engine Rank	m/z [Da]	MH+ [Da]	Theo. MH+ [Da]	DeltaM [ppm]	Deltam/z [Da]	Activation Type	MS Order	Isolation Interference [%]	Ion Inject Time [ms]	RT [min]	First Scan	Spectrum File	File ID	XCorr
		FALSE	High	Sequest HT (A2)	Unambiguous	eVDeQMLNVQNKNSSYFVEWIPNNVK	E1(Glu-C13); E4(Glu-C13)	2	10	Q7TMM9	A0A178VS27; Q7TMM9; A0A178ULE0; Q80ZV2; Q9DCR1; P99024; P68372; Q56YW9; Q99J49; Q9CWF2	1	3		0.0213	3	4	1131.56	3392.66	3392.62	11.81	0.01335	HCD (High Energy Collision Dissociation)	MS2	0	50	98.0666	40683	OFL003164-NC-a1A-b2A-tubulin.raw	F5	2.3
		FALSE	High	Sequest HT (A2)	Unambiguous	eVDeQMINVQNKNSSYFVEWIPNNVK	E1(Glu-C13); E4(Glu-C13)	2	3	Q8GY15	P29516; P29514; Q8GY15	1	3		0.0213	3	3	1131.56	3392.66	3392.62	11.81	0.01335	HCD (High Energy Collision Dissociation)	MS2	0	50	98.0666	40683	OFL003164-NC-a1A-b2A-tubulin.raw	F5	2.3
	FALSE	High	EVDEQMINVQNKNSSYFVEWIPNNVK	1xGluGlu-C13 [E]	2	13	4	Q7TMM9; Q8GY15	1	3392.62	High	2.35
		Checked	Confidence	Identifying Node	PSM Ambiguity	Annotated Sequence	Modifications	# Protein Groups	# Proteins	Master Protein Accessions	Protein Accessions	# Missed Cleavages	Charge	DeltaScore	DeltaCn	Rank	Search Engine Rank	m/z [Da]	MH+ [Da]	Theo. MH+ [Da]	DeltaM [ppm]	Deltam/z [Da]	Activation Type	MS Order	Isolation Interference [%]	Ion Inject Time [ms]	RT [min]	First Scan	Spectrum File	File ID	XCorr
		FALSE	High	Sequest HT (A2)	Unambiguous	EVDeQMLNVQNKNSSYFVEWIPNNVK	E4(GluGlu-C13)	2	10	Q7TMM9	A0A178VS27; Q7TMM9; A0A178ULE0; Q80ZV2; Q9DCR1; P99024; P68372; Q56YW9; Q99J49; Q9CWF2	1	3		0	1	2	1131.56	3392.66	3392.62	11.65	0.01317	HCD (High Energy Collision Dissociation)	MS2	0	50	98.0666	40683	OFL003164-NC-a1A-b2A-tubulin.raw	F5	2.35
		FALSE	High	Sequest HT (A2)	Unambiguous	EVDeQMINVQNKNSSYFVEWIPNNVK	E4(GluGlu-C13)	2	3	Q8GY15	P29516; P29514; Q8GY15	1	3	0	0	1	1	1131.56	3392.66	3392.62	11.65	0.01317	HCD (High Energy Collision Dissociation)	MS2	0	50	98.0666	40683	OFL003164-NC-a1A-b2A-tubulin.raw	F5	2.35
		FALSE	High	Sequest HT (A2)	Unambiguous	eVDEQMLNVQNKNSSYFVEWIPNNVK	E1(GluGlu-C13)	2	10	Q7TMM9	A0A178VS27; Q7TMM9; A0A178ULE0; Q80ZV2; Q9DCR1; P99024; P68372; Q56YW9; Q99J49; Q9CWF2	1	3		0.0213	3	5	1131.56	3392.66	3392.62	11.65	0.01317	HCD (High Energy Collision Dissociation)	MS2	0	50	98.0666	40683	OFL003164-NC-a1A-b2A-tubulin.raw	F5	2.3
		FALSE	High	Sequest HT (A2)	Unambiguous	eVDEQMINVQNKNSSYFVEWIPNNVK	E1(GluGlu-C13)	2	3	Q8GY15	P29516; P29514; Q8GY15	1	3		0.0213	3	6	1131.56	3392.66	3392.62	11.65	0.01317	HCD (High Energy Collision Dissociation)	MS2	0	50	98.0666	40683	OFL003164-NC-a1A-b2A-tubulin.raw	F5	2.3
	FALSE	High	FPGQLNADLR		4	18	11	Q7TMM9; Q9D6F9; A0A5S6QE49; Q3UMM1	0	1130.6	High	3.14
		Checked	Confidence	Identifying Node	PSM Ambiguity	Annotated Sequence	Modifications	# Protein Groups	# Proteins	Master Protein Accessions	Protein Accessions	# Missed Cleavages	Charge	DeltaScore	DeltaCn	Rank	Search Engine Rank	m/z [Da]	MH+ [Da]	Theo. MH+ [Da]	DeltaM [ppm]	Deltam/z [Da]	Activation Type	MS Order	Isolation Interference [%]	Ion Inject Time [ms]	RT [min]	First Scan	Spectrum File	File ID	XCorr
		FALSE	High	Sequest HT (A2)	Unambiguous	FPGQLNADLR		4	18	Q7TMM9; Q9D6F9; A0A5S6QE49; Q3UMM1	Q7TMM9; A0A5S6QB43; Q9D6F9; Q9CVR0; A0A5S6R593; Q9ERD7; Q9CUN8; D5MR34; A2AQ07; Q3U9U3; Q9CRT0; Q9DCR1; P99024; P68372; Q99J49; Q9CWF2; A0A5S6QE49; Q3UMM1	0	2	0.7389	0	1	1	565.801	1130.59	1130.6	-0.31	-0.00018	HCD (High Energy Collision Dissociation)	MS2	0.293544	3.888	49.1694	17715	OFL003164-NC-a1A-b2A-tubulin.raw	F5	3.14
		FALSE	High	Sequest HT (A2)	Unambiguous	FPGQLNADLR		4	18	Q7TMM9; Q9D6F9; A0A5S6QE49; Q3UMM1	Q7TMM9; A0A5S6QB43; Q9D6F9; Q9CVR0; A0A5S6R593; Q9ERD7; Q9CUN8; D5MR34; A2AQ07; Q3U9U3; Q9CRT0; Q9DCR1; P99024; P68372; Q99J49; Q9CWF2; A0A5S6QE49; Q3UMM1	0	2	0.719	0	1	1	565.801	1130.6	1130.6	0.36	0.00021	HCD (High Energy Collision Dissociation)	MS2	7.05181	29.814	50.1849	18211	OFL003164-NC-a1A-b2A-tubulin.raw	F5	3.06
		FALSE	High	Sequest HT (A2)	Unambiguous	FPGQLNADLR		4	18	Q7TMM9; Q9D6F9; A0A5S6QE49; Q3UMM1	Q7TMM9; A0A5S6QB43; Q9D6F9; Q9CVR0; A0A5S6R593; Q9ERD7; Q9CUN8; D5MR34; A2AQ07; Q3U9U3; Q9CRT0; Q9DCR1; P99024; P68372; Q99J49; Q9CWF2; A0A5S6QE49; Q3UMM1	0	2	0.6873	0	1	1	565.801	1130.6	1130.6	0.03	2e-05	HCD (High Energy Collision Dissociation)	MS2	1.5485	8.085	49.6748	17943	OFL003164-NC-a1A-b2A-tubulin.raw	F5	2.91
		FALSE	High	Sequest HT (A2)	Unambiguous	FPGQLNADLR		4	18	Q7TMM9; Q9D6F9; A0A5S6QE49; Q3UMM1	Q7TMM9; A0A5S6QB43; Q9D6F9; Q9CVR0; A0A5S6R593; Q9ERD7; Q9CUN8; D5MR34; A2AQ07; Q3U9U3; Q9CRT0; Q9DCR1; P99024; P68372; Q99J49; Q9CWF2; A0A5S6QE49; Q3UMM1	0	2	0.7079	0	1	1	565.802	1130.6	1130.6	0.72	0.0004	HCD (High Energy Collision Dissociation)	MS2	17.2757	50	47.1567	16927	OFL003164-NC-a1A-b2A-tubulin.raw	F5	2.91
		FALSE	High	Sequest HT (A2)	Unambiguous	FPGQLNADLR		4	18	Q7TMM9; Q9D6F9; A0A5S6QE49; Q3UMM1	Q7TMM9; A0A5S6QB43; Q9D6F9; Q9CVR0; A0A5S6R593; Q9ERD7; Q9CUN8; D5MR34; A2AQ07; Q3U9U3; Q9CRT0; Q9DCR1; P99024; P68372; Q99J49; Q9CWF2; A0A5S6QE49; Q3UMM1	0	2	0.6929	0	1	1	565.801	1130.6	1130.6	0.09	5e-05	HCD (High Energy Collision Dissociation)	MS2	0.0854389	1.278	48.1631	17353	OFL003164-NC-a1A-b2A-tubulin.raw	F5	2.8
		FALSE	High	Sequest HT (A2)	Unambiguous	FPGQLNADLR		4	18	Q7TMM9; Q9D6F9; A0A5S6QE49; Q3UMM1	Q7TMM9; A0A5S6QB43; Q9D6F9; Q9CVR0; A0A5S6R593; Q9ERD7; Q9CUN8; D5MR34; A2AQ07; Q3U9U3; Q9CRT0; Q9DCR1; P99024; P68372; Q99J49; Q9CWF2; A0A5S6QE49; Q3UMM1	0	2	0.6728	0	1	1	565.801	1130.6	1130.6	-0.05	-3e-05	HCD (High Energy Collision Dissociation)	MS2	13.7276	50	50.6968	18412	OFL003164-NC-a1A-b2A-tubulin.raw	F5	2.72
		FALSE	High	Sequest HT (A2)	Unambiguous	FPGQLNADLR		4	18	Q7TMM9; Q9D6F9; A0A5S6QE49; Q3UMM1	Q7TMM9; A0A5S6QB43; Q9D6F9; Q9CVR0; A0A5S6R593; Q9ERD7; Q9CUN8; D5MR34; A2AQ07; Q3U9U3; Q9CRT0; Q9DCR1; P99024; P68372; Q99J49; Q9CWF2; A0A5S6QE49; Q3UMM1	0	2	0.6894	0	1	1	565.801	1130.6	1130.6	0.32	0.00018	HCD (High Energy Collision Dissociation)	MS2	1.63327	1.667	48.6659	17519	OFL003164-NC-a1A-b2A-tubulin.raw	F5	2.64
		FALSE	High	Sequest HT (A2)	Unambiguous	FPGQLNADLR		4	18	Q7TMM9; Q9D6F9; A0A5S6QE49; Q3UMM1	Q7TMM9; A0A5S6QB43; Q9D6F9; Q9CVR0; A0A5S6R593; Q9ERD7; Q9CUN8; D5MR34; A2AQ07; Q3U9U3; Q9CRT0; Q9DCR1; P99024; P68372; Q99J49; Q9CWF2; A0A5S6QE49; Q3UMM1	0	2	0.6749	0	1	1	565.801	1130.59	1130.6	-0.57	-0.00032	HCD (High Energy Collision Dissociation)	MS2	0	3.117	47.6624	17174	OFL003164-NC-a1A-b2A-tubulin.raw	F5	2.43
		FALSE	High	Sequest HT (A2)	Unambiguous	FPGQLNADLR		4	18	Q7TMM9; Q9D6F9; A0A5S6QE49; Q3UMM1	Q7TMM9; A0A5S6QB43; Q9D6F9; Q9CVR0; A0A5S6R593; Q9ERD7; Q9CUN8; D5MR34; A2AQ07; Q3U9U3; Q9CRT0; Q9DCR1; P99024; P68372; Q99J49; Q9CWF2; A0A5S6QE49; Q3UMM1	0	2	0.6946	0	1	1	565.802	1130.6	1130.6	1.04	0.00059	HCD (High Energy Collision Dissociation)	MS2	5.90351	50	51.2048	18611	OFL003164-NC-a1A-b2A-tubulin.raw	F5	2.39
		FALSE	High	Sequest HT (A2)	Unambiguous	FPGQLNADLR		4	18	Q7TMM9; Q9D6F9; A0A5S6QE49; Q3UMM1	Q7TMM9; A0A5S6QB43; Q9D6F9; Q9CVR0; A0A5S6R593; Q9ERD7; Q9CUN8; D5MR34; A2AQ07; Q3U9U3; Q9CRT0; Q9DCR1; P99024; P68372; Q99J49; Q9CWF2; A0A5S6QE49; Q3UMM1	0	2	0.6927	0	1	1	565.802	1130.6	1130.6	0.73	0.00041	HCD (High Energy Collision Dissociation)	MS2	17.923	50	51.7082	18844	OFL003164-NC-a1A-b2A-tubulin.raw	F5	2.18
		FALSE	High	Sequest HT (A2)	Unambiguous	FPGQLNADLR		4	18	Q7TMM9; Q9D6F9; A0A5S6QE49; Q3UMM1	Q7TMM9; A0A5S6QB43; Q9D6F9; Q9CVR0; A0A5S6R593; Q9ERD7; Q9CUN8; D5MR34; A2AQ07; Q3U9U3; Q9CRT0; Q9DCR1; P99024; P68372; Q99J49; Q9CWF2; A0A5S6QE49; Q3UMM1	0	2	0.5873	0	1	1	565.802	1130.6	1130.6	0.42	0.00024	HCD (High Energy Collision Dissociation)	MS2	68.8035	50	52.2172	19058	OFL003164-NC-a1A-b2A-tubulin.raw	F5	1.89
	FALSE	High	FPGQLNADLRK		4	18	12	Q7TMM9; Q9D6F9; A0A5S6QE49; Q3UMM1	1	1258.69	High	3.04
		Checked	Confidence	Identifying Node	PSM Ambiguity	Annotated Sequence	Modifications	# Protein Groups	# Proteins	Master Protein Accessions	Protein Accessions	# Missed Cleavages	Charge	DeltaScore	DeltaCn	Rank	Search Engine Rank	m/z [Da]	MH+ [Da]	Theo. MH+ [Da]	DeltaM [ppm]	Deltam/z [Da]	Activation Type	MS Order	Isolation Interference [%]	Ion Inject Time [ms]	RT [min]	First Scan	Spectrum File	File ID	XCorr
		FALSE	High	Sequest HT (A2)	Unambiguous	FPGQLNADLRK		4	18	Q7TMM9; Q9D6F9; A0A5S6QE49; Q3UMM1	Q7TMM9; A0A5S6QB43; Q9D6F9; Q9CVR0; A0A5S6R593; Q9ERD7; Q9CUN8; D5MR34; A2AQ07; Q3U9U3; Q9CRT0; Q9DCR1; P99024; P68372; Q99J49; Q9CWF2; A0A5S6QE49; Q3UMM1	1	3	0.7072	0	1	1	420.235	1258.69	1258.69	-0.1	-4e-05	HCD (High Energy Collision Dissociation)	MS2	0.125911	6.894	30.7198	9975	OFL003164-NC-a1A-b2A-tubulin.raw	F5	3.04
		FALSE	High	Sequest HT (A2)	Unambiguous	FPGQLNADLRK		4	18	Q7TMM9; Q9D6F9; A0A5S6QE49; Q3UMM1	Q7TMM9; A0A5S6QB43; Q9D6F9; Q9CVR0; A0A5S6R593; Q9ERD7; Q9CUN8; D5MR34; A2AQ07; Q3U9U3; Q9CRT0; Q9DCR1; P99024; P68372; Q99J49; Q9CWF2; A0A5S6QE49; Q3UMM1	1	3	0.6812	0	1	1	420.235	1258.69	1258.69	-0.26	-0.00011	HCD (High Energy Collision Dissociation)	MS2	0.393018	4.635	32.2278	10503	OFL003164-NC-a1A-b2A-tubulin.raw	F5	2.76
		FALSE	High	Sequest HT (A2)	Unambiguous	FPGQLNADLRK		4	18	Q7TMM9; Q9D6F9; A0A5S6QE49; Q3UMM1	Q7TMM9; A0A5S6QB43; Q9D6F9; Q9CVR0; A0A5S6R593; Q9ERD7; Q9CUN8; D5MR34; A2AQ07; Q3U9U3; Q9CRT0; Q9DCR1; P99024; P68372; Q99J49; Q9CWF2; A0A5S6QE49; Q3UMM1	1	3	0.6825	0	1	1	420.235	1258.69	1258.69	-0.04	-2e-05	HCD (High Energy Collision Dissociation)	MS2	1.07951	2.853	31.7234	10324	OFL003164-NC-a1A-b2A-tubulin.raw	F5	2.74
		FALSE	High	Sequest HT (A2)	Unambiguous	FPGQLNADLRK		4	18	Q7TMM9; Q9D6F9; A0A5S6QE49; Q3UMM1	Q7TMM9; A0A5S6QB43; Q9D6F9; Q9CVR0; A0A5S6R593; Q9ERD7; Q9CUN8; D5MR34; A2AQ07; Q3U9U3; Q9CRT0; Q9DCR1; P99024; P68372; Q99J49; Q9CWF2; A0A5S6QE49; Q3UMM1	1	3	0.7011	0	1	1	420.235	1258.69	1258.69	-0.34	-0.00014	HCD (High Energy Collision Dissociation)	MS2	28.5946	47.849	33.2418	10997	OFL003164-NC-a1A-b2A-tubulin.raw	F5	2.71
		FALSE	High	Sequest HT (A2)	Unambiguous	FPGQLNADLRK		4	18	Q7TMM9; Q9D6F9; A0A5S6QE49; Q3UMM1	Q7TMM9; A0A5S6QB43; Q9D6F9; Q9CVR0; A0A5S6R593; Q9ERD7; Q9CUN8; D5MR34; A2AQ07; Q3U9U3; Q9CRT0; Q9DCR1; P99024; P68372; Q99J49; Q9CWF2; A0A5S6QE49; Q3UMM1	1	3	0.6792	0	1	1	420.235	1258.69	1258.69	-0.54	-0.00023	HCD (High Energy Collision Dissociation)	MS2	0.338821	1.715	31.2224	10147	OFL003164-NC-a1A-b2A-tubulin.raw	F5	2.65
		FALSE	High	Sequest HT (A2)	Unambiguous	FPGQLNADLRK		4	18	Q7TMM9; Q9D6F9; A0A5S6QE49; Q3UMM1	Q7TMM9; A0A5S6QB43; Q9D6F9; Q9CVR0; A0A5S6R593; Q9ERD7; Q9CUN8; D5MR34; A2AQ07; Q3U9U3; Q9CRT0; Q9DCR1; P99024; P68372; Q99J49; Q9CWF2; A0A5S6QE49; Q3UMM1	1	2	0.5564	0	1	1	629.849	1258.69	1258.69	-0.4	-0.00025	HCD (High Energy Collision Dissociation)	MS2	7.05366	5.924	30.8967	10049	OFL003164-NC-a1A-b2A-tubulin.raw	F5	2.57
		FALSE	High	Sequest HT (A2)	Unambiguous	FPGQLNADLRK		4	18	Q7TMM9; Q9D6F9; A0A5S6QE49; Q3UMM1	Q7TMM9; A0A5S6QB43; Q9D6F9; Q9CVR0; A0A5S6R593; Q9ERD7; Q9CUN8; D5MR34; A2AQ07; Q3U9U3; Q9CRT0; Q9DCR1; P99024; P68372; Q99J49; Q9CWF2; A0A5S6QE49; Q3UMM1	1	2	0.6867	0	1	1	629.849	1258.69	1258.69	0.07	4e-05	HCD (High Energy Collision Dissociation)	MS2	0.244353	16.417	32.4092	10583	OFL003164-NC-a1A-b2A-tubulin.raw	F5	2.49
		FALSE	High	Sequest HT (A2)	Unambiguous	FPGQLNADLRK		4	18	Q7TMM9; Q9D6F9; A0A5S6QE49; Q3UMM1	Q7TMM9; A0A5S6QB43; Q9D6F9; Q9CVR0; A0A5S6R593; Q9ERD7; Q9CUN8; D5MR34; A2AQ07; Q3U9U3; Q9CRT0; Q9DCR1; P99024; P68372; Q99J49; Q9CWF2; A0A5S6QE49; Q3UMM1	1	2	0.6275	0	1	1	629.848	1258.69	1258.69	-0.99	-0.00062	HCD (High Energy Collision Dissociation)	MS2	0.432473	4.228	31.4028	10222	OFL003164-NC-a1A-b2A-tubulin.raw	F5	2.47
		FALSE	High	Sequest HT (A2)	Unambiguous	FPGQLNADLRK		4	18	Q7TMM9; Q9D6F9; A0A5S6QE49; Q3UMM1	Q7TMM9; A0A5S6QB43; Q9D6F9; Q9CVR0; A0A5S6R593; Q9ERD7; Q9CUN8; D5MR34; A2AQ07; Q3U9U3; Q9CRT0; Q9DCR1; P99024; P68372; Q99J49; Q9CWF2; A0A5S6QE49; Q3UMM1	1	3	0.6992	0	1	1	420.235	1258.69	1258.69	-0.04	-2e-05	HCD (High Energy Collision Dissociation)	MS2	7.40876	12.708	32.733	10725	OFL003164-NC-a1A-b2A-tubulin.raw	F5	2.46
		FALSE	High	Sequest HT (A2)	Unambiguous	FPGQLNADLRK		4	18	Q7TMM9; Q9D6F9; A0A5S6QE49; Q3UMM1	Q7TMM9; A0A5S6QB43; Q9D6F9; Q9CVR0; A0A5S6R593; Q9ERD7; Q9CUN8; D5MR34; A2AQ07; Q3U9U3; Q9CRT0; Q9DCR1; P99024; P68372; Q99J49; Q9CWF2; A0A5S6QE49; Q3UMM1	1	2	0.6333	0	1	1	629.849	1258.69	1258.69	0.17	0.0001	HCD (High Energy Collision Dissociation)	MS2	0	7.224	31.9046	10387	OFL003164-NC-a1A-b2A-tubulin.raw	F5	2.4
		FALSE	High	Sequest HT (A2)	Unambiguous	FPGQLNADLRK		4	18	Q7TMM9; Q9D6F9; A0A5S6QE49; Q3UMM1	Q7TMM9; A0A5S6QB43; Q9D6F9; Q9CVR0; A0A5S6R593; Q9ERD7; Q9CUN8; D5MR34; A2AQ07; Q3U9U3; Q9CRT0; Q9DCR1; P99024; P68372; Q99J49; Q9CWF2; A0A5S6QE49; Q3UMM1	1	2	0.6364	0	1	1	629.849	1258.69	1258.69	0.45	0.00028	HCD (High Energy Collision Dissociation)	MS2	10.0517	37.095	32.9262	10832	OFL003164-NC-a1A-b2A-tubulin.raw	F5	2.31
		FALSE	High	Sequest HT (A2)	Unambiguous	FPGQLNADLRK		4	18	Q7TMM9; Q9D6F9; A0A5S6QE49; Q3UMM1	Q7TMM9; A0A5S6QB43; Q9D6F9; Q9CVR0; A0A5S6R593; Q9ERD7; Q9CUN8; D5MR34; A2AQ07; Q3U9U3; Q9CRT0; Q9DCR1; P99024; P68372; Q99J49; Q9CWF2; A0A5S6QE49; Q3UMM1	1	2	0.6111	0	1	1	629.848	1258.69	1258.69	-1.08	-0.00068	HCD (High Energy Collision Dissociation)	MS2	0	50	30.3928	9835	OFL003164-NC-a1A-b2A-tubulin.raw	F5	1.98
	FALSE	High	FWEVISDEHGIDPTGSYHGDSDLQLER		1	2	12	Q7TMM9	0	3102.41	High	6.09
		Checked	Confidence	Identifying Node	PSM Ambiguity	Annotated Sequence	Modifications	# Protein Groups	# Proteins	Master Protein Accessions	Protein Accessions	# Missed Cleavages	Charge	DeltaScore	DeltaCn	Rank	Search Engine Rank	m/z [Da]	MH+ [Da]	Theo. MH+ [Da]	DeltaM [ppm]	Deltam/z [Da]	Activation Type	MS Order	Isolation Interference [%]	Ion Inject Time [ms]	RT [min]	First Scan	Spectrum File	File ID	XCorr
		FALSE	High	Sequest HT (A2)	Unambiguous	FWEVISDEHGIDPTGSYHGDSDLQLER		1	2	Q7TMM9	Q7TMM9; Q9CWF2	0	4	0.2808	0	1	1	776.359	3102.41	3102.41	1.71	0.00132	HCD (High Energy Collision Dissociation)	MS2	25.4537	50	85.8473	34732	OFL003164-NC-a1A-b2A-tubulin.raw	F5	6.09
		FALSE	High	Sequest HT (A2)	Unambiguous	FWEVISDEHGIDPTGSYHGDSDLQLER		1	2	Q7TMM9	Q7TMM9; Q9CWF2	0	4	0.3227	0	1	1	776.357	3102.41	3102.41	-0.45	-0.00035	HCD (High Energy Collision Dissociation)	MS2	0.255039	1.135	84.3424	34128	OFL003164-NC-a1A-b2A-tubulin.raw	F5	5.98
		FALSE	High	Sequest HT (A2)	Unambiguous	FWEVISDEHGIDPTGSYHGDSDLQLER		1	2	Q7TMM9	Q7TMM9; Q9CWF2	0	4	0.326	0	1	1	776.357	3102.41	3102.41	-0.52	-0.0004	HCD (High Energy Collision Dissociation)	MS2	0	47.022	84.8564	34346	OFL003164-NC-a1A-b2A-tubulin.raw	F5	5.89
		FALSE	High	Sequest HT (A2)	Unambiguous	FWEVISDEHGIDPTGSYHGDSDLQLER		1	2	Q7TMM9	Q7TMM9; Q9CWF2	0	3	0.3186	0	1	1	1034.81	3102.41	3102.41	0.92	0.00095	HCD (High Energy Collision Dissociation)	MS2	0	50	84.6821	34283	OFL003164-NC-a1A-b2A-tubulin.raw	F5	5.43
		FALSE	High	Sequest HT (A2)	Unambiguous	FWEVISDEHGIDPTGSYHGDSDLQLER		1	2	Q7TMM9	Q7TMM9; Q9CWF2	0	4	0.4492	0	1	1	776.358	3102.41	3102.41	0.86	0.00067	HCD (High Energy Collision Dissociation)	MS2	31.7811	50	86.8601	35208	OFL003164-NC-a1A-b2A-tubulin.raw	F5	5.12
		FALSE	High	Sequest HT (A2)	Unambiguous	FWEVISDEHGIDPTGSYHGDSDLQLER		1	2	Q7TMM9	Q7TMM9; Q9CWF2	0	3	0.3527	0	1	1	1034.81	3102.41	3102.41	-0.04	-4e-05	HCD (High Energy Collision Dissociation)	MS2	0.0952626	1.442	84.1604	34066	OFL003164-NC-a1A-b2A-tubulin.raw	F5	4.99
		FALSE	High	Sequest HT (A2)	Unambiguous	FWEVISDEHGIDPTGSYHGDSDLQLER		1	2	Q7TMM9	Q7TMM9; Q9CWF2	0	4	0.4321	0	1	1	776.358	3102.41	3102.41	0.62	0.00048	HCD (High Energy Collision Dissociation)	MS2	42.7215	50	86.3541	34989	OFL003164-NC-a1A-b2A-tubulin.raw	F5	4.86
		FALSE	High	Sequest HT (A2)	Unambiguous	FWEVISDEHGIDPTGSYHGDSDLQLER		1	2	Q7TMM9	Q7TMM9; Q9CWF2	0	3	0.357	0	1	1	1034.81	3102.41	3102.41	1.42	0.00147	HCD (High Energy Collision Dissociation)	MS2	0	50	86.2254	34930	OFL003164-NC-a1A-b2A-tubulin.raw	F5	4.65
		FALSE	High	Sequest HT (A2)	Unambiguous	FWEVISDEHGIDPTGSYHGDSDLQLER		1	2	Q7TMM9	Q7TMM9; Q9CWF2	0	3	0.3762	0	1	1	1034.81	3102.41	3102.41	0.34	0.00035	HCD (High Energy Collision Dissociation)	MS2	70.6271	50	85.1903	34437	OFL003164-NC-a1A-b2A-tubulin.raw	F5	4.28
		FALSE	High	Sequest HT (A2)	Unambiguous	FWEVISDEHGIDPTGSYHGDSDLQLER		1	2	Q7TMM9	Q7TMM9; Q9CWF2	0	3	0.4972	0	1	1	1034.81	3102.41	3102.41	1.41	0.00146	HCD (High Energy Collision Dissociation)	MS2	0	50	85.7184	34675	OFL003164-NC-a1A-b2A-tubulin.raw	F5	3.6
		FALSE	High	Sequest HT (A2)	Unambiguous	FWEVISDEHGIDPTGSYHGDSDLQLER		1	2	Q7TMM9	Q7TMM9; Q9CWF2	0	3	0.4716	0	1	1	1034.81	3102.41	3102.41	1.55	0.0016	HCD (High Energy Collision Dissociation)	MS2	0	50	86.7319	35156	OFL003164-NC-a1A-b2A-tubulin.raw	F5	2.99
		FALSE	High	Sequest HT (A2)	Unambiguous	FWEVISDEHGIDPTGSYHGDSDLQLER		1	2	Q7TMM9	Q7TMM9; Q9CWF2	0	3	0.4754	0	1	1	1034.81	3102.41	3102.41	0.14	0.00015	HCD (High Energy Collision Dissociation)	MS2	0	50	87.2519	35415	OFL003164-NC-a1A-b2A-tubulin.raw	F5	2.84
	FALSE	High	GHYTEGAELVDSVLDVVR		3	11	10	Q7TMM9; A0A5S6QE49; Q3UMM1	0	1958.98	High	5.31
		Checked	Confidence	Identifying Node	PSM Ambiguity	Annotated Sequence	Modifications	# Protein Groups	# Proteins	Master Protein Accessions	Protein Accessions	# Missed Cleavages	Charge	DeltaScore	DeltaCn	Rank	Search Engine Rank	m/z [Da]	MH+ [Da]	Theo. MH+ [Da]	DeltaM [ppm]	Deltam/z [Da]	Activation Type	MS Order	Isolation Interference [%]	Ion Inject Time [ms]	RT [min]	First Scan	Spectrum File	File ID	XCorr
		FALSE	High	Sequest HT (A2)	Unambiguous	GHYTEGAELVDSVLDVVR		3	11	Q7TMM9; A0A5S6QE49; Q3UMM1	Q7TMM9; Q9CVR0; Q9ERD7; G3UZR1; Q3U9U3; P99024; P68372; M7NQZ6; Q9CWF2; A0A5S6QE49; Q3UMM1	0	3	0.8493	0	1	1	653.665	1958.98	1958.98	0.06	4e-05	HCD (High Energy Collision Dissociation)	MS2	0	0.281	105.276	44805	OFL003164-NC-a1A-b2A-tubulin.raw	F5	5.31
		FALSE	High	Sequest HT (A2)	Unambiguous	GHYTEGAELVDSVLDVVR		3	11	Q7TMM9; A0A5S6QE49; Q3UMM1	Q7TMM9; Q9CVR0; Q9ERD7; G3UZR1; Q3U9U3; P99024; P68372; M7NQZ6; Q9CWF2; A0A5S6QE49; Q3UMM1	0	3	0.8525	0	1	1	653.666	1958.98	1958.98	0.35	0.00023	HCD (High Energy Collision Dissociation)	MS2	4.46302	47.917	105.808	45123	OFL003164-NC-a1A-b2A-tubulin.raw	F5	5.22
		FALSE	High	Sequest HT (A2)	Unambiguous	GHYTEGAELVDSVLDVVR		3	11	Q7TMM9; A0A5S6QE49; Q3UMM1	Q7TMM9; Q9CVR0; Q9ERD7; G3UZR1; Q3U9U3; P99024; P68372; M7NQZ6; Q9CWF2; A0A5S6QE49; Q3UMM1	0	3	0.8178	0	1	1	653.665	1958.98	1958.98	-0.5	-0.00033	HCD (High Energy Collision Dissociation)	MS2	49.139	26.049	76.8495	30539	OFL003164-NC-a1A-b2A-tubulin.raw	F5	5.05
		FALSE	High	Sequest HT (A2)	Unambiguous	GHYTEGAELVDSVLDVVR		3	11	Q7TMM9; A0A5S6QE49; Q3UMM1	Q7TMM9; Q9CVR0; Q9ERD7; G3UZR1; Q3U9U3; P99024; P68372; M7NQZ6; Q9CWF2; A0A5S6QE49; Q3UMM1	0	2	0.841	0	1	1	979.995	1958.98	1958.98	0.09	9e-05	HCD (High Energy Collision Dissociation)	MS2	0	0.958	105.295	44812	OFL003164-NC-a1A-b2A-tubulin.raw	F5	5.03
		FALSE	High	Sequest HT (A2)	Unambiguous	GHYTEGAELVDSVLDVVR		3	11	Q7TMM9; A0A5S6QE49; Q3UMM1	Q7TMM9; Q9CVR0; Q9ERD7; G3UZR1; Q3U9U3; P99024; P68372; M7NQZ6; Q9CWF2; A0A5S6QE49; Q3UMM1	0	4	0.8161	0	1	1	490.501	1958.98	1958.98	0.58	0.00028	HCD (High Energy Collision Dissociation)	MS2	0	50	105.259	44797	OFL003164-NC-a1A-b2A-tubulin.raw	F5	4.46
		FALSE	High	Sequest HT (A2)	Unambiguous	GHYTEGAELVDSVLDVVR		3	11	Q7TMM9; A0A5S6QE49; Q3UMM1	Q7TMM9; Q9CVR0; Q9ERD7; G3UZR1; Q3U9U3; P99024; P68372; M7NQZ6; Q9CWF2; A0A5S6QE49; Q3UMM1	0	3	0.8322	0	1	1	653.665	1958.98	1958.98	-0.23	-0.00015	HCD (High Energy Collision Dissociation)	MS2	9.40238	50	104.77	44512	OFL003164-NC-a1A-b2A-tubulin.raw	F5	4.23
		FALSE	High	Sequest HT (A2)	Unambiguous	GHYTEGAELVDSVLDVVR		3	11	Q7TMM9; A0A5S6QE49; Q3UMM1	Q7TMM9; Q9CVR0; Q9ERD7; G3UZR1; Q3U9U3; P99024; P68372; M7NQZ6; Q9CWF2; A0A5S6QE49; Q3UMM1	0	3	0.8264	0	1	1	653.665	1958.98	1958.98	-0.94	-0.00062	HCD (High Energy Collision Dissociation)	MS2	33.8793	50	106.453	45559	OFL003164-NC-a1A-b2A-tubulin.raw	F5	3.63
		FALSE	High	Sequest HT (A2)	Unambiguous	GHYTEGAELVDSVLDVVR		3	11	Q7TMM9; A0A5S6QE49; Q3UMM1	Q7TMM9; Q9CVR0; Q9ERD7; G3UZR1; Q3U9U3; P99024; P68372; M7NQZ6; Q9CWF2; A0A5S6QE49; Q3UMM1	0	2	0.8241	0	1	1	979.995	1958.98	1958.98	0.67	0.00065	HCD (High Energy Collision Dissociation)	MS2	8.11261	50	105.814	45125	OFL003164-NC-a1A-b2A-tubulin.raw	F5	2.9
		FALSE	High	Sequest HT (A2)	Unambiguous	GHYTEGAELVDSVLDVVR		3	11	Q7TMM9; A0A5S6QE49; Q3UMM1	Q7TMM9; Q9CVR0; Q9ERD7; G3UZR1; Q3U9U3; P99024; P68372; M7NQZ6; Q9CWF2; A0A5S6QE49; Q3UMM1	0	3	0.8211	0	1	1	653.666	1958.98	1958.98	0.94	0.00061	HCD (High Energy Collision Dissociation)	MS2	8.56599	50	91.1539	37270	OFL003164-NC-a1A-b2A-tubulin.raw	F5	2.85
		FALSE	High	Sequest HT (A2)	Unambiguous	GHYTEGAELVDSVLDVVR		3	11	Q7TMM9; A0A5S6QE49; Q3UMM1	Q7TMM9; Q9CVR0; Q9ERD7; G3UZR1; Q3U9U3; P99024; P68372; M7NQZ6; Q9CWF2; A0A5S6QE49; Q3UMM1	0	2	0.8714	0	1	1	979.995	1958.98	1958.98	0.09	8e-05	HCD (High Energy Collision Dissociation)	MS2	0	50	104.794	44528	OFL003164-NC-a1A-b2A-tubulin.raw	F5	2.41
FALSE	High	Master Protein	P68369	Tubulin alpha-1A chain OS=Mus musculus OX=10090 GN=Tuba1a PE=1 SV=1	0	91	37	290	1	1	451	50.1	5.06	936.12	37
	Checked	Confidence	Sequence	Modifications	# Protein Groups	# Proteins	# PSMs	Master Protein Accessions	# Missed Cleavages	Theo. MH+ [Da]	Confidence (by Search Engine): Sequest HT	XCorr (by Search Engine): Sequest HT
	FALSE	High	AFVHWYVGEGMEEGEFSEAR		7	24	4	Q5FW91; A0A654EL16; P68369; M7NKU9; B9DGT7; Q52L87; A0A0A0MQA5	0	2330.02	High	5.57
		Checked	Confidence	Identifying Node	PSM Ambiguity	Annotated Sequence	Modifications	# Protein Groups	# Proteins	Master Protein Accessions	Protein Accessions	# Missed Cleavages	Charge	DeltaScore	DeltaCn	Rank	Search Engine Rank	m/z [Da]	MH+ [Da]	Theo. MH+ [Da]	DeltaM [ppm]	Deltam/z [Da]	Activation Type	MS Order	Isolation Interference [%]	Ion Inject Time [ms]	RT [min]	First Scan	Spectrum File	File ID	XCorr
		FALSE	High	Sequest HT (A2)	Unambiguous	AFVHWYVGEGMEEGEFSEAR		7	24	Q5FW91; A0A654EL16; P68369; M7NKU9; B9DGT7; Q52L87; A0A0A0MQA5	Q5FW91; Q3TIZ0; Q944I2; Q9JJZ2; A0A5S6QIR1; Q99KA2; A0A654EL16; A0A178UGA1; P68369; P11139; M7NKU9; Q9NY65; A0A178UXP7; B9DHQ0; B9DGT7; Q9D9Y2; P05213; P08537; Q15670; Q0WLQ5; A0A5S6Q8M8; Q52L87; A0A0A0MQA5; P68368	0	3	0.8851	0	1	1	777.345	2330.02	2330.02	0.45	0.00035	HCD (High Energy Collision Dissociation)	MS2	2.99428	12.09	85.6054	34610	OFL003164-NC-a1A-b2A-tubulin.raw	F5	5.57
		FALSE	High	Sequest HT (A2)	Unambiguous	AFVHWYVGEGMEEGEFSEAR		7	24	Q5FW91; A0A654EL16; P68369; M7NKU9; B9DGT7; Q52L87; A0A0A0MQA5	Q5FW91; Q3TIZ0; Q944I2; Q9JJZ2; A0A5S6QIR1; Q99KA2; A0A654EL16; A0A178UGA1; P68369; P11139; M7NKU9; Q9NY65; A0A178UXP7; B9DHQ0; B9DGT7; Q9D9Y2; P05213; P08537; Q15670; Q0WLQ5; A0A5S6Q8M8; Q52L87; A0A0A0MQA5; P68368	0	3	0.8658	0	1	1	777.344	2330.02	2330.02	-0.03	-2e-05	HCD (High Energy Collision Dissociation)	MS2	72.6367	14.659	85.0876	34404	OFL003164-NC-a1A-b2A-tubulin.raw	F5	5.29
		FALSE	High	Sequest HT (A2)	Unambiguous	AFVHWYVGEGMEEGEFSEAR		7	24	Q5FW91; A0A654EL16; P68369; M7NKU9; B9DGT7; Q52L87; A0A0A0MQA5	Q5FW91; Q3TIZ0; Q944I2; Q9JJZ2; A0A5S6QIR1; Q99KA2; A0A654EL16; A0A178UGA1; P68369; P11139; M7NKU9; Q9NY65; A0A178UXP7; B9DHQ0; B9DGT7; Q9D9Y2; P05213; P08537; Q15670; Q0WLQ5; A0A5S6Q8M8; Q52L87; A0A0A0MQA5; P68368	0	2	0.8512	0	1	1	1165.51	2330.02	2330.02	-0.72	-0.00084	HCD (High Energy Collision Dissociation)	MS2	0	50	85.5772	34593	OFL003164-NC-a1A-b2A-tubulin.raw	F5	4.3
		FALSE	High	Sequest HT (A2)	Unambiguous	AFVHWYVGEGMEEGEFSEAR		7	24	Q5FW91; A0A654EL16; P68369; M7NKU9; B9DGT7; Q52L87; A0A0A0MQA5	Q5FW91; Q3TIZ0; Q944I2; Q9JJZ2; A0A5S6QIR1; Q99KA2; A0A654EL16; A0A178UGA1; P68369; P11139; M7NKU9; Q9NY65; A0A178UXP7; B9DHQ0; B9DGT7; Q9D9Y2; P05213; P08537; Q15670; Q0WLQ5; A0A5S6Q8M8; Q52L87; A0A0A0MQA5; P68368	0	2	0.824	0	1	1	1165.52	2330.02	2330.02	2.1	0.00244	HCD (High Energy Collision Dissociation)	MS2	16.0851	50	85.0693	34399	OFL003164-NC-a1A-b2A-tubulin.raw	F5	3.92
	FALSE	High	MRECISIHVGQAGVQIGNACWELYCLEHGIQPDGQMPSDK	3xCarbamidomethyl [C4; C20; C25]; 1xOxidation [M1]	3	7	1	Q5FW91; P68369; Q52L87	1	4600.09	High	5.51
		Checked	Confidence	Identifying Node	PSM Ambiguity	Annotated Sequence	Modifications	# Protein Groups	# Proteins	Master Protein Accessions	Protein Accessions	# Missed Cleavages	Charge	DeltaScore	DeltaCn	Rank	Search Engine Rank	m/z [Da]	MH+ [Da]	Theo. MH+ [Da]	DeltaM [ppm]	Deltam/z [Da]	Activation Type	MS Order	Isolation Interference [%]	Ion Inject Time [ms]	RT [min]	First Scan	Spectrum File	File ID	XCorr
		FALSE	High	Sequest HT (A2)	Unambiguous	mREcISIHVGQAGVQIGNAcWELYcLEHGIQPDGQMPSDK	M1(Oxidation); C4(Carbamidomethyl); C20(Carbamidomethyl); C25(Carbamidomethyl)	3	7	Q5FW91; P68369; Q52L87	Q5FW91; Q3TIZ0; A0A2R8VHF3; P68369; P05213; P08537; Q52L87	1	5	0.4918	0	1	1	920.825	4600.1	4600.09	0.6	0.00055	HCD (High Energy Collision Dissociation)	MS2	6.99828	50	100.177	41860	OFL003164-NC-a1A-b2A-tubulin.raw	F5	5.51
	FALSE	High	LSVDYGKK		7	20	1	Q5FW91; P68369; M7NKU9; B9DGT7; Q52L87; A0A0A0MQA5; A0A5S6QQ85	1	909.504	High	2
		Checked	Confidence	Identifying Node	PSM Ambiguity	Annotated Sequence	Modifications	# Protein Groups	# Proteins	Master Protein Accessions	Protein Accessions	# Missed Cleavages	Charge	DeltaScore	DeltaCn	Rank	Search Engine Rank	m/z [Da]	MH+ [Da]	Theo. MH+ [Da]	DeltaM [ppm]	Deltam/z [Da]	Activation Type	MS Order	Isolation Interference [%]	Ion Inject Time [ms]	RT [min]	First Scan	Spectrum File	File ID	XCorr
		FALSE	High	Sequest HT (A2)	Unambiguous	LSVDYGKK		7	20	Q5FW91; P68369; M7NKU9; B9DGT7; Q52L87; A0A0A0MQA5; A0A5S6QQ85	Q5FW91; Q3TIZ0; Q944I2; A0A5S6QIR1; Q99KA2; A0A2R8VHF3; A0A178UGA1; P68369; M7NKU9; A0A178UXP7; B9DFF8; B9DHQ0; B9DGT7; P05213; P08537; A0A5S6Q8M8; Q52L87; A0A0A0MQA5; A0A5S6QQ85; P68368	1	2	0.69	0	1	1	455.255	909.504	909.504	-0.51	-0.00023	HCD (High Energy Collision Dissociation)	MS2		1.544	18.5217	3596	OFL003164-NC-a1A-b2A-tubulin.raw	F5	2
	FALSE	High	LSVDYGK		7	20	3	Q5FW91; P68369; M7NKU9; B9DGT7; Q52L87; A0A0A0MQA5; A0A5S6QQ85	0	781.409	High	1.92
		Checked	Confidence	Identifying Node	PSM Ambiguity	Annotated Sequence	Modifications	# Protein Groups	# Proteins	Master Protein Accessions	Protein Accessions	# Missed Cleavages	Charge	DeltaScore	DeltaCn	Rank	Search Engine Rank	m/z [Da]	MH+ [Da]	Theo. MH+ [Da]	DeltaM [ppm]	Deltam/z [Da]	Activation Type	MS Order	Isolation Interference [%]	Ion Inject Time [ms]	RT [min]	First Scan	Spectrum File	File ID	XCorr
		FALSE	High	Sequest HT (A2)	Unambiguous	LSVDYGK		7	20	Q5FW91; P68369; M7NKU9; B9DGT7; Q52L87; A0A0A0MQA5; A0A5S6QQ85	Q5FW91; Q3TIZ0; Q944I2; A0A5S6QIR1; Q99KA2; A0A2R8VHF3; A0A178UGA1; P68369; M7NKU9; A0A178UXP7; B9DFF8; B9DHQ0; B9DGT7; P05213; P08537; A0A5S6Q8M8; Q52L87; A0A0A0MQA5; A0A5S6QQ85; P68368	0	2	0.776	0	1	1	391.208	781.409	781.409	-0.5	-0.00019	HCD (High Energy Collision Dissociation)	MS2	0.122912	0.416	21.4462	5527	OFL003164-NC-a1A-b2A-tubulin.raw	F5	1.92
		FALSE	High	Sequest HT (A2)	Unambiguous	LSVDYGK		7	20	Q5FW91; P68369; M7NKU9; B9DGT7; Q52L87; A0A0A0MQA5; A0A5S6QQ85	Q5FW91; Q3TIZ0; Q944I2; A0A5S6QIR1; Q99KA2; A0A2R8VHF3; A0A178UGA1; P68369; M7NKU9; A0A178UXP7; B9DFF8; B9DHQ0; B9DGT7; P05213; P08537; A0A5S6Q8M8; Q52L87; A0A0A0MQA5; A0A5S6QQ85; P68368	0	2	0.7989	0	1	1	391.209	781.41	781.409	0.93	0.00036	HCD (High Energy Collision Dissociation)	MS2	29.1485	50	20.9376	5212	OFL003164-NC-a1A-b2A-tubulin.raw	F5	1.89
		FALSE	High	Sequest HT (A2)	Unambiguous	LSVDYGK		7	20	Q5FW91; P68369; M7NKU9; B9DGT7; Q52L87; A0A0A0MQA5; A0A5S6QQ85	Q5FW91; Q3TIZ0; Q944I2; A0A5S6QIR1; Q99KA2; A0A2R8VHF3; A0A178UGA1; P68369; M7NKU9; A0A178UXP7; B9DFF8; B9DHQ0; B9DGT7; P05213; P08537; A0A5S6Q8M8; Q52L87; A0A0A0MQA5; A0A5S6QQ85; P68368	0	2	0.8101	0	1	1	391.208	781.409	781.409	0.03	1e-05	HCD (High Energy Collision Dissociation)	MS2	0	50	21.9465	5777	OFL003164-NC-a1A-b2A-tubulin.raw	F5	1.79
	FALSE	High	IHFPLATYAPVISAEK		4	10	22	Q5FW91; P68369; Q52L87; A0A0A0MQA5	0	1756.96	High	4.92
		Checked	Confidence	Identifying Node	PSM Ambiguity	Annotated Sequence	Modifications	# Protein Groups	# Proteins	Master Protein Accessions	Protein Accessions	# Missed Cleavages	Charge	DeltaScore	DeltaCn	Rank	Search Engine Rank	m/z [Da]	MH+ [Da]	Theo. MH+ [Da]	DeltaM [ppm]	Deltam/z [Da]	Activation Type	MS Order	Isolation Interference [%]	Ion Inject Time [ms]	RT [min]	First Scan	Spectrum File	File ID	XCorr
		FALSE	High	Sequest HT (A2)	Unambiguous	IHFPLATYAPVISAEK		4	10	Q5FW91; P68369; Q52L87; A0A0A0MQA5	Q5FW91; Q3TIZ0; Q99KA2; P68369; Q9D9Y2; P05213; P08537; Q52L87; A0A0A0MQA5; P68368	0	2	0.8435	0	1	1	878.985	1756.96	1756.96	-0.74	-0.00065	HCD (High Energy Collision Dissociation)	MS2	0.160377	1.703	93.9627	38603	OFL003164-NC-a1A-b2A-tubulin.raw	F5	4.92
		FALSE	High	Sequest HT (A2)	Unambiguous	IHFPLATYAPVISAEK		4	10	Q5FW91; P68369; Q52L87; A0A0A0MQA5	Q5FW91; Q3TIZ0; Q99KA2; P68369; Q9D9Y2; P05213; P08537; Q52L87; A0A0A0MQA5; P68368	0	2	0.8684	0	1	1	878.986	1756.97	1756.96	1.31	0.00115	HCD (High Energy Collision Dissociation)	MS2	2.68098	36.151	94.9792	39048	OFL003164-NC-a1A-b2A-tubulin.raw	F5	4.71
		FALSE	High	Sequest HT (A2)	Unambiguous	IHFPLATYAPVISAEK		4	10	Q5FW91; P68369; Q52L87; A0A0A0MQA5	Q5FW91; Q3TIZ0; Q99KA2; P68369; Q9D9Y2; P05213; P08537; Q52L87; A0A0A0MQA5; P68368	0	2	0.8541	0	1	1	878.985	1756.96	1756.96	0.04	3e-05	HCD (High Energy Collision Dissociation)	MS2	0.134799	2.038	93.4597	38429	OFL003164-NC-a1A-b2A-tubulin.raw	F5	4.66
		FALSE	High	Sequest HT (A2)	Unambiguous	IHFPLATYAPVISAEK		4	10	Q5FW91; P68369; Q52L87; A0A0A0MQA5	Q5FW91; Q3TIZ0; Q99KA2; P68369; Q9D9Y2; P05213; P08537; Q52L87; A0A0A0MQA5; P68368	0	2	0.8462	0	1	1	878.985	1756.96	1756.96	-0.02	-2e-05	HCD (High Energy Collision Dissociation)	MS2	5.78336	10.384	92.9536	38205	OFL003164-NC-a1A-b2A-tubulin.raw	F5	4.42
		FALSE	High	Sequest HT (A2)	Unambiguous	IHFPLATYAPVISAEK		4	10	Q5FW91; P68369; Q52L87; A0A0A0MQA5	Q5FW91; Q3TIZ0; Q99KA2; P68369; Q9D9Y2; P05213; P08537; Q52L87; A0A0A0MQA5; P68368	0	2	0.8477	0	1	1	878.985	1756.96	1756.96	-0.15	-0.00013	HCD (High Energy Collision Dissociation)	MS2	14.8317	50	92.4372	37926	OFL003164-NC-a1A-b2A-tubulin.raw	F5	4.4
		FALSE	High	Sequest HT (A2)	Unambiguous	IHFPLATYAPVISAEK		4	10	Q5FW91; P68369; Q52L87; A0A0A0MQA5	Q5FW91; Q3TIZ0; Q99KA2; P68369; Q9D9Y2; P05213; P08537; Q52L87; A0A0A0MQA5; P68368	0	3	0.7654	0	1	1	586.326	1756.96	1756.96	-0.46	-0.00027	HCD (High Energy Collision Dissociation)	MS2	0.0710623	0.698	93.5519	38462	OFL003164-NC-a1A-b2A-tubulin.raw	F5	4.39
		FALSE	High	Sequest HT (A2)	Unambiguous	IHFPLATYAPVISAEK		4	10	Q5FW91; P68369; Q52L87; A0A0A0MQA5	Q5FW91; Q3TIZ0; Q99KA2; P68369; Q9D9Y2; P05213; P08537; Q52L87; A0A0A0MQA5; P68368	0	3	0.7811	0	1	1	586.326	1756.96	1756.96	0.85	0.0005	HCD (High Energy Collision Dissociation)	MS2	0	23.974	95.0676	39099	OFL003164-NC-a1A-b2A-tubulin.raw	F5	4.34
		FALSE	High	Sequest HT (A2)	Unambiguous	IHFPLATYAPVISAEK		4	10	Q5FW91; P68369; Q52L87; A0A0A0MQA5	Q5FW91; Q3TIZ0; Q99KA2; P68369; Q9D9Y2; P05213; P08537; Q52L87; A0A0A0MQA5; P68368	0	3	0.7488	0	1	1	586.326	1756.96	1756.96	0.39	0.00023	HCD (High Energy Collision Dissociation)	MS2	0.0701897	3.609	93.0463	38250	OFL003164-NC-a1A-b2A-tubulin.raw	F5	4.34
		FALSE	High	Sequest HT (A2)	Unambiguous	IHFPLATYAPVISAEK		4	10	Q5FW91; P68369; Q52L87; A0A0A0MQA5	Q5FW91; Q3TIZ0; Q99KA2; P68369; Q9D9Y2; P05213; P08537; Q52L87; A0A0A0MQA5; P68368	0	2	0.8565	0	1	1	878.985	1756.96	1756.96	-0.13	-0.00011	HCD (High Energy Collision Dissociation)	MS2	0.161809	4.352	94.4681	38794	OFL003164-NC-a1A-b2A-tubulin.raw	F5	4.32
		FALSE	High	Sequest HT (A2)	Unambiguous	IHFPLATYAPVISAEK		4	10	Q5FW91; P68369; Q52L87; A0A0A0MQA5	Q5FW91; Q3TIZ0; Q99KA2; P68369; Q9D9Y2; P05213; P08537; Q52L87; A0A0A0MQA5; P68368	0	3	0.7786	0	1	1	586.326	1756.96	1756.96	-0.44	-0.00026	HCD (High Energy Collision Dissociation)	MS2	0	40.682	92.5392	37980	OFL003164-NC-a1A-b2A-tubulin.raw	F5	4.29
		FALSE	High	Sequest HT (A2)	Unambiguous	IHFPLATYAPVISAEK		4	10	Q5FW91; P68369; Q52L87; A0A0A0MQA5	Q5FW91; Q3TIZ0; Q99KA2; P68369; Q9D9Y2; P05213; P08537; Q52L87; A0A0A0MQA5; P68368	0	3	0.7314	0	1	1	586.325	1756.96	1756.96	-0.89	-0.00052	HCD (High Energy Collision Dissociation)	MS2	0.11154	0.873	94.0525	38634	OFL003164-NC-a1A-b2A-tubulin.raw	F5	4.17
		FALSE	High	Sequest HT (A2)	Unambiguous	IHFPLATYAPVISAEK		4	10	Q5FW91; P68369; Q52L87; A0A0A0MQA5	Q5FW91; Q3TIZ0; Q99KA2; P68369; Q9D9Y2; P05213; P08537; Q52L87; A0A0A0MQA5; P68368	0	3	0.7591	0	1	1	586.325	1756.96	1756.96	-1.11	-0.00065	HCD (High Energy Collision Dissociation)	MS2	0	2.085	94.5559	38834	OFL003164-NC-a1A-b2A-tubulin.raw	F5	4.11
		FALSE	High	Sequest HT (A2)	Unambiguous	IHFPLATYAPVISAEK		4	10	Q5FW91; P68369; Q52L87; A0A0A0MQA5	Q5FW91; Q3TIZ0; Q99KA2; P68369; Q9D9Y2; P05213; P08537; Q52L87; A0A0A0MQA5; P68368	0	3	0.7586	0	1	1	586.326	1756.96	1756.96	0.1	6e-05	HCD (High Energy Collision Dissociation)	MS2	0	50	95.569	39359	OFL003164-NC-a1A-b2A-tubulin.raw	F5	3.77
		FALSE	High	Sequest HT (A2)	Unambiguous	IHFPLATYAPVISAEK		4	10	Q5FW91; P68369; Q52L87; A0A0A0MQA5	Q5FW91; Q3TIZ0; Q99KA2; P68369; Q9D9Y2; P05213; P08537; Q52L87; A0A0A0MQA5; P68368	0	2	0.8342	0	1	1	878.985	1756.96	1756.96	0.11	0.0001	HCD (High Energy Collision Dissociation)	MS2	0	50	95.4816	39330	OFL003164-NC-a1A-b2A-tubulin.raw	F5	3.68
		FALSE	High	Sequest HT (A2)	Unambiguous	IHFPLATYAPVISAEK		4	10	Q5FW91; P68369; Q52L87; A0A0A0MQA5	Q5FW91; Q3TIZ0; Q99KA2; P68369; Q9D9Y2; P05213; P08537; Q52L87; A0A0A0MQA5; P68368	0	3	0.7373	0	1	1	586.325	1756.96	1756.96	-1.18	-0.00069	HCD (High Energy Collision Dissociation)	MS2	19.6319	50	96.595	39823	OFL003164-NC-a1A-b2A-tubulin.raw	F5	3.54
		FALSE	High	Sequest HT (A2)	Unambiguous	IHFPLATYAPVISAEK		4	10	Q5FW91; P68369; Q52L87; A0A0A0MQA5	Q5FW91; Q3TIZ0; Q99KA2; P68369; Q9D9Y2; P05213; P08537; Q52L87; A0A0A0MQA5; P68368	0	3	0.7259	0	1	1	586.326	1756.96	1756.96	-0.64	-0.00038	HCD (High Energy Collision Dissociation)	MS2	53.1646	50	96.0762	39561	OFL003164-NC-a1A-b2A-tubulin.raw	F5	3.32
		FALSE	High	Sequest HT (A2)	Unambiguous	IHFPLATYAPVISAEK		4	10	Q5FW91; P68369; Q52L87; A0A0A0MQA5	Q5FW91; Q3TIZ0; Q99KA2; P68369; Q9D9Y2; P05213; P08537; Q52L87; A0A0A0MQA5; P68368	0	3	0.6441	0	1	1	586.326	1756.96	1756.96	-0.68	-0.0004	HCD (High Energy Collision Dissociation)	MS2	6.16313	50	97.1463	40114	OFL003164-NC-a1A-b2A-tubulin.raw	F5	2.81
		FALSE	High	Sequest HT (A2)	Unambiguous	IHFPLATYAPVISAEK		4	10	Q5FW91; P68369; Q52L87; A0A0A0MQA5	Q5FW91; Q3TIZ0; Q99KA2; P68369; Q9D9Y2; P05213; P08537; Q52L87; A0A0A0MQA5; P68368	0	2	0.8052	0	1	1	878.985	1756.96	1756.96	-0.04	-4e-05	HCD (High Energy Collision Dissociation)	MS2	0	50	96.0472	39553	OFL003164-NC-a1A-b2A-tubulin.raw	F5	2.67
		FALSE	High	Sequest HT (A2)	Unambiguous	IHFPLATYAPVISAEK		4	10	Q5FW91; P68369; Q52L87; A0A0A0MQA5	Q5FW91; Q3TIZ0; Q99KA2; P68369; Q9D9Y2; P05213; P08537; Q52L87; A0A0A0MQA5; P68368	0	3	0.7008	0	1	1	586.326	1756.96	1756.96	0.34	0.0002	HCD (High Energy Collision Dissociation)	MS2	40.7575	50	97.677	40439	OFL003164-NC-a1A-b2A-tubulin.raw	F5	2.44
		FALSE	High	Sequest HT (A2)	Unambiguous	IHFPLATYAPVISAEK		4	10	Q5FW91; P68369; Q52L87; A0A0A0MQA5	Q5FW91; Q3TIZ0; Q99KA2; P68369; Q9D9Y2; P05213; P08537; Q52L87; A0A0A0MQA5; P68368	0	2	0.7764	0	1	1	878.986	1756.96	1756.96	0.7	0.00062	HCD (High Energy Collision Dissociation)	MS2	0	50	96.5729	39811	OFL003164-NC-a1A-b2A-tubulin.raw	F5	2.37
		FALSE	High	Sequest HT (A2)	Unambiguous	IHFPLATYAPVISAEK		4	10	Q5FW91; P68369; Q52L87; A0A0A0MQA5	Q5FW91; Q3TIZ0; Q99KA2; P68369; Q9D9Y2; P05213; P08537; Q52L87; A0A0A0MQA5; P68368	0	2	0.7382	0	1	1	878.987	1756.97	1756.96	1.77	0.00156	HCD (High Energy Collision Dissociation)	MS2	73.0295	50	97.6286	40409	OFL003164-NC-a1A-b2A-tubulin.raw	F5	1.91
		FALSE	High	Sequest HT (A2)	Unambiguous	IHFPLATYAPVISAEK		4	10	Q5FW91; P68369; Q52L87; A0A0A0MQA5	Q5FW91; Q3TIZ0; Q99KA2; P68369; Q9D9Y2; P05213; P08537; Q52L87; A0A0A0MQA5; P68368	0	2	0.7705	0	1	1	878.986	1756.97	1756.96	1.03	0.0009	HCD (High Energy Collision Dissociation)	MS2	17.2882	50	97.1036	40086	OFL003164-NC-a1A-b2A-tubulin.raw	F5	1.83
	FALSE	High	LIGQIVSSITASLR		3	6	13	Q5FW91; P68369; A0A5S6QQ85	0	1457.87	High	3.81
		Checked	Confidence	Identifying Node	PSM Ambiguity	Annotated Sequence	Modifications	# Protein Groups	# Proteins	Master Protein Accessions	Protein Accessions	# Missed Cleavages	Charge	DeltaScore	DeltaCn	Rank	Search Engine Rank	m/z [Da]	MH+ [Da]	Theo. MH+ [Da]	DeltaM [ppm]	Deltam/z [Da]	Activation Type	MS Order	Isolation Interference [%]	Ion Inject Time [ms]	RT [min]	First Scan	Spectrum File	File ID	XCorr
		FALSE	High	Sequest HT (A2)	Unambiguous	LIGQIVSSITASLR		3	6	Q5FW91; P68369; A0A5S6QQ85	Q5FW91; A0A5S6QIR1; P68369; Q9D9Y2; A0A5S6Q8M8; A0A5S6QQ85	0	2	0.3018	0	1	1	729.438	1457.87	1457.87	0.35	0.00026	HCD (High Energy Collision Dissociation)	MS2	59.3989	50	101.019	42325	OFL003164-NC-a1A-b2A-tubulin.raw	F5	3.81
		FALSE	High	Sequest HT (A2)	Unambiguous	LIGQIVSSITASLR		3	6	Q5FW91; P68369; A0A5S6QQ85	Q5FW91; A0A5S6QIR1; P68369; Q9D9Y2; A0A5S6Q8M8; A0A5S6QQ85	0	2	0.2973	0	1	1	729.438	1457.87	1457.87	0	0	HCD (High Energy Collision Dissociation)	MS2	0.438553	5.492	110.606	48150	OFL003164-NC-a1A-b2A-tubulin.raw	F5	3.7
		FALSE	High	Sequest HT (A2)	Unambiguous	LIGQIVSSITASLR		3	6	Q5FW91; P68369; A0A5S6QQ85	Q5FW91; A0A5S6QIR1; P68369; Q9D9Y2; A0A5S6Q8M8; A0A5S6QQ85	0	2	0.2826	0	1	1	729.438	1457.87	1457.87	0.62	0.00045	HCD (High Energy Collision Dissociation)	MS2	0.162335	46.104	111.126	48489	OFL003164-NC-a1A-b2A-tubulin.raw	F5	3.68
		FALSE	High	Sequest HT (A2)	Unambiguous	LIGQIVSSITASLR		3	6	Q5FW91; P68369; A0A5S6QQ85	Q5FW91; A0A5S6QIR1; P68369; Q9D9Y2; A0A5S6Q8M8; A0A5S6QQ85	0	2	0.283	0	1	1	729.439	1457.87	1457.87	0.8	0.00058	HCD (High Energy Collision Dissociation)	MS2	0	50	110.089	47871	OFL003164-NC-a1A-b2A-tubulin.raw	F5	3.64
		FALSE	High	Sequest HT (A2)	Unambiguous	LIGQIVSSITASLR		3	6	Q5FW91; P68369; A0A5S6QQ85	Q5FW91; A0A5S6QIR1; P68369; Q9D9Y2; A0A5S6Q8M8; A0A5S6QQ85	0	2	0.2989	0	1	1	729.438	1457.87	1457.87	0.58	0.00042	HCD (High Energy Collision Dissociation)	MS2	0.818685	50	111.635	48788	OFL003164-NC-a1A-b2A-tubulin.raw	F5	3.58
		FALSE	High	Sequest HT (A2)	Unambiguous	LIGQIVSSITASLR		3	6	Q5FW91; P68369; A0A5S6QQ85	Q5FW91; A0A5S6QIR1; P68369; Q9D9Y2; A0A5S6Q8M8; A0A5S6QQ85	0	2	0.1949	0	1	1	729.439	1457.87	1457.87	0.96	0.0007	HCD (High Energy Collision Dissociation)	MS2	21.655	50	100.137	41834	OFL003164-NC-a1A-b2A-tubulin.raw	F5	3.54
		FALSE	High	Sequest HT (A2)	Unambiguous	LIGQIVSSITASLR		3	6	Q5FW91; P68369; A0A5S6QQ85	Q5FW91; A0A5S6QIR1; P68369; Q9D9Y2; A0A5S6Q8M8; A0A5S6QQ85	0	3	0.1715	0	1	1	486.627	1457.87	1457.87	-0.47	-0.00023	HCD (High Energy Collision Dissociation)	MS2	0	19.769	110.611	48151	OFL003164-NC-a1A-b2A-tubulin.raw	F5	3.44
		FALSE	High	Sequest HT (A2)	Unambiguous	LIGQIVSSITASLR		3	6	Q5FW91; P68369; A0A5S6QQ85	Q5FW91; A0A5S6QIR1; P68369; Q9D9Y2; A0A5S6Q8M8; A0A5S6QQ85	0	2	0.3176	0	1	1	729.439	1457.87	1457.87	1.02	0.00075	HCD (High Energy Collision Dissociation)	MS2	0	50	113.76	50062	OFL003164-NC-a1A-b2A-tubulin.raw	F5	3.4
		FALSE	High	Sequest HT (A2)	Unambiguous	LIGQIVSSITASLR		3	6	Q5FW91; P68369; A0A5S6QQ85	Q5FW91; A0A5S6QIR1; P68369; Q9D9Y2; A0A5S6Q8M8; A0A5S6QQ85	0	3	0.1958	0	1	1	486.628	1457.87	1457.87	0.31	0.00015	HCD (High Energy Collision Dissociation)	MS2	18.7378	50	110.091	47873	OFL003164-NC-a1A-b2A-tubulin.raw	F5	3.37
		FALSE	High	Sequest HT (A2)	Unambiguous	LIGQIVSSITASLR		3	6	Q5FW91; P68369; A0A5S6QQ85	Q5FW91; A0A5S6QIR1; P68369; Q9D9Y2; A0A5S6Q8M8; A0A5S6QQ85	0	3	0.1898	0	1	1	486.628	1457.87	1457.87	-0.25	-0.00012	HCD (High Energy Collision Dissociation)	MS2	4.02761	50	111.13	48490	OFL003164-NC-a1A-b2A-tubulin.raw	F5	3.32
		FALSE	High	Sequest HT (A2)	Unambiguous	LIGQIVSSITASLR		3	6	Q5FW91; P68369; A0A5S6QQ85	Q5FW91; A0A5S6QIR1; P68369; Q9D9Y2; A0A5S6Q8M8; A0A5S6QQ85	0	2	0.2364	0	1	1	729.439	1457.87	1457.87	1.02	0.00075	HCD (High Energy Collision Dissociation)	MS2	23.5742	50	119.681	52844	OFL003164-NC-a1A-b2A-tubulin.raw	F5	2.75
		FALSE	High	Sequest HT (A2)	Unambiguous	LIGQIVSSITASLR		3	6	Q5FW91; P68369; A0A5S6QQ85	Q5FW91; A0A5S6QIR1; P68369; Q9D9Y2; A0A5S6Q8M8; A0A5S6QQ85	0	3	0.1086	0	1	1	486.628	1457.87	1457.87	-0.08	-4e-05	HCD (High Energy Collision Dissociation)	MS2	23.6016	50	111.656	48802	OFL003164-NC-a1A-b2A-tubulin.raw	F5	2.67
		FALSE	High	Sequest HT (A2)	Unambiguous	LIGQIVSSITASLR		3	6	Q5FW91; P68369; A0A5S6QQ85	Q5FW91; A0A5S6QIR1; P68369; Q9D9Y2; A0A5S6Q8M8; A0A5S6QQ85	0	2	0.3065	0	1	1	729.438	1457.87	1457.87	0.35	0.00026	HCD (High Energy Collision Dissociation)	MS2	19.5749	50	114.274	50384	OFL003164-NC-a1A-b2A-tubulin.raw	F5	2.61
	FALSE	High	LEFSIYPAPQVSTAVVEPYNSILTTHTTLEHSDCAFMVDNEAIYDICR	2xCarbamidomethyl [C34; C47]	3	8	1	P68369; Q52L87; A0A0A0MQA5	0	5517.6	High	5.02
		Checked	Confidence	Identifying Node	PSM Ambiguity	Annotated Sequence	Modifications	# Protein Groups	# Proteins	Master Protein Accessions	Protein Accessions	# Missed Cleavages	Charge	DeltaScore	DeltaCn	Rank	Search Engine Rank	m/z [Da]	MH+ [Da]	Theo. MH+ [Da]	DeltaM [ppm]	Deltam/z [Da]	Activation Type	MS Order	Isolation Interference [%]	Ion Inject Time [ms]	RT [min]	First Scan	Spectrum File	File ID	XCorr
		FALSE	High	Sequest HT (A2)	Unambiguous	LEFSIYPAPQVSTAVVEPYNSILTTHTTLEHSDcAFMVDNEAIYDIcR	C34(Carbamidomethyl); C47(Carbamidomethyl)	3	8	P68369; Q52L87; A0A0A0MQA5	Q3TIZ0; Q99KA2; A0A2R8VHF3; P68369; P05213; Q52L87; A0A0A0MQA5; P68368	0	4	0.4203	0	1	1	1380.15	5517.59	5517.6	-0.27	-0.00037	HCD (High Energy Collision Dissociation)	MS2	0	50	109.715	47623	OFL003164-NC-a1A-b2A-tubulin.raw	F5	5.02
	FALSE	High	YMACCLLYR	2xCarbamidomethyl [C4; C5]	4	9	6	Q3UX10; P68369; Q52L87; A0A0A0MQA5	0	1249.55	High	2.18
		Checked	Confidence	Identifying Node	PSM Ambiguity	Annotated Sequence	Modifications	# Protein Groups	# Proteins	Master Protein Accessions	Protein Accessions	# Missed Cleavages	Charge	DeltaScore	DeltaCn	Rank	Search Engine Rank	m/z [Da]	MH+ [Da]	Theo. MH+ [Da]	DeltaM [ppm]	Deltam/z [Da]	Activation Type	MS Order	Isolation Interference [%]	Ion Inject Time [ms]	RT [min]	First Scan	Spectrum File	File ID	XCorr
		FALSE	High	Sequest HT (A2)	Unambiguous	YMAccLLYR	C4(Carbamidomethyl); C5(Carbamidomethyl)	4	9	Q3UX10; P68369; Q52L87; A0A0A0MQA5	Q3TIZ0; Q99KA2; Q3UX10; P68369; P05213; P08537; Q52L87; A0A0A0MQA5; P68368	0	2	0.8807	0	1	1	625.28	1249.55	1249.55	-0.11	-7e-05	HCD (High Energy Collision Dissociation)	MS2	0.258457	1.077	56.9199	21082	OFL003164-NC-a1A-b2A-tubulin.raw	F5	2.18
		FALSE	High	Sequest HT (A2)	Unambiguous	YMAccLLYR	C4(Carbamidomethyl); C5(Carbamidomethyl)	4	9	Q3UX10; P68369; Q52L87; A0A0A0MQA5	Q3TIZ0; Q99KA2; Q3UX10; P68369; P05213; P08537; Q52L87; A0A0A0MQA5; P68368	0	2	0.7952	0	1	1	625.28	1249.55	1249.55	0.08	5e-05	HCD (High Energy Collision Dissociation)	MS2	2.35009	50	57.4359	21336	OFL003164-NC-a1A-b2A-tubulin.raw	F5	2.1
		FALSE	High	Sequest HT (A2)	Unambiguous	YMAccLLYR	C4(Carbamidomethyl); C5(Carbamidomethyl)	4	9	Q3UX10; P68369; Q52L87; A0A0A0MQA5	Q3TIZ0; Q99KA2; Q3UX10; P68369; P05213; P08537; Q52L87; A0A0A0MQA5; P68368	0	2	0.8798	0	1	1	625.28	1249.55	1249.55	0.28	0.00017	HCD (High Energy Collision Dissociation)	MS2	22.9671	50	56.4102	20878	OFL003164-NC-a1A-b2A-tubulin.raw	F5	2.08
		FALSE	High	Sequest HT (A2)	Unambiguous	YMAccLLYR	C4(Carbamidomethyl); C5(Carbamidomethyl)	4	9	Q3UX10; P68369; Q52L87; A0A0A0MQA5	Q3TIZ0; Q99KA2; Q3UX10; P68369; P05213; P08537; Q52L87; A0A0A0MQA5; P68368	0	2	0.7772	0	1	1	625.28	1249.55	1249.55	-0.6	-0.00038	HCD (High Energy Collision Dissociation)	MS2	28.1341	50	57.944	21573	OFL003164-NC-a1A-b2A-tubulin.raw	F5	2.02
		FALSE	High	Sequest HT (A2)	Unambiguous	YMAccLLYR	C4(Carbamidomethyl); C5(Carbamidomethyl)	4	9	Q3UX10; P68369; Q52L87; A0A0A0MQA5	Q3TIZ0; Q99KA2; Q3UX10; P68369; P05213; P08537; Q52L87; A0A0A0MQA5; P68368	0	2	0.7711	0	1	1	625.28	1249.55	1249.55	0.47	0.00029	HCD (High Energy Collision Dissociation)	MS2	15.9144	50	58.4564	21796	OFL003164-NC-a1A-b2A-tubulin.raw	F5	2.01
		FALSE	High	Sequest HT (A2)	Unambiguous	YMAccLLYR	C4(Carbamidomethyl); C5(Carbamidomethyl)	4	9	Q3UX10; P68369; Q52L87; A0A0A0MQA5	Q3TIZ0; Q99KA2; Q3UX10; P68369; P05213; P08537; Q52L87; A0A0A0MQA5; P68368	0	2	0.7472	0	1	1	625.282	1249.56	1249.55	3.57	0.00223	HCD (High Energy Collision Dissociation)	MS2	0	50	60.273	22629	OFL003164-NC-a1A-b2A-tubulin.raw	F5	1.78
	FALSE	High	VGINYQPPTVVPGGDLAKVQR		4	12	1	Q5FW91; P68369; Q52L87; A0A0A0MQA5	1	2208.21	High	3.03
		Checked	Confidence	Identifying Node	PSM Ambiguity	Annotated Sequence	Modifications	# Protein Groups	# Proteins	Master Protein Accessions	Protein Accessions	# Missed Cleavages	Charge	DeltaScore	DeltaCn	Rank	Search Engine Rank	m/z [Da]	MH+ [Da]	Theo. MH+ [Da]	DeltaM [ppm]	Deltam/z [Da]	Activation Type	MS Order	Isolation Interference [%]	Ion Inject Time [ms]	RT [min]	First Scan	Spectrum File	File ID	XCorr
		FALSE	High	Sequest HT (A2)	Unambiguous	VGINYQPPTVVPGGDLAKVQR		4	12	Q5FW91; P68369; Q52L87; A0A0A0MQA5	Q5FW91; Q3TIZ0; Q9JJZ2; Q99KA2; P68369; Q9NY65; Q9D9Y2; P05213; P08537; Q52L87; A0A0A0MQA5; P68368	1	3	0.7591	0	1	1	736.743	2208.21	2208.21	0.4	0.0003	HCD (High Energy Collision Dissociation)	MS2	72.5997	50	67.7604	26244	OFL003164-NC-a1A-b2A-tubulin.raw	F5	3.03
	FALSE	High	VGINYQPPTVVPGGDLAK		4	14	11	Q5FW91; P68369; Q52L87; A0A0A0MQA5	0	1824.99	High	4.54
		Checked	Confidence	Identifying Node	PSM Ambiguity	Annotated Sequence	Modifications	# Protein Groups	# Proteins	Master Protein Accessions	Protein Accessions	# Missed Cleavages	Charge	DeltaScore	DeltaCn	Rank	Search Engine Rank	m/z [Da]	MH+ [Da]	Theo. MH+ [Da]	DeltaM [ppm]	Deltam/z [Da]	Activation Type	MS Order	Isolation Interference [%]	Ion Inject Time [ms]	RT [min]	First Scan	Spectrum File	File ID	XCorr
		FALSE	High	Sequest HT (A2)	Unambiguous	VGINYQPPTVVPGGDLAK		4	14	Q5FW91; P68369; Q52L87; A0A0A0MQA5	Q5FW91; Q3TIZ0; Q9JJZ2; A0A5S6QIR1; Q99KA2; P68369; Q9NY65; Q9D9Y2; P05213; P08537; A0A5S6Q8M8; Q52L87; A0A0A0MQA5; P68368	0	3	0.7621	0	1	1	609	1824.99	1824.99	-0.05	-3e-05	HCD (High Energy Collision Dissociation)	MS2	0	6.032	73.3956	28877	OFL003164-NC-a1A-b2A-tubulin.raw	F5	4.54
		FALSE	High	Sequest HT (A2)	Unambiguous	VGINYQPPTVVPGGDLAK		4	14	Q5FW91; P68369; Q52L87; A0A0A0MQA5	Q5FW91; Q3TIZ0; Q9JJZ2; A0A5S6QIR1; Q99KA2; P68369; Q9NY65; Q9D9Y2; P05213; P08537; A0A5S6Q8M8; Q52L87; A0A0A0MQA5; P68368	0	3	0.717	0	1	1	608.999	1824.98	1824.99	-1.08	-0.00065	HCD (High Energy Collision Dissociation)	MS2	0	4.191	73.9022	29050	OFL003164-NC-a1A-b2A-tubulin.raw	F5	4.17
		FALSE	High	Sequest HT (A2)	Unambiguous	VGINYQPPTVVPGGDLAK		4	14	Q5FW91; P68369; Q52L87; A0A0A0MQA5	Q5FW91; Q3TIZ0; Q9JJZ2; A0A5S6QIR1; Q99KA2; P68369; Q9NY65; Q9D9Y2; P05213; P08537; A0A5S6Q8M8; Q52L87; A0A0A0MQA5; P68368	0	3	0.6093	0	1	1	609	1824.99	1824.99	0.01	1e-05	HCD (High Energy Collision Dissociation)	MS2	76.4553	50	74.423	29308	OFL003164-NC-a1A-b2A-tubulin.raw	F5	3.43
		FALSE	High	Sequest HT (A2)	Unambiguous	VGINYQPPTVVPGGDLAK		4	14	Q5FW91; P68369; Q52L87; A0A0A0MQA5	Q5FW91; Q3TIZ0; Q9JJZ2; A0A5S6QIR1; Q99KA2; P68369; Q9NY65; Q9D9Y2; P05213; P08537; A0A5S6Q8M8; Q52L87; A0A0A0MQA5; P68368	0	3	0.7578	0	1	1	609	1824.99	1824.99	0.27	0.00017	HCD (High Energy Collision Dissociation)	MS2	10.9893	50	72.8903	28623	OFL003164-NC-a1A-b2A-tubulin.raw	F5	3.22
		FALSE	High	Sequest HT (A2)	Unambiguous	VGINYQPPTVVPGGDLAK		4	14	Q5FW91; P68369; Q52L87; A0A0A0MQA5	Q5FW91; Q3TIZ0; Q9JJZ2; A0A5S6QIR1; Q99KA2; P68369; Q9NY65; Q9D9Y2; P05213; P08537; A0A5S6Q8M8; Q52L87; A0A0A0MQA5; P68368	0	2	0.7943	0	1	1	912.995	1824.98	1824.99	-1.29	-0.00117	HCD (High Energy Collision Dissociation)	MS2	0	0.269	73.5153	28915	OFL003164-NC-a1A-b2A-tubulin.raw	F5	3.16
		FALSE	High	Sequest HT (A2)	Unambiguous	VGINYQPPTVVPGGDLAK		4	14	Q5FW91; P68369; Q52L87; A0A0A0MQA5	Q5FW91; Q3TIZ0; Q9JJZ2; A0A5S6QIR1; Q99KA2; P68369; Q9NY65; Q9D9Y2; P05213; P08537; A0A5S6Q8M8; Q52L87; A0A0A0MQA5; P68368	0	2	0.7732	0	1	1	912.997	1824.99	1824.99	0.48	0.00043	HCD (High Energy Collision Dissociation)	MS2	0.14052	13.29	73.0134	28688	OFL003164-NC-a1A-b2A-tubulin.raw	F5	2.91
		FALSE	High	Sequest HT (A2)	Unambiguous	VGINYQPPTVVPGGDLAK		4	14	Q5FW91; P68369; Q52L87; A0A0A0MQA5	Q5FW91; Q3TIZ0; Q9JJZ2; A0A5S6QIR1; Q99KA2; P68369; Q9NY65; Q9D9Y2; P05213; P08537; A0A5S6Q8M8; Q52L87; A0A0A0MQA5; P68368	0	2	0.7664	0	1	1	912.997	1824.99	1824.99	0.67	0.00062	HCD (High Energy Collision Dissociation)	MS2	6.45988	41.777	74.696	29449	OFL003164-NC-a1A-b2A-tubulin.raw	F5	2.74
		FALSE	High	Sequest HT (A2)	Unambiguous	VGINYQPPTVVPGGDLAK		4	14	Q5FW91; P68369; Q52L87; A0A0A0MQA5	Q5FW91; Q3TIZ0; Q9JJZ2; A0A5S6QIR1; Q99KA2; P68369; Q9NY65; Q9D9Y2; P05213; P08537; A0A5S6Q8M8; Q52L87; A0A0A0MQA5; P68368	0	2	0.5479	0	1	1	912.996	1824.99	1824.99	0.09	9e-05	HCD (High Energy Collision Dissociation)	MS2	0.495729	50	74.1137	29149	OFL003164-NC-a1A-b2A-tubulin.raw	F5	2.61
		FALSE	High	Sequest HT (A2)	Unambiguous	VGINYQPPTVVPGGDLAK		4	14	Q5FW91; P68369; Q52L87; A0A0A0MQA5	Q5FW91; Q3TIZ0; Q9JJZ2; A0A5S6QIR1; Q99KA2; P68369; Q9NY65; Q9D9Y2; P05213; P08537; A0A5S6Q8M8; Q52L87; A0A0A0MQA5; P68368	0	2	0.8024	0	1	1	912.996	1824.98	1824.99	-0.3	-0.00028	HCD (High Energy Collision Dissociation)	MS2	0.113095	1.194	74.0253	29106	OFL003164-NC-a1A-b2A-tubulin.raw	F5	2.53
		FALSE	High	Sequest HT (A2)	Unambiguous	VGINYQPPTVVPGGDLAK		4	14	Q5FW91; P68369; Q52L87; A0A0A0MQA5	Q5FW91; Q3TIZ0; Q9JJZ2; A0A5S6QIR1; Q99KA2; P68369; Q9NY65; Q9D9Y2; P05213; P08537; A0A5S6Q8M8; Q52L87; A0A0A0MQA5; P68368	0	2	0.5922	0	1	1	912.996	1824.99	1824.99	0.09	8e-05	HCD (High Energy Collision Dissociation)	MS2	0	50	74.2157	29206	OFL003164-NC-a1A-b2A-tubulin.raw	F5	2.06
		FALSE	High	Sequest HT (A2)	Unambiguous	VGINYQPPTVVPGGDLAK		4	14	Q5FW91; P68369; Q52L87; A0A0A0MQA5	Q5FW91; Q3TIZ0; Q9JJZ2; A0A5S6QIR1; Q99KA2; P68369; Q9NY65; Q9D9Y2; P05213; P08537; A0A5S6Q8M8; Q52L87; A0A0A0MQA5; P68368	0	2	0.7921	0	1	1	912.996	1824.99	1824.99	0.12	0.00011	HCD (High Energy Collision Dissociation)	MS2	0	50	75.2012	29721	OFL003164-NC-a1A-b2A-tubulin.raw	F5	2.02
	FALSE	High	TIQFVDWCPTGFK	1xCarbamidomethyl [C8]	7	16	7	Q5FW91; A0A654EL16; P68369; M7NKU9; B9DGT7; Q52L87; A0A5S6QQ85	0	1598.77	High	3.36
		Checked	Confidence	Identifying Node	PSM Ambiguity	Annotated Sequence	Modifications	# Protein Groups	# Proteins	Master Protein Accessions	Protein Accessions	# Missed Cleavages	Charge	DeltaScore	DeltaCn	Rank	Search Engine Rank	m/z [Da]	MH+ [Da]	Theo. MH+ [Da]	DeltaM [ppm]	Deltam/z [Da]	Activation Type	MS Order	Isolation Interference [%]	Ion Inject Time [ms]	RT [min]	First Scan	Spectrum File	File ID	XCorr
		FALSE	High	Sequest HT (A2)	Unambiguous	TIQFVDWcPTGFK	C8(Carbamidomethyl)	7	16	Q5FW91; A0A654EL16; P68369; M7NKU9; B9DGT7; Q52L87; A0A5S6QQ85	Q5FW91; Q3TIZ0; Q944I2; Q9JJZ2; A0A654EL16; P68369; P11139; M7NKU9; Q9NY65; A0A178UXP7; B9DFF8; B9DGT7; Q9D9Y2; Q0WLQ5; Q52L87; A0A5S6QQ85	0	2	0.8333	0	1	1	799.887	1598.77	1598.77	0.09	7e-05	HCD (High Energy Collision Dissociation)	MS2	9.70632	50	101.537	42597	OFL003164-NC-a1A-b2A-tubulin.raw	F5	3.36
		FALSE	High	Sequest HT (A2)	Unambiguous	TIQFVDWcPTGFK	C8(Carbamidomethyl)	7	16	Q5FW91; A0A654EL16; P68369; M7NKU9; B9DGT7; Q52L87; A0A5S6QQ85	Q5FW91; Q3TIZ0; Q944I2; Q9JJZ2; A0A654EL16; P68369; P11139; M7NKU9; Q9NY65; A0A178UXP7; B9DFF8; B9DGT7; Q9D9Y2; Q0WLQ5; Q52L87; A0A5S6QQ85	0	2	0.8081	0	1	1	799.887	1598.77	1598.77	-0.36	-0.00029	HCD (High Energy Collision Dissociation)	MS2	0	14.546	101.012	42322	OFL003164-NC-a1A-b2A-tubulin.raw	F5	2.97
		FALSE	High	Sequest HT (A2)	Unambiguous	TIQFVDWcPTGFK	C8(Carbamidomethyl)	7	16	Q5FW91; A0A654EL16; P68369; M7NKU9; B9DGT7; Q52L87; A0A5S6QQ85	Q5FW91; Q3TIZ0; Q944I2; Q9JJZ2; A0A654EL16; P68369; P11139; M7NKU9; Q9NY65; A0A178UXP7; B9DFF8; B9DGT7; Q9D9Y2; Q0WLQ5; Q52L87; A0A5S6QQ85	0	2	0.802	0	1	1	799.887	1598.77	1598.77	0.27	0.00021	HCD (High Energy Collision Dissociation)	MS2	0	50	100.509	42095	OFL003164-NC-a1A-b2A-tubulin.raw	F5	2.93
		FALSE	High	Sequest HT (A2)	Unambiguous	TIQFVDWcPTGFK	C8(Carbamidomethyl)	7	16	Q5FW91; A0A654EL16; P68369; M7NKU9; B9DGT7; Q52L87; A0A5S6QQ85	Q5FW91; Q3TIZ0; Q944I2; Q9JJZ2; A0A654EL16; P68369; P11139; M7NKU9; Q9NY65; A0A178UXP7; B9DFF8; B9DGT7; Q9D9Y2; Q0WLQ5; Q52L87; A0A5S6QQ85	0	2	0.8182	0	1	1	799.887	1598.77	1598.77	0	0	HCD (High Energy Collision Dissociation)	MS2	10.4922	50	102.087	42941	OFL003164-NC-a1A-b2A-tubulin.raw	F5	2.86
		FALSE	High	Sequest HT (A2)	Unambiguous	TIQFVDWcPTGFK	C8(Carbamidomethyl)	7	16	Q5FW91; A0A654EL16; P68369; M7NKU9; B9DGT7; Q52L87; A0A5S6QQ85	Q5FW91; Q3TIZ0; Q944I2; Q9JJZ2; A0A654EL16; P68369; P11139; M7NKU9; Q9NY65; A0A178UXP7; B9DFF8; B9DGT7; Q9D9Y2; Q0WLQ5; Q52L87; A0A5S6QQ85	0	2	0.8189	0	1	1	799.888	1598.77	1598.77	0.59	0.00047	HCD (High Energy Collision Dissociation)	MS2	31.0963	50	99.9891	41735	OFL003164-NC-a1A-b2A-tubulin.raw	F5	2.54
		FALSE	High	Sequest HT (A2)	Unambiguous	TIQFVDWcPTGFK	C8(Carbamidomethyl)	7	16	Q5FW91; A0A654EL16; P68369; M7NKU9; B9DGT7; Q52L87; A0A5S6QQ85	Q5FW91; Q3TIZ0; Q944I2; Q9JJZ2; A0A654EL16; P68369; P11139; M7NKU9; Q9NY65; A0A178UXP7; B9DFF8; B9DGT7; Q9D9Y2; Q0WLQ5; Q52L87; A0A5S6QQ85	0	2	0.7436	0	1	1	799.887	1598.77	1598.77	-0.31	-0.00025	HCD (High Energy Collision Dissociation)	MS2	24.9913	50	102.697	43358	OFL003164-NC-a1A-b2A-tubulin.raw	F5	2.34
		FALSE	High	Sequest HT (A2)	Unambiguous	TIQFVDWcPTGFK	C8(Carbamidomethyl)	7	16	Q5FW91; A0A654EL16; P68369; M7NKU9; B9DGT7; Q52L87; A0A5S6QQ85	Q5FW91; Q3TIZ0; Q944I2; Q9JJZ2; A0A654EL16; P68369; P11139; M7NKU9; Q9NY65; A0A178UXP7; B9DFF8; B9DGT7; Q9D9Y2; Q0WLQ5; Q52L87; A0A5S6QQ85	0	2	0.8556	0	1	1	799.886	1598.76	1598.77	-1.39	-0.00111	HCD (High Energy Collision Dissociation)	MS2	21.5623	50	103.285	43672	OFL003164-NC-a1A-b2A-tubulin.raw	F5	1.87
	FALSE	High	SKLEFSIYPAPQVSTAVVEPYNSILTTHTTLEHSDCAFMVDNEAIYDICR	2xCarbamidomethyl [C36; C49]	3	8	2	P68369; Q52L87; A0A0A0MQA5	1	5732.72	High	6.31
		Checked	Confidence	Identifying Node	PSM Ambiguity	Annotated Sequence	Modifications	# Protein Groups	# Proteins	Master Protein Accessions	Protein Accessions	# Missed Cleavages	Charge	DeltaScore	DeltaCn	Rank	Search Engine Rank	m/z [Da]	MH+ [Da]	Theo. MH+ [Da]	DeltaM [ppm]	Deltam/z [Da]	Activation Type	MS Order	Isolation Interference [%]	Ion Inject Time [ms]	RT [min]	First Scan	Spectrum File	File ID	XCorr
		FALSE	High	Sequest HT (A2)	Unambiguous	SKLEFSIYPAPQVSTAVVEPYNSILTTHTTLEHSDcAFMVDNEAIYDIcR	C36(Carbamidomethyl); C49(Carbamidomethyl)	3	8	P68369; Q52L87; A0A0A0MQA5	Q3TIZ0; Q99KA2; A0A2R8VHF3; P68369; P05213; Q52L87; A0A0A0MQA5; P68368	1	5	0.412	0	1	1	1147.35	5732.72	5732.72	-0.01	-2e-05	HCD (High Energy Collision Dissociation)	MS2	2.62079	50	106.579	45648	OFL003164-NC-a1A-b2A-tubulin.raw	F5	6.31
		FALSE	High	Sequest HT (A2)	Unambiguous	SKLEFSIYPAPQVSTAVVEPYNSILTTHTTLEHSDcAFMVDNEAIYDIcR	C36(Carbamidomethyl); C49(Carbamidomethyl)	3	8	P68369; Q52L87; A0A0A0MQA5	Q3TIZ0; Q99KA2; A0A2R8VHF3; P68369; P05213; Q52L87; A0A0A0MQA5; P68368	1	4	0.334	0	1	1	1433.94	5732.73	5732.72	0.87	0.00125	HCD (High Energy Collision Dissociation)	MS2	0	50	106.56	45636	OFL003164-NC-a1A-b2A-tubulin.raw	F5	5.03
	FALSE	High	NLDIERPTYTNLNR		4	15	19	Q5FW91; P68369; Q52L87; A0A0A0MQA5	0	1718.88	High	4.48
		Checked	Confidence	Identifying Node	PSM Ambiguity	Annotated Sequence	Modifications	# Protein Groups	# Proteins	Master Protein Accessions	Protein Accessions	# Missed Cleavages	Charge	DeltaScore	DeltaCn	Rank	Search Engine Rank	m/z [Da]	MH+ [Da]	Theo. MH+ [Da]	DeltaM [ppm]	Deltam/z [Da]	Activation Type	MS Order	Isolation Interference [%]	Ion Inject Time [ms]	RT [min]	First Scan	Spectrum File	File ID	XCorr
		FALSE	High	Sequest HT (A2)	Unambiguous	NLDIERPTYTNLNR		4	15	Q5FW91; P68369; Q52L87; A0A0A0MQA5	Q5FW91; Q3TIZ0; Q9JJZ2; A0A5S6QIR1; Q99KA2; A0A2R8VHF3; P68369; Q9NY65; Q9D9Y2; P05213; P08537; A0A5S6Q8M8; Q52L87; A0A0A0MQA5; P68368	0	3	0.7277	0	1	1	573.632	1718.88	1718.88	-0.72	-0.00041	HCD (High Energy Collision Dissociation)	MS2	0	0.534	38.8969	13467	OFL003164-NC-a1A-b2A-tubulin.raw	F5	4.48
		FALSE	High	Sequest HT (A2)	Unambiguous	NLDIERPTYTNLNR		4	15	Q5FW91; P68369; Q52L87; A0A0A0MQA5	Q5FW91; Q3TIZ0; Q9JJZ2; A0A5S6QIR1; Q99KA2; A0A2R8VHF3; P68369; Q9NY65; Q9D9Y2; P05213; P08537; A0A5S6Q8M8; Q52L87; A0A0A0MQA5; P68368	0	3	0.7259	0	1	1	573.633	1718.88	1718.88	0.57	0.00033	HCD (High Energy Collision Dissociation)	MS2	3.65161	50	39.9134	13895	OFL003164-NC-a1A-b2A-tubulin.raw	F5	3.94
		FALSE	High	Sequest HT (A2)	Unambiguous	NLDIERPTYTNLNR		4	15	Q5FW91; P68369; Q52L87; A0A0A0MQA5	Q5FW91; Q3TIZ0; Q9JJZ2; A0A5S6QIR1; Q99KA2; A0A2R8VHF3; P68369; Q9NY65; Q9D9Y2; P05213; P08537; A0A5S6Q8M8; Q52L87; A0A0A0MQA5; P68368	0	3	0.7268	0	1	1	573.632	1718.88	1718.88	0.26	0.00015	HCD (High Energy Collision Dissociation)	MS2	1.46678	50	40.4199	14088	OFL003164-NC-a1A-b2A-tubulin.raw	F5	3.88
		FALSE	High	Sequest HT (A2)	Unambiguous	NLDIERPTYTNLNR		4	15	Q5FW91; P68369; Q52L87; A0A0A0MQA5	Q5FW91; Q3TIZ0; Q9JJZ2; A0A5S6QIR1; Q99KA2; A0A2R8VHF3; P68369; Q9NY65; Q9D9Y2; P05213; P08537; A0A5S6Q8M8; Q52L87; A0A0A0MQA5; P68368	0	3	0.7199	0	1	1	573.632	1718.88	1718.88	0.24	0.00014	HCD (High Energy Collision Dissociation)	MS2	0.627981	17.949	39.4075	13667	OFL003164-NC-a1A-b2A-tubulin.raw	F5	3.82
		FALSE	High	Sequest HT (A2)	Unambiguous	NLDIERPTYTNLNR		4	15	Q5FW91; P68369; Q52L87; A0A0A0MQA5	Q5FW91; Q3TIZ0; Q9JJZ2; A0A5S6QIR1; Q99KA2; A0A2R8VHF3; P68369; Q9NY65; Q9D9Y2; P05213; P08537; A0A5S6Q8M8; Q52L87; A0A0A0MQA5; P68368	0	3	0.6825	0	1	1	573.632	1718.88	1718.88	-0.17	-9e-05	HCD (High Energy Collision Dissociation)	MS2	0	50	40.9232	14301	OFL003164-NC-a1A-b2A-tubulin.raw	F5	3.59
		FALSE	High	Sequest HT (A2)	Unambiguous	NLDIERPTYTNLNR		4	15	Q5FW91; P68369; Q52L87; A0A0A0MQA5	Q5FW91; Q3TIZ0; Q9JJZ2; A0A5S6QIR1; Q99KA2; A0A2R8VHF3; P68369; Q9NY65; Q9D9Y2; P05213; P08537; A0A5S6Q8M8; Q52L87; A0A0A0MQA5; P68368	0	2	0.6893	0	1	1	859.944	1718.88	1718.88	-0.39	-0.00034	HCD (High Energy Collision Dissociation)	MS2	0	1.287	38.9091	13470	OFL003164-NC-a1A-b2A-tubulin.raw	F5	3.54
		FALSE	High	Sequest HT (A2)	Unambiguous	NLDIERPTYTNLNR		4	15	Q5FW91; P68369; Q52L87; A0A0A0MQA5	Q5FW91; Q3TIZ0; Q9JJZ2; A0A5S6QIR1; Q99KA2; A0A2R8VHF3; P68369; Q9NY65; Q9D9Y2; P05213; P08537; A0A5S6Q8M8; Q52L87; A0A0A0MQA5; P68368	0	2	0.72	0	1	1	859.945	1718.88	1718.88	0.11	0.0001	HCD (High Energy Collision Dissociation)	MS2	0.533547	50	39.4138	13669	OFL003164-NC-a1A-b2A-tubulin.raw	F5	3.5
		FALSE	High	Sequest HT (A2)	Unambiguous	NLDIERPTYTNLNR		4	15	Q5FW91; P68369; Q52L87; A0A0A0MQA5	Q5FW91; Q3TIZ0; Q9JJZ2; A0A5S6QIR1; Q99KA2; A0A2R8VHF3; P68369; Q9NY65; Q9D9Y2; P05213; P08537; A0A5S6Q8M8; Q52L87; A0A0A0MQA5; P68368	0	2	0.7703	0	1	1	859.946	1718.88	1718.88	1.11	0.00095	HCD (High Energy Collision Dissociation)	MS2	0	50	39.9199	13897	OFL003164-NC-a1A-b2A-tubulin.raw	F5	3.44
		FALSE	High	Sequest HT (A2)	Unambiguous	NLDIERPTYTNLNR		4	15	Q5FW91; P68369; Q52L87; A0A0A0MQA5	Q5FW91; Q3TIZ0; Q9JJZ2; A0A5S6QIR1; Q99KA2; A0A2R8VHF3; P68369; Q9NY65; Q9D9Y2; P05213; P08537; A0A5S6Q8M8; Q52L87; A0A0A0MQA5; P68368	0	3	0.6828	0	1	1	573.632	1718.88	1718.88	-0.58	-0.00034	HCD (High Energy Collision Dissociation)	MS2	0	50	41.425	14471	OFL003164-NC-a1A-b2A-tubulin.raw	F5	3.31
		FALSE	High	Sequest HT (A2)	Unambiguous	NLDIERPTYTNLNR		4	15	Q5FW91; P68369; Q52L87; A0A0A0MQA5	Q5FW91; Q3TIZ0; Q9JJZ2; A0A5S6QIR1; Q99KA2; A0A2R8VHF3; P68369; Q9NY65; Q9D9Y2; P05213; P08537; A0A5S6Q8M8; Q52L87; A0A0A0MQA5; P68368	0	2	0.7273	0	1	1	859.945	1718.88	1718.88	0.97	0.00084	HCD (High Energy Collision Dissociation)	MS2	3.54849	50	40.5446	14138	OFL003164-NC-a1A-b2A-tubulin.raw	F5	3.3
		FALSE	High	Sequest HT (A2)	Unambiguous	NLDIERPTYTNLNR		4	15	Q5FW91; P68369; Q52L87; A0A0A0MQA5	Q5FW91; Q3TIZ0; Q9JJZ2; A0A5S6QIR1; Q99KA2; A0A2R8VHF3; P68369; Q9NY65; Q9D9Y2; P05213; P08537; A0A5S6Q8M8; Q52L87; A0A0A0MQA5; P68368	0	3	0.6542	0	1	1	573.632	1718.88	1718.88	0.24	0.00014	HCD (High Energy Collision Dissociation)	MS2	0	50	38.3898	13316	OFL003164-NC-a1A-b2A-tubulin.raw	F5	2.95
		FALSE	High	Sequest HT (A2)	Unambiguous	NLDIERPTYTNLNR		4	15	Q5FW91; P68369; Q52L87; A0A0A0MQA5	Q5FW91; Q3TIZ0; Q9JJZ2; A0A5S6QIR1; Q99KA2; A0A2R8VHF3; P68369; Q9NY65; Q9D9Y2; P05213; P08537; A0A5S6Q8M8; Q52L87; A0A0A0MQA5; P68368	0	3	0.6181	0	1	1	573.632	1718.88	1718.88	-0.04	-2e-05	HCD (High Energy Collision Dissociation)	MS2	47.7939	50	42.3755	14814	OFL003164-NC-a1A-b2A-tubulin.raw	F5	2.88
		FALSE	High	Sequest HT (A2)	Unambiguous	NLDIERPTYTNLNR		4	15	Q5FW91; P68369; Q52L87; A0A0A0MQA5	Q5FW91; Q3TIZ0; Q9JJZ2; A0A5S6QIR1; Q99KA2; A0A2R8VHF3; P68369; Q9NY65; Q9D9Y2; P05213; P08537; A0A5S6Q8M8; Q52L87; A0A0A0MQA5; P68368	0	2	0.7399	0	1	1	859.944	1718.88	1718.88	-0.44	-0.00038	HCD (High Energy Collision Dissociation)	MS2	0	50	41.0491	14348	OFL003164-NC-a1A-b2A-tubulin.raw	F5	2.73
		FALSE	High	Sequest HT (A2)	Unambiguous	NLDIERPTYTNLNR		4	15	Q5FW91; P68369; Q52L87; A0A0A0MQA5	Q5FW91; Q3TIZ0; Q9JJZ2; A0A5S6QIR1; Q99KA2; A0A2R8VHF3; P68369; Q9NY65; Q9D9Y2; P05213; P08537; A0A5S6Q8M8; Q52L87; A0A0A0MQA5; P68368	0	2	0.7048	0	1	1	859.945	1718.88	1718.88	0.46	0.00039	HCD (High Energy Collision Dissociation)	MS2	0	50	38.4045	13322	OFL003164-NC-a1A-b2A-tubulin.raw	F5	2.71
		FALSE	High	Sequest HT (A2)	Unambiguous	NLDIERPTYTNLNR		4	15	Q5FW91; P68369; Q52L87; A0A0A0MQA5	Q5FW91; Q3TIZ0; Q9JJZ2; A0A5S6QIR1; Q99KA2; A0A2R8VHF3; P68369; Q9NY65; Q9D9Y2; P05213; P08537; A0A5S6Q8M8; Q52L87; A0A0A0MQA5; P68368	0	2	0.6679	0	1	1	859.944	1718.88	1718.88	-0.36	-0.00031	HCD (High Energy Collision Dissociation)	MS2	0	50	41.5612	14512	OFL003164-NC-a1A-b2A-tubulin.raw	F5	2.65
		FALSE	High	Sequest HT (A2)	Unambiguous	NLDIERPTYTNLNR		4	15	Q5FW91; P68369; Q52L87; A0A0A0MQA5	Q5FW91; Q3TIZ0; Q9JJZ2; A0A5S6QIR1; Q99KA2; A0A2R8VHF3; P68369; Q9NY65; Q9D9Y2; P05213; P08537; A0A5S6Q8M8; Q52L87; A0A0A0MQA5; P68368	0	3	0.6322	0	1	1	573.633	1718.88	1718.88	0.55	0.00031	HCD (High Energy Collision Dissociation)	MS2	10.777	50	45.2004	16082	OFL003164-NC-a1A-b2A-tubulin.raw	F5	2.61
		FALSE	High	Sequest HT (A2)	Unambiguous	NLDIERPTYTNLNR		4	15	Q5FW91; P68369; Q52L87; A0A0A0MQA5	Q5FW91; Q3TIZ0; Q9JJZ2; A0A5S6QIR1; Q99KA2; A0A2R8VHF3; P68369; Q9NY65; Q9D9Y2; P05213; P08537; A0A5S6Q8M8; Q52L87; A0A0A0MQA5; P68368	0	3	0.5085	0	1	1	573.632	1718.88	1718.88	0.53	0.0003	HCD (High Energy Collision Dissociation)	MS2	32.9455	50	44.2152	15628	OFL003164-NC-a1A-b2A-tubulin.raw	F5	2.34
		FALSE	High	Sequest HT (A2)	Unambiguous	NLDIERPTYTNLNR		4	15	Q5FW91; P68369; Q52L87; A0A0A0MQA5	Q5FW91; Q3TIZ0; Q9JJZ2; A0A5S6QIR1; Q99KA2; A0A2R8VHF3; P68369; Q9NY65; Q9D9Y2; P05213; P08537; A0A5S6Q8M8; Q52L87; A0A0A0MQA5; P68368	0	2	0.8071	0	1	1	859.945	1718.88	1718.88	0.46	0.00039	HCD (High Energy Collision Dissociation)	MS2	11.7101	50	43.8626	15481	OFL003164-NC-a1A-b2A-tubulin.raw	F5	1.97
		FALSE	High	Sequest HT (A2)	Unambiguous	NLDIERPTYTNLNR		4	15	Q5FW91; P68369; Q52L87; A0A0A0MQA5	Q5FW91; Q3TIZ0; Q9JJZ2; A0A5S6QIR1; Q99KA2; A0A2R8VHF3; P68369; Q9NY65; Q9D9Y2; P05213; P08537; A0A5S6Q8M8; Q52L87; A0A0A0MQA5; P68368	0	2	0.5795	0	1	1	859.946	1718.88	1718.88	1.07	0.00092	HCD (High Energy Collision Dissociation)	MS2	31.3611	50	42.4668	14859	OFL003164-NC-a1A-b2A-tubulin.raw	F5	1.76
	FALSE	High	QLFHPEQLITGK		6	18	8	Q5FW91; P68369; M7NKU9; Q52L87; A0A0A0MQA5; A0A5S6QQ85	0	1410.77	High	4.32
		Checked	Confidence	Identifying Node	PSM Ambiguity	Annotated Sequence	Modifications	# Protein Groups	# Proteins	Master Protein Accessions	Protein Accessions	# Missed Cleavages	Charge	DeltaScore	DeltaCn	Rank	Search Engine Rank	m/z [Da]	MH+ [Da]	Theo. MH+ [Da]	DeltaM [ppm]	Deltam/z [Da]	Activation Type	MS Order	Isolation Interference [%]	Ion Inject Time [ms]	RT [min]	First Scan	Spectrum File	File ID	XCorr
		FALSE	High	Sequest HT (A2)	Unambiguous	QLFHPEQLITGK		6	18	Q5FW91; P68369; M7NKU9; Q52L87; A0A0A0MQA5; A0A5S6QQ85	A0A087WRB4; Q5FW91; Q3TIZ0; Q9JJZ2; A0A2R8VHF3; A0A087WSL5; P68369; M7NKU9; Q9NY65; P05213; P08537; A0A087WSB0; A0A087WQS4; Q52L87; A0A0A0MQA5; A0A5S6QQ85; O89052; P68368	0	2	0.7708	0	1	1	705.89	1410.77	1410.77	-0.3	-0.00021	HCD (High Energy Collision Dissociation)	MS2	0.226259	6.262	61.8619	23358	OFL003164-NC-a1A-b2A-tubulin.raw	F5	4.32
		FALSE	High	Sequest HT (A2)	Unambiguous	QLFHPEQLITGK		6	18	Q5FW91; P68369; M7NKU9; Q52L87; A0A0A0MQA5; A0A5S6QQ85	A0A087WRB4; Q5FW91; Q3TIZ0; Q9JJZ2; A0A2R8VHF3; A0A087WSL5; P68369; M7NKU9; Q9NY65; P05213; P08537; A0A087WSB0; A0A087WQS4; Q52L87; A0A0A0MQA5; A0A5S6QQ85; O89052; P68368	0	2	0.7825	0	1	1	705.891	1410.77	1410.77	0.06	4e-05	HCD (High Energy Collision Dissociation)	MS2	0	1.014	61.3604	23161	OFL003164-NC-a1A-b2A-tubulin.raw	F5	4.23
		FALSE	High	Sequest HT (A2)	Unambiguous	QLFHPEQLITGK		6	18	Q5FW91; P68369; M7NKU9; Q52L87; A0A0A0MQA5; A0A5S6QQ85	A0A087WRB4; Q5FW91; Q3TIZ0; Q9JJZ2; A0A2R8VHF3; A0A087WSL5; P68369; M7NKU9; Q9NY65; P05213; P08537; A0A087WSB0; A0A087WQS4; Q52L87; A0A0A0MQA5; A0A5S6QQ85; O89052; P68368	0	3	0.6925	0	1	1	470.929	1410.77	1410.77	-0.06	-3e-05	HCD (High Energy Collision Dissociation)	MS2	0	1.079	61.4619	23190	OFL003164-NC-a1A-b2A-tubulin.raw	F5	3.35
		FALSE	High	Sequest HT (A2)	Unambiguous	QLFHPEQLITGK		6	18	Q5FW91; P68369; M7NKU9; Q52L87; A0A0A0MQA5; A0A5S6QQ85	A0A087WRB4; Q5FW91; Q3TIZ0; Q9JJZ2; A0A2R8VHF3; A0A087WSL5; P68369; M7NKU9; Q9NY65; P05213; P08537; A0A087WSB0; A0A087WQS4; Q52L87; A0A0A0MQA5; A0A5S6QQ85; O89052; P68368	0	3	0.7515	0	1	1	470.93	1410.77	1410.77	0.16	8e-05	HCD (High Energy Collision Dissociation)	MS2	9.9283	50	62.4724	23675	OFL003164-NC-a1A-b2A-tubulin.raw	F5	3.3
		FALSE	High	Sequest HT (A2)	Unambiguous	QLFHPEQLITGK		6	18	Q5FW91; P68369; M7NKU9; Q52L87; A0A0A0MQA5; A0A5S6QQ85	A0A087WRB4; Q5FW91; Q3TIZ0; Q9JJZ2; A0A2R8VHF3; A0A087WSL5; P68369; M7NKU9; Q9NY65; P05213; P08537; A0A087WSB0; A0A087WQS4; Q52L87; A0A0A0MQA5; A0A5S6QQ85; O89052; P68368	0	2	0.8302	0	1	1	705.891	1410.77	1410.77	0.42	0.0003	HCD (High Energy Collision Dissociation)	MS2	72.4646	50	60.8618	22931	OFL003164-NC-a1A-b2A-tubulin.raw	F5	3.24
		FALSE	High	Sequest HT (A2)	Unambiguous	QLFHPEQLITGK		6	18	Q5FW91; P68369; M7NKU9; Q52L87; A0A0A0MQA5; A0A5S6QQ85	A0A087WRB4; Q5FW91; Q3TIZ0; Q9JJZ2; A0A2R8VHF3; A0A087WSL5; P68369; M7NKU9; Q9NY65; P05213; P08537; A0A087WSB0; A0A087WQS4; Q52L87; A0A0A0MQA5; A0A5S6QQ85; O89052; P68368	0	3	0.7367	0	1	1	470.929	1410.77	1410.77	-0.34	-0.00016	HCD (High Energy Collision Dissociation)	MS2	0.268006	11.344	61.9687	23413	OFL003164-NC-a1A-b2A-tubulin.raw	F5	3.19
		FALSE	High	Sequest HT (A2)	Unambiguous	QLFHPEQLITGK		6	18	Q5FW91; P68369; M7NKU9; Q52L87; A0A0A0MQA5; A0A5S6QQ85	A0A087WRB4; Q5FW91; Q3TIZ0; Q9JJZ2; A0A2R8VHF3; A0A087WSL5; P68369; M7NKU9; Q9NY65; P05213; P08537; A0A087WSB0; A0A087WQS4; Q52L87; A0A0A0MQA5; A0A5S6QQ85; O89052; P68368	0	3	0.6076	0	1	1	470.929	1410.77	1410.77	-0.5	-0.00023	HCD (High Energy Collision Dissociation)	MS2	37.3773	27.145	60.9607	22985	OFL003164-NC-a1A-b2A-tubulin.raw	F5	2.88
		FALSE	High	Sequest HT (A2)	Unambiguous	QLFHPEQLITGK		6	18	Q5FW91; P68369; M7NKU9; Q52L87; A0A0A0MQA5; A0A5S6QQ85	A0A087WRB4; Q5FW91; Q3TIZ0; Q9JJZ2; A0A2R8VHF3; A0A087WSL5; P68369; M7NKU9; Q9NY65; P05213; P08537; A0A087WSB0; A0A087WQS4; Q52L87; A0A0A0MQA5; A0A5S6QQ85; O89052; P68368	0	2	0.8314	0	1	1	705.891	1410.77	1410.77	-0.07	-5e-05	HCD (High Energy Collision Dissociation)	MS2	37.0834	50	64.3523	24611	OFL003164-NC-a1A-b2A-tubulin.raw	F5	2.61
	FALSE	High	RAFVHWYVGEGMEEGEFSEAR		7	24	3	Q5FW91; A0A654EL16; P68369; M7NKU9; B9DGT7; Q52L87; A0A0A0MQA5	1	2486.12	High	6.45
		Checked	Confidence	Identifying Node	PSM Ambiguity	Annotated Sequence	Modifications	# Protein Groups	# Proteins	Master Protein Accessions	Protein Accessions	# Missed Cleavages	Charge	DeltaScore	DeltaCn	Rank	Search Engine Rank	m/z [Da]	MH+ [Da]	Theo. MH+ [Da]	DeltaM [ppm]	Deltam/z [Da]	Activation Type	MS Order	Isolation Interference [%]	Ion Inject Time [ms]	RT [min]	First Scan	Spectrum File	File ID	XCorr
		FALSE	High	Sequest HT (A2)	Unambiguous	RAFVHWYVGEGMEEGEFSEAR		7	24	Q5FW91; A0A654EL16; P68369; M7NKU9; B9DGT7; Q52L87; A0A0A0MQA5	Q5FW91; Q3TIZ0; Q944I2; Q9JJZ2; A0A5S6QIR1; Q99KA2; A0A654EL16; A0A178UGA1; P68369; P11139; M7NKU9; Q9NY65; A0A178UXP7; B9DHQ0; B9DGT7; Q9D9Y2; P05213; P08537; Q15670; Q0WLQ5; A0A5S6Q8M8; Q52L87; A0A0A0MQA5; P68368	1	4	0.8512	0	1	1	622.284	2486.12	2486.12	-1.71	-0.00107	HCD (High Energy Collision Dissociation)	MS2	7.12273	50	70.8344	27623	OFL003164-NC-a1A-b2A-tubulin.raw	F5	6.45
		FALSE	High	Sequest HT (A2)	Unambiguous	RAFVHWYVGEGMEEGEFSEAR		7	24	Q5FW91; A0A654EL16; P68369; M7NKU9; B9DGT7; Q52L87; A0A0A0MQA5	Q5FW91; Q3TIZ0; Q944I2; Q9JJZ2; A0A5S6QIR1; Q99KA2; A0A654EL16; A0A178UGA1; P68369; P11139; M7NKU9; Q9NY65; A0A178UXP7; B9DHQ0; B9DGT7; Q9D9Y2; P05213; P08537; Q15670; Q0WLQ5; A0A5S6Q8M8; Q52L87; A0A0A0MQA5; P68368	1	3	0.8839	0	1	1	829.379	2486.12	2486.12	1.36	0.00113	HCD (High Energy Collision Dissociation)	MS2	0	50	70.8259	27619	OFL003164-NC-a1A-b2A-tubulin.raw	F5	5.34
		FALSE	High	Sequest HT (A2)	Unambiguous	RAFVHWYVGEGMEEGEFSEAR		7	24	Q5FW91; A0A654EL16; P68369; M7NKU9; B9DGT7; Q52L87; A0A0A0MQA5	Q5FW91; Q3TIZ0; Q944I2; Q9JJZ2; A0A5S6QIR1; Q99KA2; A0A654EL16; A0A178UGA1; P68369; P11139; M7NKU9; Q9NY65; A0A178UXP7; B9DHQ0; B9DGT7; Q9D9Y2; P05213; P08537; Q15670; Q0WLQ5; A0A5S6Q8M8; Q52L87; A0A0A0MQA5; P68368	1	2	0.7888	0	1	1	1243.56	2486.11	2486.12	-3.33	-0.00414	HCD (High Energy Collision Dissociation)	MS2	0	50	70.9236	27666	OFL003164-NC-a1A-b2A-tubulin.raw	F5	2.32
	FALSE	High	RAFVHWYVGEGMEEGEFSEAR	1xOxidation [M12]	7	24	1	Q5FW91; A0A654EL16; P68369; M7NKU9; B9DGT7; Q52L87; A0A0A0MQA5	1	2502.11	High	2.55
		Checked	Confidence	Identifying Node	PSM Ambiguity	Annotated Sequence	Modifications	# Protein Groups	# Proteins	Master Protein Accessions	Protein Accessions	# Missed Cleavages	Charge	DeltaScore	DeltaCn	Rank	Search Engine Rank	m/z [Da]	MH+ [Da]	Theo. MH+ [Da]	DeltaM [ppm]	Deltam/z [Da]	Activation Type	MS Order	Isolation Interference [%]	Ion Inject Time [ms]	RT [min]	First Scan	Spectrum File	File ID	XCorr
		FALSE	High	Sequest HT (A2)	Unambiguous	RAFVHWYVGEGmEEGEFSEAR	M12(Oxidation)	7	24	Q5FW91; A0A654EL16; P68369; M7NKU9; B9DGT7; Q52L87; A0A0A0MQA5	Q5FW91; Q3TIZ0; Q944I2; Q9JJZ2; A0A5S6QIR1; Q99KA2; A0A654EL16; A0A178UGA1; P68369; P11139; M7NKU9; Q9NY65; A0A178UXP7; B9DHQ0; B9DGT7; Q9D9Y2; P05213; P08537; Q15670; Q0WLQ5; A0A5S6Q8M8; Q52L87; A0A0A0MQA5; P68368	1	3	0.7686	0	1	1	834.711	2502.12	2502.11	2.16	0.0018	HCD (High Energy Collision Dissociation)	MS2	28.0155	50	57.9059	21559	OFL003164-NC-a1A-b2A-tubulin.raw	F5	2.55
	FALSE	High	RNLDIERPTYTNLNR		4	15	6	Q5FW91; P68369; Q52L87; A0A0A0MQA5	1	1874.98	High	4.8
		Checked	Confidence	Identifying Node	PSM Ambiguity	Annotated Sequence	Modifications	# Protein Groups	# Proteins	Master Protein Accessions	Protein Accessions	# Missed Cleavages	Charge	DeltaScore	DeltaCn	Rank	Search Engine Rank	m/z [Da]	MH+ [Da]	Theo. MH+ [Da]	DeltaM [ppm]	Deltam/z [Da]	Activation Type	MS Order	Isolation Interference [%]	Ion Inject Time [ms]	RT [min]	First Scan	Spectrum File	File ID	XCorr
		FALSE	High	Sequest HT (A2)	Unambiguous	RNLDIERPTYTNLNR		4	15	Q5FW91; P68369; Q52L87; A0A0A0MQA5	Q5FW91; Q3TIZ0; Q9JJZ2; A0A5S6QIR1; Q99KA2; A0A2R8VHF3; P68369; Q9NY65; Q9D9Y2; P05213; P08537; A0A5S6Q8M8; Q52L87; A0A0A0MQA5; P68368	1	4	0.7646	0	1	1	469.501	1874.98	1874.98	-0.4	-0.00019	HCD (High Energy Collision Dissociation)	MS2	44.9837	48.573	27.0014	8271	OFL003164-NC-a1A-b2A-tubulin.raw	F5	4.8
		FALSE	High	Sequest HT (A2)	Unambiguous	RNLDIERPTYTNLNR		4	15	Q5FW91; P68369; Q52L87; A0A0A0MQA5	Q5FW91; Q3TIZ0; Q9JJZ2; A0A5S6QIR1; Q99KA2; A0A2R8VHF3; P68369; Q9NY65; Q9D9Y2; P05213; P08537; A0A5S6Q8M8; Q52L87; A0A0A0MQA5; P68368	1	3	0.7481	0	1	1	625.666	1874.98	1874.98	-0.1	-6e-05	HCD (High Energy Collision Dissociation)	MS2	8.33854	50	26.9485	8237	OFL003164-NC-a1A-b2A-tubulin.raw	F5	4.01
		FALSE	High	Sequest HT (A2)	Unambiguous	RNLDIERPTYTNLNR		4	15	Q5FW91; P68369; Q52L87; A0A0A0MQA5	Q5FW91; Q3TIZ0; Q9JJZ2; A0A5S6QIR1; Q99KA2; A0A2R8VHF3; P68369; Q9NY65; Q9D9Y2; P05213; P08537; A0A5S6Q8M8; Q52L87; A0A0A0MQA5; P68368	1	3	0.7888	0	1	1	625.666	1874.98	1874.98	0.67	0.00042	HCD (High Energy Collision Dissociation)	MS2	29.568	50	27.4634	8516	OFL003164-NC-a1A-b2A-tubulin.raw	F5	3.74
		FALSE	High	Sequest HT (A2)	Unambiguous	RNLDIERPTYTNLNR		4	15	Q5FW91; P68369; Q52L87; A0A0A0MQA5	Q5FW91; Q3TIZ0; Q9JJZ2; A0A5S6QIR1; Q99KA2; A0A2R8VHF3; P68369; Q9NY65; Q9D9Y2; P05213; P08537; A0A5S6Q8M8; Q52L87; A0A0A0MQA5; P68368	1	2	0.8324	0	1	1	937.995	1874.98	1874.98	-0.07	-6e-05	HCD (High Energy Collision Dissociation)	MS2	0	50	27.274	8411	OFL003164-NC-a1A-b2A-tubulin.raw	F5	3.64
		FALSE	High	Sequest HT (A2)	Unambiguous	RNLDIERPTYTNLNR		4	15	Q5FW91; P68369; Q52L87; A0A0A0MQA5	Q5FW91; Q3TIZ0; Q9JJZ2; A0A5S6QIR1; Q99KA2; A0A2R8VHF3; P68369; Q9NY65; Q9D9Y2; P05213; P08537; A0A5S6Q8M8; Q52L87; A0A0A0MQA5; P68368	1	3	0.6224	0	1	1	625.665	1874.98	1874.98	-0.66	-0.00041	HCD (High Energy Collision Dissociation)	MS2	59.5696	50	30.303	9805	OFL003164-NC-a1A-b2A-tubulin.raw	F5	2.41
		FALSE	High	Sequest HT (A2)	Unambiguous	RNLDIERPTYTNLNR		4	15	Q5FW91; P68369; Q52L87; A0A0A0MQA5	Q5FW91; Q3TIZ0; Q9JJZ2; A0A5S6QIR1; Q99KA2; A0A2R8VHF3; P68369; Q9NY65; Q9D9Y2; P05213; P08537; A0A5S6Q8M8; Q52L87; A0A0A0MQA5; P68368	1	2	0.865	0	1	1	937.995	1874.98	1874.98	-0.71	-0.00067	HCD (High Energy Collision Dissociation)	MS2	50.8792	50	26.9752	8253	OFL003164-NC-a1A-b2A-tubulin.raw	F5	2
	FALSE	High	RTIQFVDWCPTGFK	1xCarbamidomethyl [C9]	7	16	3	Q5FW91; A0A654EL16; P68369; M7NKU9; B9DGT7; Q52L87; A0A5S6QQ85	1	1754.87	High	4.54
		Checked	Confidence	Identifying Node	PSM Ambiguity	Annotated Sequence	Modifications	# Protein Groups	# Proteins	Master Protein Accessions	Protein Accessions	# Missed Cleavages	Charge	DeltaScore	DeltaCn	Rank	Search Engine Rank	m/z [Da]	MH+ [Da]	Theo. MH+ [Da]	DeltaM [ppm]	Deltam/z [Da]	Activation Type	MS Order	Isolation Interference [%]	Ion Inject Time [ms]	RT [min]	First Scan	Spectrum File	File ID	XCorr
		FALSE	High	Sequest HT (A2)	Unambiguous	RTIQFVDWcPTGFK	C9(Carbamidomethyl)	7	16	Q5FW91; A0A654EL16; P68369; M7NKU9; B9DGT7; Q52L87; A0A5S6QQ85	Q5FW91; Q3TIZ0; Q944I2; Q9JJZ2; A0A654EL16; P68369; P11139; M7NKU9; Q9NY65; A0A178UXP7; B9DFF8; B9DGT7; Q9D9Y2; Q0WLQ5; Q52L87; A0A5S6QQ85	1	3	0.826	0	1	1	585.627	1754.87	1754.87	-0.26	-0.00015	HCD (High Energy Collision Dissociation)	MS2	0	50	84.599	34252	OFL003164-NC-a1A-b2A-tubulin.raw	F5	4.54
		FALSE	High	Sequest HT (A2)	Unambiguous	RTIQFVDWcPTGFK	C9(Carbamidomethyl)	7	16	Q5FW91; A0A654EL16; P68369; M7NKU9; B9DGT7; Q52L87; A0A5S6QQ85	Q5FW91; Q3TIZ0; Q944I2; Q9JJZ2; A0A654EL16; P68369; P11139; M7NKU9; Q9NY65; A0A178UXP7; B9DFF8; B9DGT7; Q9D9Y2; Q0WLQ5; Q52L87; A0A5S6QQ85	1	2	0.8376	0	1	1	877.938	1754.87	1754.87	-0.21	-0.00019	HCD (High Energy Collision Dissociation)	MS2	0	50	84.6131	34258	OFL003164-NC-a1A-b2A-tubulin.raw	F5	4.25
		FALSE	High	Sequest HT (A2)	Unambiguous	RTIQFVDWcPTGFK	C9(Carbamidomethyl)	7	16	Q5FW91; A0A654EL16; P68369; M7NKU9; B9DGT7; Q52L87; A0A5S6QQ85	Q5FW91; Q3TIZ0; Q944I2; Q9JJZ2; A0A654EL16; P68369; P11139; M7NKU9; Q9NY65; A0A178UXP7; B9DFF8; B9DGT7; Q9D9Y2; Q0WLQ5; Q52L87; A0A5S6QQ85	1	3	0.7841	0	1	1	585.628	1754.87	1754.87	-0.14	-8e-05	HCD (High Energy Collision Dissociation)	MS2	0	50	85.1057	34409	OFL003164-NC-a1A-b2A-tubulin.raw	F5	3.89
	FALSE	High	QLFHPEQLITGKEDAANNYAR		6	16	12	Q5FW91; P68369; M7NKU9; Q52L87; A0A0A0MQA5; A0A5S6QQ85	1	2415.21	High	6.91
		Checked	Confidence	Identifying Node	PSM Ambiguity	Annotated Sequence	Modifications	# Protein Groups	# Proteins	Master Protein Accessions	Protein Accessions	# Missed Cleavages	Charge	DeltaScore	DeltaCn	Rank	Search Engine Rank	m/z [Da]	MH+ [Da]	Theo. MH+ [Da]	DeltaM [ppm]	Deltam/z [Da]	Activation Type	MS Order	Isolation Interference [%]	Ion Inject Time [ms]	RT [min]	First Scan	Spectrum File	File ID	XCorr
		FALSE	High	Sequest HT (A2)	Unambiguous	QLFHPEQLITGKEDAANNYAR		6	16	Q5FW91; P68369; M7NKU9; Q52L87; A0A0A0MQA5; A0A5S6QQ85	A0A087WRB4; Q5FW91; Q3TIZ0; Q9JJZ2; A0A2R8VHF3; P68369; M7NKU9; Q9NY65; P05213; P08537; A0A087WQS4; Q52L87; A0A0A0MQA5; A0A5S6QQ85; O89052; P68368	1	4	0.7771	0	1	1	604.557	2415.21	2415.21	0.61	0.00037	HCD (High Energy Collision Dissociation)	MS2	0	32.469	57.0996	21154	OFL003164-NC-a1A-b2A-tubulin.raw	F5	6.91
		FALSE	High	Sequest HT (A2)	Unambiguous	QLFHPEQLITGKEDAANNYAR		6	16	Q5FW91; P68369; M7NKU9; Q52L87; A0A0A0MQA5; A0A5S6QQ85	A0A087WRB4; Q5FW91; Q3TIZ0; Q9JJZ2; A0A2R8VHF3; P68369; M7NKU9; Q9NY65; P05213; P08537; A0A087WQS4; Q52L87; A0A0A0MQA5; A0A5S6QQ85; O89052; P68368	1	4	0.7594	0	1	1	604.557	2415.21	2415.21	0.71	0.00043	HCD (High Energy Collision Dissociation)	MS2	0.314047	1.182	56.5962	20952	OFL003164-NC-a1A-b2A-tubulin.raw	F5	6.65
		FALSE	High	Sequest HT (A2)	Unambiguous	QLFHPEQLITGKEDAANNYAR		6	16	Q5FW91; P68369; M7NKU9; Q52L87; A0A0A0MQA5; A0A5S6QQ85	A0A087WRB4; Q5FW91; Q3TIZ0; Q9JJZ2; A0A2R8VHF3; P68369; M7NKU9; Q9NY65; P05213; P08537; A0A087WQS4; Q52L87; A0A0A0MQA5; A0A5S6QQ85; O89052; P68368	1	3	0.8282	0	1	1	805.74	2415.21	2415.21	0.67	0.00054	HCD (High Energy Collision Dissociation)	MS2	1.06124	22.949	57.0164	21118	OFL003164-NC-a1A-b2A-tubulin.raw	F5	6.46
		FALSE	High	Sequest HT (A2)	Unambiguous	QLFHPEQLITGKEDAANNYAR		6	16	Q5FW91; P68369; M7NKU9; Q52L87; A0A0A0MQA5; A0A5S6QQ85	A0A087WRB4; Q5FW91; Q3TIZ0; Q9JJZ2; A0A2R8VHF3; P68369; M7NKU9; Q9NY65; P05213; P08537; A0A087WQS4; Q52L87; A0A0A0MQA5; A0A5S6QQ85; O89052; P68368	1	3	0.8166	0	1	1	805.741	2415.21	2415.21	0.82	0.00066	HCD (High Energy Collision Dissociation)	MS2	0.311165	1.314	56.513	20917	OFL003164-NC-a1A-b2A-tubulin.raw	F5	6.38
		FALSE	High	Sequest HT (A2)	Unambiguous	QLFHPEQLITGKEDAANNYAR		6	16	Q5FW91; P68369; M7NKU9; Q52L87; A0A0A0MQA5; A0A5S6QQ85	A0A087WRB4; Q5FW91; Q3TIZ0; Q9JJZ2; A0A2R8VHF3; P68369; M7NKU9; Q9NY65; P05213; P08537; A0A087WQS4; Q52L87; A0A0A0MQA5; A0A5S6QQ85; O89052; P68368	1	4	0.7044	0	1	1	604.557	2415.21	2415.21	0.6	0.00037	HCD (High Energy Collision Dissociation)	MS2	0	39.752	56.0896	20728	OFL003164-NC-a1A-b2A-tubulin.raw	F5	5.65
		FALSE	High	Sequest HT (A2)	Unambiguous	QLFHPEQLITGKEDAANNYAR		6	16	Q5FW91; P68369; M7NKU9; Q52L87; A0A0A0MQA5; A0A5S6QQ85	A0A087WRB4; Q5FW91; Q3TIZ0; Q9JJZ2; A0A2R8VHF3; P68369; M7NKU9; Q9NY65; P05213; P08537; A0A087WQS4; Q52L87; A0A0A0MQA5; A0A5S6QQ85; O89052; P68368	1	3	0.8321	0	1	1	805.74	2415.21	2415.21	0.59	0.00047	HCD (High Energy Collision Dissociation)	MS2	0	50	57.8158	21512	OFL003164-NC-a1A-b2A-tubulin.raw	F5	5.54
		FALSE	High	Sequest HT (A2)	Unambiguous	QLFHPEQLITGKEDAANNYAR		6	16	Q5FW91; P68369; M7NKU9; Q52L87; A0A0A0MQA5; A0A5S6QQ85	A0A087WRB4; Q5FW91; Q3TIZ0; Q9JJZ2; A0A2R8VHF3; P68369; M7NKU9; Q9NY65; P05213; P08537; A0A087WQS4; Q52L87; A0A0A0MQA5; A0A5S6QQ85; O89052; P68368	1	2	0.8201	0	1	1	1208.11	2415.21	2415.21	0.16	0.0002	HCD (High Energy Collision Dissociation)	MS2	0	17.891	56.6302	20968	OFL003164-NC-a1A-b2A-tubulin.raw	F5	5.17
		FALSE	High	Sequest HT (A2)	Unambiguous	QLFHPEQLITGKEDAANNYAR		6	16	Q5FW91; P68369; M7NKU9; Q52L87; A0A0A0MQA5; A0A5S6QQ85	A0A087WRB4; Q5FW91; Q3TIZ0; Q9JJZ2; A0A2R8VHF3; P68369; M7NKU9; Q9NY65; P05213; P08537; A0A087WQS4; Q52L87; A0A0A0MQA5; A0A5S6QQ85; O89052; P68368	1	2	0.8019	0	1	1	1208.11	2415.21	2415.21	0.37	0.00044	HCD (High Energy Collision Dissociation)	MS2	0	23.637	56.6231	20965	OFL003164-NC-a1A-b2A-tubulin.raw	F5	5.15
		FALSE	High	Sequest HT (A2)	Unambiguous	QLFHPEQLITGKEDAANNYAR		6	16	Q5FW91; P68369; M7NKU9; Q52L87; A0A0A0MQA5; A0A5S6QQ85	A0A087WRB4; Q5FW91; Q3TIZ0; Q9JJZ2; A0A2R8VHF3; P68369; M7NKU9; Q9NY65; P05213; P08537; A0A087WQS4; Q52L87; A0A0A0MQA5; A0A5S6QQ85; O89052; P68368	1	3	0.7488	0	1	1	805.742	2415.21	2415.21	2.1	0.00169	HCD (High Energy Collision Dissociation)	MS2	0	50	58.4171	21777	OFL003164-NC-a1A-b2A-tubulin.raw	F5	4.02
		FALSE	High	Sequest HT (A2)	Unambiguous	QLFHPEQLITGKEDAANNYAR		6	16	Q5FW91; P68369; M7NKU9; Q52L87; A0A0A0MQA5; A0A5S6QQ85	A0A087WRB4; Q5FW91; Q3TIZ0; Q9JJZ2; A0A2R8VHF3; P68369; M7NKU9; Q9NY65; P05213; P08537; A0A087WQS4; Q52L87; A0A0A0MQA5; A0A5S6QQ85; O89052; P68368	1	2	0.8246	0	1	1	1208.11	2415.21	2415.21	-0.04	-5e-05	HCD (High Energy Collision Dissociation)	MS2	0	50	56.1198	20744	OFL003164-NC-a1A-b2A-tubulin.raw	F5	3.82
		FALSE	High	Sequest HT (A2)	Unambiguous	QLFHPEQLITGKEDAANNYAR		6	16	Q5FW91; P68369; M7NKU9; Q52L87; A0A0A0MQA5; A0A5S6QQ85	A0A087WRB4; Q5FW91; Q3TIZ0; Q9JJZ2; A0A2R8VHF3; P68369; M7NKU9; Q9NY65; P05213; P08537; A0A087WQS4; Q52L87; A0A0A0MQA5; A0A5S6QQ85; O89052; P68368	1	3	0.7954	0	1	1	805.741	2415.21	2415.21	1.57	0.00126	HCD (High Energy Collision Dissociation)	MS2	0	50	56.0006	20690	OFL003164-NC-a1A-b2A-tubulin.raw	F5	3.47
		FALSE	High	Sequest HT (A2)	Unambiguous	QLFHPEQLITGKEDAANNYAR		6	16	Q5FW91; P68369; M7NKU9; Q52L87; A0A0A0MQA5; A0A5S6QQ85	A0A087WRB4; Q5FW91; Q3TIZ0; Q9JJZ2; A0A2R8VHF3; P68369; M7NKU9; Q9NY65; P05213; P08537; A0A087WQS4; Q52L87; A0A0A0MQA5; A0A5S6QQ85; O89052; P68368	1	3	0.753	0	1	1	805.74	2415.21	2415.21	0.24	0.00019	HCD (High Energy Collision Dissociation)	MS2	10.8913	50	60.8317	22918	OFL003164-NC-a1A-b2A-tubulin.raw	F5	2.51
	FALSE	High	IDHKFDLMYAKR		6	22	2	Q5FW91; P68369; B9DGT7; Q52L87; A0A0A0MQA5; A0A5S6QQ85	2	1536.8	High	2.78
		Checked	Confidence	Identifying Node	PSM Ambiguity	Annotated Sequence	Modifications	# Protein Groups	# Proteins	Master Protein Accessions	Protein Accessions	# Missed Cleavages	Charge	DeltaScore	DeltaCn	Rank	Search Engine Rank	m/z [Da]	MH+ [Da]	Theo. MH+ [Da]	DeltaM [ppm]	Deltam/z [Da]	Activation Type	MS Order	Isolation Interference [%]	Ion Inject Time [ms]	RT [min]	First Scan	Spectrum File	File ID	XCorr
		FALSE	High	Sequest HT (A2)	Unambiguous	IDHKFDLMYAKR		2	6	B9DGT7	Q944I2; A0A178UGA1; A0A178UXP7; B9DHQ0; B9DGT7; Q0WLQ5	2	3	0	0	1	1	512.938	1536.8	1536.8	-0.21	-0.00011	HCD (High Energy Collision Dissociation)	MS2	8.83782	50	29.731	9585	OFL003164-NC-a1A-b2A-tubulin.raw	F5	2.78
		FALSE	High	Sequest HT (A2)	Unambiguous	LDHKFDLMYAKR		5	16	Q5FW91; P68369; Q52L87; A0A0A0MQA5; A0A5S6QQ85	Q5FW91; Q3TIZ0; Q9JJZ2; A0A5S6QIR1; Q99KA2; P68369; Q9NY65; Q9D9Y2; P05213; P08537; Q15670; A0A5S6Q8M8; Q52L87; A0A0A0MQA5; A0A5S6QQ85; P68368	2	3		0	1	2	512.938	1536.8	1536.8	-0.21	-0.00011	HCD (High Energy Collision Dissociation)	MS2	8.83782	50	29.731	9585	OFL003164-NC-a1A-b2A-tubulin.raw	F5	2.78
	FALSE	High	LDHKFDLMYAK	1xOxidation [M8]	7	23	4	Q5FW91; Q3UX10; P68369; B9DGT7; Q52L87; A0A0A0MQA5; A0A5S6QQ85	1	1396.69	High	2.56
		Checked	Confidence	Identifying Node	PSM Ambiguity	Annotated Sequence	Modifications	# Protein Groups	# Proteins	Master Protein Accessions	Protein Accessions	# Missed Cleavages	Charge	DeltaScore	DeltaCn	Rank	Search Engine Rank	m/z [Da]	MH+ [Da]	Theo. MH+ [Da]	DeltaM [ppm]	Deltam/z [Da]	Activation Type	MS Order	Isolation Interference [%]	Ion Inject Time [ms]	RT [min]	First Scan	Spectrum File	File ID	XCorr
		FALSE	High	Sequest HT (A2)	Unambiguous	IDHKFDLmYAK	M8(Oxidation)	2	6	B9DGT7	Q944I2; A0A178UGA1; A0A178UXP7; B9DHQ0; B9DGT7; Q0WLQ5	1	3		0	1	2	466.236	1396.69	1396.69	0.06	3e-05	HCD (High Energy Collision Dissociation)	MS2	30.6159	50	27.319	8432	OFL003164-NC-a1A-b2A-tubulin.raw	F5	2.56
		FALSE	High	Sequest HT (A2)	Unambiguous	LDHKFDLmYAK	M8(Oxidation)	6	17	Q5FW91; Q3UX10; P68369; Q52L87; A0A0A0MQA5; A0A5S6QQ85	Q5FW91; Q3TIZ0; Q9JJZ2; A0A5S6QIR1; Q99KA2; Q3UX10; P68369; Q9NY65; Q9D9Y2; P05213; P08537; Q15670; A0A5S6Q8M8; Q52L87; A0A0A0MQA5; A0A5S6QQ85; P68368	1	3	0	0	1	1	466.236	1396.69	1396.69	0.06	3e-05	HCD (High Energy Collision Dissociation)	MS2	30.6159	50	27.319	8432	OFL003164-NC-a1A-b2A-tubulin.raw	F5	2.56
		FALSE	High	Sequest HT (A2)	Unambiguous	IDHKFDLmYAK	M8(Oxidation)	2	6	B9DGT7	Q944I2; A0A178UGA1; A0A178UXP7; B9DHQ0; B9DGT7; Q0WLQ5	1	2		0	1	2	698.851	1396.69	1396.69	0.56	0.00039	HCD (High Energy Collision Dissociation)	MS2	2.55258	50	27.7757	8685	OFL003164-NC-a1A-b2A-tubulin.raw	F5	2.45
		FALSE	High	Sequest HT (A2)	Unambiguous	LDHKFDLmYAK	M8(Oxidation)	6	17	Q5FW91; Q3UX10; P68369; Q52L87; A0A0A0MQA5; A0A5S6QQ85	Q5FW91; Q3TIZ0; Q9JJZ2; A0A5S6QIR1; Q99KA2; Q3UX10; P68369; Q9NY65; Q9D9Y2; P05213; P08537; Q15670; A0A5S6Q8M8; Q52L87; A0A0A0MQA5; A0A5S6QQ85; P68368	1	2	0	0	1	1	698.851	1396.69	1396.69	0.56	0.00039	HCD (High Energy Collision Dissociation)	MS2	2.55258	50	27.7757	8685	OFL003164-NC-a1A-b2A-tubulin.raw	F5	2.45
	FALSE	High	EIIDLVLDR		2	7	7	P68369; Q52L87	0	1085.62	High	2.34
		Checked	Confidence	Identifying Node	PSM Ambiguity	Annotated Sequence	Modifications	# Protein Groups	# Proteins	Master Protein Accessions	Protein Accessions	# Missed Cleavages	Charge	DeltaScore	DeltaCn	Rank	Search Engine Rank	m/z [Da]	MH+ [Da]	Theo. MH+ [Da]	DeltaM [ppm]	Deltam/z [Da]	Activation Type	MS Order	Isolation Interference [%]	Ion Inject Time [ms]	RT [min]	First Scan	Spectrum File	File ID	XCorr
		FALSE	High	Sequest HT (A2)	Unambiguous	EIIDLVLDR		2	7	P68369; Q52L87	Q3TIZ0; Q99KA2; A0A2R8VHF3; P68369; P05213; P08537; Q52L87	0	2	0.7265	0	1	1	543.313	1085.62	1085.62	-1.11	-0.0006	HCD (High Energy Collision Dissociation)	MS2	0	0.649	96.1416	39579	OFL003164-NC-a1A-b2A-tubulin.raw	F5	2.34
		FALSE	High	Sequest HT (A2)	Unambiguous	EIIDLVLDR		2	7	P68369; Q52L87	Q3TIZ0; Q99KA2; A0A2R8VHF3; P68369; P05213; P08537; Q52L87	0	2	0.673	0	1	1	543.313	1085.62	1085.62	-0.45	-0.00025	HCD (High Energy Collision Dissociation)	MS2	4.9536	50	96.6561	39853	OFL003164-NC-a1A-b2A-tubulin.raw	F5	2.11
		FALSE	High	Sequest HT (A2)	Unambiguous	EIIDLVLDR		2	7	P68369; Q52L87	Q3TIZ0; Q99KA2; A0A2R8VHF3; P68369; P05213; P08537; Q52L87	0	2	0.6616	0	1	1	543.313	1085.62	1085.62	-0.88	-0.00048	HCD (High Energy Collision Dissociation)	MS2	0	50	99.0817	41195	OFL003164-NC-a1A-b2A-tubulin.raw	F5	1.98
		FALSE	High	Sequest HT (A2)	Unambiguous	EIIDLVLDR		2	7	P68369; Q52L87	Q3TIZ0; Q99KA2; A0A2R8VHF3; P68369; P05213; P08537; Q52L87	0	2	0.6701	0	1	1	543.313	1085.62	1085.62	-0.53	-0.00029	HCD (High Energy Collision Dissociation)	MS2	0	50	95.6353	39390	OFL003164-NC-a1A-b2A-tubulin.raw	F5	1.94
		FALSE	High	Sequest HT (A2)	Unambiguous	EIIDLVLDR		2	7	P68369; Q52L87	Q3TIZ0; Q99KA2; A0A2R8VHF3; P68369; P05213; P08537; Q52L87	0	2	0.633	0	1	1	543.314	1085.62	1085.62	-0.14	-7e-05	HCD (High Energy Collision Dissociation)	MS2	1.64198	50	97.1715	40131	OFL003164-NC-a1A-b2A-tubulin.raw	F5	1.88
		FALSE	High	Sequest HT (A2)	Unambiguous	EIIDLVLDR		2	7	P68369; Q52L87	Q3TIZ0; Q99KA2; A0A2R8VHF3; P68369; P05213; P08537; Q52L87	0	2	0.6384	0	1	1	543.313	1085.62	1085.62	-0.43	-0.00023	HCD (High Energy Collision Dissociation)	MS2	14.2575	50	73.1483	28765	OFL003164-NC-a1A-b2A-tubulin.raw	F5	1.77
		FALSE	High	Sequest HT (A2)	Unambiguous	EIIDLVLDR		2	7	P68369; Q52L87	Q3TIZ0; Q99KA2; A0A2R8VHF3; P68369; P05213; P08537; Q52L87	0	2	0.6571	0	1	1	543.313	1085.62	1085.62	-1.05	-0.00057	HCD (High Energy Collision Dissociation)	MS2	28.673	50	97.6834	40444	OFL003164-NC-a1A-b2A-tubulin.raw	F5	1.75
	FALSE	High	EDMAALEK	1xOxidation [M3]	3	8	1	P68369; Q52L87; A0A0A0MQA5	0	922.419	High	2.07
		Checked	Confidence	Identifying Node	PSM Ambiguity	Annotated Sequence	Modifications	# Protein Groups	# Proteins	Master Protein Accessions	Protein Accessions	# Missed Cleavages	Charge	DeltaScore	DeltaCn	Rank	Search Engine Rank	m/z [Da]	MH+ [Da]	Theo. MH+ [Da]	DeltaM [ppm]	Deltam/z [Da]	Activation Type	MS Order	Isolation Interference [%]	Ion Inject Time [ms]	RT [min]	First Scan	Spectrum File	File ID	XCorr
		FALSE	High	Sequest HT (A2)	Unambiguous	EDmAALEK	M3(Oxidation)	3	8	P68369; Q52L87; A0A0A0MQA5	Q3TIZ0; Q99KA2; P68369; P05213; P08537; Q52L87; A0A0A0MQA5; P68368	0	2	0.5845	0	1	1	461.713	922.418	922.419	-0.44	-0.00021	HCD (High Energy Collision Dissociation)	MS2	21.5689	50	17.1303	2748	OFL003164-NC-a1A-b2A-tubulin.raw	F5	2.07
	FALSE	High	EDMAALEK		3	8	3	P68369; Q52L87; A0A0A0MQA5	0	906.424	High	2.29
		Checked	Confidence	Identifying Node	PSM Ambiguity	Annotated Sequence	Modifications	# Protein Groups	# Proteins	Master Protein Accessions	Protein Accessions	# Missed Cleavages	Charge	DeltaScore	DeltaCn	Rank	Search Engine Rank	m/z [Da]	MH+ [Da]	Theo. MH+ [Da]	DeltaM [ppm]	Deltam/z [Da]	Activation Type	MS Order	Isolation Interference [%]	Ion Inject Time [ms]	RT [min]	First Scan	Spectrum File	File ID	XCorr
		FALSE	High	Sequest HT (A2)	Unambiguous	EDMAALEK		3	8	P68369; Q52L87; A0A0A0MQA5	Q3TIZ0; Q99KA2; P68369; P05213; P08537; Q52L87; A0A0A0MQA5; P68368	0	2	0.6681	0	1	1	453.715	906.424	906.424	-0.1	-5e-05	HCD (High Energy Collision Dissociation)	MS2	22.1763	50	21.9536	5780	OFL003164-NC-a1A-b2A-tubulin.raw	F5	2.29
		FALSE	High	Sequest HT (A2)	Unambiguous	EDMAALEK		3	8	P68369; Q52L87; A0A0A0MQA5	Q3TIZ0; Q99KA2; P68369; P05213; P08537; Q52L87; A0A0A0MQA5; P68368	0	2	0.7259	0	1	1	453.715	906.423	906.424	-0.29	-0.00013	HCD (High Energy Collision Dissociation)	MS2	0	50	25.3964	7529	OFL003164-NC-a1A-b2A-tubulin.raw	F5	1.97
		FALSE	High	Sequest HT (A2)	Unambiguous	EDMAALEK		3	8	P68369; Q52L87; A0A0A0MQA5	Q3TIZ0; Q99KA2; P68369; P05213; P08537; Q52L87; A0A0A0MQA5; P68368	0	2	0.6122	0	1	1	453.716	906.424	906.424	0.01	1e-05	HCD (High Energy Collision Dissociation)	MS2	0	50	22.4577	6031	OFL003164-NC-a1A-b2A-tubulin.raw	F5	1.96
	FALSE	High	EDAANNYAR		7	19	1	Q5FW91; A0A5S6R1L6; P68369; M7NKU9; Q52L87; A0A0A0MQA5; A0A5S6QQ85	0	1023.45	High	2.74
		Checked	Confidence	Identifying Node	PSM Ambiguity	Annotated Sequence	Modifications	# Protein Groups	# Proteins	Master Protein Accessions	Protein Accessions	# Missed Cleavages	Charge	DeltaScore	DeltaCn	Rank	Search Engine Rank	m/z [Da]	MH+ [Da]	Theo. MH+ [Da]	DeltaM [ppm]	Deltam/z [Da]	Activation Type	MS Order	Isolation Interference [%]	Ion Inject Time [ms]	RT [min]	First Scan	Spectrum File	File ID	XCorr
		FALSE	High	Sequest HT (A2)	Unambiguous	EDAANNYAR		7	19	Q5FW91; A0A5S6R1L6; P68369; M7NKU9; Q52L87; A0A0A0MQA5; A0A5S6QQ85	A0A087WRB4; Q5FW91; Q3TIZ0; Q9JJZ2; A0A5S6QIR1; A0A2R8VHF3; A0A5S6R1L6; P68369; M7NKU9; Q9NY65; P05213; P08537; A0A5S6Q8M8; A0A087WQS4; Q52L87; A0A0A0MQA5; A0A5S6QQ85; O89052; P68368	0	2	0.6861	0	1	1	512.228	1023.45	1023.45	0.62	0.00032	HCD (High Energy Collision Dissociation)	MS2	22.1645	50	16.6612	2485	OFL003164-NC-a1A-b2A-tubulin.raw	F5	2.74
	FALSE	High	ECISIHVGQAGVQIGNACWELYCLEHGIQPDGQMPSDK	3xCarbamidomethyl [C2; C18; C23]; 1xOxidation [M34]	3	7	1	Q5FW91; P68369; Q52L87	0	4312.95	High	5.1
		Checked	Confidence	Identifying Node	PSM Ambiguity	Annotated Sequence	Modifications	# Protein Groups	# Proteins	Master Protein Accessions	Protein Accessions	# Missed Cleavages	Charge	DeltaScore	DeltaCn	Rank	Search Engine Rank	m/z [Da]	MH+ [Da]	Theo. MH+ [Da]	DeltaM [ppm]	Deltam/z [Da]	Activation Type	MS Order	Isolation Interference [%]	Ion Inject Time [ms]	RT [min]	First Scan	Spectrum File	File ID	XCorr
		FALSE	High	Sequest HT (A2)	Unambiguous	EcISIHVGQAGVQIGNAcWELYcLEHGIQPDGQmPSDK	C2(Carbamidomethyl); C18(Carbamidomethyl); C23(Carbamidomethyl); M34(Oxidation)	3	7	Q5FW91; P68369; Q52L87	Q5FW91; Q3TIZ0; A0A2R8VHF3; P68369; P05213; P08537; Q52L87	0	4	0.6824	0	1	1	1078.99	4312.96	4312.95	0.79	0.00086	HCD (High Energy Collision Dissociation)	MS2	0	42.848	102.137	42978	OFL003164-NC-a1A-b2A-tubulin.raw	F5	5.1
	FALSE	High	DYEEVGVDSVEGEGEEEGEEY		1	3	3	P68369	0	2348.9	High	2.77
		Checked	Confidence	Identifying Node	PSM Ambiguity	Annotated Sequence	Modifications	# Protein Groups	# Proteins	Master Protein Accessions	Protein Accessions	# Missed Cleavages	Charge	DeltaScore	DeltaCn	Rank	Search Engine Rank	m/z [Da]	MH+ [Da]	Theo. MH+ [Da]	DeltaM [ppm]	Deltam/z [Da]	Activation Type	MS Order	Isolation Interference [%]	Ion Inject Time [ms]	RT [min]	First Scan	Spectrum File	File ID	XCorr
		FALSE	High	Sequest HT (A2)	Unambiguous	DYEEVGVDSVEGEGEEEGEEY		1	3	P68369	Q99KA2; P68369; P05213	0	2	1	0	1	1	1174.96	2348.91	2348.9	0.21	0.00024	HCD (High Energy Collision Dissociation)	MS2	0	12.792	61.0912	23059	OFL003164-NC-a1A-b2A-tubulin.raw	F5	2.77
		FALSE	High	Sequest HT (A2)	Unambiguous	DYEEVGVDSVEGEGEEEGEEY		1	3	P68369	Q99KA2; P68369; P05213	0	2	1	0	1	1	1174.96	2348.91	2348.9	0.82	0.00096	HCD (High Energy Collision Dissociation)	MS2	0	50	61.5952	23239	OFL003164-NC-a1A-b2A-tubulin.raw	F5	2.17
		FALSE	High	Sequest HT (A2)	Unambiguous	DYEEVGVDSVEGEGEEEGEEY		1	3	P68369	Q99KA2; P68369; P05213	0	2	1	0	1	1	1174.96	2348.91	2348.9	0.69	0.00081	HCD (High Energy Collision Dissociation)	MS2	0	50	62.1018	23486	OFL003164-NC-a1A-b2A-tubulin.raw	F5	1.97
	FALSE	High	DVNAAIATIK		3	8	15	Q5FW91; P68369; Q52L87	0	1015.58	High	2.92
		Checked	Confidence	Identifying Node	PSM Ambiguity	Annotated Sequence	Modifications	# Protein Groups	# Proteins	Master Protein Accessions	Protein Accessions	# Missed Cleavages	Charge	DeltaScore	DeltaCn	Rank	Search Engine Rank	m/z [Da]	MH+ [Da]	Theo. MH+ [Da]	DeltaM [ppm]	Deltam/z [Da]	Activation Type	MS Order	Isolation Interference [%]	Ion Inject Time [ms]	RT [min]	First Scan	Spectrum File	File ID	XCorr
		FALSE	High	Sequest HT (A2)	Unambiguous	DVNAAIATIK		3	8	Q5FW91; P68369; Q52L87	Q5FW91; Q3TIZ0; Q99KA2; P68369; Q9D9Y2; P05213; P08537; Q52L87	0	2	0.6575	0	1	1	508.292	1015.58	1015.58	-1.29	-0.00065	HCD (High Energy Collision Dissociation)	MS2	0	50	43.5175	15305	OFL003164-NC-a1A-b2A-tubulin.raw	F5	2.92
		FALSE	High	Sequest HT (A2)	Unambiguous	DVNAAIATIK		3	8	Q5FW91; P68369; Q52L87	Q5FW91; Q3TIZ0; Q99KA2; P68369; Q9D9Y2; P05213; P08537; Q52L87	0	2	0.6495	0	1	1	508.292	1015.58	1015.58	-0.95	-0.00048	HCD (High Energy Collision Dissociation)	MS2	0.110977	0.715	42.005	14652	OFL003164-NC-a1A-b2A-tubulin.raw	F5	2.91
		FALSE	High	Sequest HT (A2)	Unambiguous	DVNAAIATIK		3	8	Q5FW91; P68369; Q52L87	Q5FW91; Q3TIZ0; Q99KA2; P68369; Q9D9Y2; P05213; P08537; Q52L87	0	2	0.6632	0	1	1	508.293	1015.58	1015.58	-0.4	-0.0002	HCD (High Energy Collision Dissociation)	MS2	0	42.412	42.5104	14875	OFL003164-NC-a1A-b2A-tubulin.raw	F5	2.88
		FALSE	High	Sequest HT (A2)	Unambiguous	DVNAAIATIK		3	8	Q5FW91; P68369; Q52L87	Q5FW91; Q3TIZ0; Q99KA2; P68369; Q9D9Y2; P05213; P08537; Q52L87	0	2	0.5477	0	1	1	508.293	1015.58	1015.58	0.27	0.00014	HCD (High Energy Collision Dissociation)	MS2	5.66345	50	43.0137	15084	OFL003164-NC-a1A-b2A-tubulin.raw	F5	2.83
		FALSE	High	Sequest HT (A2)	Unambiguous	DVNAAIATIK		3	8	Q5FW91; P68369; Q52L87	Q5FW91; Q3TIZ0; Q99KA2; P68369; Q9D9Y2; P05213; P08537; Q52L87	0	2	0.6791	0	1	1	508.293	1015.58	1015.58	0.35	0.00018	HCD (High Energy Collision Dissociation)	MS2	20.1397	50	44.0264	15545	OFL003164-NC-a1A-b2A-tubulin.raw	F5	2.68
		FALSE	High	Sequest HT (A2)	Unambiguous	DVNAAIATIK		3	8	Q5FW91; P68369; Q52L87	Q5FW91; Q3TIZ0; Q99KA2; P68369; Q9D9Y2; P05213; P08537; Q52L87	0	2	0.6779	0	1	1	508.293	1015.58	1015.58	-0.06	-3e-05	HCD (High Energy Collision Dissociation)	MS2	11.7416	50	44.5358	15743	OFL003164-NC-a1A-b2A-tubulin.raw	F5	2.67
		FALSE	High	Sequest HT (A2)	Unambiguous	DVNAAIATIK		3	8	Q5FW91; P68369; Q52L87	Q5FW91; Q3TIZ0; Q99KA2; P68369; Q9D9Y2; P05213; P08537; Q52L87	0	2	0.7519	0	1	1	508.293	1015.58	1015.58	-0.11	-6e-05	HCD (High Energy Collision Dissociation)	MS2	16.1972	50	45.0441	16005	OFL003164-NC-a1A-b2A-tubulin.raw	F5	2.66
		FALSE	High	Sequest HT (A2)	Unambiguous	DVNAAIATIK		3	8	Q5FW91; P68369; Q52L87	Q5FW91; Q3TIZ0; Q99KA2; P68369; Q9D9Y2; P05213; P08537; Q52L87	0	2	0.6705	0	1	1	508.292	1015.58	1015.58	-1.37	-0.00069	HCD (High Energy Collision Dissociation)	MS2	0	50	45.5544	16225	OFL003164-NC-a1A-b2A-tubulin.raw	F5	2.61
		FALSE	High	Sequest HT (A2)	Unambiguous	DVNAAIATIK		3	8	Q5FW91; P68369; Q52L87	Q5FW91; Q3TIZ0; Q99KA2; P68369; Q9D9Y2; P05213; P08537; Q52L87	0	2	0.7598	0	1	1	508.293	1015.58	1015.58	0.52	0.00026	HCD (High Energy Collision Dissociation)	MS2	51.5015	50	46.5007	16653	OFL003164-NC-a1A-b2A-tubulin.raw	F5	2.54
		FALSE	High	Sequest HT (A2)	Unambiguous	DVNAAIATIK		3	8	Q5FW91; P68369; Q52L87	Q5FW91; Q3TIZ0; Q99KA2; P68369; Q9D9Y2; P05213; P08537; Q52L87	0	2	0.6667	0	1	1	508.292	1015.58	1015.58	-1.26	-0.00064	HCD (High Energy Collision Dissociation)	MS2	0	50	41.5015	14493	OFL003164-NC-a1A-b2A-tubulin.raw	F5	2.52
		FALSE	High	Sequest HT (A2)	Unambiguous	DVNAAIATIK		3	8	Q5FW91; P68369; Q52L87	Q5FW91; Q3TIZ0; Q99KA2; P68369; Q9D9Y2; P05213; P08537; Q52L87	0	2	0.6751	0	1	1	508.293	1015.58	1015.58	-0.12	-6e-05	HCD (High Energy Collision Dissociation)	MS2	7.62826	50	47.4319	17054	OFL003164-NC-a1A-b2A-tubulin.raw	F5	2.37
		FALSE	High	Sequest HT (A2)	Unambiguous	DVNAAIATIK		3	8	Q5FW91; P68369; Q52L87	Q5FW91; Q3TIZ0; Q99KA2; P68369; Q9D9Y2; P05213; P08537; Q52L87	0	2	0.7359	0	1	1	508.293	1015.58	1015.58	0.01	1e-05	HCD (High Energy Collision Dissociation)	MS2	0	50	47.95	17281	OFL003164-NC-a1A-b2A-tubulin.raw	F5	2.31
		FALSE	High	Sequest HT (A2)	Unambiguous	DVNAAIATIK		3	8	Q5FW91; P68369; Q52L87	Q5FW91; Q3TIZ0; Q99KA2; P68369; Q9D9Y2; P05213; P08537; Q52L87	0	2	0.6256	0	1	1	508.293	1015.58	1015.58	-0.01	-1e-05	HCD (High Energy Collision Dissociation)	MS2	54.3408	50	49.2654	17750	OFL003164-NC-a1A-b2A-tubulin.raw	F5	1.95
		FALSE	High	Sequest HT (A2)	Unambiguous	DVNAAIATIK		3	8	Q5FW91; P68369; Q52L87	Q5FW91; Q3TIZ0; Q99KA2; P68369; Q9D9Y2; P05213; P08537; Q52L87	0	2	0.6484	0	1	1	508.293	1015.58	1015.58	0.31	0.00015	HCD (High Energy Collision Dissociation)	MS2	14.7395	50	49.798	18004	OFL003164-NC-a1A-b2A-tubulin.raw	F5	1.82
		FALSE	High	Sequest HT (A2)	Unambiguous	DVNAAIATIK		3	8	Q5FW91; P68369; Q52L87	Q5FW91; Q3TIZ0; Q99KA2; P68369; Q9D9Y2; P05213; P08537; Q52L87	0	2	0.5922	0	1	1	508.293	1015.58	1015.58	-0.01	0	HCD (High Energy Collision Dissociation)	MS2	43.3717	50	51.5775	18778	OFL003164-NC-a1A-b2A-tubulin.raw	F5	1.79
	FALSE	High	AYHEQLSVAEITNACFEPANQMVK	1xCarbamidomethyl [C15]; 1xOxidation [M22]	3	7	2	Q5FW91; P68369; A0A0A0MQA5	0	2766.29	High	3.75
		Checked	Confidence	Identifying Node	PSM Ambiguity	Annotated Sequence	Modifications	# Protein Groups	# Proteins	Master Protein Accessions	Protein Accessions	# Missed Cleavages	Charge	DeltaScore	DeltaCn	Rank	Search Engine Rank	m/z [Da]	MH+ [Da]	Theo. MH+ [Da]	DeltaM [ppm]	Deltam/z [Da]	Activation Type	MS Order	Isolation Interference [%]	Ion Inject Time [ms]	RT [min]	First Scan	Spectrum File	File ID	XCorr
		FALSE	High	Sequest HT (A2)	Unambiguous	AYHEQLSVAEITNAcFEPANQmVK	C15(Carbamidomethyl); M22(Oxidation)	3	7	Q5FW91; P68369; A0A0A0MQA5	Q5FW91; Q99KA2; P68369; Q9D9Y2; P05213; A0A0A0MQA5; P68368	0	3	0.152	0	1	1	922.767	2766.29	2766.29	0.42	0.00039	HCD (High Energy Collision Dissociation)	MS2	0	50	72.0886	28208	OFL003164-NC-a1A-b2A-tubulin.raw	F5	3.75
		FALSE	High	Sequest HT (A2)	Unambiguous	AYHEQLSVAEITNAcFEPANQmVK	C15(Carbamidomethyl); M22(Oxidation)	3	7	Q5FW91; P68369; A0A0A0MQA5	Q5FW91; Q99KA2; P68369; Q9D9Y2; P05213; A0A0A0MQA5; P68368	0	3	0.2265	0	1	1	922.767	2766.29	2766.29	0.05	5e-05	HCD (High Energy Collision Dissociation)	MS2	85.476	50	71.5729	27931	OFL003164-NC-a1A-b2A-tubulin.raw	F5	3.09
	FALSE	High	AYHEQLSVAEITNACFEPANQMVK	1xCarbamidomethyl [C15]	3	7	4	Q5FW91; P68369; A0A0A0MQA5	0	2750.29	High	5.07
		Checked	Confidence	Identifying Node	PSM Ambiguity	Annotated Sequence	Modifications	# Protein Groups	# Proteins	Master Protein Accessions	Protein Accessions	# Missed Cleavages	Charge	DeltaScore	DeltaCn	Rank	Search Engine Rank	m/z [Da]	MH+ [Da]	Theo. MH+ [Da]	DeltaM [ppm]	Deltam/z [Da]	Activation Type	MS Order	Isolation Interference [%]	Ion Inject Time [ms]	RT [min]	First Scan	Spectrum File	File ID	XCorr
		FALSE	High	Sequest HT (A2)	Unambiguous	AYHEQLSVAEITNAcFEPANQMVK	C15(Carbamidomethyl)	3	7	Q5FW91; P68369; A0A0A0MQA5	Q5FW91; Q99KA2; P68369; Q9D9Y2; P05213; A0A0A0MQA5; P68368	0	3	0.1302	0	1	1	917.436	2750.29	2750.29	0.41	0.00038	HCD (High Energy Collision Dissociation)	MS2	0	1.658	83.6585	33820	OFL003164-NC-a1A-b2A-tubulin.raw	F5	5.07
		FALSE	High	Sequest HT (A2)	Unambiguous	AYHEQLSVAEITNAcFEPANQMVK	C15(Carbamidomethyl)	3	7	Q5FW91; P68369; A0A0A0MQA5	Q5FW91; Q99KA2; P68369; Q9D9Y2; P05213; A0A0A0MQA5; P68368	0	4	0.1171	0	1	1	688.329	2750.29	2750.29	0.45	0.00031	HCD (High Energy Collision Dissociation)	MS2	9.49497	50	83.5697	33774	OFL003164-NC-a1A-b2A-tubulin.raw	F5	4.61
		FALSE	High	Sequest HT (A2)	Unambiguous	AYHEQLSVAEITNAcFEPANQMVK	C15(Carbamidomethyl)	3	7	Q5FW91; P68369; A0A0A0MQA5	Q5FW91; Q99KA2; P68369; Q9D9Y2; P05213; A0A0A0MQA5; P68368	0	2	0.1221	0	1	1	1375.65	2750.3	2750.29	1.39	0.00191	HCD (High Energy Collision Dissociation)	MS2	0	50	83.5317	33752	OFL003164-NC-a1A-b2A-tubulin.raw	F5	3.03
		FALSE	High	Sequest HT (A2)	Unambiguous	AYHEQLSVAEITNAcFEPANQMVK	C15(Carbamidomethyl)	3	7	Q5FW91; P68369; A0A0A0MQA5	Q5FW91; Q99KA2; P68369; Q9D9Y2; P05213; A0A0A0MQA5; P68368	0	3	0.1569	0	1	1	917.436	2750.29	2750.29	0.96	0.00088	HCD (High Energy Collision Dissociation)	MS2	0	50	84.4776	34185	OFL003164-NC-a1A-b2A-tubulin.raw	F5	2.74
	FALSE	High	AVFVDLEPTVIDEVR		3	13	9	P68369; B9DGT7; Q52L87	0	1701.91	High	3.86
		Checked	Confidence	Identifying Node	PSM Ambiguity	Annotated Sequence	Modifications	# Protein Groups	# Proteins	Master Protein Accessions	Protein Accessions	# Missed Cleavages	Charge	DeltaScore	DeltaCn	Rank	Search Engine Rank	m/z [Da]	MH+ [Da]	Theo. MH+ [Da]	DeltaM [ppm]	Deltam/z [Da]	Activation Type	MS Order	Isolation Interference [%]	Ion Inject Time [ms]	RT [min]	First Scan	Spectrum File	File ID	XCorr
		FALSE	High	Sequest HT (A2)	Unambiguous	AVFVDLEPTVIDEVR		3	13	P68369; B9DGT7; Q52L87	Q3TIZ0; Q944I2; A0A2R8VHF3; A0A178UGA1; P68369; A0A178UXP7; B9DFF8; B9DHQ0; B9DGT7; P05213; P08537; Q52L87; O89052	0	2	0.5907	0	1	1	851.457	1701.91	1701.91	0.71	0.00061	HCD (High Energy Collision Dissociation)	MS2	28.4471	50	102.875	43478	OFL003164-NC-a1A-b2A-tubulin.raw	F5	3.86
		FALSE	High	Sequest HT (A2)	Unambiguous	AVFVDLEPTVIDEVR		3	13	P68369; B9DGT7; Q52L87	Q3TIZ0; Q944I2; A0A2R8VHF3; A0A178UGA1; P68369; A0A178UXP7; B9DFF8; B9DHQ0; B9DGT7; P05213; P08537; Q52L87; O89052	0	2	0.6119	0	1	1	851.457	1701.91	1701.91	0.85	0.00072	HCD (High Energy Collision Dissociation)	MS2	12.4305	50	103.398	43751	OFL003164-NC-a1A-b2A-tubulin.raw	F5	3.71
		FALSE	High	Sequest HT (A2)	Unambiguous	AVFVDLEPTVIDEVR		3	13	P68369; B9DGT7; Q52L87	Q3TIZ0; Q944I2; A0A2R8VHF3; A0A178UGA1; P68369; A0A178UXP7; B9DFF8; B9DHQ0; B9DGT7; P05213; P08537; Q52L87; O89052	0	3	0.5391	0	1	1	567.973	1701.91	1701.91	-0.09	-5e-05	HCD (High Energy Collision Dissociation)	MS2	15.3784	8.635	102.928	43517	OFL003164-NC-a1A-b2A-tubulin.raw	F5	3.71
		FALSE	High	Sequest HT (A2)	Unambiguous	AVFVDLEPTVIDEVR		3	13	P68369; B9DGT7; Q52L87	Q3TIZ0; Q944I2; A0A2R8VHF3; A0A178UGA1; P68369; A0A178UXP7; B9DFF8; B9DHQ0; B9DGT7; P05213; P08537; Q52L87; O89052	0	2	0.5247	0	1	1	851.457	1701.91	1701.91	0.5	0.00042	HCD (High Energy Collision Dissociation)	MS2	5.8128	18.247	102.901	43498	OFL003164-NC-a1A-b2A-tubulin.raw	F5	3.64
		FALSE	High	Sequest HT (A2)	Unambiguous	AVFVDLEPTVIDEVR		3	13	P68369; B9DGT7; Q52L87	Q3TIZ0; Q944I2; A0A2R8VHF3; A0A178UGA1; P68369; A0A178UXP7; B9DFF8; B9DHQ0; B9DGT7; P05213; P08537; Q52L87; O89052	0	2	0.6222	0	1	1	851.456	1701.9	1701.91	-0.48	-0.00041	HCD (High Energy Collision Dissociation)	MS2	53.0488	50	101.373	42488	OFL003164-NC-a1A-b2A-tubulin.raw	F5	3.15
		FALSE	High	Sequest HT (A2)	Unambiguous	AVFVDLEPTVIDEVR		3	13	P68369; B9DGT7; Q52L87	Q3TIZ0; Q944I2; A0A2R8VHF3; A0A178UGA1; P68369; A0A178UXP7; B9DFF8; B9DHQ0; B9DGT7; P05213; P08537; Q52L87; O89052	0	3	0.5114	0	1	1	567.973	1701.91	1701.91	-0.24	-0.00013	HCD (High Energy Collision Dissociation)	MS2	32.2807	50	99.9854	41732	OFL003164-NC-a1A-b2A-tubulin.raw	F5	3.07
		FALSE	High	Sequest HT (A2)	Unambiguous	AVFVDLEPTVIDEVR		3	13	P68369; B9DGT7; Q52L87	Q3TIZ0; Q944I2; A0A2R8VHF3; A0A178UGA1; P68369; A0A178UXP7; B9DFF8; B9DHQ0; B9DGT7; P05213; P08537; Q52L87; O89052	0	2	0.4459	0	1	1	851.457	1701.91	1701.91	0.99	0.00084	HCD (High Energy Collision Dissociation)	MS2	21.8998	50	99.9432	41704	OFL003164-NC-a1A-b2A-tubulin.raw	F5	3.05
		FALSE	High	Sequest HT (A2)	Unambiguous	AVFVDLEPTVIDEVR		3	13	P68369; B9DGT7; Q52L87	Q3TIZ0; Q944I2; A0A2R8VHF3; A0A178UGA1; P68369; A0A178UXP7; B9DFF8; B9DHQ0; B9DGT7; P05213; P08537; Q52L87; O89052	0	3	0.5108	0	1	1	567.974	1701.91	1701.91	0.15	9e-05	HCD (High Energy Collision Dissociation)	MS2	13.8089	50	101.589	42630	OFL003164-NC-a1A-b2A-tubulin.raw	F5	2.31
		FALSE	High	Sequest HT (A2)	Unambiguous	AVFVDLEPTVIDEVR		3	13	P68369; B9DGT7; Q52L87	Q3TIZ0; Q944I2; A0A2R8VHF3; A0A178UGA1; P68369; A0A178UXP7; B9DFF8; B9DHQ0; B9DGT7; P05213; P08537; Q52L87; O89052	0	2	0.6239	0	1	1	851.456	1701.9	1701.91	-0.73	-0.00062	HCD (High Energy Collision Dissociation)	MS2	0	50	104.302	44221	OFL003164-NC-a1A-b2A-tubulin.raw	F5	2.18
	FALSE	High	AFVHWYVGEGMEEGEFSEAR	1xOxidation [M11]	7	24	9	Q5FW91; A0A654EL16; P68369; M7NKU9; B9DGT7; Q52L87; A0A0A0MQA5	0	2346.01	High	4.3
		Checked	Confidence	Identifying Node	PSM Ambiguity	Annotated Sequence	Modifications	# Protein Groups	# Proteins	Master Protein Accessions	Protein Accessions	# Missed Cleavages	Charge	DeltaScore	DeltaCn	Rank	Search Engine Rank	m/z [Da]	MH+ [Da]	Theo. MH+ [Da]	DeltaM [ppm]	Deltam/z [Da]	Activation Type	MS Order	Isolation Interference [%]	Ion Inject Time [ms]	RT [min]	First Scan	Spectrum File	File ID	XCorr
		FALSE	High	Sequest HT (A2)	Unambiguous	AFVHWYVGEGmEEGEFSEAR	M11(Oxidation)	7	24	Q5FW91; A0A654EL16; P68369; M7NKU9; B9DGT7; Q52L87; A0A0A0MQA5	Q5FW91; Q3TIZ0; Q944I2; Q9JJZ2; A0A5S6QIR1; Q99KA2; A0A654EL16; A0A178UGA1; P68369; P11139; M7NKU9; Q9NY65; A0A178UXP7; B9DHQ0; B9DGT7; Q9D9Y2; P05213; P08537; Q15670; Q0WLQ5; A0A5S6Q8M8; Q52L87; A0A0A0MQA5; P68368	0	3	0.8721	0	1	1	782.676	2346.01	2346.01	0.12	0.0001	HCD (High Energy Collision Dissociation)	MS2	0	50	71.342	27836	OFL003164-NC-a1A-b2A-tubulin.raw	F5	4.3
		FALSE	High	Sequest HT (A2)	Unambiguous	AFVHWYVGEGmEEGEFSEAR	M11(Oxidation)	7	24	Q5FW91; A0A654EL16; P68369; M7NKU9; B9DGT7; Q52L87; A0A0A0MQA5	Q5FW91; Q3TIZ0; Q944I2; Q9JJZ2; A0A5S6QIR1; Q99KA2; A0A654EL16; A0A178UGA1; P68369; P11139; M7NKU9; Q9NY65; A0A178UXP7; B9DHQ0; B9DGT7; Q9D9Y2; P05213; P08537; Q15670; Q0WLQ5; A0A5S6Q8M8; Q52L87; A0A0A0MQA5; P68368	0	3	0.8451	0	1	1	782.676	2346.01	2346.01	0.39	0.0003	HCD (High Energy Collision Dissociation)	MS2	5.48172	50	70.8406	27625	OFL003164-NC-a1A-b2A-tubulin.raw	F5	4.26
		FALSE	High	Sequest HT (A2)	Unambiguous	AFVHWYVGEGmEEGEFSEAR	M11(Oxidation)	7	24	Q5FW91; A0A654EL16; P68369; M7NKU9; B9DGT7; Q52L87; A0A0A0MQA5	Q5FW91; Q3TIZ0; Q944I2; Q9JJZ2; A0A5S6QIR1; Q99KA2; A0A654EL16; A0A178UGA1; P68369; P11139; M7NKU9; Q9NY65; A0A178UXP7; B9DHQ0; B9DGT7; Q9D9Y2; P05213; P08537; Q15670; Q0WLQ5; A0A5S6Q8M8; Q52L87; A0A0A0MQA5; P68368	0	3	0.8469	0	1	1	782.677	2346.02	2346.01	0.92	0.00072	HCD (High Energy Collision Dissociation)	MS2	9.58509	50	77.259	30720	OFL003164-NC-a1A-b2A-tubulin.raw	F5	2.94
		FALSE	High	Sequest HT (A2)	Unambiguous	AFVHWYVGEGmEEGEFSEAR	M11(Oxidation)	7	24	Q5FW91; A0A654EL16; P68369; M7NKU9; B9DGT7; Q52L87; A0A0A0MQA5	Q5FW91; Q3TIZ0; Q944I2; Q9JJZ2; A0A5S6QIR1; Q99KA2; A0A654EL16; A0A178UGA1; P68369; P11139; M7NKU9; Q9NY65; A0A178UXP7; B9DHQ0; B9DGT7; Q9D9Y2; P05213; P08537; Q15670; Q0WLQ5; A0A5S6Q8M8; Q52L87; A0A0A0MQA5; P68368	0	3	0.8655	0	1	1	782.676	2346.01	2346.01	0.69	0.00054	HCD (High Energy Collision Dissociation)	MS2	13.8395	50	74.2878	29246	OFL003164-NC-a1A-b2A-tubulin.raw	F5	2.75
		FALSE	High	Sequest HT (A2)	Unambiguous	AFVHWYVGEGmEEGEFSEAR	M11(Oxidation)	7	24	Q5FW91; A0A654EL16; P68369; M7NKU9; B9DGT7; Q52L87; A0A0A0MQA5	Q5FW91; Q3TIZ0; Q944I2; Q9JJZ2; A0A5S6QIR1; Q99KA2; A0A654EL16; A0A178UGA1; P68369; P11139; M7NKU9; Q9NY65; A0A178UXP7; B9DHQ0; B9DGT7; Q9D9Y2; P05213; P08537; Q15670; Q0WLQ5; A0A5S6Q8M8; Q52L87; A0A0A0MQA5; P68368	0	3	0.8914	0	1	1	782.676	2346.01	2346.01	-0.19	-0.00015	HCD (High Energy Collision Dissociation)	MS2	64.0388	50	74.8373	29531	OFL003164-NC-a1A-b2A-tubulin.raw	F5	2.67
		FALSE	High	Sequest HT (A2)	Unambiguous	AFVHWYVGEGmEEGEFSEAR	M11(Oxidation)	7	24	Q5FW91; A0A654EL16; P68369; M7NKU9; B9DGT7; Q52L87; A0A0A0MQA5	Q5FW91; Q3TIZ0; Q944I2; Q9JJZ2; A0A5S6QIR1; Q99KA2; A0A654EL16; A0A178UGA1; P68369; P11139; M7NKU9; Q9NY65; A0A178UXP7; B9DHQ0; B9DGT7; Q9D9Y2; P05213; P08537; Q15670; Q0WLQ5; A0A5S6Q8M8; Q52L87; A0A0A0MQA5; P68368	0	3	0.834	0	1	1	782.676	2346.01	2346.01	-0.37	-0.00029	HCD (High Energy Collision Dissociation)	MS2	58.9107	50	75.5889	29904	OFL003164-NC-a1A-b2A-tubulin.raw	F5	2.65
		FALSE	High	Sequest HT (A2)	Unambiguous	AFVHWYVGEGmEEGEFSEAR	M11(Oxidation)	7	24	Q5FW91; A0A654EL16; P68369; M7NKU9; B9DGT7; Q52L87; A0A0A0MQA5	Q5FW91; Q3TIZ0; Q944I2; Q9JJZ2; A0A5S6QIR1; Q99KA2; A0A654EL16; A0A178UGA1; P68369; P11139; M7NKU9; Q9NY65; A0A178UXP7; B9DHQ0; B9DGT7; Q9D9Y2; P05213; P08537; Q15670; Q0WLQ5; A0A5S6Q8M8; Q52L87; A0A0A0MQA5; P68368	0	3	0.9468	0	1	1	782.675	2346.01	2346.01	-1.76	-0.00138	HCD (High Energy Collision Dissociation)	MS2	17.4113	50	73.1001	28735	OFL003164-NC-a1A-b2A-tubulin.raw	F5	2.63
		FALSE	High	Sequest HT (A2)	Unambiguous	AFVHWYVGEGmEEGEFSEAR	M11(Oxidation)	7	24	Q5FW91; A0A654EL16; P68369; M7NKU9; B9DGT7; Q52L87; A0A0A0MQA5	Q5FW91; Q3TIZ0; Q944I2; Q9JJZ2; A0A5S6QIR1; Q99KA2; A0A654EL16; A0A178UGA1; P68369; P11139; M7NKU9; Q9NY65; A0A178UXP7; B9DHQ0; B9DGT7; Q9D9Y2; P05213; P08537; Q15670; Q0WLQ5; A0A5S6Q8M8; Q52L87; A0A0A0MQA5; P68368	0	3	0.8941	0	1	1	782.676	2346.01	2346.01	-0.09	-7e-05	HCD (High Energy Collision Dissociation)	MS2	0	50	72.5371	28434	OFL003164-NC-a1A-b2A-tubulin.raw	F5	2.55
		FALSE	High	Sequest HT (A2)	Unambiguous	AFVHWYVGEGmEEGEFSEAR	M11(Oxidation)	7	24	Q5FW91; A0A654EL16; P68369; M7NKU9; B9DGT7; Q52L87; A0A0A0MQA5	Q5FW91; Q3TIZ0; Q944I2; Q9JJZ2; A0A5S6QIR1; Q99KA2; A0A654EL16; A0A178UGA1; P68369; P11139; M7NKU9; Q9NY65; A0A178UXP7; B9DHQ0; B9DGT7; Q9D9Y2; P05213; P08537; Q15670; Q0WLQ5; A0A5S6Q8M8; Q52L87; A0A0A0MQA5; P68368	0	3	0.8871	0	1	1	782.676	2346.01	2346.01	0.68	0.00053	HCD (High Energy Collision Dissociation)	MS2	54.6829	50	80.266	32140	OFL003164-NC-a1A-b2A-tubulin.raw	F5	2.48
	FALSE	High	AFVHWYVGEGMEEGEFSEAREDMAALEK		3	8	3	P68369; Q52L87; A0A0A0MQA5	1	3217.42	High	6.03
		Checked	Confidence	Identifying Node	PSM Ambiguity	Annotated Sequence	Modifications	# Protein Groups	# Proteins	Master Protein Accessions	Protein Accessions	# Missed Cleavages	Charge	DeltaScore	DeltaCn	Rank	Search Engine Rank	m/z [Da]	MH+ [Da]	Theo. MH+ [Da]	DeltaM [ppm]	Deltam/z [Da]	Activation Type	MS Order	Isolation Interference [%]	Ion Inject Time [ms]	RT [min]	First Scan	Spectrum File	File ID	XCorr
		FALSE	High	Sequest HT (A2)	Unambiguous	AFVHWYVGEGMEEGEFSEAREDMAALEK		3	8	P68369; Q52L87; A0A0A0MQA5	Q3TIZ0; Q99KA2; P68369; P05213; P08537; Q52L87; A0A0A0MQA5; P68368	1	4	0.8076	0	1	1	805.112	3217.43	3217.42	0.32	0.00026	HCD (High Energy Collision Dissociation)	MS2	1.66565	50	99.4949	41415	OFL003164-NC-a1A-b2A-tubulin.raw	F5	6.03
		FALSE	High	Sequest HT (A2)	Unambiguous	AFVHWYVGEGMEEGEFSEAREDMAALEK		3	8	P68369; Q52L87; A0A0A0MQA5	Q3TIZ0; Q99KA2; P68369; P05213; P08537; Q52L87; A0A0A0MQA5; P68368	1	3	0.8442	0	1	1	1073.15	3217.43	3217.42	1.26	0.00135	HCD (High Energy Collision Dissociation)	MS2	2.36091	50	99.5034	41419	OFL003164-NC-a1A-b2A-tubulin.raw	F5	5.84
		FALSE	High	Sequest HT (A2)	Unambiguous	AFVHWYVGEGMEEGEFSEAREDMAALEK		3	8	P68369; Q52L87; A0A0A0MQA5	Q3TIZ0; Q99KA2; P68369; P05213; P08537; Q52L87; A0A0A0MQA5; P68368	1	4	0.8184	0	1	1	805.112	3217.42	3217.42	0.23	0.00018	HCD (High Energy Collision Dissociation)	MS2	4.75244	50	100.068	41787	OFL003164-NC-a1A-b2A-tubulin.raw	F5	4.68
	FALSE	High	AFVHWYVGEGMEEGEFSEAREDMAALEK	1xOxidation [M11]	3	8	1	P68369; Q52L87; A0A0A0MQA5	1	3233.42	High	4.57
		Checked	Confidence	Identifying Node	PSM Ambiguity	Annotated Sequence	Modifications	# Protein Groups	# Proteins	Master Protein Accessions	Protein Accessions	# Missed Cleavages	Charge	DeltaScore	DeltaCn	Rank	Search Engine Rank	m/z [Da]	MH+ [Da]	Theo. MH+ [Da]	DeltaM [ppm]	Deltam/z [Da]	Activation Type	MS Order	Isolation Interference [%]	Ion Inject Time [ms]	RT [min]	First Scan	Spectrum File	File ID	XCorr
		FALSE	High	Sequest HT (A2)	Unambiguous	AFVHWYVGEGmEEGEFSEAREDMAALEK	M11(Oxidation)	3	8	P68369; Q52L87; A0A0A0MQA5	Q3TIZ0; Q99KA2; P68369; P05213; P08537; Q52L87; A0A0A0MQA5; P68368	1	4	0.3632	0	1	1	809.11	3233.42	3233.42	-0.28	-0.00023	HCD (High Energy Collision Dissociation)	MS2	70.187	50	94.3628	38749	OFL003164-NC-a1A-b2A-tubulin.raw	F5	4.57
	FALSE	High	AVCMLSNTTAIAEAWAR	1xCarbamidomethyl [C3]	4	15	12	Q5FW91; P68369; Q52L87; A0A0A0MQA5	0	1864.9	High	4.25
		Checked	Confidence	Identifying Node	PSM Ambiguity	Annotated Sequence	Modifications	# Protein Groups	# Proteins	Master Protein Accessions	Protein Accessions	# Missed Cleavages	Charge	DeltaScore	DeltaCn	Rank	Search Engine Rank	m/z [Da]	MH+ [Da]	Theo. MH+ [Da]	DeltaM [ppm]	Deltam/z [Da]	Activation Type	MS Order	Isolation Interference [%]	Ion Inject Time [ms]	RT [min]	First Scan	Spectrum File	File ID	XCorr
		FALSE	High	Sequest HT (A2)	Unambiguous	AVcMLSNTTAIAEAWAR	C3(Carbamidomethyl)	4	15	Q5FW91; P68369; Q52L87; A0A0A0MQA5	Q5FW91; Q3TIZ0; Q9JJZ2; A0A5S6QIR1; Q99KA2; P68369; Q9NY65; Q9D9Y2; P05213; P08537; Q15670; A0A5S6Q8M8; Q52L87; A0A0A0MQA5; P68368	0	3	0.8188	0	1	1	622.306	1864.9	1864.9	0.09	6e-05	HCD (High Energy Collision Dissociation)	MS2	0	0.893	101.077	42355	OFL003164-NC-a1A-b2A-tubulin.raw	F5	4.25
		FALSE	High	Sequest HT (A2)	Unambiguous	AVcMLSNTTAIAEAWAR	C3(Carbamidomethyl)	4	15	Q5FW91; P68369; Q52L87; A0A0A0MQA5	Q5FW91; Q3TIZ0; Q9JJZ2; A0A5S6QIR1; Q99KA2; P68369; Q9NY65; Q9D9Y2; P05213; P08537; Q15670; A0A5S6Q8M8; Q52L87; A0A0A0MQA5; P68368	0	2	0.8889	0	1	1	932.956	1864.9	1864.9	0.26	0.00024	HCD (High Energy Collision Dissociation)	MS2	50.1265	50	98.9502	41147	OFL003164-NC-a1A-b2A-tubulin.raw	F5	4.05
		FALSE	High	Sequest HT (A2)	Unambiguous	AVcMLSNTTAIAEAWAR	C3(Carbamidomethyl)	4	15	Q5FW91; P68369; Q52L87; A0A0A0MQA5	Q5FW91; Q3TIZ0; Q9JJZ2; A0A5S6QIR1; Q99KA2; P68369; Q9NY65; Q9D9Y2; P05213; P08537; Q15670; A0A5S6Q8M8; Q52L87; A0A0A0MQA5; P68368	0	2	0.8534	0	1	1	932.956	1864.9	1864.9	-0.2	-0.00018	HCD (High Energy Collision Dissociation)	MS2	0.333206	0.627	101.098	42363	OFL003164-NC-a1A-b2A-tubulin.raw	F5	3.82
		FALSE	High	Sequest HT (A2)	Unambiguous	AVcMLSNTTAIAEAWAR	C3(Carbamidomethyl)	4	15	Q5FW91; P68369; Q52L87; A0A0A0MQA5	Q5FW91; Q3TIZ0; Q9JJZ2; A0A5S6QIR1; Q99KA2; P68369; Q9NY65; Q9D9Y2; P05213; P08537; Q15670; A0A5S6Q8M8; Q52L87; A0A0A0MQA5; P68368	0	2	0.8702	0	1	1	932.957	1864.91	1864.9	0.82	0.00076	HCD (High Energy Collision Dissociation)	MS2	31.5336	50	102.908	43501	OFL003164-NC-a1A-b2A-tubulin.raw	F5	3.62
		FALSE	High	Sequest HT (A2)	Unambiguous	AVcMLSNTTAIAEAWAR	C3(Carbamidomethyl)	4	15	Q5FW91; P68369; Q52L87; A0A0A0MQA5	Q5FW91; Q3TIZ0; Q9JJZ2; A0A5S6QIR1; Q99KA2; P68369; Q9NY65; Q9D9Y2; P05213; P08537; Q15670; A0A5S6Q8M8; Q52L87; A0A0A0MQA5; P68368	0	3	0.8686	0	1	1	622.307	1864.91	1864.9	0.77	0.00048	HCD (High Energy Collision Dissociation)	MS2	0	50	101.607	42639	OFL003164-NC-a1A-b2A-tubulin.raw	F5	3.5
		FALSE	High	Sequest HT (A2)	Unambiguous	AVcMLSNTTAIAEAWAR	C3(Carbamidomethyl)	4	15	Q5FW91; P68369; Q52L87; A0A0A0MQA5	Q5FW91; Q3TIZ0; Q9JJZ2; A0A5S6QIR1; Q99KA2; P68369; Q9NY65; Q9D9Y2; P05213; P08537; Q15670; A0A5S6Q8M8; Q52L87; A0A0A0MQA5; P68368	0	2	0.8385	0	1	1	932.956	1864.91	1864.9	0.63	0.00059	HCD (High Energy Collision Dissociation)	MS2	16.4402	50	102.211	43026	OFL003164-NC-a1A-b2A-tubulin.raw	F5	3.22
		FALSE	High	Sequest HT (A2)	Unambiguous	AVcMLSNTTAIAEAWAR	C3(Carbamidomethyl)	4	15	Q5FW91; P68369; Q52L87; A0A0A0MQA5	Q5FW91; Q3TIZ0; Q9JJZ2; A0A5S6QIR1; Q99KA2; P68369; Q9NY65; Q9D9Y2; P05213; P08537; Q15670; A0A5S6Q8M8; Q52L87; A0A0A0MQA5; P68368	0	2	0.8975	0	1	1	932.956	1864.91	1864.9	0.54	0.0005	HCD (High Energy Collision Dissociation)	MS2	10.7931	50	100.599	42147	OFL003164-NC-a1A-b2A-tubulin.raw	F5	3.22
		FALSE	High	Sequest HT (A2)	Unambiguous	AVcMLSNTTAIAEAWAR	C3(Carbamidomethyl)	4	15	Q5FW91; P68369; Q52L87; A0A0A0MQA5	Q5FW91; Q3TIZ0; Q9JJZ2; A0A5S6QIR1; Q99KA2; P68369; Q9NY65; Q9D9Y2; P05213; P08537; Q15670; A0A5S6Q8M8; Q52L87; A0A0A0MQA5; P68368	0	2	0.9088	0	1	1	932.958	1864.91	1864.9	1.82	0.0017	HCD (High Energy Collision Dissociation)	MS2	2.18437	50	101.626	42651	OFL003164-NC-a1A-b2A-tubulin.raw	F5	3.07
		FALSE	High	Sequest HT (A2)	Unambiguous	AVcMLSNTTAIAEAWAR	C3(Carbamidomethyl)	4	15	Q5FW91; P68369; Q52L87; A0A0A0MQA5	Q5FW91; Q3TIZ0; Q9JJZ2; A0A5S6QIR1; Q99KA2; P68369; Q9NY65; Q9D9Y2; P05213; P08537; Q15670; A0A5S6Q8M8; Q52L87; A0A0A0MQA5; P68368	0	3	0.8305	0	1	1	622.306	1864.9	1864.9	-0.62	-0.00039	HCD (High Energy Collision Dissociation)	MS2	23.8718	50	102.216	43030	OFL003164-NC-a1A-b2A-tubulin.raw	F5	2.95
		FALSE	High	Sequest HT (A2)	Unambiguous	AVcMLSNTTAIAEAWAR	C3(Carbamidomethyl)	4	15	Q5FW91; P68369; Q52L87; A0A0A0MQA5	Q5FW91; Q3TIZ0; Q9JJZ2; A0A5S6QIR1; Q99KA2; P68369; Q9NY65; Q9D9Y2; P05213; P08537; Q15670; A0A5S6Q8M8; Q52L87; A0A0A0MQA5; P68368	0	3	0.8671	0	1	1	622.306	1864.9	1864.9	-0.33	-0.00021	HCD (High Energy Collision Dissociation)	MS2	39.3225	50	102.774	43411	OFL003164-NC-a1A-b2A-tubulin.raw	F5	2.86
		FALSE	High	Sequest HT (A2)	Unambiguous	AVcMLSNTTAIAEAWAR	C3(Carbamidomethyl)	4	15	Q5FW91; P68369; Q52L87; A0A0A0MQA5	Q5FW91; Q3TIZ0; Q9JJZ2; A0A5S6QIR1; Q99KA2; P68369; Q9NY65; Q9D9Y2; P05213; P08537; Q15670; A0A5S6Q8M8; Q52L87; A0A0A0MQA5; P68368	0	3	0.8521	0	1	1	622.306	1864.9	1864.9	-0.68	-0.00042	HCD (High Energy Collision Dissociation)	MS2	59.1536	50	100.565	42128	OFL003164-NC-a1A-b2A-tubulin.raw	F5	2.57
		FALSE	High	Sequest HT (A2)	Unambiguous	AVcMLSNTTAIAEAWAR	C3(Carbamidomethyl)	4	15	Q5FW91; P68369; Q52L87; A0A0A0MQA5	Q5FW91; Q3TIZ0; Q9JJZ2; A0A5S6QIR1; Q99KA2; P68369; Q9NY65; Q9D9Y2; P05213; P08537; Q15670; A0A5S6Q8M8; Q52L87; A0A0A0MQA5; P68368	0	3	0.8468	0	1	1	622.307	1864.91	1864.9	1.43	0.00089	HCD (High Energy Collision Dissociation)	MS2	0	50	103.606	43889	OFL003164-NC-a1A-b2A-tubulin.raw	F5	2.35
	FALSE	High	AVCMLSNTTAIAEAWAR	1xCarbamidomethyl [C3]; 1xOxidation [M4]	4	15	35	Q5FW91; P68369; Q52L87; A0A0A0MQA5	0	1880.9	High	4.43
		Checked	Confidence	Identifying Node	PSM Ambiguity	Annotated Sequence	Modifications	# Protein Groups	# Proteins	Master Protein Accessions	Protein Accessions	# Missed Cleavages	Charge	DeltaScore	DeltaCn	Rank	Search Engine Rank	m/z [Da]	MH+ [Da]	Theo. MH+ [Da]	DeltaM [ppm]	Deltam/z [Da]	Activation Type	MS Order	Isolation Interference [%]	Ion Inject Time [ms]	RT [min]	First Scan	Spectrum File	File ID	XCorr
		FALSE	High	Sequest HT (A2)	Unambiguous	AVcmLSNTTAIAEAWAR	C3(Carbamidomethyl); M4(Oxidation)	4	15	Q5FW91; P68369; Q52L87; A0A0A0MQA5	Q5FW91; Q3TIZ0; Q9JJZ2; A0A5S6QIR1; Q99KA2; P68369; Q9NY65; Q9D9Y2; P05213; P08537; Q15670; A0A5S6Q8M8; Q52L87; A0A0A0MQA5; P68368	0	3	0.7178	0	1	1	627.638	1880.9	1880.9	0.4	0.00025	HCD (High Energy Collision Dissociation)	MS2	0.601715	36.093	83.567	33772	OFL003164-NC-a1A-b2A-tubulin.raw	F5	4.43
		FALSE	High	Sequest HT (A2)	Unambiguous	AVcmLSNTTAIAEAWAR	C3(Carbamidomethyl); M4(Oxidation)	4	15	Q5FW91; P68369; Q52L87; A0A0A0MQA5	Q5FW91; Q3TIZ0; Q9JJZ2; A0A5S6QIR1; Q99KA2; P68369; Q9NY65; Q9D9Y2; P05213; P08537; Q15670; A0A5S6Q8M8; Q52L87; A0A0A0MQA5; P68368	0	2	0.756	0	1	1	940.953	1880.9	1880.9	0.15	0.00014	HCD (High Energy Collision Dissociation)	MS2	13.2841	17.201	83.7206	33850	OFL003164-NC-a1A-b2A-tubulin.raw	F5	3.73
		FALSE	High	Sequest HT (A2)	Unambiguous	AVcmLSNTTAIAEAWAR	C3(Carbamidomethyl); M4(Oxidation)	4	15	Q5FW91; P68369; Q52L87; A0A0A0MQA5	Q5FW91; Q3TIZ0; Q9JJZ2; A0A5S6QIR1; Q99KA2; P68369; Q9NY65; Q9D9Y2; P05213; P08537; Q15670; A0A5S6Q8M8; Q52L87; A0A0A0MQA5; P68368	0	3	0.7331	0	1	1	627.638	1880.9	1880.9	0.7	0.00044	HCD (High Energy Collision Dissociation)	MS2	12.459	50	94.8967	38999	OFL003164-NC-a1A-b2A-tubulin.raw	F5	3.41
		FALSE	High	Sequest HT (A2)	Unambiguous	AVcmLSNTTAIAEAWAR	C3(Carbamidomethyl); M4(Oxidation)	4	15	Q5FW91; P68369; Q52L87; A0A0A0MQA5	Q5FW91; Q3TIZ0; Q9JJZ2; A0A5S6QIR1; Q99KA2; P68369; Q9NY65; Q9D9Y2; P05213; P08537; Q15670; A0A5S6Q8M8; Q52L87; A0A0A0MQA5; P68368	0	3	0.6972	0	1	1	627.638	1880.9	1880.9	-0.59	-0.00037	HCD (High Energy Collision Dissociation)	MS2	57.23	50	83.0529	33488	OFL003164-NC-a1A-b2A-tubulin.raw	F5	3.17
		FALSE	High	Sequest HT (A2)	Unambiguous	AVcmLSNTTAIAEAWAR	C3(Carbamidomethyl); M4(Oxidation)	4	15	Q5FW91; P68369; Q52L87; A0A0A0MQA5	Q5FW91; Q3TIZ0; Q9JJZ2; A0A5S6QIR1; Q99KA2; P68369; Q9NY65; Q9D9Y2; P05213; P08537; Q15670; A0A5S6Q8M8; Q52L87; A0A0A0MQA5; P68368	0	3	0.7491	0	1	1	627.639	1880.9	1880.9	1.58	0.00099	HCD (High Energy Collision Dissociation)	MS2	0	50	84.4609	34177	OFL003164-NC-a1A-b2A-tubulin.raw	F5	2.91
		FALSE	High	Sequest HT (A2)	Unambiguous	AVcmLSNTTAIAEAWAR	C3(Carbamidomethyl); M4(Oxidation)	4	15	Q5FW91; P68369; Q52L87; A0A0A0MQA5	Q5FW91; Q3TIZ0; Q9JJZ2; A0A5S6QIR1; Q99KA2; P68369; Q9NY65; Q9D9Y2; P05213; P08537; Q15670; A0A5S6Q8M8; Q52L87; A0A0A0MQA5; P68368	0	3	0.7474	0	1	1	627.639	1880.9	1880.9	1.53	0.00096	HCD (High Energy Collision Dissociation)	MS2	14.3531	50	102.339	43117	OFL003164-NC-a1A-b2A-tubulin.raw	F5	2.89
		FALSE	High	Sequest HT (A2)	Unambiguous	AVcmLSNTTAIAEAWAR	C3(Carbamidomethyl); M4(Oxidation)	4	15	Q5FW91; P68369; Q52L87; A0A0A0MQA5	Q5FW91; Q3TIZ0; Q9JJZ2; A0A5S6QIR1; Q99KA2; P68369; Q9NY65; Q9D9Y2; P05213; P08537; Q15670; A0A5S6Q8M8; Q52L87; A0A0A0MQA5; P68368	0	2	0.7909	0	1	1	940.954	1880.9	1880.9	0.29	0.00028	HCD (High Energy Collision Dissociation)	MS2	0	50	96.578	39815	OFL003164-NC-a1A-b2A-tubulin.raw	F5	2.87
		FALSE	High	Sequest HT (A2)	Unambiguous	AVcmLSNTTAIAEAWAR	C3(Carbamidomethyl); M4(Oxidation)	4	15	Q5FW91; P68369; Q52L87; A0A0A0MQA5	Q5FW91; Q3TIZ0; Q9JJZ2; A0A5S6QIR1; Q99KA2; P68369; Q9NY65; Q9D9Y2; P05213; P08537; Q15670; A0A5S6Q8M8; Q52L87; A0A0A0MQA5; P68368	0	2	0.8421	0	1	1	940.953	1880.9	1880.9	-0.52	-0.00048	HCD (High Energy Collision Dissociation)	MS2	21.8434	50	83.0295	33475	OFL003164-NC-a1A-b2A-tubulin.raw	F5	2.85
		FALSE	High	Sequest HT (A2)	Unambiguous	AVcmLSNTTAIAEAWAR	C3(Carbamidomethyl); M4(Oxidation)	4	15	Q5FW91; P68369; Q52L87; A0A0A0MQA5	Q5FW91; Q3TIZ0; Q9JJZ2; A0A5S6QIR1; Q99KA2; P68369; Q9NY65; Q9D9Y2; P05213; P08537; Q15670; A0A5S6Q8M8; Q52L87; A0A0A0MQA5; P68368	0	2	0.7518	0	1	1	940.953	1880.9	1880.9	-0.09	-9e-05	HCD (High Energy Collision Dissociation)	MS2	21.4528	50	91.4711	37432	OFL003164-NC-a1A-b2A-tubulin.raw	F5	2.82
		FALSE	High	Sequest HT (A2)	Unambiguous	AVcmLSNTTAIAEAWAR	C3(Carbamidomethyl); M4(Oxidation)	4	15	Q5FW91; P68369; Q52L87; A0A0A0MQA5	Q5FW91; Q3TIZ0; Q9JJZ2; A0A5S6QIR1; Q99KA2; P68369; Q9NY65; Q9D9Y2; P05213; P08537; Q15670; A0A5S6Q8M8; Q52L87; A0A0A0MQA5; P68368	0	3	0.6992	0	1	1	627.638	1880.9	1880.9	-0.23	-0.00014	HCD (High Energy Collision Dissociation)	MS2	44.0438	50	96.4371	39722	OFL003164-NC-a1A-b2A-tubulin.raw	F5	2.66
		FALSE	High	Sequest HT (A2)	Unambiguous	AVcmLSNTTAIAEAWAR	C3(Carbamidomethyl); M4(Oxidation)	4	15	Q5FW91; P68369; Q52L87; A0A0A0MQA5	Q5FW91; Q3TIZ0; Q9JJZ2; A0A5S6QIR1; Q99KA2; P68369; Q9NY65; Q9D9Y2; P05213; P08537; Q15670; A0A5S6Q8M8; Q52L87; A0A0A0MQA5; P68368	0	3	0.7736	0	1	1	627.637	1880.9	1880.9	-0.77	-0.00048	HCD (High Energy Collision Dissociation)	MS2	26.2369	50	90.0419	36714	OFL003164-NC-a1A-b2A-tubulin.raw	F5	2.65
		FALSE	High	Sequest HT (A2)	Unambiguous	AVcmLSNTTAIAEAWAR	C3(Carbamidomethyl); M4(Oxidation)	4	15	Q5FW91; P68369; Q52L87; A0A0A0MQA5	Q5FW91; Q3TIZ0; Q9JJZ2; A0A5S6QIR1; Q99KA2; P68369; Q9NY65; Q9D9Y2; P05213; P08537; Q15670; A0A5S6Q8M8; Q52L87; A0A0A0MQA5; P68368	0	3	0.7192	0	1	1	627.638	1880.9	1880.9	0.38	0.00024	HCD (High Energy Collision Dissociation)	MS2	51.6349	50	98.5254	40864	OFL003164-NC-a1A-b2A-tubulin.raw	F5	2.6
		FALSE	High	Sequest HT (A2)	Unambiguous	AVcmLSNTTAIAEAWAR	C3(Carbamidomethyl); M4(Oxidation)	4	15	Q5FW91; P68369; Q52L87; A0A0A0MQA5	Q5FW91; Q3TIZ0; Q9JJZ2; A0A5S6QIR1; Q99KA2; P68369; Q9NY65; Q9D9Y2; P05213; P08537; Q15670; A0A5S6Q8M8; Q52L87; A0A0A0MQA5; P68368	0	2	0.7761	0	1	1	940.952	1880.9	1880.9	-1.09	-0.00102	HCD (High Energy Collision Dissociation)	MS2	0	50	93.0521	38252	OFL003164-NC-a1A-b2A-tubulin.raw	F5	2.59
		FALSE	High	Sequest HT (A2)	Unambiguous	AVcmLSNTTAIAEAWAR	C3(Carbamidomethyl); M4(Oxidation)	4	15	Q5FW91; P68369; Q52L87; A0A0A0MQA5	Q5FW91; Q3TIZ0; Q9JJZ2; A0A5S6QIR1; Q99KA2; P68369; Q9NY65; Q9D9Y2; P05213; P08537; Q15670; A0A5S6Q8M8; Q52L87; A0A0A0MQA5; P68368	0	3	0.7791	0	1	1	627.638	1880.9	1880.9	-0.35	-0.00022	HCD (High Energy Collision Dissociation)	MS2	42.3077	50	94.3782	38756	OFL003164-NC-a1A-b2A-tubulin.raw	F5	2.58
		FALSE	High	Sequest HT (A2)	Unambiguous	AVcmLSNTTAIAEAWAR	C3(Carbamidomethyl); M4(Oxidation)	4	15	Q5FW91; P68369; Q52L87; A0A0A0MQA5	Q5FW91; Q3TIZ0; Q9JJZ2; A0A5S6QIR1; Q99KA2; P68369; Q9NY65; Q9D9Y2; P05213; P08537; Q15670; A0A5S6Q8M8; Q52L87; A0A0A0MQA5; P68368	0	2	0.6318	0	1	1	940.955	1880.9	1880.9	2.09	0.00197	HCD (High Energy Collision Dissociation)	MS2	24.1526	50	95.3009	39243	OFL003164-NC-a1A-b2A-tubulin.raw	F5	2.58
		FALSE	High	Sequest HT (A2)	Unambiguous	AVcmLSNTTAIAEAWAR	C3(Carbamidomethyl); M4(Oxidation)	4	15	Q5FW91; P68369; Q52L87; A0A0A0MQA5	Q5FW91; Q3TIZ0; Q9JJZ2; A0A5S6QIR1; Q99KA2; P68369; Q9NY65; Q9D9Y2; P05213; P08537; Q15670; A0A5S6Q8M8; Q52L87; A0A0A0MQA5; P68368	0	3	0.7352	0	1	1	627.649	1880.93	1880.9	17.7	0.01109	HCD (High Energy Collision Dissociation)	MS2	58.5709	50	102.112	42961	OFL003164-NC-a1A-b2A-tubulin.raw	F5	2.53
		FALSE	High	Sequest HT (A2)	Unambiguous	AVcmLSNTTAIAEAWAR	C3(Carbamidomethyl); M4(Oxidation)	4	15	Q5FW91; P68369; Q52L87; A0A0A0MQA5	Q5FW91; Q3TIZ0; Q9JJZ2; A0A5S6QIR1; Q99KA2; P68369; Q9NY65; Q9D9Y2; P05213; P08537; Q15670; A0A5S6Q8M8; Q52L87; A0A0A0MQA5; P68368	0	2	0.7033	0	1	1	940.955	1880.9	1880.9	1.5	0.00141	HCD (High Energy Collision Dissociation)	MS2	52.128	50	97.1813	40136	OFL003164-NC-a1A-b2A-tubulin.raw	F5	2.46
		FALSE	High	Sequest HT (A2)	Unambiguous	AVcmLSNTTAIAEAWAR	C3(Carbamidomethyl); M4(Oxidation)	4	15	Q5FW91; P68369; Q52L87; A0A0A0MQA5	Q5FW91; Q3TIZ0; Q9JJZ2; A0A5S6QIR1; Q99KA2; P68369; Q9NY65; Q9D9Y2; P05213; P08537; Q15670; A0A5S6Q8M8; Q52L87; A0A0A0MQA5; P68368	0	2	0.7551	0	1	1	940.952	1880.9	1880.9	-1.65	-0.00155	HCD (High Energy Collision Dissociation)	MS2	0	50	94.5774	38846	OFL003164-NC-a1A-b2A-tubulin.raw	F5	2.45
		FALSE	High	Sequest HT (A2)	Unambiguous	AVcmLSNTTAIAEAWAR	C3(Carbamidomethyl); M4(Oxidation)	4	15	Q5FW91; P68369; Q52L87; A0A0A0MQA5	Q5FW91; Q3TIZ0; Q9JJZ2; A0A5S6QIR1; Q99KA2; P68369; Q9NY65; Q9D9Y2; P05213; P08537; Q15670; A0A5S6Q8M8; Q52L87; A0A0A0MQA5; P68368	0	2	0.873	0	1	1	940.953	1880.9	1880.9	-0.8	-0.00075	HCD (High Energy Collision Dissociation)	MS2	9.33693	50	89.8858	36632	OFL003164-NC-a1A-b2A-tubulin.raw	F5	2.44
		FALSE	High	Sequest HT (A2)	Unambiguous	AVcmLSNTTAIAEAWAR	C3(Carbamidomethyl); M4(Oxidation)	4	15	Q5FW91; P68369; Q52L87; A0A0A0MQA5	Q5FW91; Q3TIZ0; Q9JJZ2; A0A5S6QIR1; Q99KA2; P68369; Q9NY65; Q9D9Y2; P05213; P08537; Q15670; A0A5S6Q8M8; Q52L87; A0A0A0MQA5; P68368	0	3	0.7336	0	1	1	627.638	1880.9	1880.9	0.1	6e-05	HCD (High Energy Collision Dissociation)	MS2	9.61177	50	89.0145	36284	OFL003164-NC-a1A-b2A-tubulin.raw	F5	2.44
		FALSE	High	Sequest HT (A2)	Unambiguous	AVcmLSNTTAIAEAWAR	C3(Carbamidomethyl); M4(Oxidation)	4	15	Q5FW91; P68369; Q52L87; A0A0A0MQA5	Q5FW91; Q3TIZ0; Q9JJZ2; A0A5S6QIR1; Q99KA2; P68369; Q9NY65; Q9D9Y2; P05213; P08537; Q15670; A0A5S6Q8M8; Q52L87; A0A0A0MQA5; P68368	0	2	0.7737	0	1	1	940.955	1880.9	1880.9	1.91	0.0018	HCD (High Energy Collision Dissociation)	MS2	37.8292	50	92.0054	37703	OFL003164-NC-a1A-b2A-tubulin.raw	F5	2.43
		FALSE	High	Sequest HT (A2)	Unambiguous	AVcmLSNTTAIAEAWAR	C3(Carbamidomethyl); M4(Oxidation)	4	15	Q5FW91; P68369; Q52L87; A0A0A0MQA5	Q5FW91; Q3TIZ0; Q9JJZ2; A0A5S6QIR1; Q99KA2; P68369; Q9NY65; Q9D9Y2; P05213; P08537; Q15670; A0A5S6Q8M8; Q52L87; A0A0A0MQA5; P68368	0	3	0.5649	0	1	1	627.638	1880.9	1880.9	-0.38	-0.00024	HCD (High Energy Collision Dissociation)	MS2	0	50	95.3999	39293	OFL003164-NC-a1A-b2A-tubulin.raw	F5	2.39
		FALSE	High	Sequest HT (A2)	Unambiguous	AVcmLSNTTAIAEAWAR	C3(Carbamidomethyl); M4(Oxidation)	4	15	Q5FW91; P68369; Q52L87; A0A0A0MQA5	Q5FW91; Q3TIZ0; Q9JJZ2; A0A5S6QIR1; Q99KA2; P68369; Q9NY65; Q9D9Y2; P05213; P08537; Q15670; A0A5S6Q8M8; Q52L87; A0A0A0MQA5; P68368	0	3	0.7899	0	1	1	627.638	1880.9	1880.9	-0.05	-3e-05	HCD (High Energy Collision Dissociation)	MS2	19.7345	50	96.9731	40003	OFL003164-NC-a1A-b2A-tubulin.raw	F5	2.38
		FALSE	High	Sequest HT (A2)	Unambiguous	AVcmLSNTTAIAEAWAR	C3(Carbamidomethyl); M4(Oxidation)	4	15	Q5FW91; P68369; Q52L87; A0A0A0MQA5	Q5FW91; Q3TIZ0; Q9JJZ2; A0A5S6QIR1; Q99KA2; P68369; Q9NY65; Q9D9Y2; P05213; P08537; Q15670; A0A5S6Q8M8; Q52L87; A0A0A0MQA5; P68368	0	3	0.7669	0	1	1	627.638	1880.9	1880.9	0.18	0.00011	HCD (High Energy Collision Dissociation)	MS2	50.8224	50	87.5495	35583	OFL003164-NC-a1A-b2A-tubulin.raw	F5	2.36
		FALSE	High	Sequest HT (A2)	Unambiguous	AVcmLSNTTAIAEAWAR	C3(Carbamidomethyl); M4(Oxidation)	4	15	Q5FW91; P68369; Q52L87; A0A0A0MQA5	Q5FW91; Q3TIZ0; Q9JJZ2; A0A5S6QIR1; Q99KA2; P68369; Q9NY65; Q9D9Y2; P05213; P08537; Q15670; A0A5S6Q8M8; Q52L87; A0A0A0MQA5; P68368	0	2	0.8112	0	1	1	940.953	1880.9	1880.9	-0.61	-0.00057	HCD (High Energy Collision Dissociation)	MS2	77.0136	50	89.0169	36286	OFL003164-NC-a1A-b2A-tubulin.raw	F5	2.33
		FALSE	High	Sequest HT (A2)	Unambiguous	AVcmLSNTTAIAEAWAR	C3(Carbamidomethyl); M4(Oxidation)	4	15	Q5FW91; P68369; Q52L87; A0A0A0MQA5	Q5FW91; Q3TIZ0; Q9JJZ2; A0A5S6QIR1; Q99KA2; P68369; Q9NY65; Q9D9Y2; P05213; P08537; Q15670; A0A5S6Q8M8; Q52L87; A0A0A0MQA5; P68368	0	3	0.694	0	1	1	627.638	1880.9	1880.9	0.08	5e-05	HCD (High Energy Collision Dissociation)	MS2	26.238	50	86.9403	35247	OFL003164-NC-a1A-b2A-tubulin.raw	F5	2.32
		FALSE	High	Sequest HT (A2)	Unambiguous	AVcmLSNTTAIAEAWAR	C3(Carbamidomethyl); M4(Oxidation)	4	15	Q5FW91; P68369; Q52L87; A0A0A0MQA5	Q5FW91; Q3TIZ0; Q9JJZ2; A0A5S6QIR1; Q99KA2; P68369; Q9NY65; Q9D9Y2; P05213; P08537; Q15670; A0A5S6Q8M8; Q52L87; A0A0A0MQA5; P68368	0	2	0.8233	0	1	1	940.954	1880.9	1880.9	0.98	0.00092	HCD (High Energy Collision Dissociation)	MS2	62.0733	50	97.3912	40260	OFL003164-NC-a1A-b2A-tubulin.raw	F5	2.32
		FALSE	High	Sequest HT (A2)	Unambiguous	AVcmLSNTTAIAEAWAR	C3(Carbamidomethyl); M4(Oxidation)	4	15	Q5FW91; P68369; Q52L87; A0A0A0MQA5	Q5FW91; Q3TIZ0; Q9JJZ2; A0A5S6QIR1; Q99KA2; P68369; Q9NY65; Q9D9Y2; P05213; P08537; Q15670; A0A5S6Q8M8; Q52L87; A0A0A0MQA5; P68368	0	3	0.7137	0	1	1	627.638	1880.9	1880.9	0.32	0.0002	HCD (High Energy Collision Dissociation)	MS2	24.1108	50	97.525	40344	OFL003164-NC-a1A-b2A-tubulin.raw	F5	2.27
		FALSE	High	Sequest HT (A2)	Unambiguous	AVcmLSNTTAIAEAWAR	C3(Carbamidomethyl); M4(Oxidation)	4	15	Q5FW91; P68369; Q52L87; A0A0A0MQA5	Q5FW91; Q3TIZ0; Q9JJZ2; A0A5S6QIR1; Q99KA2; P68369; Q9NY65; Q9D9Y2; P05213; P08537; Q15670; A0A5S6Q8M8; Q52L87; A0A0A0MQA5; P68368	0	2	0.808	0	1	1	940.965	1880.92	1880.9	12.93	0.01216	HCD (High Energy Collision Dissociation)	MS2	21.2678	50	96.9743	40004	OFL003164-NC-a1A-b2A-tubulin.raw	F5	2.24
		FALSE	High	Sequest HT (A2)	Unambiguous	AVcmLSNTTAIAEAWAR	C3(Carbamidomethyl); M4(Oxidation)	4	15	Q5FW91; P68369; Q52L87; A0A0A0MQA5	Q5FW91; Q3TIZ0; Q9JJZ2; A0A5S6QIR1; Q99KA2; P68369; Q9NY65; Q9D9Y2; P05213; P08537; Q15670; A0A5S6Q8M8; Q52L87; A0A0A0MQA5; P68368	0	2	0.8072	0	1	1	940.955	1880.9	1880.9	1.44	0.00136	HCD (High Energy Collision Dissociation)	MS2	37.2621	50	98.771	41029	OFL003164-NC-a1A-b2A-tubulin.raw	F5	2.23
		FALSE	High	Sequest HT (A2)	Unambiguous	AVcmLSNTTAIAEAWAR	C3(Carbamidomethyl); M4(Oxidation)	4	15	Q5FW91; P68369; Q52L87; A0A0A0MQA5	Q5FW91; Q3TIZ0; Q9JJZ2; A0A5S6QIR1; Q99KA2; P68369; Q9NY65; Q9D9Y2; P05213; P08537; Q15670; A0A5S6Q8M8; Q52L87; A0A0A0MQA5; P68368	0	2	0.8514	0	1	1	940.953	1880.9	1880.9	-0.13	-0.00012	HCD (High Energy Collision Dissociation)	MS2	0	50	86.1276	34884	OFL003164-NC-a1A-b2A-tubulin.raw	F5	2.22
		FALSE	High	Sequest HT (A2)	Unambiguous	AVcmLSNTTAIAEAWAR	C3(Carbamidomethyl); M4(Oxidation)	4	15	Q5FW91; P68369; Q52L87; A0A0A0MQA5	Q5FW91; Q3TIZ0; Q9JJZ2; A0A5S6QIR1; Q99KA2; P68369; Q9NY65; Q9D9Y2; P05213; P08537; Q15670; A0A5S6Q8M8; Q52L87; A0A0A0MQA5; P68368	0	2	0.8374	0	1	1	940.953	1880.9	1880.9	-0.14	-0.00013	HCD (High Energy Collision Dissociation)	MS2	65.8405	50	97.7572	40489	OFL003164-NC-a1A-b2A-tubulin.raw	F5	2.03
		FALSE	High	Sequest HT (A2)	Unambiguous	AVcmLSNTTAIAEAWAR	C3(Carbamidomethyl); M4(Oxidation)	4	15	Q5FW91; P68369; Q52L87; A0A0A0MQA5	Q5FW91; Q3TIZ0; Q9JJZ2; A0A5S6QIR1; Q99KA2; P68369; Q9NY65; Q9D9Y2; P05213; P08537; Q15670; A0A5S6Q8M8; Q52L87; A0A0A0MQA5; P68368	0	2	0.806	0	1	1	940.954	1880.9	1880.9	0.29	0.00028	HCD (High Energy Collision Dissociation)	MS2	29.9651	50	87.9225	35780	OFL003164-NC-a1A-b2A-tubulin.raw	F5	2.01
		FALSE	High	Sequest HT (A2)	Unambiguous	AVcmLSNTTAIAEAWAR	C3(Carbamidomethyl); M4(Oxidation)	4	15	Q5FW91; P68369; Q52L87; A0A0A0MQA5	Q5FW91; Q3TIZ0; Q9JJZ2; A0A5S6QIR1; Q99KA2; P68369; Q9NY65; Q9D9Y2; P05213; P08537; Q15670; A0A5S6Q8M8; Q52L87; A0A0A0MQA5; P68368	0	2	0.6927	0	1	1	940.953	1880.9	1880.9	0.18	0.00017	HCD (High Energy Collision Dissociation)	MS2	38.5029	50	90.4836	36924	OFL003164-NC-a1A-b2A-tubulin.raw	F5	1.92
		FALSE	High	Sequest HT (A2)	Unambiguous	AVcmLSNTTAIAEAWAR	C3(Carbamidomethyl); M4(Oxidation)	4	15	Q5FW91; P68369; Q52L87; A0A0A0MQA5	Q5FW91; Q3TIZ0; Q9JJZ2; A0A5S6QIR1; Q99KA2; P68369; Q9NY65; Q9D9Y2; P05213; P08537; Q15670; A0A5S6Q8M8; Q52L87; A0A0A0MQA5; P68368	0	2	0.6966	0	1	1	940.956	1880.9	1880.9	2.7	0.00254	HCD (High Energy Collision Dissociation)	MS2	34.1153	50	88.438	36026	OFL003164-NC-a1A-b2A-tubulin.raw	F5	1.78
	FALSE	High	KLADQCTGLQGFLVFHSFGGGTGSGFTSLLMER	1xCarbamidomethyl [C6]	2	6	4	P68369; Q52L87	1	3518.72	High	9.56
		Checked	Confidence	Identifying Node	PSM Ambiguity	Annotated Sequence	Modifications	# Protein Groups	# Proteins	Master Protein Accessions	Protein Accessions	# Missed Cleavages	Charge	DeltaScore	DeltaCn	Rank	Search Engine Rank	m/z [Da]	MH+ [Da]	Theo. MH+ [Da]	DeltaM [ppm]	Deltam/z [Da]	Activation Type	MS Order	Isolation Interference [%]	Ion Inject Time [ms]	RT [min]	First Scan	Spectrum File	File ID	XCorr
		FALSE	High	Sequest HT (A2)	Unambiguous	KLADQcTGLQGFLVFHSFGGGTGSGFTSLLMER	C6(Carbamidomethyl)	2	6	P68369; Q52L87	Q99KA2; A0A2R8VHF3; P68369; P05213; P08537; Q52L87	1	4	0.7782	0	1	1	880.435	3518.72	3518.72	-0.45	-0.0004	HCD (High Energy Collision Dissociation)	MS2	0	8.576	110.182	47934	OFL003164-NC-a1A-b2A-tubulin.raw	F5	9.56
		FALSE	High	Sequest HT (A2)	Unambiguous	KLADQcTGLQGFLVFHSFGGGTGSGFTSLLMER	C6(Carbamidomethyl)	2	6	P68369; Q52L87	Q99KA2; A0A2R8VHF3; P68369; P05213; P08537; Q52L87	1	3	0.8138	0	1	1	1173.58	3518.72	3518.72	-0.64	-0.00075	HCD (High Energy Collision Dissociation)	MS2	0	50	110.153	47914	OFL003164-NC-a1A-b2A-tubulin.raw	F5	8
		FALSE	High	Sequest HT (A2)	Unambiguous	KLADQcTGLQGFLVFHSFGGGTGSGFTSLLMER	C6(Carbamidomethyl)	2	6	P68369; Q52L87	Q99KA2; A0A2R8VHF3; P68369; P05213; P08537; Q52L87	1	4	0.7319	0	1	1	880.436	3518.72	3518.72	0.81	0.00071	HCD (High Energy Collision Dissociation)	MS2	5.41808	50	111.294	48584	OFL003164-NC-a1A-b2A-tubulin.raw	F5	4.14
		FALSE	High	Sequest HT (A2)	Unambiguous	KLADQcTGLQGFLVFHSFGGGTGSGFTSLLMER	C6(Carbamidomethyl)	2	6	P68369; Q52L87	Q99KA2; A0A2R8VHF3; P68369; P05213; P08537; Q52L87	1	3	0.8089	0	1	1	1173.58	3518.73	3518.72	1.91	0.00224	HCD (High Energy Collision Dissociation)	MS2	5.13819	50	110.855	48312	OFL003164-NC-a1A-b2A-tubulin.raw	F5	2.46
	FALSE	High	KLADQCTGLQGFLVFHSFGGGTGSGFTSLLMER	1xCarbamidomethyl [C6]; 1xOxidation [M31]	2	6	1	P68369; Q52L87	1	3534.71	High	5.29
		Checked	Confidence	Identifying Node	PSM Ambiguity	Annotated Sequence	Modifications	# Protein Groups	# Proteins	Master Protein Accessions	Protein Accessions	# Missed Cleavages	Charge	DeltaScore	DeltaCn	Rank	Search Engine Rank	m/z [Da]	MH+ [Da]	Theo. MH+ [Da]	DeltaM [ppm]	Deltam/z [Da]	Activation Type	MS Order	Isolation Interference [%]	Ion Inject Time [ms]	RT [min]	First Scan	Spectrum File	File ID	XCorr
		FALSE	High	Sequest HT (A2)	Unambiguous	KLADQcTGLQGFLVFHSFGGGTGSGFTSLLmER	C6(Carbamidomethyl); M31(Oxidation)	2	6	P68369; Q52L87	Q99KA2; A0A2R8VHF3; P68369; P05213; P08537; Q52L87	1	4	0.7599	0	1	1	884.435	3534.72	3534.71	1.41	0.00125	HCD (High Energy Collision Dissociation)	MS2	2.096	50	108.357	46733	OFL003164-NC-a1A-b2A-tubulin.raw	F5	5.29
	FALSE	High	LADQCTGLQGFLVFHSFGGGTGSGFTSLLMER	1xCarbamidomethyl [C5]	2	6	3	P68369; Q52L87	0	3390.62	High	5.82
		Checked	Confidence	Identifying Node	PSM Ambiguity	Annotated Sequence	Modifications	# Protein Groups	# Proteins	Master Protein Accessions	Protein Accessions	# Missed Cleavages	Charge	DeltaScore	DeltaCn	Rank	Search Engine Rank	m/z [Da]	MH+ [Da]	Theo. MH+ [Da]	DeltaM [ppm]	Deltam/z [Da]	Activation Type	MS Order	Isolation Interference [%]	Ion Inject Time [ms]	RT [min]	First Scan	Spectrum File	File ID	XCorr
		FALSE	High	Sequest HT (A2)	Unambiguous	LADQcTGLQGFLVFHSFGGGTGSGFTSLLMER	C5(Carbamidomethyl)	2	6	P68369; Q52L87	Q99KA2; A0A2R8VHF3; P68369; P05213; P08537; Q52L87	0	3	0.1186	0	1	1	1130.88	3390.62	3390.62	-0.12	-0.00013	HCD (High Energy Collision Dissociation)	MS2	0	1.929	113.784	50079	OFL003164-NC-a1A-b2A-tubulin.raw	F5	5.82
		FALSE	High	Sequest HT (A2)	Unambiguous	LADQcTGLQGFLVFHSFGGGTGSGFTSLLMER	C5(Carbamidomethyl)	2	6	P68369; Q52L87	Q99KA2; A0A2R8VHF3; P68369; P05213; P08537; Q52L87	0	4	0.227	0	1	1	848.413	3390.63	3390.62	2.06	0.00174	HCD (High Energy Collision Dissociation)	MS2	11.9166	50	113.731	50047	OFL003164-NC-a1A-b2A-tubulin.raw	F5	5.33
		FALSE	High	Sequest HT (A2)	Unambiguous	LADQcTGLQGFLVFHSFGGGTGSGFTSLLMER	C5(Carbamidomethyl)	2	6	P68369; Q52L87	Q99KA2; A0A2R8VHF3; P68369; P05213; P08537; Q52L87	0	3	0.0544	0	1	1	1130.88	3390.63	3390.62	0.86	0.00097	HCD (High Energy Collision Dissociation)	MS2	5.64527	50	114.198	50340	OFL003164-NC-a1A-b2A-tubulin.raw	F5	4.96
	FALSE	High	LADQCTGLQGFLVFHSFGGGTGSGFTSLLMER	1xCarbamidomethyl [C5]; 1xOxidation [M30]	2	6	2	P68369; Q52L87	0	3406.62	High	5.73
		Checked	Confidence	Identifying Node	PSM Ambiguity	Annotated Sequence	Modifications	# Protein Groups	# Proteins	Master Protein Accessions	Protein Accessions	# Missed Cleavages	Charge	DeltaScore	DeltaCn	Rank	Search Engine Rank	m/z [Da]	MH+ [Da]	Theo. MH+ [Da]	DeltaM [ppm]	Deltam/z [Da]	Activation Type	MS Order	Isolation Interference [%]	Ion Inject Time [ms]	RT [min]	First Scan	Spectrum File	File ID	XCorr
		FALSE	High	Sequest HT (A2)	Unambiguous	LADQcTGLQGFLVFHSFGGGTGSGFTSLLmER	C5(Carbamidomethyl); M30(Oxidation)	2	6	P68369; Q52L87	Q99KA2; A0A2R8VHF3; P68369; P05213; P08537; Q52L87	0	3	0.1065	0	1	1	1136.21	3406.62	3406.62	0.54	0.00062	HCD (High Energy Collision Dissociation)	MS2	0	50	111.784	48885	OFL003164-NC-a1A-b2A-tubulin.raw	F5	5.73
		FALSE	High	Sequest HT (A2)	Unambiguous	LADQcTGLQGFLVFHSFGGGTGSGFTSLLmER	C5(Carbamidomethyl); M30(Oxidation)	2	6	P68369; Q52L87	Q99KA2; A0A2R8VHF3; P68369; P05213; P08537; Q52L87	0	4	0.1921	0	1	1	852.41	3406.62	3406.62	0.2	0.00017	HCD (High Energy Collision Dissociation)	MS2	9.54899	50	111.805	48899	OFL003164-NC-a1A-b2A-tubulin.raw	F5	5.57
	FALSE	High	LDHKFDLMYAK		7	23	28	Q5FW91; Q3UX10; P68369; B9DGT7; Q52L87; A0A0A0MQA5; A0A5S6QQ85	1	1380.7	High	4.73
		Checked	Confidence	Identifying Node	PSM Ambiguity	Annotated Sequence	Modifications	# Protein Groups	# Proteins	Master Protein Accessions	Protein Accessions	# Missed Cleavages	Charge	DeltaScore	DeltaCn	Rank	Search Engine Rank	m/z [Da]	MH+ [Da]	Theo. MH+ [Da]	DeltaM [ppm]	Deltam/z [Da]	Activation Type	MS Order	Isolation Interference [%]	Ion Inject Time [ms]	RT [min]	First Scan	Spectrum File	File ID	XCorr
		FALSE	High	Sequest HT (A2)	Unambiguous	LDHKFDLMYAK		6	17	Q5FW91; Q3UX10; P68369; Q52L87; A0A0A0MQA5; A0A5S6QQ85	Q5FW91; Q3TIZ0; Q9JJZ2; A0A5S6QIR1; Q99KA2; Q3UX10; P68369; Q9NY65; Q9D9Y2; P05213; P08537; Q15670; A0A5S6Q8M8; Q52L87; A0A0A0MQA5; A0A5S6QQ85; P68368	1	2	0	0	1	1	690.853	1380.7	1380.7	-0.05	-3e-05	HCD (High Energy Collision Dissociation)	MS2	0	23.863	39.2934	13617	OFL003164-NC-a1A-b2A-tubulin.raw	F5	4.73
		FALSE	High	Sequest HT (A2)	Unambiguous	IDHKFDLMYAK		2	6	B9DGT7	Q944I2; A0A178UGA1; A0A178UXP7; B9DHQ0; B9DGT7; Q0WLQ5	1	2		0	1	2	690.853	1380.7	1380.7	-0.05	-3e-05	HCD (High Energy Collision Dissociation)	MS2	0	23.863	39.2934	13617	OFL003164-NC-a1A-b2A-tubulin.raw	F5	4.73
		FALSE	High	Sequest HT (A2)	Unambiguous	LDHKFDLMYAK		6	17	Q5FW91; Q3UX10; P68369; Q52L87; A0A0A0MQA5; A0A5S6QQ85	Q5FW91; Q3TIZ0; Q9JJZ2; A0A5S6QIR1; Q99KA2; Q3UX10; P68369; Q9NY65; Q9D9Y2; P05213; P08537; Q15670; A0A5S6Q8M8; Q52L87; A0A0A0MQA5; A0A5S6QQ85; P68368	1	3	0	0	1	1	460.904	1380.7	1380.7	-0.5	-0.00023	HCD (High Energy Collision Dissociation)	MS2	0	4.949	38.778	13437	OFL003164-NC-a1A-b2A-tubulin.raw	F5	4.15
		FALSE	High	Sequest HT (A2)	Unambiguous	IDHKFDLMYAK		2	6	B9DGT7	Q944I2; A0A178UGA1; A0A178UXP7; B9DHQ0; B9DGT7; Q0WLQ5	1	3		0	1	2	460.904	1380.7	1380.7	-0.5	-0.00023	HCD (High Energy Collision Dissociation)	MS2	0	4.949	38.778	13437	OFL003164-NC-a1A-b2A-tubulin.raw	F5	4.15
		FALSE	High	Sequest HT (A2)	Unambiguous	IDHKFDLMYAK		2	6	B9DGT7	Q944I2; A0A178UGA1; A0A178UXP7; B9DHQ0; B9DGT7; Q0WLQ5	1	3		0	1	2	460.904	1380.7	1380.7	-0.67	-0.00031	HCD (High Energy Collision Dissociation)	MS2	0	50	41.3202	14437	OFL003164-NC-a1A-b2A-tubulin.raw	F5	3.95
		FALSE	High	Sequest HT (A2)	Unambiguous	LDHKFDLMYAK		6	17	Q5FW91; Q3UX10; P68369; Q52L87; A0A0A0MQA5; A0A5S6QQ85	Q5FW91; Q3TIZ0; Q9JJZ2; A0A5S6QIR1; Q99KA2; Q3UX10; P68369; Q9NY65; Q9D9Y2; P05213; P08537; Q15670; A0A5S6Q8M8; Q52L87; A0A0A0MQA5; A0A5S6QQ85; P68368	1	3	0	0	1	1	460.904	1380.7	1380.7	-0.67	-0.00031	HCD (High Energy Collision Dissociation)	MS2	0	50	41.3202	14437	OFL003164-NC-a1A-b2A-tubulin.raw	F5	3.95
		FALSE	High	Sequest HT (A2)	Unambiguous	IDHKFDLMYAK		2	6	B9DGT7	Q944I2; A0A178UGA1; A0A178UXP7; B9DHQ0; B9DGT7; Q0WLQ5	1	3	0	0	1	1	460.904	1380.7	1380.7	-0.43	-0.0002	HCD (High Energy Collision Dissociation)	MS2	0.461153	6.958	39.2837	13612	OFL003164-NC-a1A-b2A-tubulin.raw	F5	3.93
		FALSE	High	Sequest HT (A2)	Unambiguous	LDHKFDLMYAK		6	17	Q5FW91; Q3UX10; P68369; Q52L87; A0A0A0MQA5; A0A5S6QQ85	Q5FW91; Q3TIZ0; Q9JJZ2; A0A5S6QIR1; Q99KA2; Q3UX10; P68369; Q9NY65; Q9D9Y2; P05213; P08537; Q15670; A0A5S6Q8M8; Q52L87; A0A0A0MQA5; A0A5S6QQ85; P68368	1	3		0	1	2	460.904	1380.7	1380.7	-0.43	-0.0002	HCD (High Energy Collision Dissociation)	MS2	0.461153	6.958	39.2837	13612	OFL003164-NC-a1A-b2A-tubulin.raw	F5	3.93
		FALSE	High	Sequest HT (A2)	Unambiguous	LDHKFDLMYAK		6	17	Q5FW91; Q3UX10; P68369; Q52L87; A0A0A0MQA5; A0A5S6QQ85	Q5FW91; Q3TIZ0; Q9JJZ2; A0A5S6QIR1; Q99KA2; Q3UX10; P68369; Q9NY65; Q9D9Y2; P05213; P08537; Q15670; A0A5S6Q8M8; Q52L87; A0A0A0MQA5; A0A5S6QQ85; P68368	1	2	0	0	1	1	690.852	1380.7	1380.7	-0.4	-0.00028	HCD (High Energy Collision Dissociation)	MS2	0	14.467	38.785	13440	OFL003164-NC-a1A-b2A-tubulin.raw	F5	3.85
		FALSE	High	Sequest HT (A2)	Unambiguous	IDHKFDLMYAK		2	6	B9DGT7	Q944I2; A0A178UGA1; A0A178UXP7; B9DHQ0; B9DGT7; Q0WLQ5	1	2		0	1	2	690.852	1380.7	1380.7	-0.4	-0.00028	HCD (High Energy Collision Dissociation)	MS2	0	14.467	38.785	13440	OFL003164-NC-a1A-b2A-tubulin.raw	F5	3.85
		FALSE	High	Sequest HT (A2)	Unambiguous	LDHKFDLMYAK		6	17	Q5FW91; Q3UX10; P68369; Q52L87; A0A0A0MQA5; A0A5S6QQ85	Q5FW91; Q3TIZ0; Q9JJZ2; A0A5S6QIR1; Q99KA2; Q3UX10; P68369; Q9NY65; Q9D9Y2; P05213; P08537; Q15670; A0A5S6Q8M8; Q52L87; A0A0A0MQA5; A0A5S6QQ85; P68368	1	2	0	0	1	1	690.853	1380.7	1380.7	0.51	0.00035	HCD (High Energy Collision Dissociation)	MS2	0	50	41.3592	14450	OFL003164-NC-a1A-b2A-tubulin.raw	F5	3.27
		FALSE	High	Sequest HT (A2)	Unambiguous	IDHKFDLMYAK		2	6	B9DGT7	Q944I2; A0A178UGA1; A0A178UXP7; B9DHQ0; B9DGT7; Q0WLQ5	1	2		0	1	2	690.853	1380.7	1380.7	0.51	0.00035	HCD (High Energy Collision Dissociation)	MS2	0	50	41.3592	14450	OFL003164-NC-a1A-b2A-tubulin.raw	F5	3.27
		FALSE	High	Sequest HT (A2)	Unambiguous	IDHKFDLMYAK		2	6	B9DGT7	Q944I2; A0A178UGA1; A0A178UXP7; B9DHQ0; B9DGT7; Q0WLQ5	1	2	0	0	1	1	690.853	1380.7	1380.7	0.48	0.00033	HCD (High Energy Collision Dissociation)	MS2	5.90381	50	38.2829	13261	OFL003164-NC-a1A-b2A-tubulin.raw	F5	3.17
		FALSE	High	Sequest HT (A2)	Unambiguous	LDHKFDLMYAK		6	17	Q5FW91; Q3UX10; P68369; Q52L87; A0A0A0MQA5; A0A5S6QQ85	Q5FW91; Q3TIZ0; Q9JJZ2; A0A5S6QIR1; Q99KA2; Q3UX10; P68369; Q9NY65; Q9D9Y2; P05213; P08537; Q15670; A0A5S6Q8M8; Q52L87; A0A0A0MQA5; A0A5S6QQ85; P68368	1	2		0	1	2	690.853	1380.7	1380.7	0.48	0.00033	HCD (High Energy Collision Dissociation)	MS2	5.90381	50	38.2829	13261	OFL003164-NC-a1A-b2A-tubulin.raw	F5	3.17
		FALSE	High	Sequest HT (A2)	Unambiguous	IDHKFDLMYAK		2	6	B9DGT7	Q944I2; A0A178UGA1; A0A178UXP7; B9DHQ0; B9DGT7; Q0WLQ5	1	3	0	0	1	1	460.904	1380.7	1380.7	-0.11	-5e-05	HCD (High Energy Collision Dissociation)	MS2	19.4338	50	38.2718	13255	OFL003164-NC-a1A-b2A-tubulin.raw	F5	3.1
		FALSE	High	Sequest HT (A2)	Unambiguous	LDHKFDLMYAK		6	17	Q5FW91; Q3UX10; P68369; Q52L87; A0A0A0MQA5; A0A5S6QQ85	Q5FW91; Q3TIZ0; Q9JJZ2; A0A5S6QIR1; Q99KA2; Q3UX10; P68369; Q9NY65; Q9D9Y2; P05213; P08537; Q15670; A0A5S6Q8M8; Q52L87; A0A0A0MQA5; A0A5S6QQ85; P68368	1	3		0	1	2	460.904	1380.7	1380.7	-0.11	-5e-05	HCD (High Energy Collision Dissociation)	MS2	19.4338	50	38.2718	13255	OFL003164-NC-a1A-b2A-tubulin.raw	F5	3.1
		FALSE	High	Sequest HT (A2)	Unambiguous	LDHKFDLMYAK		6	17	Q5FW91; Q3UX10; P68369; Q52L87; A0A0A0MQA5; A0A5S6QQ85	Q5FW91; Q3TIZ0; Q9JJZ2; A0A5S6QIR1; Q99KA2; Q3UX10; P68369; Q9NY65; Q9D9Y2; P05213; P08537; Q15670; A0A5S6Q8M8; Q52L87; A0A0A0MQA5; A0A5S6QQ85; P68368	1	3		0	1	2	460.904	1380.7	1380.7	-1	-0.00046	HCD (High Energy Collision Dissociation)	MS2	39.9924	50	41.8242	14597	OFL003164-NC-a1A-b2A-tubulin.raw	F5	3.08
		FALSE	High	Sequest HT (A2)	Unambiguous	IDHKFDLMYAK		2	6	B9DGT7	Q944I2; A0A178UGA1; A0A178UXP7; B9DHQ0; B9DGT7; Q0WLQ5	1	3	0	0	1	1	460.904	1380.7	1380.7	-1	-0.00046	HCD (High Energy Collision Dissociation)	MS2	39.9924	50	41.8242	14597	OFL003164-NC-a1A-b2A-tubulin.raw	F5	3.08
		FALSE	High	Sequest HT (A2)	Unambiguous	LDHKFDLMYAK		6	17	Q5FW91; Q3UX10; P68369; Q52L87; A0A0A0MQA5; A0A5S6QQ85	Q5FW91; Q3TIZ0; Q9JJZ2; A0A5S6QIR1; Q99KA2; Q3UX10; P68369; Q9NY65; Q9D9Y2; P05213; P08537; Q15670; A0A5S6Q8M8; Q52L87; A0A0A0MQA5; A0A5S6QQ85; P68368	1	3	0	0	1	1	460.904	1380.7	1380.7	-0.1	-4e-05	HCD (High Energy Collision Dissociation)	MS2	1.29453	50	39.7875	13844	OFL003164-NC-a1A-b2A-tubulin.raw	F5	2.8
		FALSE	High	Sequest HT (A2)	Unambiguous	IDHKFDLMYAK		2	6	B9DGT7	Q944I2; A0A178UGA1; A0A178UXP7; B9DHQ0; B9DGT7; Q0WLQ5	1	3		0	1	2	460.904	1380.7	1380.7	-0.1	-4e-05	HCD (High Energy Collision Dissociation)	MS2	1.29453	50	39.7875	13844	OFL003164-NC-a1A-b2A-tubulin.raw	F5	2.8
		FALSE	High	Sequest HT (A2)	Unambiguous	IDHKFDLMYAK		2	6	B9DGT7	Q944I2; A0A178UGA1; A0A178UXP7; B9DHQ0; B9DGT7; Q0WLQ5	1	2	0	0	1	1	690.853	1380.7	1380.7	0.76	0.00052	HCD (High Energy Collision Dissociation)	MS2	8.98717	50	40.2958	14037	OFL003164-NC-a1A-b2A-tubulin.raw	F5	2.68
		FALSE	High	Sequest HT (A2)	Unambiguous	LDHKFDLMYAK		6	17	Q5FW91; Q3UX10; P68369; Q52L87; A0A0A0MQA5; A0A5S6QQ85	Q5FW91; Q3TIZ0; Q9JJZ2; A0A5S6QIR1; Q99KA2; Q3UX10; P68369; Q9NY65; Q9D9Y2; P05213; P08537; Q15670; A0A5S6Q8M8; Q52L87; A0A0A0MQA5; A0A5S6QQ85; P68368	1	2		0	1	2	690.853	1380.7	1380.7	0.76	0.00052	HCD (High Energy Collision Dissociation)	MS2	8.98717	50	40.2958	14037	OFL003164-NC-a1A-b2A-tubulin.raw	F5	2.68
		FALSE	High	Sequest HT (A2)	Unambiguous	LDHKFDLMYAK		6	17	Q5FW91; Q3UX10; P68369; Q52L87; A0A0A0MQA5; A0A5S6QQ85	Q5FW91; Q3TIZ0; Q9JJZ2; A0A5S6QIR1; Q99KA2; Q3UX10; P68369; Q9NY65; Q9D9Y2; P05213; P08537; Q15670; A0A5S6Q8M8; Q52L87; A0A0A0MQA5; A0A5S6QQ85; P68368	1	3	0	0	1	1	460.904	1380.7	1380.7	-0.35	-0.00016	HCD (High Energy Collision Dissociation)	MS2	4.15284	50	40.8187	14256	OFL003164-NC-a1A-b2A-tubulin.raw	F5	2.46
		FALSE	High	Sequest HT (A2)	Unambiguous	IDHKFDLMYAK		2	6	B9DGT7	Q944I2; A0A178UGA1; A0A178UXP7; B9DHQ0; B9DGT7; Q0WLQ5	1	3		0	1	2	460.904	1380.7	1380.7	-0.35	-0.00016	HCD (High Energy Collision Dissociation)	MS2	4.15284	50	40.8187	14256	OFL003164-NC-a1A-b2A-tubulin.raw	F5	2.46
		FALSE	High	Sequest HT (A2)	Unambiguous	IDHKFDLMYAK		2	6	B9DGT7	Q944I2; A0A178UGA1; A0A178UXP7; B9DHQ0; B9DGT7; Q0WLQ5	1	2	0	0	1	1	690.853	1380.7	1380.7	1.11	0.00077	HCD (High Energy Collision Dissociation)	MS2	52.7186	50	39.7947	13847	OFL003164-NC-a1A-b2A-tubulin.raw	F5	2.29
		FALSE	High	Sequest HT (A2)	Unambiguous	LDHKFDLMYAK		6	17	Q5FW91; Q3UX10; P68369; Q52L87; A0A0A0MQA5; A0A5S6QQ85	Q5FW91; Q3TIZ0; Q9JJZ2; A0A5S6QIR1; Q99KA2; Q3UX10; P68369; Q9NY65; Q9D9Y2; P05213; P08537; Q15670; A0A5S6Q8M8; Q52L87; A0A0A0MQA5; A0A5S6QQ85; P68368	1	2		0	1	2	690.853	1380.7	1380.7	1.11	0.00077	HCD (High Energy Collision Dissociation)	MS2	52.7186	50	39.7947	13847	OFL003164-NC-a1A-b2A-tubulin.raw	F5	2.29
		FALSE	High	Sequest HT (A2)	Unambiguous	IDHKFDLMYAK		2	6	B9DGT7	Q944I2; A0A178UGA1; A0A178UXP7; B9DHQ0; B9DGT7; Q0WLQ5	1	2		0	1	2	690.853	1380.7	1380.7	0.24	0.00016	HCD (High Energy Collision Dissociation)	MS2	0	50	40.8531	14275	OFL003164-NC-a1A-b2A-tubulin.raw	F5	1.93
		FALSE	High	Sequest HT (A2)	Unambiguous	LDHKFDLMYAK		6	17	Q5FW91; Q3UX10; P68369; Q52L87; A0A0A0MQA5; A0A5S6QQ85	Q5FW91; Q3TIZ0; Q9JJZ2; A0A5S6QIR1; Q99KA2; Q3UX10; P68369; Q9NY65; Q9D9Y2; P05213; P08537; Q15670; A0A5S6Q8M8; Q52L87; A0A0A0MQA5; A0A5S6QQ85; P68368	1	2	0	0	1	1	690.853	1380.7	1380.7	0.24	0.00016	HCD (High Energy Collision Dissociation)	MS2	0	50	40.8531	14275	OFL003164-NC-a1A-b2A-tubulin.raw	F5	1.93
	FALSE	High	YMACCLLYR	2xCarbamidomethyl [C4; C5]; 1xOxidation [M2]	4	9	19	Q3UX10; P68369; Q52L87; A0A0A0MQA5	0	1265.55	High	2.28
		Checked	Confidence	Identifying Node	PSM Ambiguity	Annotated Sequence	Modifications	# Protein Groups	# Proteins	Master Protein Accessions	Protein Accessions	# Missed Cleavages	Charge	DeltaScore	DeltaCn	Rank	Search Engine Rank	m/z [Da]	MH+ [Da]	Theo. MH+ [Da]	DeltaM [ppm]	Deltam/z [Da]	Activation Type	MS Order	Isolation Interference [%]	Ion Inject Time [ms]	RT [min]	First Scan	Spectrum File	File ID	XCorr
		FALSE	High	Sequest HT (A2)	Unambiguous	YmAccLLYR	M2(Oxidation); C4(Carbamidomethyl); C5(Carbamidomethyl)	4	9	Q3UX10; P68369; Q52L87; A0A0A0MQA5	Q3TIZ0; Q99KA2; Q3UX10; P68369; P05213; P08537; Q52L87; A0A0A0MQA5; P68368	0	2	0.7982	0	1	1	633.277	1265.55	1265.55	-0.23	-0.00014	HCD (High Energy Collision Dissociation)	MS2	8.25866	50	45.9063	16404	OFL003164-NC-a1A-b2A-tubulin.raw	F5	2.28
		FALSE	High	Sequest HT (A2)	Unambiguous	YmAccLLYR	M2(Oxidation); C4(Carbamidomethyl); C5(Carbamidomethyl)	4	9	Q3UX10; P68369; Q52L87; A0A0A0MQA5	Q3TIZ0; Q99KA2; Q3UX10; P68369; P05213; P08537; Q52L87; A0A0A0MQA5; P68368	0	2	0.7832	0	1	1	633.278	1265.55	1265.55	0.48	0.00031	HCD (High Energy Collision Dissociation)	MS2	5.64374	50	47.426	17052	OFL003164-NC-a1A-b2A-tubulin.raw	F5	2.26
		FALSE	High	Sequest HT (A2)	Unambiguous	YmAccLLYR	M2(Oxidation); C4(Carbamidomethyl); C5(Carbamidomethyl)	4	9	Q3UX10; P68369; Q52L87; A0A0A0MQA5	Q3TIZ0; Q99KA2; Q3UX10; P68369; P05213; P08537; Q52L87; A0A0A0MQA5; P68368	0	2	0.7668	0	1	1	633.278	1265.55	1265.55	0.33	0.00021	HCD (High Energy Collision Dissociation)	MS2	0	20.933	44.8873	15921	OFL003164-NC-a1A-b2A-tubulin.raw	F5	2.23
		FALSE	High	Sequest HT (A2)	Unambiguous	YmAccLLYR	M2(Oxidation); C4(Carbamidomethyl); C5(Carbamidomethyl)	4	9	Q3UX10; P68369; Q52L87; A0A0A0MQA5	Q3TIZ0; Q99KA2; Q3UX10; P68369; P05213; P08537; Q52L87; A0A0A0MQA5; P68368	0	2	0.7752	0	1	1	633.277	1265.55	1265.55	-0.82	-0.00052	HCD (High Energy Collision Dissociation)	MS2	3.90964	50	45.3934	16169	OFL003164-NC-a1A-b2A-tubulin.raw	F5	2.18
		FALSE	High	Sequest HT (A2)	Unambiguous	YmAccLLYR	M2(Oxidation); C4(Carbamidomethyl); C5(Carbamidomethyl)	4	9	Q3UX10; P68369; Q52L87; A0A0A0MQA5	Q3TIZ0; Q99KA2; Q3UX10; P68369; P05213; P08537; Q52L87; A0A0A0MQA5; P68368	0	2	0.8093	0	1	1	633.278	1265.55	1265.55	0.43	0.00027	HCD (High Energy Collision Dissociation)	MS2	11.592	50	48.9492	17625	OFL003164-NC-a1A-b2A-tubulin.raw	F5	2.15
		FALSE	High	Sequest HT (A2)	Unambiguous	YmAccLLYR	M2(Oxidation); C4(Carbamidomethyl); C5(Carbamidomethyl)	4	9	Q3UX10; P68369; Q52L87; A0A0A0MQA5	Q3TIZ0; Q99KA2; Q3UX10; P68369; P05213; P08537; Q52L87; A0A0A0MQA5; P68368	0	2	0.7895	0	1	1	633.278	1265.55	1265.55	0.71	0.00045	HCD (High Energy Collision Dissociation)	MS2	18.4031	50	52.275	19082	OFL003164-NC-a1A-b2A-tubulin.raw	F5	2.09
		FALSE	High	Sequest HT (A2)	Unambiguous	YmAccLLYR	M2(Oxidation); C4(Carbamidomethyl); C5(Carbamidomethyl)	4	9	Q3UX10; P68369; Q52L87; A0A0A0MQA5	Q3TIZ0; Q99KA2; Q3UX10; P68369; P05213; P08537; Q52L87; A0A0A0MQA5; P68368	0	2	0.8204	0	1	1	633.278	1265.55	1265.55	1.24	0.00079	HCD (High Energy Collision Dissociation)	MS2	10.6993	50	46.9173	16842	OFL003164-NC-a1A-b2A-tubulin.raw	F5	2.06
		FALSE	High	Sequest HT (A2)	Unambiguous	YmAccLLYR	M2(Oxidation); C4(Carbamidomethyl); C5(Carbamidomethyl)	4	9	Q3UX10; P68369; Q52L87; A0A0A0MQA5	Q3TIZ0; Q99KA2; Q3UX10; P68369; P05213; P08537; Q52L87; A0A0A0MQA5; P68368	0	2	0.7647	0	1	1	633.277	1265.55	1265.55	-0.26	-0.00016	HCD (High Energy Collision Dissociation)	MS2	0	50	48.4416	17436	OFL003164-NC-a1A-b2A-tubulin.raw	F5	2.04
		FALSE	High	Sequest HT (A2)	Unambiguous	YmAccLLYR	M2(Oxidation); C4(Carbamidomethyl); C5(Carbamidomethyl)	4	9	Q3UX10; P68369; Q52L87; A0A0A0MQA5	Q3TIZ0; Q99KA2; Q3UX10; P68369; P05213; P08537; Q52L87; A0A0A0MQA5; P68368	0	2	0.7685	0	1	1	633.278	1265.55	1265.55	0.46	0.00029	HCD (High Energy Collision Dissociation)	MS2	6.8566	50	49.9698	18102	OFL003164-NC-a1A-b2A-tubulin.raw	F5	2.03
		FALSE	High	Sequest HT (A2)	Unambiguous	YmAccLLYR	M2(Oxidation); C4(Carbamidomethyl); C5(Carbamidomethyl)	4	9	Q3UX10; P68369; Q52L87; A0A0A0MQA5	Q3TIZ0; Q99KA2; Q3UX10; P68369; P05213; P08537; Q52L87; A0A0A0MQA5; P68368	0	2	0.791	0	1	1	633.278	1265.55	1265.55	0.75	0.00047	HCD (High Energy Collision Dissociation)	MS2	4.08583	50	46.4072	16609	OFL003164-NC-a1A-b2A-tubulin.raw	F5	2.01
		FALSE	High	Sequest HT (A2)	Unambiguous	YmAccLLYR	M2(Oxidation); C4(Carbamidomethyl); C5(Carbamidomethyl)	4	9	Q3UX10; P68369; Q52L87; A0A0A0MQA5	Q3TIZ0; Q99KA2; Q3UX10; P68369; P05213; P08537; Q52L87; A0A0A0MQA5; P68368	0	2	0.8159	0	1	1	633.278	1265.55	1265.55	0.8	0.00051	HCD (High Energy Collision Dissociation)	MS2	30.2797	50	44.3751	15682	OFL003164-NC-a1A-b2A-tubulin.raw	F5	2.01
		FALSE	High	Sequest HT (A2)	Unambiguous	YmAccLLYR	M2(Oxidation); C4(Carbamidomethyl); C5(Carbamidomethyl)	4	9	Q3UX10; P68369; Q52L87; A0A0A0MQA5	Q3TIZ0; Q99KA2; Q3UX10; P68369; P05213; P08537; Q52L87; A0A0A0MQA5; P68368	0	2	0.806	0	1	1	633.278	1265.55	1265.55	0.82	0.00052	HCD (High Energy Collision Dissociation)	MS2	18.4098	50	52.7828	19339	OFL003164-NC-a1A-b2A-tubulin.raw	F5	2.01
		FALSE	High	Sequest HT (A2)	Unambiguous	YmAccLLYR	M2(Oxidation); C4(Carbamidomethyl); C5(Carbamidomethyl)	4	9	Q3UX10; P68369; Q52L87; A0A0A0MQA5	Q3TIZ0; Q99KA2; Q3UX10; P68369; P05213; P08537; Q52L87; A0A0A0MQA5; P68368	0	2	0.79	0	1	1	633.278	1265.55	1265.55	0.54	0.00034	HCD (High Energy Collision Dissociation)	MS2	0	50	49.4541	17843	OFL003164-NC-a1A-b2A-tubulin.raw	F5	2
		FALSE	High	Sequest HT (A2)	Unambiguous	YmAccLLYR	M2(Oxidation); C4(Carbamidomethyl); C5(Carbamidomethyl)	4	9	Q3UX10; P68369; Q52L87; A0A0A0MQA5	Q3TIZ0; Q99KA2; Q3UX10; P68369; P05213; P08537; Q52L87; A0A0A0MQA5; P68368	0	2	0.7889	0	1	1	633.277	1265.55	1265.55	-0.18	-0.00011	HCD (High Energy Collision Dissociation)	MS2	12.5863	50	47.9323	17275	OFL003164-NC-a1A-b2A-tubulin.raw	F5	1.99
		FALSE	High	Sequest HT (A2)	Unambiguous	YmAccLLYR	M2(Oxidation); C4(Carbamidomethyl); C5(Carbamidomethyl)	4	9	Q3UX10; P68369; Q52L87; A0A0A0MQA5	Q3TIZ0; Q99KA2; Q3UX10; P68369; P05213; P08537; Q52L87; A0A0A0MQA5; P68368	0	2	0.8131	0	1	1	633.278	1265.55	1265.55	1.46	0.00092	HCD (High Energy Collision Dissociation)	MS2	25.9172	50	51.2646	18638	OFL003164-NC-a1A-b2A-tubulin.raw	F5	1.98
		FALSE	High	Sequest HT (A2)	Unambiguous	YmAccLLYR	M2(Oxidation); C4(Carbamidomethyl); C5(Carbamidomethyl)	4	9	Q3UX10; P68369; Q52L87; A0A0A0MQA5	Q3TIZ0; Q99KA2; Q3UX10; P68369; P05213; P08537; Q52L87; A0A0A0MQA5; P68368	0	2	0.7828	0	1	1	633.277	1265.55	1265.55	-0.69	-0.00043	HCD (High Energy Collision Dissociation)	MS2	0	50	50.4756	18319	OFL003164-NC-a1A-b2A-tubulin.raw	F5	1.98
		FALSE	High	Sequest HT (A2)	Unambiguous	YmAccLLYR	M2(Oxidation); C4(Carbamidomethyl); C5(Carbamidomethyl)	4	9	Q3UX10; P68369; Q52L87; A0A0A0MQA5	Q3TIZ0; Q99KA2; Q3UX10; P68369; P05213; P08537; Q52L87; A0A0A0MQA5; P68368	0	2	0.8586	0	1	1	633.278	1265.55	1265.55	1.08	0.00069	HCD (High Energy Collision Dissociation)	MS2	30.9422	50	51.7713	18872	OFL003164-NC-a1A-b2A-tubulin.raw	F5	1.98
		FALSE	High	Sequest HT (A2)	Unambiguous	YmAccLLYR	M2(Oxidation); C4(Carbamidomethyl); C5(Carbamidomethyl)	4	9	Q3UX10; P68369; Q52L87; A0A0A0MQA5	Q3TIZ0; Q99KA2; Q3UX10; P68369; P05213; P08537; Q52L87; A0A0A0MQA5; P68368	0	2	0.7656	0	1	1	633.278	1265.55	1265.55	0.83	0.00053	HCD (High Energy Collision Dissociation)	MS2	14.9169	50	53.2859	19577	OFL003164-NC-a1A-b2A-tubulin.raw	F5	1.92
		FALSE	High	Sequest HT (A2)	Unambiguous	YmAccLLYR	M2(Oxidation); C4(Carbamidomethyl); C5(Carbamidomethyl)	4	9	Q3UX10; P68369; Q52L87; A0A0A0MQA5	Q3TIZ0; Q99KA2; Q3UX10; P68369; P05213; P08537; Q52L87; A0A0A0MQA5; P68368	0	2	0.7692	0	1	1	633.278	1265.55	1265.55	0.19	0.00012	HCD (High Energy Collision Dissociation)	MS2	38.4617	50	55.2099	20359	OFL003164-NC-a1A-b2A-tubulin.raw	F5	1.82
	FALSE	High	GHYTIGKEIIDLVLDR		2	7	1	P68369; Q52L87	1	1842.01	High	3.66
		Checked	Confidence	Identifying Node	PSM Ambiguity	Annotated Sequence	Modifications	# Protein Groups	# Proteins	Master Protein Accessions	Protein Accessions	# Missed Cleavages	Charge	DeltaScore	DeltaCn	Rank	Search Engine Rank	m/z [Da]	MH+ [Da]	Theo. MH+ [Da]	DeltaM [ppm]	Deltam/z [Da]	Activation Type	MS Order	Isolation Interference [%]	Ion Inject Time [ms]	RT [min]	First Scan	Spectrum File	File ID	XCorr
		FALSE	High	Sequest HT (A2)	Unambiguous	GHYTIGKEIIDLVLDR		2	7	P68369; Q52L87	Q3TIZ0; Q99KA2; A0A2R8VHF3; P68369; P05213; P08537; Q52L87	1	3	0.8689	0	1	1	614.676	1842.01	1842.01	0.14	9e-05	HCD (High Energy Collision Dissociation)	MS2	20.7887	50	108.096	46564	OFL003164-NC-a1A-b2A-tubulin.raw	F5	3.66
	FALSE	High	FDGAINVDITEFQTNLVPYPR		6	19	16	Q5FW91; A0A654EL16; P68369; Q52L87; A0A0A0MQA5; A0A5S6QQ85	0	2409.21	High	5.7
		Checked	Confidence	Identifying Node	PSM Ambiguity	Annotated Sequence	Modifications	# Protein Groups	# Proteins	Master Protein Accessions	Protein Accessions	# Missed Cleavages	Charge	DeltaScore	DeltaCn	Rank	Search Engine Rank	m/z [Da]	MH+ [Da]	Theo. MH+ [Da]	DeltaM [ppm]	Deltam/z [Da]	Activation Type	MS Order	Isolation Interference [%]	Ion Inject Time [ms]	RT [min]	First Scan	Spectrum File	File ID	XCorr
		FALSE	High	Sequest HT (A2)	Unambiguous	FDGAINVDITEFQTNLVPYPR		1	4	A0A654EL16	A0A654EL16; A0A178UGA1; P11139; B9DHQ0	0	3	0	0	1	1	803.742	2409.21	2409.21	0.96	0.00077	HCD (High Energy Collision Dissociation)	MS2	5.50559	39.528	109.575	47539	OFL003164-NC-a1A-b2A-tubulin.raw	F5	5.7
		FALSE	High	Sequest HT (A2)	Unambiguous	FDGALNVDLTEFQTNLVPYPR		5	15	Q5FW91; P68369; Q52L87; A0A0A0MQA5; A0A5S6QQ85	Q5FW91; Q3TIZ0; Q9JJZ2; Q99KA2; A0A2R8VHF3; P68369; Q9NY65; Q9D9Y2; P05213; P08537; A0A5S6Q8M8; Q52L87; A0A0A0MQA5; A0A5S6QQ85; P68368	0	3		0	1	2	803.742	2409.21	2409.21	0.96	0.00077	HCD (High Energy Collision Dissociation)	MS2	5.50559	39.528	109.575	47539	OFL003164-NC-a1A-b2A-tubulin.raw	F5	5.7
		FALSE	High	Sequest HT (A2)	Unambiguous	FDGALNVDLTEFQTNLVPYPR		5	15	Q5FW91; P68369; Q52L87; A0A0A0MQA5; A0A5S6QQ85	Q5FW91; Q3TIZ0; Q9JJZ2; Q99KA2; A0A2R8VHF3; P68369; Q9NY65; Q9D9Y2; P05213; P08537; A0A5S6Q8M8; Q52L87; A0A0A0MQA5; A0A5S6QQ85; P68368	0	3		0	1	2	803.742	2409.21	2409.21	0.92	0.00074	HCD (High Energy Collision Dissociation)	MS2	36.0199	50	110.154	47915	OFL003164-NC-a1A-b2A-tubulin.raw	F5	4.87
		FALSE	High	Sequest HT (A2)	Unambiguous	FDGAINVDITEFQTNLVPYPR		1	4	A0A654EL16	A0A654EL16; A0A178UGA1; P11139; B9DHQ0	0	3	0	0	1	1	803.742	2409.21	2409.21	0.92	0.00074	HCD (High Energy Collision Dissociation)	MS2	36.0199	50	110.154	47915	OFL003164-NC-a1A-b2A-tubulin.raw	F5	4.87
		FALSE	High	Sequest HT (A2)	Unambiguous	FDGALNVDLTEFQTNLVPYPR		5	15	Q5FW91; P68369; Q52L87; A0A0A0MQA5; A0A5S6QQ85	Q5FW91; Q3TIZ0; Q9JJZ2; Q99KA2; A0A2R8VHF3; P68369; Q9NY65; Q9D9Y2; P05213; P08537; A0A5S6Q8M8; Q52L87; A0A0A0MQA5; A0A5S6QQ85; P68368	0	2		0	1	2	1205.11	2409.21	2409.21	0.79	0.00095	HCD (High Energy Collision Dissociation)	MS2	0	50	109.558	47528	OFL003164-NC-a1A-b2A-tubulin.raw	F5	4.84
		FALSE	High	Sequest HT (A2)	Unambiguous	FDGAINVDITEFQTNLVPYPR		1	4	A0A654EL16	A0A654EL16; A0A178UGA1; P11139; B9DHQ0	0	2	0	0	1	1	1205.11	2409.21	2409.21	0.79	0.00095	HCD (High Energy Collision Dissociation)	MS2	0	50	109.558	47528	OFL003164-NC-a1A-b2A-tubulin.raw	F5	4.84
		FALSE	High	Sequest HT (A2)	Unambiguous	FDGAINVDITEFQTNLVPYPR		1	4	A0A654EL16	A0A654EL16; A0A178UGA1; P11139; B9DHQ0	0	2	0	0	1	1	1205.11	2409.21	2409.21	-0.01	-2e-05	HCD (High Energy Collision Dissociation)	MS2	17.0979	13.256	109.7	47614	OFL003164-NC-a1A-b2A-tubulin.raw	F5	3.9
		FALSE	High	Sequest HT (A2)	Unambiguous	FDGALNVDLTEFQTNLVPYPR		5	15	Q5FW91; P68369; Q52L87; A0A0A0MQA5; A0A5S6QQ85	Q5FW91; Q3TIZ0; Q9JJZ2; Q99KA2; A0A2R8VHF3; P68369; Q9NY65; Q9D9Y2; P05213; P08537; A0A5S6Q8M8; Q52L87; A0A0A0MQA5; A0A5S6QQ85; P68368	0	2		0	1	2	1205.11	2409.21	2409.21	-0.01	-2e-05	HCD (High Energy Collision Dissociation)	MS2	17.0979	13.256	109.7	47614	OFL003164-NC-a1A-b2A-tubulin.raw	F5	3.9
		FALSE	High	Sequest HT (A2)	Unambiguous	FDGAINVDITEFQTNLVPYPR		1	4	A0A654EL16	A0A654EL16; A0A178UGA1; P11139; B9DHQ0	0	2	0	0	1	1	1205.11	2409.21	2409.21	0.45	0.00054	HCD (High Energy Collision Dissociation)	MS2	0	50	109.042	47181	OFL003164-NC-a1A-b2A-tubulin.raw	F5	3.24
		FALSE	High	Sequest HT (A2)	Unambiguous	FDGALNVDLTEFQTNLVPYPR		5	15	Q5FW91; P68369; Q52L87; A0A0A0MQA5; A0A5S6QQ85	Q5FW91; Q3TIZ0; Q9JJZ2; Q99KA2; A0A2R8VHF3; P68369; Q9NY65; Q9D9Y2; P05213; P08537; A0A5S6Q8M8; Q52L87; A0A0A0MQA5; A0A5S6QQ85; P68368	0	2		0	1	2	1205.11	2409.21	2409.21	0.45	0.00054	HCD (High Energy Collision Dissociation)	MS2	0	50	109.042	47181	OFL003164-NC-a1A-b2A-tubulin.raw	F5	3.24
		FALSE	High	Sequest HT (A2)	Unambiguous	FDGAINVDITEFQTNLVPYPR		1	4	A0A654EL16	A0A654EL16; A0A178UGA1; P11139; B9DHQ0	0	2		0	1	2	1205.11	2409.21	2409.21	2.14	0.00258	HCD (High Energy Collision Dissociation)	MS2	0	50	110.093	47874	OFL003164-NC-a1A-b2A-tubulin.raw	F5	2.98
		FALSE	High	Sequest HT (A2)	Unambiguous	FDGALNVDLTEFQTNLVPYPR		5	15	Q5FW91; P68369; Q52L87; A0A0A0MQA5; A0A5S6QQ85	Q5FW91; Q3TIZ0; Q9JJZ2; Q99KA2; A0A2R8VHF3; P68369; Q9NY65; Q9D9Y2; P05213; P08537; A0A5S6Q8M8; Q52L87; A0A0A0MQA5; A0A5S6QQ85; P68368	0	2	0	0	1	1	1205.11	2409.21	2409.21	2.14	0.00258	HCD (High Energy Collision Dissociation)	MS2	0	50	110.093	47874	OFL003164-NC-a1A-b2A-tubulin.raw	F5	2.98
		FALSE	High	Sequest HT (A2)	Unambiguous	FDGALNVDLTEFQTNLVPYPR		5	15	Q5FW91; P68369; Q52L87; A0A0A0MQA5; A0A5S6QQ85	Q5FW91; Q3TIZ0; Q9JJZ2; Q99KA2; A0A2R8VHF3; P68369; Q9NY65; Q9D9Y2; P05213; P08537; A0A5S6Q8M8; Q52L87; A0A0A0MQA5; A0A5S6QQ85; P68368	0	3	0	0	1	1	803.74	2409.21	2409.21	-0.93	-0.00075	HCD (High Energy Collision Dissociation)	MS2	37.6266	50	110.79	48269	OFL003164-NC-a1A-b2A-tubulin.raw	F5	2.94
		FALSE	High	Sequest HT (A2)	Unambiguous	FDGAINVDITEFQTNLVPYPR		1	4	A0A654EL16	A0A654EL16; A0A178UGA1; P11139; B9DHQ0	0	3		0	1	2	803.74	2409.21	2409.21	-0.93	-0.00075	HCD (High Energy Collision Dissociation)	MS2	37.6266	50	110.79	48269	OFL003164-NC-a1A-b2A-tubulin.raw	F5	2.94
		FALSE	High	Sequest HT (A2)	Unambiguous	FDGALNVDLTEFQTNLVPYPR		5	15	Q5FW91; P68369; Q52L87; A0A0A0MQA5; A0A5S6QQ85	Q5FW91; Q3TIZ0; Q9JJZ2; Q99KA2; A0A2R8VHF3; P68369; Q9NY65; Q9D9Y2; P05213; P08537; A0A5S6Q8M8; Q52L87; A0A0A0MQA5; A0A5S6QQ85; P68368	0	2		0	1	2	1205.11	2409.21	2409.21	-0.14	-0.00017	HCD (High Energy Collision Dissociation)	MS2	0	50	110.794	48272	OFL003164-NC-a1A-b2A-tubulin.raw	F5	2.1
		FALSE	High	Sequest HT (A2)	Unambiguous	FDGAINVDITEFQTNLVPYPR		1	4	A0A654EL16	A0A654EL16; A0A178UGA1; P11139; B9DHQ0	0	2	0	0	1	1	1205.11	2409.21	2409.21	-0.14	-0.00017	HCD (High Energy Collision Dissociation)	MS2	0	50	110.794	48272	OFL003164-NC-a1A-b2A-tubulin.raw	F5	2.1
	FALSE	High	GHYTIGK		6	20	1	Q5FW91; P68369; B9DGT7; Q52L87; A0A0A0MQA5; A0A5S6QQ85	0	775.41	High	2.12
		Checked	Confidence	Identifying Node	PSM Ambiguity	Annotated Sequence	Modifications	# Protein Groups	# Proteins	Master Protein Accessions	Protein Accessions	# Missed Cleavages	Charge	DeltaScore	DeltaCn	Rank	Search Engine Rank	m/z [Da]	MH+ [Da]	Theo. MH+ [Da]	DeltaM [ppm]	Deltam/z [Da]	Activation Type	MS Order	Isolation Interference [%]	Ion Inject Time [ms]	RT [min]	First Scan	Spectrum File	File ID	XCorr
		FALSE	High	Sequest HT (A2)	Unambiguous	GHYTIGK		6	20	Q5FW91; P68369; B9DGT7; Q52L87; A0A0A0MQA5; A0A5S6QQ85	A0A087WRB4; Q5FW91; Q3TIZ0; Q944I2; A0A5S6QIR1; Q99KA2; A0A2R8VHF3; P68369; A0A178UXP7; B9DFF8; B9DGT7; P05213; P08537; A0A5S6Q8M8; A0A087WQS4; Q52L87; A0A0A0MQA5; A0A5S6QQ85; O89052; P68368	0	2	0.6085	0	1	1	388.209	775.41	775.41	0.07	3e-05	HCD (High Energy Collision Dissociation)	MS2	32.3061	50	16.7396	2539	OFL003164-NC-a1A-b2A-tubulin.raw	F5	2.12
	FALSE	High	FDLMYAK		7	23	2	Q5FW91; Q3UX10; P68369; B9DGT7; Q52L87; A0A0A0MQA5; A0A5S6QQ85	0	887.433	High	1.91
		Checked	Confidence	Identifying Node	PSM Ambiguity	Annotated Sequence	Modifications	# Protein Groups	# Proteins	Master Protein Accessions	Protein Accessions	# Missed Cleavages	Charge	DeltaScore	DeltaCn	Rank	Search Engine Rank	m/z [Da]	MH+ [Da]	Theo. MH+ [Da]	DeltaM [ppm]	Deltam/z [Da]	Activation Type	MS Order	Isolation Interference [%]	Ion Inject Time [ms]	RT [min]	First Scan	Spectrum File	File ID	XCorr
		FALSE	High	Sequest HT (A2)	Unambiguous	FDLMYAK		7	23	Q5FW91; Q3UX10; P68369; B9DGT7; Q52L87; A0A0A0MQA5; A0A5S6QQ85	Q5FW91; Q3TIZ0; Q944I2; Q9JJZ2; A0A5S6QIR1; Q99KA2; Q3UX10; A0A178UGA1; P68369; Q9NY65; A0A178UXP7; B9DHQ0; B9DGT7; Q9D9Y2; P05213; P08537; Q15670; Q0WLQ5; A0A5S6Q8M8; Q52L87; A0A0A0MQA5; A0A5S6QQ85; P68368	0	2	0.712	0	1	1	444.22	887.433	887.433	-0.3	-0.00013	HCD (High Energy Collision Dissociation)	MS2	0.071579	3.147	54.3112	20024	OFL003164-NC-a1A-b2A-tubulin.raw	F5	1.91
		FALSE	High	Sequest HT (A2)	Unambiguous	FDLMYAK		7	23	Q5FW91; Q3UX10; P68369; B9DGT7; Q52L87; A0A0A0MQA5; A0A5S6QQ85	Q5FW91; Q3TIZ0; Q944I2; Q9JJZ2; A0A5S6QIR1; Q99KA2; Q3UX10; A0A178UGA1; P68369; Q9NY65; A0A178UXP7; B9DHQ0; B9DGT7; Q9D9Y2; P05213; P08537; Q15670; Q0WLQ5; A0A5S6Q8M8; Q52L87; A0A0A0MQA5; A0A5S6QQ85; P68368	0	2	0.7989	0	1	1	444.22	887.433	887.433	-0.17	-8e-05	HCD (High Energy Collision Dissociation)	MS2	1.18995	50	53.807	19812	OFL003164-NC-a1A-b2A-tubulin.raw	F5	1.89
	FALSE	High	GDVVPKDVNAAIATIK		3	8	1	Q5FW91; P68369; Q52L87	1	1610.91	High	2.5
		Checked	Confidence	Identifying Node	PSM Ambiguity	Annotated Sequence	Modifications	# Protein Groups	# Proteins	Master Protein Accessions	Protein Accessions	# Missed Cleavages	Charge	DeltaScore	DeltaCn	Rank	Search Engine Rank	m/z [Da]	MH+ [Da]	Theo. MH+ [Da]	DeltaM [ppm]	Deltam/z [Da]	Activation Type	MS Order	Isolation Interference [%]	Ion Inject Time [ms]	RT [min]	First Scan	Spectrum File	File ID	XCorr
		FALSE	High	Sequest HT (A2)	Unambiguous	GDVVPKDVNAAIATIK		3	8	Q5FW91; P68369; Q52L87	Q5FW91; Q3TIZ0; Q99KA2; P68369; Q9D9Y2; P05213; P08537; Q52L87	1	3	0.856	0	1	1	537.642	1610.91	1610.91	0.87	0.00046	HCD (High Energy Collision Dissociation)	MS2	33.5901	50	63.7577	24300	OFL003164-NC-a1A-b2A-tubulin.raw	F5	2.5
	FALSE	High	FDLMYAK	1xOxidation [M4]	7	23	1	Q5FW91; Q3UX10; P68369; B9DGT7; Q52L87; A0A0A0MQA5; A0A5S6QQ85	0	903.428	High	1.85
		Checked	Confidence	Identifying Node	PSM Ambiguity	Annotated Sequence	Modifications	# Protein Groups	# Proteins	Master Protein Accessions	Protein Accessions	# Missed Cleavages	Charge	DeltaScore	DeltaCn	Rank	Search Engine Rank	m/z [Da]	MH+ [Da]	Theo. MH+ [Da]	DeltaM [ppm]	Deltam/z [Da]	Activation Type	MS Order	Isolation Interference [%]	Ion Inject Time [ms]	RT [min]	First Scan	Spectrum File	File ID	XCorr
		FALSE	High	Sequest HT (A2)	Unambiguous	FDLmYAK	M4(Oxidation)	7	23	Q5FW91; Q3UX10; P68369; B9DGT7; Q52L87; A0A0A0MQA5; A0A5S6QQ85	Q5FW91; Q3TIZ0; Q944I2; Q9JJZ2; A0A5S6QIR1; Q99KA2; Q3UX10; A0A178UGA1; P68369; Q9NY65; A0A178UXP7; B9DHQ0; B9DGT7; Q9D9Y2; P05213; P08537; Q15670; Q0WLQ5; A0A5S6Q8M8; Q52L87; A0A0A0MQA5; A0A5S6QQ85; P68368	0	2	0.2595	0	1	1	452.217	903.427	903.428	-0.85	-0.00039	HCD (High Energy Collision Dissociation)	MS2	8.46581	27.221	38.2545	13244	OFL003164-NC-a1A-b2A-tubulin.raw	F5	1.85
FALSE	High	Master Protein	Q52L87	Tubulin alpha chain OS=Mus musculus OX=10090 GN=Tuba1c PE=1 SV=1	0	84	35	274	1	1	449	49.9	5.1	877.79	35
	Checked	Confidence	Sequence	Modifications	# Protein Groups	# Proteins	# PSMs	Master Protein Accessions	# Missed Cleavages	Theo. MH+ [Da]	Confidence (by Search Engine): Sequest HT	XCorr (by Search Engine): Sequest HT
	FALSE	High	AFVHWYVGEGMEEGEFSEAR		7	24	4	Q5FW91; A0A654EL16; P68369; M7NKU9; B9DGT7; Q52L87; A0A0A0MQA5	0	2330.02	High	5.57
		Checked	Confidence	Identifying Node	PSM Ambiguity	Annotated Sequence	Modifications	# Protein Groups	# Proteins	Master Protein Accessions	Protein Accessions	# Missed Cleavages	Charge	DeltaScore	DeltaCn	Rank	Search Engine Rank	m/z [Da]	MH+ [Da]	Theo. MH+ [Da]	DeltaM [ppm]	Deltam/z [Da]	Activation Type	MS Order	Isolation Interference [%]	Ion Inject Time [ms]	RT [min]	First Scan	Spectrum File	File ID	XCorr
		FALSE	High	Sequest HT (A2)	Unambiguous	AFVHWYVGEGMEEGEFSEAR		7	24	Q5FW91; A0A654EL16; P68369; M7NKU9; B9DGT7; Q52L87; A0A0A0MQA5	Q5FW91; Q3TIZ0; Q944I2; Q9JJZ2; A0A5S6QIR1; Q99KA2; A0A654EL16; A0A178UGA1; P68369; P11139; M7NKU9; Q9NY65; A0A178UXP7; B9DHQ0; B9DGT7; Q9D9Y2; P05213; P08537; Q15670; Q0WLQ5; A0A5S6Q8M8; Q52L87; A0A0A0MQA5; P68368	0	3	0.8851	0	1	1	777.345	2330.02	2330.02	0.45	0.00035	HCD (High Energy Collision Dissociation)	MS2	2.99428	12.09	85.6054	34610	OFL003164-NC-a1A-b2A-tubulin.raw	F5	5.57
		FALSE	High	Sequest HT (A2)	Unambiguous	AFVHWYVGEGMEEGEFSEAR		7	24	Q5FW91; A0A654EL16; P68369; M7NKU9; B9DGT7; Q52L87; A0A0A0MQA5	Q5FW91; Q3TIZ0; Q944I2; Q9JJZ2; A0A5S6QIR1; Q99KA2; A0A654EL16; A0A178UGA1; P68369; P11139; M7NKU9; Q9NY65; A0A178UXP7; B9DHQ0; B9DGT7; Q9D9Y2; P05213; P08537; Q15670; Q0WLQ5; A0A5S6Q8M8; Q52L87; A0A0A0MQA5; P68368	0	3	0.8658	0	1	1	777.344	2330.02	2330.02	-0.03	-2e-05	HCD (High Energy Collision Dissociation)	MS2	72.6367	14.659	85.0876	34404	OFL003164-NC-a1A-b2A-tubulin.raw	F5	5.29
		FALSE	High	Sequest HT (A2)	Unambiguous	AFVHWYVGEGMEEGEFSEAR		7	24	Q5FW91; A0A654EL16; P68369; M7NKU9; B9DGT7; Q52L87; A0A0A0MQA5	Q5FW91; Q3TIZ0; Q944I2; Q9JJZ2; A0A5S6QIR1; Q99KA2; A0A654EL16; A0A178UGA1; P68369; P11139; M7NKU9; Q9NY65; A0A178UXP7; B9DHQ0; B9DGT7; Q9D9Y2; P05213; P08537; Q15670; Q0WLQ5; A0A5S6Q8M8; Q52L87; A0A0A0MQA5; P68368	0	2	0.8512	0	1	1	1165.51	2330.02	2330.02	-0.72	-0.00084	HCD (High Energy Collision Dissociation)	MS2	0	50	85.5772	34593	OFL003164-NC-a1A-b2A-tubulin.raw	F5	4.3
		FALSE	High	Sequest HT (A2)	Unambiguous	AFVHWYVGEGMEEGEFSEAR		7	24	Q5FW91; A0A654EL16; P68369; M7NKU9; B9DGT7; Q52L87; A0A0A0MQA5	Q5FW91; Q3TIZ0; Q944I2; Q9JJZ2; A0A5S6QIR1; Q99KA2; A0A654EL16; A0A178UGA1; P68369; P11139; M7NKU9; Q9NY65; A0A178UXP7; B9DHQ0; B9DGT7; Q9D9Y2; P05213; P08537; Q15670; Q0WLQ5; A0A5S6Q8M8; Q52L87; A0A0A0MQA5; P68368	0	2	0.824	0	1	1	1165.52	2330.02	2330.02	2.1	0.00244	HCD (High Energy Collision Dissociation)	MS2	16.0851	50	85.0693	34399	OFL003164-NC-a1A-b2A-tubulin.raw	F5	3.92
	FALSE	High	MRECISIHVGQAGVQIGNACWELYCLEHGIQPDGQMPSDK	3xCarbamidomethyl [C4; C20; C25]; 1xOxidation [M1]	3	7	1	Q5FW91; P68369; Q52L87	1	4600.09	High	5.51
		Checked	Confidence	Identifying Node	PSM Ambiguity	Annotated Sequence	Modifications	# Protein Groups	# Proteins	Master Protein Accessions	Protein Accessions	# Missed Cleavages	Charge	DeltaScore	DeltaCn	Rank	Search Engine Rank	m/z [Da]	MH+ [Da]	Theo. MH+ [Da]	DeltaM [ppm]	Deltam/z [Da]	Activation Type	MS Order	Isolation Interference [%]	Ion Inject Time [ms]	RT [min]	First Scan	Spectrum File	File ID	XCorr
		FALSE	High	Sequest HT (A2)	Unambiguous	mREcISIHVGQAGVQIGNAcWELYcLEHGIQPDGQMPSDK	M1(Oxidation); C4(Carbamidomethyl); C20(Carbamidomethyl); C25(Carbamidomethyl)	3	7	Q5FW91; P68369; Q52L87	Q5FW91; Q3TIZ0; A0A2R8VHF3; P68369; P05213; P08537; Q52L87	1	5	0.4918	0	1	1	920.825	4600.1	4600.09	0.6	0.00055	HCD (High Energy Collision Dissociation)	MS2	6.99828	50	100.177	41860	OFL003164-NC-a1A-b2A-tubulin.raw	F5	5.51
	FALSE	High	LSVDYGKK		7	20	1	Q5FW91; P68369; M7NKU9; B9DGT7; Q52L87; A0A0A0MQA5; A0A5S6QQ85	1	909.504	High	2
		Checked	Confidence	Identifying Node	PSM Ambiguity	Annotated Sequence	Modifications	# Protein Groups	# Proteins	Master Protein Accessions	Protein Accessions	# Missed Cleavages	Charge	DeltaScore	DeltaCn	Rank	Search Engine Rank	m/z [Da]	MH+ [Da]	Theo. MH+ [Da]	DeltaM [ppm]	Deltam/z [Da]	Activation Type	MS Order	Isolation Interference [%]	Ion Inject Time [ms]	RT [min]	First Scan	Spectrum File	File ID	XCorr
		FALSE	High	Sequest HT (A2)	Unambiguous	LSVDYGKK		7	20	Q5FW91; P68369; M7NKU9; B9DGT7; Q52L87; A0A0A0MQA5; A0A5S6QQ85	Q5FW91; Q3TIZ0; Q944I2; A0A5S6QIR1; Q99KA2; A0A2R8VHF3; A0A178UGA1; P68369; M7NKU9; A0A178UXP7; B9DFF8; B9DHQ0; B9DGT7; P05213; P08537; A0A5S6Q8M8; Q52L87; A0A0A0MQA5; A0A5S6QQ85; P68368	1	2	0.69	0	1	1	455.255	909.504	909.504	-0.51	-0.00023	HCD (High Energy Collision Dissociation)	MS2		1.544	18.5217	3596	OFL003164-NC-a1A-b2A-tubulin.raw	F5	2
	FALSE	High	LSVDYGK		7	20	3	Q5FW91; P68369; M7NKU9; B9DGT7; Q52L87; A0A0A0MQA5; A0A5S6QQ85	0	781.409	High	1.92
		Checked	Confidence	Identifying Node	PSM Ambiguity	Annotated Sequence	Modifications	# Protein Groups	# Proteins	Master Protein Accessions	Protein Accessions	# Missed Cleavages	Charge	DeltaScore	DeltaCn	Rank	Search Engine Rank	m/z [Da]	MH+ [Da]	Theo. MH+ [Da]	DeltaM [ppm]	Deltam/z [Da]	Activation Type	MS Order	Isolation Interference [%]	Ion Inject Time [ms]	RT [min]	First Scan	Spectrum File	File ID	XCorr
		FALSE	High	Sequest HT (A2)	Unambiguous	LSVDYGK		7	20	Q5FW91; P68369; M7NKU9; B9DGT7; Q52L87; A0A0A0MQA5; A0A5S6QQ85	Q5FW91; Q3TIZ0; Q944I2; A0A5S6QIR1; Q99KA2; A0A2R8VHF3; A0A178UGA1; P68369; M7NKU9; A0A178UXP7; B9DFF8; B9DHQ0; B9DGT7; P05213; P08537; A0A5S6Q8M8; Q52L87; A0A0A0MQA5; A0A5S6QQ85; P68368	0	2	0.776	0	1	1	391.208	781.409	781.409	-0.5	-0.00019	HCD (High Energy Collision Dissociation)	MS2	0.122912	0.416	21.4462	5527	OFL003164-NC-a1A-b2A-tubulin.raw	F5	1.92
		FALSE	High	Sequest HT (A2)	Unambiguous	LSVDYGK		7	20	Q5FW91; P68369; M7NKU9; B9DGT7; Q52L87; A0A0A0MQA5; A0A5S6QQ85	Q5FW91; Q3TIZ0; Q944I2; A0A5S6QIR1; Q99KA2; A0A2R8VHF3; A0A178UGA1; P68369; M7NKU9; A0A178UXP7; B9DFF8; B9DHQ0; B9DGT7; P05213; P08537; A0A5S6Q8M8; Q52L87; A0A0A0MQA5; A0A5S6QQ85; P68368	0	2	0.7989	0	1	1	391.209	781.41	781.409	0.93	0.00036	HCD (High Energy Collision Dissociation)	MS2	29.1485	50	20.9376	5212	OFL003164-NC-a1A-b2A-tubulin.raw	F5	1.89
		FALSE	High	Sequest HT (A2)	Unambiguous	LSVDYGK		7	20	Q5FW91; P68369; M7NKU9; B9DGT7; Q52L87; A0A0A0MQA5; A0A5S6QQ85	Q5FW91; Q3TIZ0; Q944I2; A0A5S6QIR1; Q99KA2; A0A2R8VHF3; A0A178UGA1; P68369; M7NKU9; A0A178UXP7; B9DFF8; B9DHQ0; B9DGT7; P05213; P08537; A0A5S6Q8M8; Q52L87; A0A0A0MQA5; A0A5S6QQ85; P68368	0	2	0.8101	0	1	1	391.208	781.409	781.409	0.03	1e-05	HCD (High Energy Collision Dissociation)	MS2	0	50	21.9465	5777	OFL003164-NC-a1A-b2A-tubulin.raw	F5	1.79
	FALSE	High	IHFPLATYAPVISAEK		4	10	22	Q5FW91; P68369; Q52L87; A0A0A0MQA5	0	1756.96	High	4.92
		Checked	Confidence	Identifying Node	PSM Ambiguity	Annotated Sequence	Modifications	# Protein Groups	# Proteins	Master Protein Accessions	Protein Accessions	# Missed Cleavages	Charge	DeltaScore	DeltaCn	Rank	Search Engine Rank	m/z [Da]	MH+ [Da]	Theo. MH+ [Da]	DeltaM [ppm]	Deltam/z [Da]	Activation Type	MS Order	Isolation Interference [%]	Ion Inject Time [ms]	RT [min]	First Scan	Spectrum File	File ID	XCorr
		FALSE	High	Sequest HT (A2)	Unambiguous	IHFPLATYAPVISAEK		4	10	Q5FW91; P68369; Q52L87; A0A0A0MQA5	Q5FW91; Q3TIZ0; Q99KA2; P68369; Q9D9Y2; P05213; P08537; Q52L87; A0A0A0MQA5; P68368	0	2	0.8435	0	1	1	878.985	1756.96	1756.96	-0.74	-0.00065	HCD (High Energy Collision Dissociation)	MS2	0.160377	1.703	93.9627	38603	OFL003164-NC-a1A-b2A-tubulin.raw	F5	4.92
		FALSE	High	Sequest HT (A2)	Unambiguous	IHFPLATYAPVISAEK		4	10	Q5FW91; P68369; Q52L87; A0A0A0MQA5	Q5FW91; Q3TIZ0; Q99KA2; P68369; Q9D9Y2; P05213; P08537; Q52L87; A0A0A0MQA5; P68368	0	2	0.8684	0	1	1	878.986	1756.97	1756.96	1.31	0.00115	HCD (High Energy Collision Dissociation)	MS2	2.68098	36.151	94.9792	39048	OFL003164-NC-a1A-b2A-tubulin.raw	F5	4.71
		FALSE	High	Sequest HT (A2)	Unambiguous	IHFPLATYAPVISAEK		4	10	Q5FW91; P68369; Q52L87; A0A0A0MQA5	Q5FW91; Q3TIZ0; Q99KA2; P68369; Q9D9Y2; P05213; P08537; Q52L87; A0A0A0MQA5; P68368	0	2	0.8541	0	1	1	878.985	1756.96	1756.96	0.04	3e-05	HCD (High Energy Collision Dissociation)	MS2	0.134799	2.038	93.4597	38429	OFL003164-NC-a1A-b2A-tubulin.raw	F5	4.66
		FALSE	High	Sequest HT (A2)	Unambiguous	IHFPLATYAPVISAEK		4	10	Q5FW91; P68369; Q52L87; A0A0A0MQA5	Q5FW91; Q3TIZ0; Q99KA2; P68369; Q9D9Y2; P05213; P08537; Q52L87; A0A0A0MQA5; P68368	0	2	0.8462	0	1	1	878.985	1756.96	1756.96	-0.02	-2e-05	HCD (High Energy Collision Dissociation)	MS2	5.78336	10.384	92.9536	38205	OFL003164-NC-a1A-b2A-tubulin.raw	F5	4.42
		FALSE	High	Sequest HT (A2)	Unambiguous	IHFPLATYAPVISAEK		4	10	Q5FW91; P68369; Q52L87; A0A0A0MQA5	Q5FW91; Q3TIZ0; Q99KA2; P68369; Q9D9Y2; P05213; P08537; Q52L87; A0A0A0MQA5; P68368	0	2	0.8477	0	1	1	878.985	1756.96	1756.96	-0.15	-0.00013	HCD (High Energy Collision Dissociation)	MS2	14.8317	50	92.4372	37926	OFL003164-NC-a1A-b2A-tubulin.raw	F5	4.4
		FALSE	High	Sequest HT (A2)	Unambiguous	IHFPLATYAPVISAEK		4	10	Q5FW91; P68369; Q52L87; A0A0A0MQA5	Q5FW91; Q3TIZ0; Q99KA2; P68369; Q9D9Y2; P05213; P08537; Q52L87; A0A0A0MQA5; P68368	0	3	0.7654	0	1	1	586.326	1756.96	1756.96	-0.46	-0.00027	HCD (High Energy Collision Dissociation)	MS2	0.0710623	0.698	93.5519	38462	OFL003164-NC-a1A-b2A-tubulin.raw	F5	4.39
		FALSE	High	Sequest HT (A2)	Unambiguous	IHFPLATYAPVISAEK		4	10	Q5FW91; P68369; Q52L87; A0A0A0MQA5	Q5FW91; Q3TIZ0; Q99KA2; P68369; Q9D9Y2; P05213; P08537; Q52L87; A0A0A0MQA5; P68368	0	3	0.7811	0	1	1	586.326	1756.96	1756.96	0.85	0.0005	HCD (High Energy Collision Dissociation)	MS2	0	23.974	95.0676	39099	OFL003164-NC-a1A-b2A-tubulin.raw	F5	4.34
		FALSE	High	Sequest HT (A2)	Unambiguous	IHFPLATYAPVISAEK		4	10	Q5FW91; P68369; Q52L87; A0A0A0MQA5	Q5FW91; Q3TIZ0; Q99KA2; P68369; Q9D9Y2; P05213; P08537; Q52L87; A0A0A0MQA5; P68368	0	3	0.7488	0	1	1	586.326	1756.96	1756.96	0.39	0.00023	HCD (High Energy Collision Dissociation)	MS2	0.0701897	3.609	93.0463	38250	OFL003164-NC-a1A-b2A-tubulin.raw	F5	4.34
		FALSE	High	Sequest HT (A2)	Unambiguous	IHFPLATYAPVISAEK		4	10	Q5FW91; P68369; Q52L87; A0A0A0MQA5	Q5FW91; Q3TIZ0; Q99KA2; P68369; Q9D9Y2; P05213; P08537; Q52L87; A0A0A0MQA5; P68368	0	2	0.8565	0	1	1	878.985	1756.96	1756.96	-0.13	-0.00011	HCD (High Energy Collision Dissociation)	MS2	0.161809	4.352	94.4681	38794	OFL003164-NC-a1A-b2A-tubulin.raw	F5	4.32
		FALSE	High	Sequest HT (A2)	Unambiguous	IHFPLATYAPVISAEK		4	10	Q5FW91; P68369; Q52L87; A0A0A0MQA5	Q5FW91; Q3TIZ0; Q99KA2; P68369; Q9D9Y2; P05213; P08537; Q52L87; A0A0A0MQA5; P68368	0	3	0.7786	0	1	1	586.326	1756.96	1756.96	-0.44	-0.00026	HCD (High Energy Collision Dissociation)	MS2	0	40.682	92.5392	37980	OFL003164-NC-a1A-b2A-tubulin.raw	F5	4.29
		FALSE	High	Sequest HT (A2)	Unambiguous	IHFPLATYAPVISAEK		4	10	Q5FW91; P68369; Q52L87; A0A0A0MQA5	Q5FW91; Q3TIZ0; Q99KA2; P68369; Q9D9Y2; P05213; P08537; Q52L87; A0A0A0MQA5; P68368	0	3	0.7314	0	1	1	586.325	1756.96	1756.96	-0.89	-0.00052	HCD (High Energy Collision Dissociation)	MS2	0.11154	0.873	94.0525	38634	OFL003164-NC-a1A-b2A-tubulin.raw	F5	4.17
		FALSE	High	Sequest HT (A2)	Unambiguous	IHFPLATYAPVISAEK		4	10	Q5FW91; P68369; Q52L87; A0A0A0MQA5	Q5FW91; Q3TIZ0; Q99KA2; P68369; Q9D9Y2; P05213; P08537; Q52L87; A0A0A0MQA5; P68368	0	3	0.7591	0	1	1	586.325	1756.96	1756.96	-1.11	-0.00065	HCD (High Energy Collision Dissociation)	MS2	0	2.085	94.5559	38834	OFL003164-NC-a1A-b2A-tubulin.raw	F5	4.11
		FALSE	High	Sequest HT (A2)	Unambiguous	IHFPLATYAPVISAEK		4	10	Q5FW91; P68369; Q52L87; A0A0A0MQA5	Q5FW91; Q3TIZ0; Q99KA2; P68369; Q9D9Y2; P05213; P08537; Q52L87; A0A0A0MQA5; P68368	0	3	0.7586	0	1	1	586.326	1756.96	1756.96	0.1	6e-05	HCD (High Energy Collision Dissociation)	MS2	0	50	95.569	39359	OFL003164-NC-a1A-b2A-tubulin.raw	F5	3.77
		FALSE	High	Sequest HT (A2)	Unambiguous	IHFPLATYAPVISAEK		4	10	Q5FW91; P68369; Q52L87; A0A0A0MQA5	Q5FW91; Q3TIZ0; Q99KA2; P68369; Q9D9Y2; P05213; P08537; Q52L87; A0A0A0MQA5; P68368	0	2	0.8342	0	1	1	878.985	1756.96	1756.96	0.11	0.0001	HCD (High Energy Collision Dissociation)	MS2	0	50	95.4816	39330	OFL003164-NC-a1A-b2A-tubulin.raw	F5	3.68
		FALSE	High	Sequest HT (A2)	Unambiguous	IHFPLATYAPVISAEK		4	10	Q5FW91; P68369; Q52L87; A0A0A0MQA5	Q5FW91; Q3TIZ0; Q99KA2; P68369; Q9D9Y2; P05213; P08537; Q52L87; A0A0A0MQA5; P68368	0	3	0.7373	0	1	1	586.325	1756.96	1756.96	-1.18	-0.00069	HCD (High Energy Collision Dissociation)	MS2	19.6319	50	96.595	39823	OFL003164-NC-a1A-b2A-tubulin.raw	F5	3.54
		FALSE	High	Sequest HT (A2)	Unambiguous	IHFPLATYAPVISAEK		4	10	Q5FW91; P68369; Q52L87; A0A0A0MQA5	Q5FW91; Q3TIZ0; Q99KA2; P68369; Q9D9Y2; P05213; P08537; Q52L87; A0A0A0MQA5; P68368	0	3	0.7259	0	1	1	586.326	1756.96	1756.96	-0.64	-0.00038	HCD (High Energy Collision Dissociation)	MS2	53.1646	50	96.0762	39561	OFL003164-NC-a1A-b2A-tubulin.raw	F5	3.32
		FALSE	High	Sequest HT (A2)	Unambiguous	IHFPLATYAPVISAEK		4	10	Q5FW91; P68369; Q52L87; A0A0A0MQA5	Q5FW91; Q3TIZ0; Q99KA2; P68369; Q9D9Y2; P05213; P08537; Q52L87; A0A0A0MQA5; P68368	0	3	0.6441	0	1	1	586.326	1756.96	1756.96	-0.68	-0.0004	HCD (High Energy Collision Dissociation)	MS2	6.16313	50	97.1463	40114	OFL003164-NC-a1A-b2A-tubulin.raw	F5	2.81
		FALSE	High	Sequest HT (A2)	Unambiguous	IHFPLATYAPVISAEK		4	10	Q5FW91; P68369; Q52L87; A0A0A0MQA5	Q5FW91; Q3TIZ0; Q99KA2; P68369; Q9D9Y2; P05213; P08537; Q52L87; A0A0A0MQA5; P68368	0	2	0.8052	0	1	1	878.985	1756.96	1756.96	-0.04	-4e-05	HCD (High Energy Collision Dissociation)	MS2	0	50	96.0472	39553	OFL003164-NC-a1A-b2A-tubulin.raw	F5	2.67
		FALSE	High	Sequest HT (A2)	Unambiguous	IHFPLATYAPVISAEK		4	10	Q5FW91; P68369; Q52L87; A0A0A0MQA5	Q5FW91; Q3TIZ0; Q99KA2; P68369; Q9D9Y2; P05213; P08537; Q52L87; A0A0A0MQA5; P68368	0	3	0.7008	0	1	1	586.326	1756.96	1756.96	0.34	0.0002	HCD (High Energy Collision Dissociation)	MS2	40.7575	50	97.677	40439	OFL003164-NC-a1A-b2A-tubulin.raw	F5	2.44
		FALSE	High	Sequest HT (A2)	Unambiguous	IHFPLATYAPVISAEK		4	10	Q5FW91; P68369; Q52L87; A0A0A0MQA5	Q5FW91; Q3TIZ0; Q99KA2; P68369; Q9D9Y2; P05213; P08537; Q52L87; A0A0A0MQA5; P68368	0	2	0.7764	0	1	1	878.986	1756.96	1756.96	0.7	0.00062	HCD (High Energy Collision Dissociation)	MS2	0	50	96.5729	39811	OFL003164-NC-a1A-b2A-tubulin.raw	F5	2.37
		FALSE	High	Sequest HT (A2)	Unambiguous	IHFPLATYAPVISAEK		4	10	Q5FW91; P68369; Q52L87; A0A0A0MQA5	Q5FW91; Q3TIZ0; Q99KA2; P68369; Q9D9Y2; P05213; P08537; Q52L87; A0A0A0MQA5; P68368	0	2	0.7382	0	1	1	878.987	1756.97	1756.96	1.77	0.00156	HCD (High Energy Collision Dissociation)	MS2	73.0295	50	97.6286	40409	OFL003164-NC-a1A-b2A-tubulin.raw	F5	1.91
		FALSE	High	Sequest HT (A2)	Unambiguous	IHFPLATYAPVISAEK		4	10	Q5FW91; P68369; Q52L87; A0A0A0MQA5	Q5FW91; Q3TIZ0; Q99KA2; P68369; Q9D9Y2; P05213; P08537; Q52L87; A0A0A0MQA5; P68368	0	2	0.7705	0	1	1	878.986	1756.97	1756.96	1.03	0.0009	HCD (High Energy Collision Dissociation)	MS2	17.2882	50	97.1036	40086	OFL003164-NC-a1A-b2A-tubulin.raw	F5	1.83
	FALSE	High	LEFSIYPAPQVSTAVVEPYNSILTTHTTLEHSDCAFMVDNEAIYDICR	2xCarbamidomethyl [C34; C47]	3	8	1	P68369; Q52L87; A0A0A0MQA5	0	5517.6	High	5.02
		Checked	Confidence	Identifying Node	PSM Ambiguity	Annotated Sequence	Modifications	# Protein Groups	# Proteins	Master Protein Accessions	Protein Accessions	# Missed Cleavages	Charge	DeltaScore	DeltaCn	Rank	Search Engine Rank	m/z [Da]	MH+ [Da]	Theo. MH+ [Da]	DeltaM [ppm]	Deltam/z [Da]	Activation Type	MS Order	Isolation Interference [%]	Ion Inject Time [ms]	RT [min]	First Scan	Spectrum File	File ID	XCorr
		FALSE	High	Sequest HT (A2)	Unambiguous	LEFSIYPAPQVSTAVVEPYNSILTTHTTLEHSDcAFMVDNEAIYDIcR	C34(Carbamidomethyl); C47(Carbamidomethyl)	3	8	P68369; Q52L87; A0A0A0MQA5	Q3TIZ0; Q99KA2; A0A2R8VHF3; P68369; P05213; Q52L87; A0A0A0MQA5; P68368	0	4	0.4203	0	1	1	1380.15	5517.59	5517.6	-0.27	-0.00037	HCD (High Energy Collision Dissociation)	MS2	0	50	109.715	47623	OFL003164-NC-a1A-b2A-tubulin.raw	F5	5.02
	FALSE	High	YMACCLLYR	2xCarbamidomethyl [C4; C5]	4	9	6	Q3UX10; P68369; Q52L87; A0A0A0MQA5	0	1249.55	High	2.18
		Checked	Confidence	Identifying Node	PSM Ambiguity	Annotated Sequence	Modifications	# Protein Groups	# Proteins	Master Protein Accessions	Protein Accessions	# Missed Cleavages	Charge	DeltaScore	DeltaCn	Rank	Search Engine Rank	m/z [Da]	MH+ [Da]	Theo. MH+ [Da]	DeltaM [ppm]	Deltam/z [Da]	Activation Type	MS Order	Isolation Interference [%]	Ion Inject Time [ms]	RT [min]	First Scan	Spectrum File	File ID	XCorr
		FALSE	High	Sequest HT (A2)	Unambiguous	YMAccLLYR	C4(Carbamidomethyl); C5(Carbamidomethyl)	4	9	Q3UX10; P68369; Q52L87; A0A0A0MQA5	Q3TIZ0; Q99KA2; Q3UX10; P68369; P05213; P08537; Q52L87; A0A0A0MQA5; P68368	0	2	0.8807	0	1	1	625.28	1249.55	1249.55	-0.11	-7e-05	HCD (High Energy Collision Dissociation)	MS2	0.258457	1.077	56.9199	21082	OFL003164-NC-a1A-b2A-tubulin.raw	F5	2.18
		FALSE	High	Sequest HT (A2)	Unambiguous	YMAccLLYR	C4(Carbamidomethyl); C5(Carbamidomethyl)	4	9	Q3UX10; P68369; Q52L87; A0A0A0MQA5	Q3TIZ0; Q99KA2; Q3UX10; P68369; P05213; P08537; Q52L87; A0A0A0MQA5; P68368	0	2	0.7952	0	1	1	625.28	1249.55	1249.55	0.08	5e-05	HCD (High Energy Collision Dissociation)	MS2	2.35009	50	57.4359	21336	OFL003164-NC-a1A-b2A-tubulin.raw	F5	2.1
		FALSE	High	Sequest HT (A2)	Unambiguous	YMAccLLYR	C4(Carbamidomethyl); C5(Carbamidomethyl)	4	9	Q3UX10; P68369; Q52L87; A0A0A0MQA5	Q3TIZ0; Q99KA2; Q3UX10; P68369; P05213; P08537; Q52L87; A0A0A0MQA5; P68368	0	2	0.8798	0	1	1	625.28	1249.55	1249.55	0.28	0.00017	HCD (High Energy Collision Dissociation)	MS2	22.9671	50	56.4102	20878	OFL003164-NC-a1A-b2A-tubulin.raw	F5	2.08
		FALSE	High	Sequest HT (A2)	Unambiguous	YMAccLLYR	C4(Carbamidomethyl); C5(Carbamidomethyl)	4	9	Q3UX10; P68369; Q52L87; A0A0A0MQA5	Q3TIZ0; Q99KA2; Q3UX10; P68369; P05213; P08537; Q52L87; A0A0A0MQA5; P68368	0	2	0.7772	0	1	1	625.28	1249.55	1249.55	-0.6	-0.00038	HCD (High Energy Collision Dissociation)	MS2	28.1341	50	57.944	21573	OFL003164-NC-a1A-b2A-tubulin.raw	F5	2.02
		FALSE	High	Sequest HT (A2)	Unambiguous	YMAccLLYR	C4(Carbamidomethyl); C5(Carbamidomethyl)	4	9	Q3UX10; P68369; Q52L87; A0A0A0MQA5	Q3TIZ0; Q99KA2; Q3UX10; P68369; P05213; P08537; Q52L87; A0A0A0MQA5; P68368	0	2	0.7711	0	1	1	625.28	1249.55	1249.55	0.47	0.00029	HCD (High Energy Collision Dissociation)	MS2	15.9144	50	58.4564	21796	OFL003164-NC-a1A-b2A-tubulin.raw	F5	2.01
		FALSE	High	Sequest HT (A2)	Unambiguous	YMAccLLYR	C4(Carbamidomethyl); C5(Carbamidomethyl)	4	9	Q3UX10; P68369; Q52L87; A0A0A0MQA5	Q3TIZ0; Q99KA2; Q3UX10; P68369; P05213; P08537; Q52L87; A0A0A0MQA5; P68368	0	2	0.7472	0	1	1	625.282	1249.56	1249.55	3.57	0.00223	HCD (High Energy Collision Dissociation)	MS2	0	50	60.273	22629	OFL003164-NC-a1A-b2A-tubulin.raw	F5	1.78
	FALSE	High	VGINYQPPTVVPGGDLAKVQR		4	12	1	Q5FW91; P68369; Q52L87; A0A0A0MQA5	1	2208.21	High	3.03
		Checked	Confidence	Identifying Node	PSM Ambiguity	Annotated Sequence	Modifications	# Protein Groups	# Proteins	Master Protein Accessions	Protein Accessions	# Missed Cleavages	Charge	DeltaScore	DeltaCn	Rank	Search Engine Rank	m/z [Da]	MH+ [Da]	Theo. MH+ [Da]	DeltaM [ppm]	Deltam/z [Da]	Activation Type	MS Order	Isolation Interference [%]	Ion Inject Time [ms]	RT [min]	First Scan	Spectrum File	File ID	XCorr
		FALSE	High	Sequest HT (A2)	Unambiguous	VGINYQPPTVVPGGDLAKVQR		4	12	Q5FW91; P68369; Q52L87; A0A0A0MQA5	Q5FW91; Q3TIZ0; Q9JJZ2; Q99KA2; P68369; Q9NY65; Q9D9Y2; P05213; P08537; Q52L87; A0A0A0MQA5; P68368	1	3	0.7591	0	1	1	736.743	2208.21	2208.21	0.4	0.0003	HCD (High Energy Collision Dissociation)	MS2	72.5997	50	67.7604	26244	OFL003164-NC-a1A-b2A-tubulin.raw	F5	3.03
	FALSE	High	VGINYQPPTVVPGGDLAK		4	14	11	Q5FW91; P68369; Q52L87; A0A0A0MQA5	0	1824.99	High	4.54
		Checked	Confidence	Identifying Node	PSM Ambiguity	Annotated Sequence	Modifications	# Protein Groups	# Proteins	Master Protein Accessions	Protein Accessions	# Missed Cleavages	Charge	DeltaScore	DeltaCn	Rank	Search Engine Rank	m/z [Da]	MH+ [Da]	Theo. MH+ [Da]	DeltaM [ppm]	Deltam/z [Da]	Activation Type	MS Order	Isolation Interference [%]	Ion Inject Time [ms]	RT [min]	First Scan	Spectrum File	File ID	XCorr
		FALSE	High	Sequest HT (A2)	Unambiguous	VGINYQPPTVVPGGDLAK		4	14	Q5FW91; P68369; Q52L87; A0A0A0MQA5	Q5FW91; Q3TIZ0; Q9JJZ2; A0A5S6QIR1; Q99KA2; P68369; Q9NY65; Q9D9Y2; P05213; P08537; A0A5S6Q8M8; Q52L87; A0A0A0MQA5; P68368	0	3	0.7621	0	1	1	609	1824.99	1824.99	-0.05	-3e-05	HCD (High Energy Collision Dissociation)	MS2	0	6.032	73.3956	28877	OFL003164-NC-a1A-b2A-tubulin.raw	F5	4.54
		FALSE	High	Sequest HT (A2)	Unambiguous	VGINYQPPTVVPGGDLAK		4	14	Q5FW91; P68369; Q52L87; A0A0A0MQA5	Q5FW91; Q3TIZ0; Q9JJZ2; A0A5S6QIR1; Q99KA2; P68369; Q9NY65; Q9D9Y2; P05213; P08537; A0A5S6Q8M8; Q52L87; A0A0A0MQA5; P68368	0	3	0.717	0	1	1	608.999	1824.98	1824.99	-1.08	-0.00065	HCD (High Energy Collision Dissociation)	MS2	0	4.191	73.9022	29050	OFL003164-NC-a1A-b2A-tubulin.raw	F5	4.17
		FALSE	High	Sequest HT (A2)	Unambiguous	VGINYQPPTVVPGGDLAK		4	14	Q5FW91; P68369; Q52L87; A0A0A0MQA5	Q5FW91; Q3TIZ0; Q9JJZ2; A0A5S6QIR1; Q99KA2; P68369; Q9NY65; Q9D9Y2; P05213; P08537; A0A5S6Q8M8; Q52L87; A0A0A0MQA5; P68368	0	3	0.6093	0	1	1	609	1824.99	1824.99	0.01	1e-05	HCD (High Energy Collision Dissociation)	MS2	76.4553	50	74.423	29308	OFL003164-NC-a1A-b2A-tubulin.raw	F5	3.43
		FALSE	High	Sequest HT (A2)	Unambiguous	VGINYQPPTVVPGGDLAK		4	14	Q5FW91; P68369; Q52L87; A0A0A0MQA5	Q5FW91; Q3TIZ0; Q9JJZ2; A0A5S6QIR1; Q99KA2; P68369; Q9NY65; Q9D9Y2; P05213; P08537; A0A5S6Q8M8; Q52L87; A0A0A0MQA5; P68368	0	3	0.7578	0	1	1	609	1824.99	1824.99	0.27	0.00017	HCD (High Energy Collision Dissociation)	MS2	10.9893	50	72.8903	28623	OFL003164-NC-a1A-b2A-tubulin.raw	F5	3.22
		FALSE	High	Sequest HT (A2)	Unambiguous	VGINYQPPTVVPGGDLAK		4	14	Q5FW91; P68369; Q52L87; A0A0A0MQA5	Q5FW91; Q3TIZ0; Q9JJZ2; A0A5S6QIR1; Q99KA2; P68369; Q9NY65; Q9D9Y2; P05213; P08537; A0A5S6Q8M8; Q52L87; A0A0A0MQA5; P68368	0	2	0.7943	0	1	1	912.995	1824.98	1824.99	-1.29	-0.00117	HCD (High Energy Collision Dissociation)	MS2	0	0.269	73.5153	28915	OFL003164-NC-a1A-b2A-tubulin.raw	F5	3.16
		FALSE	High	Sequest HT (A2)	Unambiguous	VGINYQPPTVVPGGDLAK		4	14	Q5FW91; P68369; Q52L87; A0A0A0MQA5	Q5FW91; Q3TIZ0; Q9JJZ2; A0A5S6QIR1; Q99KA2; P68369; Q9NY65; Q9D9Y2; P05213; P08537; A0A5S6Q8M8; Q52L87; A0A0A0MQA5; P68368	0	2	0.7732	0	1	1	912.997	1824.99	1824.99	0.48	0.00043	HCD (High Energy Collision Dissociation)	MS2	0.14052	13.29	73.0134	28688	OFL003164-NC-a1A-b2A-tubulin.raw	F5	2.91
		FALSE	High	Sequest HT (A2)	Unambiguous	VGINYQPPTVVPGGDLAK		4	14	Q5FW91; P68369; Q52L87; A0A0A0MQA5	Q5FW91; Q3TIZ0; Q9JJZ2; A0A5S6QIR1; Q99KA2; P68369; Q9NY65; Q9D9Y2; P05213; P08537; A0A5S6Q8M8; Q52L87; A0A0A0MQA5; P68368	0	2	0.7664	0	1	1	912.997	1824.99	1824.99	0.67	0.00062	HCD (High Energy Collision Dissociation)	MS2	6.45988	41.777	74.696	29449	OFL003164-NC-a1A-b2A-tubulin.raw	F5	2.74
		FALSE	High	Sequest HT (A2)	Unambiguous	VGINYQPPTVVPGGDLAK		4	14	Q5FW91; P68369; Q52L87; A0A0A0MQA5	Q5FW91; Q3TIZ0; Q9JJZ2; A0A5S6QIR1; Q99KA2; P68369; Q9NY65; Q9D9Y2; P05213; P08537; A0A5S6Q8M8; Q52L87; A0A0A0MQA5; P68368	0	2	0.5479	0	1	1	912.996	1824.99	1824.99	0.09	9e-05	HCD (High Energy Collision Dissociation)	MS2	0.495729	50	74.1137	29149	OFL003164-NC-a1A-b2A-tubulin.raw	F5	2.61
		FALSE	High	Sequest HT (A2)	Unambiguous	VGINYQPPTVVPGGDLAK		4	14	Q5FW91; P68369; Q52L87; A0A0A0MQA5	Q5FW91; Q3TIZ0; Q9JJZ2; A0A5S6QIR1; Q99KA2; P68369; Q9NY65; Q9D9Y2; P05213; P08537; A0A5S6Q8M8; Q52L87; A0A0A0MQA5; P68368	0	2	0.8024	0	1	1	912.996	1824.98	1824.99	-0.3	-0.00028	HCD (High Energy Collision Dissociation)	MS2	0.113095	1.194	74.0253	29106	OFL003164-NC-a1A-b2A-tubulin.raw	F5	2.53
		FALSE	High	Sequest HT (A2)	Unambiguous	VGINYQPPTVVPGGDLAK		4	14	Q5FW91; P68369; Q52L87; A0A0A0MQA5	Q5FW91; Q3TIZ0; Q9JJZ2; A0A5S6QIR1; Q99KA2; P68369; Q9NY65; Q9D9Y2; P05213; P08537; A0A5S6Q8M8; Q52L87; A0A0A0MQA5; P68368	0	2	0.5922	0	1	1	912.996	1824.99	1824.99	0.09	8e-05	HCD (High Energy Collision Dissociation)	MS2	0	50	74.2157	29206	OFL003164-NC-a1A-b2A-tubulin.raw	F5	2.06
		FALSE	High	Sequest HT (A2)	Unambiguous	VGINYQPPTVVPGGDLAK		4	14	Q5FW91; P68369; Q52L87; A0A0A0MQA5	Q5FW91; Q3TIZ0; Q9JJZ2; A0A5S6QIR1; Q99KA2; P68369; Q9NY65; Q9D9Y2; P05213; P08537; A0A5S6Q8M8; Q52L87; A0A0A0MQA5; P68368	0	2	0.7921	0	1	1	912.996	1824.99	1824.99	0.12	0.00011	HCD (High Energy Collision Dissociation)	MS2	0	50	75.2012	29721	OFL003164-NC-a1A-b2A-tubulin.raw	F5	2.02
	FALSE	High	TIQFVDWCPTGFK	1xCarbamidomethyl [C8]	7	16	7	Q5FW91; A0A654EL16; P68369; M7NKU9; B9DGT7; Q52L87; A0A5S6QQ85	0	1598.77	High	3.36
		Checked	Confidence	Identifying Node	PSM Ambiguity	Annotated Sequence	Modifications	# Protein Groups	# Proteins	Master Protein Accessions	Protein Accessions	# Missed Cleavages	Charge	DeltaScore	DeltaCn	Rank	Search Engine Rank	m/z [Da]	MH+ [Da]	Theo. MH+ [Da]	DeltaM [ppm]	Deltam/z [Da]	Activation Type	MS Order	Isolation Interference [%]	Ion Inject Time [ms]	RT [min]	First Scan	Spectrum File	File ID	XCorr
		FALSE	High	Sequest HT (A2)	Unambiguous	TIQFVDWcPTGFK	C8(Carbamidomethyl)	7	16	Q5FW91; A0A654EL16; P68369; M7NKU9; B9DGT7; Q52L87; A0A5S6QQ85	Q5FW91; Q3TIZ0; Q944I2; Q9JJZ2; A0A654EL16; P68369; P11139; M7NKU9; Q9NY65; A0A178UXP7; B9DFF8; B9DGT7; Q9D9Y2; Q0WLQ5; Q52L87; A0A5S6QQ85	0	2	0.8333	0	1	1	799.887	1598.77	1598.77	0.09	7e-05	HCD (High Energy Collision Dissociation)	MS2	9.70632	50	101.537	42597	OFL003164-NC-a1A-b2A-tubulin.raw	F5	3.36
		FALSE	High	Sequest HT (A2)	Unambiguous	TIQFVDWcPTGFK	C8(Carbamidomethyl)	7	16	Q5FW91; A0A654EL16; P68369; M7NKU9; B9DGT7; Q52L87; A0A5S6QQ85	Q5FW91; Q3TIZ0; Q944I2; Q9JJZ2; A0A654EL16; P68369; P11139; M7NKU9; Q9NY65; A0A178UXP7; B9DFF8; B9DGT7; Q9D9Y2; Q0WLQ5; Q52L87; A0A5S6QQ85	0	2	0.8081	0	1	1	799.887	1598.77	1598.77	-0.36	-0.00029	HCD (High Energy Collision Dissociation)	MS2	0	14.546	101.012	42322	OFL003164-NC-a1A-b2A-tubulin.raw	F5	2.97
		FALSE	High	Sequest HT (A2)	Unambiguous	TIQFVDWcPTGFK	C8(Carbamidomethyl)	7	16	Q5FW91; A0A654EL16; P68369; M7NKU9; B9DGT7; Q52L87; A0A5S6QQ85	Q5FW91; Q3TIZ0; Q944I2; Q9JJZ2; A0A654EL16; P68369; P11139; M7NKU9; Q9NY65; A0A178UXP7; B9DFF8; B9DGT7; Q9D9Y2; Q0WLQ5; Q52L87; A0A5S6QQ85	0	2	0.802	0	1	1	799.887	1598.77	1598.77	0.27	0.00021	HCD (High Energy Collision Dissociation)	MS2	0	50	100.509	42095	OFL003164-NC-a1A-b2A-tubulin.raw	F5	2.93
		FALSE	High	Sequest HT (A2)	Unambiguous	TIQFVDWcPTGFK	C8(Carbamidomethyl)	7	16	Q5FW91; A0A654EL16; P68369; M7NKU9; B9DGT7; Q52L87; A0A5S6QQ85	Q5FW91; Q3TIZ0; Q944I2; Q9JJZ2; A0A654EL16; P68369; P11139; M7NKU9; Q9NY65; A0A178UXP7; B9DFF8; B9DGT7; Q9D9Y2; Q0WLQ5; Q52L87; A0A5S6QQ85	0	2	0.8182	0	1	1	799.887	1598.77	1598.77	0	0	HCD (High Energy Collision Dissociation)	MS2	10.4922	50	102.087	42941	OFL003164-NC-a1A-b2A-tubulin.raw	F5	2.86
		FALSE	High	Sequest HT (A2)	Unambiguous	TIQFVDWcPTGFK	C8(Carbamidomethyl)	7	16	Q5FW91; A0A654EL16; P68369; M7NKU9; B9DGT7; Q52L87; A0A5S6QQ85	Q5FW91; Q3TIZ0; Q944I2; Q9JJZ2; A0A654EL16; P68369; P11139; M7NKU9; Q9NY65; A0A178UXP7; B9DFF8; B9DGT7; Q9D9Y2; Q0WLQ5; Q52L87; A0A5S6QQ85	0	2	0.8189	0	1	1	799.888	1598.77	1598.77	0.59	0.00047	HCD (High Energy Collision Dissociation)	MS2	31.0963	50	99.9891	41735	OFL003164-NC-a1A-b2A-tubulin.raw	F5	2.54
		FALSE	High	Sequest HT (A2)	Unambiguous	TIQFVDWcPTGFK	C8(Carbamidomethyl)	7	16	Q5FW91; A0A654EL16; P68369; M7NKU9; B9DGT7; Q52L87; A0A5S6QQ85	Q5FW91; Q3TIZ0; Q944I2; Q9JJZ2; A0A654EL16; P68369; P11139; M7NKU9; Q9NY65; A0A178UXP7; B9DFF8; B9DGT7; Q9D9Y2; Q0WLQ5; Q52L87; A0A5S6QQ85	0	2	0.7436	0	1	1	799.887	1598.77	1598.77	-0.31	-0.00025	HCD (High Energy Collision Dissociation)	MS2	24.9913	50	102.697	43358	OFL003164-NC-a1A-b2A-tubulin.raw	F5	2.34
		FALSE	High	Sequest HT (A2)	Unambiguous	TIQFVDWcPTGFK	C8(Carbamidomethyl)	7	16	Q5FW91; A0A654EL16; P68369; M7NKU9; B9DGT7; Q52L87; A0A5S6QQ85	Q5FW91; Q3TIZ0; Q944I2; Q9JJZ2; A0A654EL16; P68369; P11139; M7NKU9; Q9NY65; A0A178UXP7; B9DFF8; B9DGT7; Q9D9Y2; Q0WLQ5; Q52L87; A0A5S6QQ85	0	2	0.8556	0	1	1	799.886	1598.76	1598.77	-1.39	-0.00111	HCD (High Energy Collision Dissociation)	MS2	21.5623	50	103.285	43672	OFL003164-NC-a1A-b2A-tubulin.raw	F5	1.87
	FALSE	High	SKLEFSIYPAPQVSTAVVEPYNSILTTHTTLEHSDCAFMVDNEAIYDICR	2xCarbamidomethyl [C36; C49]	3	8	2	P68369; Q52L87; A0A0A0MQA5	1	5732.72	High	6.31
		Checked	Confidence	Identifying Node	PSM Ambiguity	Annotated Sequence	Modifications	# Protein Groups	# Proteins	Master Protein Accessions	Protein Accessions	# Missed Cleavages	Charge	DeltaScore	DeltaCn	Rank	Search Engine Rank	m/z [Da]	MH+ [Da]	Theo. MH+ [Da]	DeltaM [ppm]	Deltam/z [Da]	Activation Type	MS Order	Isolation Interference [%]	Ion Inject Time [ms]	RT [min]	First Scan	Spectrum File	File ID	XCorr
		FALSE	High	Sequest HT (A2)	Unambiguous	SKLEFSIYPAPQVSTAVVEPYNSILTTHTTLEHSDcAFMVDNEAIYDIcR	C36(Carbamidomethyl); C49(Carbamidomethyl)	3	8	P68369; Q52L87; A0A0A0MQA5	Q3TIZ0; Q99KA2; A0A2R8VHF3; P68369; P05213; Q52L87; A0A0A0MQA5; P68368	1	5	0.412	0	1	1	1147.35	5732.72	5732.72	-0.01	-2e-05	HCD (High Energy Collision Dissociation)	MS2	2.62079	50	106.579	45648	OFL003164-NC-a1A-b2A-tubulin.raw	F5	6.31
		FALSE	High	Sequest HT (A2)	Unambiguous	SKLEFSIYPAPQVSTAVVEPYNSILTTHTTLEHSDcAFMVDNEAIYDIcR	C36(Carbamidomethyl); C49(Carbamidomethyl)	3	8	P68369; Q52L87; A0A0A0MQA5	Q3TIZ0; Q99KA2; A0A2R8VHF3; P68369; P05213; Q52L87; A0A0A0MQA5; P68368	1	4	0.334	0	1	1	1433.94	5732.73	5732.72	0.87	0.00125	HCD (High Energy Collision Dissociation)	MS2	0	50	106.56	45636	OFL003164-NC-a1A-b2A-tubulin.raw	F5	5.03
	FALSE	High	NLDIERPTYTNLNR		4	15	19	Q5FW91; P68369; Q52L87; A0A0A0MQA5	0	1718.88	High	4.48
		Checked	Confidence	Identifying Node	PSM Ambiguity	Annotated Sequence	Modifications	# Protein Groups	# Proteins	Master Protein Accessions	Protein Accessions	# Missed Cleavages	Charge	DeltaScore	DeltaCn	Rank	Search Engine Rank	m/z [Da]	MH+ [Da]	Theo. MH+ [Da]	DeltaM [ppm]	Deltam/z [Da]	Activation Type	MS Order	Isolation Interference [%]	Ion Inject Time [ms]	RT [min]	First Scan	Spectrum File	File ID	XCorr
		FALSE	High	Sequest HT (A2)	Unambiguous	NLDIERPTYTNLNR		4	15	Q5FW91; P68369; Q52L87; A0A0A0MQA5	Q5FW91; Q3TIZ0; Q9JJZ2; A0A5S6QIR1; Q99KA2; A0A2R8VHF3; P68369; Q9NY65; Q9D9Y2; P05213; P08537; A0A5S6Q8M8; Q52L87; A0A0A0MQA5; P68368	0	3	0.7277	0	1	1	573.632	1718.88	1718.88	-0.72	-0.00041	HCD (High Energy Collision Dissociation)	MS2	0	0.534	38.8969	13467	OFL003164-NC-a1A-b2A-tubulin.raw	F5	4.48
		FALSE	High	Sequest HT (A2)	Unambiguous	NLDIERPTYTNLNR		4	15	Q5FW91; P68369; Q52L87; A0A0A0MQA5	Q5FW91; Q3TIZ0; Q9JJZ2; A0A5S6QIR1; Q99KA2; A0A2R8VHF3; P68369; Q9NY65; Q9D9Y2; P05213; P08537; A0A5S6Q8M8; Q52L87; A0A0A0MQA5; P68368	0	3	0.7259	0	1	1	573.633	1718.88	1718.88	0.57	0.00033	HCD (High Energy Collision Dissociation)	MS2	3.65161	50	39.9134	13895	OFL003164-NC-a1A-b2A-tubulin.raw	F5	3.94
		FALSE	High	Sequest HT (A2)	Unambiguous	NLDIERPTYTNLNR		4	15	Q5FW91; P68369; Q52L87; A0A0A0MQA5	Q5FW91; Q3TIZ0; Q9JJZ2; A0A5S6QIR1; Q99KA2; A0A2R8VHF3; P68369; Q9NY65; Q9D9Y2; P05213; P08537; A0A5S6Q8M8; Q52L87; A0A0A0MQA5; P68368	0	3	0.7268	0	1	1	573.632	1718.88	1718.88	0.26	0.00015	HCD (High Energy Collision Dissociation)	MS2	1.46678	50	40.4199	14088	OFL003164-NC-a1A-b2A-tubulin.raw	F5	3.88
		FALSE	High	Sequest HT (A2)	Unambiguous	NLDIERPTYTNLNR		4	15	Q5FW91; P68369; Q52L87; A0A0A0MQA5	Q5FW91; Q3TIZ0; Q9JJZ2; A0A5S6QIR1; Q99KA2; A0A2R8VHF3; P68369; Q9NY65; Q9D9Y2; P05213; P08537; A0A5S6Q8M8; Q52L87; A0A0A0MQA5; P68368	0	3	0.7199	0	1	1	573.632	1718.88	1718.88	0.24	0.00014	HCD (High Energy Collision Dissociation)	MS2	0.627981	17.949	39.4075	13667	OFL003164-NC-a1A-b2A-tubulin.raw	F5	3.82
		FALSE	High	Sequest HT (A2)	Unambiguous	NLDIERPTYTNLNR		4	15	Q5FW91; P68369; Q52L87; A0A0A0MQA5	Q5FW91; Q3TIZ0; Q9JJZ2; A0A5S6QIR1; Q99KA2; A0A2R8VHF3; P68369; Q9NY65; Q9D9Y2; P05213; P08537; A0A5S6Q8M8; Q52L87; A0A0A0MQA5; P68368	0	3	0.6825	0	1	1	573.632	1718.88	1718.88	-0.17	-9e-05	HCD (High Energy Collision Dissociation)	MS2	0	50	40.9232	14301	OFL003164-NC-a1A-b2A-tubulin.raw	F5	3.59
		FALSE	High	Sequest HT (A2)	Unambiguous	NLDIERPTYTNLNR		4	15	Q5FW91; P68369; Q52L87; A0A0A0MQA5	Q5FW91; Q3TIZ0; Q9JJZ2; A0A5S6QIR1; Q99KA2; A0A2R8VHF3; P68369; Q9NY65; Q9D9Y2; P05213; P08537; A0A5S6Q8M8; Q52L87; A0A0A0MQA5; P68368	0	2	0.6893	0	1	1	859.944	1718.88	1718.88	-0.39	-0.00034	HCD (High Energy Collision Dissociation)	MS2	0	1.287	38.9091	13470	OFL003164-NC-a1A-b2A-tubulin.raw	F5	3.54
		FALSE	High	Sequest HT (A2)	Unambiguous	NLDIERPTYTNLNR		4	15	Q5FW91; P68369; Q52L87; A0A0A0MQA5	Q5FW91; Q3TIZ0; Q9JJZ2; A0A5S6QIR1; Q99KA2; A0A2R8VHF3; P68369; Q9NY65; Q9D9Y2; P05213; P08537; A0A5S6Q8M8; Q52L87; A0A0A0MQA5; P68368	0	2	0.72	0	1	1	859.945	1718.88	1718.88	0.11	0.0001	HCD (High Energy Collision Dissociation)	MS2	0.533547	50	39.4138	13669	OFL003164-NC-a1A-b2A-tubulin.raw	F5	3.5
		FALSE	High	Sequest HT (A2)	Unambiguous	NLDIERPTYTNLNR		4	15	Q5FW91; P68369; Q52L87; A0A0A0MQA5	Q5FW91; Q3TIZ0; Q9JJZ2; A0A5S6QIR1; Q99KA2; A0A2R8VHF3; P68369; Q9NY65; Q9D9Y2; P05213; P08537; A0A5S6Q8M8; Q52L87; A0A0A0MQA5; P68368	0	2	0.7703	0	1	1	859.946	1718.88	1718.88	1.11	0.00095	HCD (High Energy Collision Dissociation)	MS2	0	50	39.9199	13897	OFL003164-NC-a1A-b2A-tubulin.raw	F5	3.44
		FALSE	High	Sequest HT (A2)	Unambiguous	NLDIERPTYTNLNR		4	15	Q5FW91; P68369; Q52L87; A0A0A0MQA5	Q5FW91; Q3TIZ0; Q9JJZ2; A0A5S6QIR1; Q99KA2; A0A2R8VHF3; P68369; Q9NY65; Q9D9Y2; P05213; P08537; A0A5S6Q8M8; Q52L87; A0A0A0MQA5; P68368	0	3	0.6828	0	1	1	573.632	1718.88	1718.88	-0.58	-0.00034	HCD (High Energy Collision Dissociation)	MS2	0	50	41.425	14471	OFL003164-NC-a1A-b2A-tubulin.raw	F5	3.31
		FALSE	High	Sequest HT (A2)	Unambiguous	NLDIERPTYTNLNR		4	15	Q5FW91; P68369; Q52L87; A0A0A0MQA5	Q5FW91; Q3TIZ0; Q9JJZ2; A0A5S6QIR1; Q99KA2; A0A2R8VHF3; P68369; Q9NY65; Q9D9Y2; P05213; P08537; A0A5S6Q8M8; Q52L87; A0A0A0MQA5; P68368	0	2	0.7273	0	1	1	859.945	1718.88	1718.88	0.97	0.00084	HCD (High Energy Collision Dissociation)	MS2	3.54849	50	40.5446	14138	OFL003164-NC-a1A-b2A-tubulin.raw	F5	3.3
		FALSE	High	Sequest HT (A2)	Unambiguous	NLDIERPTYTNLNR		4	15	Q5FW91; P68369; Q52L87; A0A0A0MQA5	Q5FW91; Q3TIZ0; Q9JJZ2; A0A5S6QIR1; Q99KA2; A0A2R8VHF3; P68369; Q9NY65; Q9D9Y2; P05213; P08537; A0A5S6Q8M8; Q52L87; A0A0A0MQA5; P68368	0	3	0.6542	0	1	1	573.632	1718.88	1718.88	0.24	0.00014	HCD (High Energy Collision Dissociation)	MS2	0	50	38.3898	13316	OFL003164-NC-a1A-b2A-tubulin.raw	F5	2.95
		FALSE	High	Sequest HT (A2)	Unambiguous	NLDIERPTYTNLNR		4	15	Q5FW91; P68369; Q52L87; A0A0A0MQA5	Q5FW91; Q3TIZ0; Q9JJZ2; A0A5S6QIR1; Q99KA2; A0A2R8VHF3; P68369; Q9NY65; Q9D9Y2; P05213; P08537; A0A5S6Q8M8; Q52L87; A0A0A0MQA5; P68368	0	3	0.6181	0	1	1	573.632	1718.88	1718.88	-0.04	-2e-05	HCD (High Energy Collision Dissociation)	MS2	47.7939	50	42.3755	14814	OFL003164-NC-a1A-b2A-tubulin.raw	F5	2.88
		FALSE	High	Sequest HT (A2)	Unambiguous	NLDIERPTYTNLNR		4	15	Q5FW91; P68369; Q52L87; A0A0A0MQA5	Q5FW91; Q3TIZ0; Q9JJZ2; A0A5S6QIR1; Q99KA2; A0A2R8VHF3; P68369; Q9NY65; Q9D9Y2; P05213; P08537; A0A5S6Q8M8; Q52L87; A0A0A0MQA5; P68368	0	2	0.7399	0	1	1	859.944	1718.88	1718.88	-0.44	-0.00038	HCD (High Energy Collision Dissociation)	MS2	0	50	41.0491	14348	OFL003164-NC-a1A-b2A-tubulin.raw	F5	2.73
		FALSE	High	Sequest HT (A2)	Unambiguous	NLDIERPTYTNLNR		4	15	Q5FW91; P68369; Q52L87; A0A0A0MQA5	Q5FW91; Q3TIZ0; Q9JJZ2; A0A5S6QIR1; Q99KA2; A0A2R8VHF3; P68369; Q9NY65; Q9D9Y2; P05213; P08537; A0A5S6Q8M8; Q52L87; A0A0A0MQA5; P68368	0	2	0.7048	0	1	1	859.945	1718.88	1718.88	0.46	0.00039	HCD (High Energy Collision Dissociation)	MS2	0	50	38.4045	13322	OFL003164-NC-a1A-b2A-tubulin.raw	F5	2.71
		FALSE	High	Sequest HT (A2)	Unambiguous	NLDIERPTYTNLNR		4	15	Q5FW91; P68369; Q52L87; A0A0A0MQA5	Q5FW91; Q3TIZ0; Q9JJZ2; A0A5S6QIR1; Q99KA2; A0A2R8VHF3; P68369; Q9NY65; Q9D9Y2; P05213; P08537; A0A5S6Q8M8; Q52L87; A0A0A0MQA5; P68368	0	2	0.6679	0	1	1	859.944	1718.88	1718.88	-0.36	-0.00031	HCD (High Energy Collision Dissociation)	MS2	0	50	41.5612	14512	OFL003164-NC-a1A-b2A-tubulin.raw	F5	2.65
		FALSE	High	Sequest HT (A2)	Unambiguous	NLDIERPTYTNLNR		4	15	Q5FW91; P68369; Q52L87; A0A0A0MQA5	Q5FW91; Q3TIZ0; Q9JJZ2; A0A5S6QIR1; Q99KA2; A0A2R8VHF3; P68369; Q9NY65; Q9D9Y2; P05213; P08537; A0A5S6Q8M8; Q52L87; A0A0A0MQA5; P68368	0	3	0.6322	0	1	1	573.633	1718.88	1718.88	0.55	0.00031	HCD (High Energy Collision Dissociation)	MS2	10.777	50	45.2004	16082	OFL003164-NC-a1A-b2A-tubulin.raw	F5	2.61
		FALSE	High	Sequest HT (A2)	Unambiguous	NLDIERPTYTNLNR		4	15	Q5FW91; P68369; Q52L87; A0A0A0MQA5	Q5FW91; Q3TIZ0; Q9JJZ2; A0A5S6QIR1; Q99KA2; A0A2R8VHF3; P68369; Q9NY65; Q9D9Y2; P05213; P08537; A0A5S6Q8M8; Q52L87; A0A0A0MQA5; P68368	0	3	0.5085	0	1	1	573.632	1718.88	1718.88	0.53	0.0003	HCD (High Energy Collision Dissociation)	MS2	32.9455	50	44.2152	15628	OFL003164-NC-a1A-b2A-tubulin.raw	F5	2.34
		FALSE	High	Sequest HT (A2)	Unambiguous	NLDIERPTYTNLNR		4	15	Q5FW91; P68369; Q52L87; A0A0A0MQA5	Q5FW91; Q3TIZ0; Q9JJZ2; A0A5S6QIR1; Q99KA2; A0A2R8VHF3; P68369; Q9NY65; Q9D9Y2; P05213; P08537; A0A5S6Q8M8; Q52L87; A0A0A0MQA5; P68368	0	2	0.8071	0	1	1	859.945	1718.88	1718.88	0.46	0.00039	HCD (High Energy Collision Dissociation)	MS2	11.7101	50	43.8626	15481	OFL003164-NC-a1A-b2A-tubulin.raw	F5	1.97
		FALSE	High	Sequest HT (A2)	Unambiguous	NLDIERPTYTNLNR		4	15	Q5FW91; P68369; Q52L87; A0A0A0MQA5	Q5FW91; Q3TIZ0; Q9JJZ2; A0A5S6QIR1; Q99KA2; A0A2R8VHF3; P68369; Q9NY65; Q9D9Y2; P05213; P08537; A0A5S6Q8M8; Q52L87; A0A0A0MQA5; P68368	0	2	0.5795	0	1	1	859.946	1718.88	1718.88	1.07	0.00092	HCD (High Energy Collision Dissociation)	MS2	31.3611	50	42.4668	14859	OFL003164-NC-a1A-b2A-tubulin.raw	F5	1.76
	FALSE	High	QLFHPEQLITGK		6	18	8	Q5FW91; P68369; M7NKU9; Q52L87; A0A0A0MQA5; A0A5S6QQ85	0	1410.77	High	4.32
		Checked	Confidence	Identifying Node	PSM Ambiguity	Annotated Sequence	Modifications	# Protein Groups	# Proteins	Master Protein Accessions	Protein Accessions	# Missed Cleavages	Charge	DeltaScore	DeltaCn	Rank	Search Engine Rank	m/z [Da]	MH+ [Da]	Theo. MH+ [Da]	DeltaM [ppm]	Deltam/z [Da]	Activation Type	MS Order	Isolation Interference [%]	Ion Inject Time [ms]	RT [min]	First Scan	Spectrum File	File ID	XCorr
		FALSE	High	Sequest HT (A2)	Unambiguous	QLFHPEQLITGK		6	18	Q5FW91; P68369; M7NKU9; Q52L87; A0A0A0MQA5; A0A5S6QQ85	A0A087WRB4; Q5FW91; Q3TIZ0; Q9JJZ2; A0A2R8VHF3; A0A087WSL5; P68369; M7NKU9; Q9NY65; P05213; P08537; A0A087WSB0; A0A087WQS4; Q52L87; A0A0A0MQA5; A0A5S6QQ85; O89052; P68368	0	2	0.7708	0	1	1	705.89	1410.77	1410.77	-0.3	-0.00021	HCD (High Energy Collision Dissociation)	MS2	0.226259	6.262	61.8619	23358	OFL003164-NC-a1A-b2A-tubulin.raw	F5	4.32
		FALSE	High	Sequest HT (A2)	Unambiguous	QLFHPEQLITGK		6	18	Q5FW91; P68369; M7NKU9; Q52L87; A0A0A0MQA5; A0A5S6QQ85	A0A087WRB4; Q5FW91; Q3TIZ0; Q9JJZ2; A0A2R8VHF3; A0A087WSL5; P68369; M7NKU9; Q9NY65; P05213; P08537; A0A087WSB0; A0A087WQS4; Q52L87; A0A0A0MQA5; A0A5S6QQ85; O89052; P68368	0	2	0.7825	0	1	1	705.891	1410.77	1410.77	0.06	4e-05	HCD (High Energy Collision Dissociation)	MS2	0	1.014	61.3604	23161	OFL003164-NC-a1A-b2A-tubulin.raw	F5	4.23
		FALSE	High	Sequest HT (A2)	Unambiguous	QLFHPEQLITGK		6	18	Q5FW91; P68369; M7NKU9; Q52L87; A0A0A0MQA5; A0A5S6QQ85	A0A087WRB4; Q5FW91; Q3TIZ0; Q9JJZ2; A0A2R8VHF3; A0A087WSL5; P68369; M7NKU9; Q9NY65; P05213; P08537; A0A087WSB0; A0A087WQS4; Q52L87; A0A0A0MQA5; A0A5S6QQ85; O89052; P68368	0	3	0.6925	0	1	1	470.929	1410.77	1410.77	-0.06	-3e-05	HCD (High Energy Collision Dissociation)	MS2	0	1.079	61.4619	23190	OFL003164-NC-a1A-b2A-tubulin.raw	F5	3.35
		FALSE	High	Sequest HT (A2)	Unambiguous	QLFHPEQLITGK		6	18	Q5FW91; P68369; M7NKU9; Q52L87; A0A0A0MQA5; A0A5S6QQ85	A0A087WRB4; Q5FW91; Q3TIZ0; Q9JJZ2; A0A2R8VHF3; A0A087WSL5; P68369; M7NKU9; Q9NY65; P05213; P08537; A0A087WSB0; A0A087WQS4; Q52L87; A0A0A0MQA5; A0A5S6QQ85; O89052; P68368	0	3	0.7515	0	1	1	470.93	1410.77	1410.77	0.16	8e-05	HCD (High Energy Collision Dissociation)	MS2	9.9283	50	62.4724	23675	OFL003164-NC-a1A-b2A-tubulin.raw	F5	3.3
		FALSE	High	Sequest HT (A2)	Unambiguous	QLFHPEQLITGK		6	18	Q5FW91; P68369; M7NKU9; Q52L87; A0A0A0MQA5; A0A5S6QQ85	A0A087WRB4; Q5FW91; Q3TIZ0; Q9JJZ2; A0A2R8VHF3; A0A087WSL5; P68369; M7NKU9; Q9NY65; P05213; P08537; A0A087WSB0; A0A087WQS4; Q52L87; A0A0A0MQA5; A0A5S6QQ85; O89052; P68368	0	2	0.8302	0	1	1	705.891	1410.77	1410.77	0.42	0.0003	HCD (High Energy Collision Dissociation)	MS2	72.4646	50	60.8618	22931	OFL003164-NC-a1A-b2A-tubulin.raw	F5	3.24
		FALSE	High	Sequest HT (A2)	Unambiguous	QLFHPEQLITGK		6	18	Q5FW91; P68369; M7NKU9; Q52L87; A0A0A0MQA5; A0A5S6QQ85	A0A087WRB4; Q5FW91; Q3TIZ0; Q9JJZ2; A0A2R8VHF3; A0A087WSL5; P68369; M7NKU9; Q9NY65; P05213; P08537; A0A087WSB0; A0A087WQS4; Q52L87; A0A0A0MQA5; A0A5S6QQ85; O89052; P68368	0	3	0.7367	0	1	1	470.929	1410.77	1410.77	-0.34	-0.00016	HCD (High Energy Collision Dissociation)	MS2	0.268006	11.344	61.9687	23413	OFL003164-NC-a1A-b2A-tubulin.raw	F5	3.19
		FALSE	High	Sequest HT (A2)	Unambiguous	QLFHPEQLITGK		6	18	Q5FW91; P68369; M7NKU9; Q52L87; A0A0A0MQA5; A0A5S6QQ85	A0A087WRB4; Q5FW91; Q3TIZ0; Q9JJZ2; A0A2R8VHF3; A0A087WSL5; P68369; M7NKU9; Q9NY65; P05213; P08537; A0A087WSB0; A0A087WQS4; Q52L87; A0A0A0MQA5; A0A5S6QQ85; O89052; P68368	0	3	0.6076	0	1	1	470.929	1410.77	1410.77	-0.5	-0.00023	HCD (High Energy Collision Dissociation)	MS2	37.3773	27.145	60.9607	22985	OFL003164-NC-a1A-b2A-tubulin.raw	F5	2.88
		FALSE	High	Sequest HT (A2)	Unambiguous	QLFHPEQLITGK		6	18	Q5FW91; P68369; M7NKU9; Q52L87; A0A0A0MQA5; A0A5S6QQ85	A0A087WRB4; Q5FW91; Q3TIZ0; Q9JJZ2; A0A2R8VHF3; A0A087WSL5; P68369; M7NKU9; Q9NY65; P05213; P08537; A0A087WSB0; A0A087WQS4; Q52L87; A0A0A0MQA5; A0A5S6QQ85; O89052; P68368	0	2	0.8314	0	1	1	705.891	1410.77	1410.77	-0.07	-5e-05	HCD (High Energy Collision Dissociation)	MS2	37.0834	50	64.3523	24611	OFL003164-NC-a1A-b2A-tubulin.raw	F5	2.61
	FALSE	High	RAFVHWYVGEGMEEGEFSEAR		7	24	3	Q5FW91; A0A654EL16; P68369; M7NKU9; B9DGT7; Q52L87; A0A0A0MQA5	1	2486.12	High	6.45
		Checked	Confidence	Identifying Node	PSM Ambiguity	Annotated Sequence	Modifications	# Protein Groups	# Proteins	Master Protein Accessions	Protein Accessions	# Missed Cleavages	Charge	DeltaScore	DeltaCn	Rank	Search Engine Rank	m/z [Da]	MH+ [Da]	Theo. MH+ [Da]	DeltaM [ppm]	Deltam/z [Da]	Activation Type	MS Order	Isolation Interference [%]	Ion Inject Time [ms]	RT [min]	First Scan	Spectrum File	File ID	XCorr
		FALSE	High	Sequest HT (A2)	Unambiguous	RAFVHWYVGEGMEEGEFSEAR		7	24	Q5FW91; A0A654EL16; P68369; M7NKU9; B9DGT7; Q52L87; A0A0A0MQA5	Q5FW91; Q3TIZ0; Q944I2; Q9JJZ2; A0A5S6QIR1; Q99KA2; A0A654EL16; A0A178UGA1; P68369; P11139; M7NKU9; Q9NY65; A0A178UXP7; B9DHQ0; B9DGT7; Q9D9Y2; P05213; P08537; Q15670; Q0WLQ5; A0A5S6Q8M8; Q52L87; A0A0A0MQA5; P68368	1	4	0.8512	0	1	1	622.284	2486.12	2486.12	-1.71	-0.00107	HCD (High Energy Collision Dissociation)	MS2	7.12273	50	70.8344	27623	OFL003164-NC-a1A-b2A-tubulin.raw	F5	6.45
		FALSE	High	Sequest HT (A2)	Unambiguous	RAFVHWYVGEGMEEGEFSEAR		7	24	Q5FW91; A0A654EL16; P68369; M7NKU9; B9DGT7; Q52L87; A0A0A0MQA5	Q5FW91; Q3TIZ0; Q944I2; Q9JJZ2; A0A5S6QIR1; Q99KA2; A0A654EL16; A0A178UGA1; P68369; P11139; M7NKU9; Q9NY65; A0A178UXP7; B9DHQ0; B9DGT7; Q9D9Y2; P05213; P08537; Q15670; Q0WLQ5; A0A5S6Q8M8; Q52L87; A0A0A0MQA5; P68368	1	3	0.8839	0	1	1	829.379	2486.12	2486.12	1.36	0.00113	HCD (High Energy Collision Dissociation)	MS2	0	50	70.8259	27619	OFL003164-NC-a1A-b2A-tubulin.raw	F5	5.34
		FALSE	High	Sequest HT (A2)	Unambiguous	RAFVHWYVGEGMEEGEFSEAR		7	24	Q5FW91; A0A654EL16; P68369; M7NKU9; B9DGT7; Q52L87; A0A0A0MQA5	Q5FW91; Q3TIZ0; Q944I2; Q9JJZ2; A0A5S6QIR1; Q99KA2; A0A654EL16; A0A178UGA1; P68369; P11139; M7NKU9; Q9NY65; A0A178UXP7; B9DHQ0; B9DGT7; Q9D9Y2; P05213; P08537; Q15670; Q0WLQ5; A0A5S6Q8M8; Q52L87; A0A0A0MQA5; P68368	1	2	0.7888	0	1	1	1243.56	2486.11	2486.12	-3.33	-0.00414	HCD (High Energy Collision Dissociation)	MS2	0	50	70.9236	27666	OFL003164-NC-a1A-b2A-tubulin.raw	F5	2.32
	FALSE	High	RAFVHWYVGEGMEEGEFSEAR	1xOxidation [M12]	7	24	1	Q5FW91; A0A654EL16; P68369; M7NKU9; B9DGT7; Q52L87; A0A0A0MQA5	1	2502.11	High	2.55
		Checked	Confidence	Identifying Node	PSM Ambiguity	Annotated Sequence	Modifications	# Protein Groups	# Proteins	Master Protein Accessions	Protein Accessions	# Missed Cleavages	Charge	DeltaScore	DeltaCn	Rank	Search Engine Rank	m/z [Da]	MH+ [Da]	Theo. MH+ [Da]	DeltaM [ppm]	Deltam/z [Da]	Activation Type	MS Order	Isolation Interference [%]	Ion Inject Time [ms]	RT [min]	First Scan	Spectrum File	File ID	XCorr
		FALSE	High	Sequest HT (A2)	Unambiguous	RAFVHWYVGEGmEEGEFSEAR	M12(Oxidation)	7	24	Q5FW91; A0A654EL16; P68369; M7NKU9; B9DGT7; Q52L87; A0A0A0MQA5	Q5FW91; Q3TIZ0; Q944I2; Q9JJZ2; A0A5S6QIR1; Q99KA2; A0A654EL16; A0A178UGA1; P68369; P11139; M7NKU9; Q9NY65; A0A178UXP7; B9DHQ0; B9DGT7; Q9D9Y2; P05213; P08537; Q15670; Q0WLQ5; A0A5S6Q8M8; Q52L87; A0A0A0MQA5; P68368	1	3	0.7686	0	1	1	834.711	2502.12	2502.11	2.16	0.0018	HCD (High Energy Collision Dissociation)	MS2	28.0155	50	57.9059	21559	OFL003164-NC-a1A-b2A-tubulin.raw	F5	2.55
	FALSE	High	RNLDIERPTYTNLNR		4	15	6	Q5FW91; P68369; Q52L87; A0A0A0MQA5	1	1874.98	High	4.8
		Checked	Confidence	Identifying Node	PSM Ambiguity	Annotated Sequence	Modifications	# Protein Groups	# Proteins	Master Protein Accessions	Protein Accessions	# Missed Cleavages	Charge	DeltaScore	DeltaCn	Rank	Search Engine Rank	m/z [Da]	MH+ [Da]	Theo. MH+ [Da]	DeltaM [ppm]	Deltam/z [Da]	Activation Type	MS Order	Isolation Interference [%]	Ion Inject Time [ms]	RT [min]	First Scan	Spectrum File	File ID	XCorr
		FALSE	High	Sequest HT (A2)	Unambiguous	RNLDIERPTYTNLNR		4	15	Q5FW91; P68369; Q52L87; A0A0A0MQA5	Q5FW91; Q3TIZ0; Q9JJZ2; A0A5S6QIR1; Q99KA2; A0A2R8VHF3; P68369; Q9NY65; Q9D9Y2; P05213; P08537; A0A5S6Q8M8; Q52L87; A0A0A0MQA5; P68368	1	4	0.7646	0	1	1	469.501	1874.98	1874.98	-0.4	-0.00019	HCD (High Energy Collision Dissociation)	MS2	44.9837	48.573	27.0014	8271	OFL003164-NC-a1A-b2A-tubulin.raw	F5	4.8
		FALSE	High	Sequest HT (A2)	Unambiguous	RNLDIERPTYTNLNR		4	15	Q5FW91; P68369; Q52L87; A0A0A0MQA5	Q5FW91; Q3TIZ0; Q9JJZ2; A0A5S6QIR1; Q99KA2; A0A2R8VHF3; P68369; Q9NY65; Q9D9Y2; P05213; P08537; A0A5S6Q8M8; Q52L87; A0A0A0MQA5; P68368	1	3	0.7481	0	1	1	625.666	1874.98	1874.98	-0.1	-6e-05	HCD (High Energy Collision Dissociation)	MS2	8.33854	50	26.9485	8237	OFL003164-NC-a1A-b2A-tubulin.raw	F5	4.01
		FALSE	High	Sequest HT (A2)	Unambiguous	RNLDIERPTYTNLNR		4	15	Q5FW91; P68369; Q52L87; A0A0A0MQA5	Q5FW91; Q3TIZ0; Q9JJZ2; A0A5S6QIR1; Q99KA2; A0A2R8VHF3; P68369; Q9NY65; Q9D9Y2; P05213; P08537; A0A5S6Q8M8; Q52L87; A0A0A0MQA5; P68368	1	3	0.7888	0	1	1	625.666	1874.98	1874.98	0.67	0.00042	HCD (High Energy Collision Dissociation)	MS2	29.568	50	27.4634	8516	OFL003164-NC-a1A-b2A-tubulin.raw	F5	3.74
		FALSE	High	Sequest HT (A2)	Unambiguous	RNLDIERPTYTNLNR		4	15	Q5FW91; P68369; Q52L87; A0A0A0MQA5	Q5FW91; Q3TIZ0; Q9JJZ2; A0A5S6QIR1; Q99KA2; A0A2R8VHF3; P68369; Q9NY65; Q9D9Y2; P05213; P08537; A0A5S6Q8M8; Q52L87; A0A0A0MQA5; P68368	1	2	0.8324	0	1	1	937.995	1874.98	1874.98	-0.07	-6e-05	HCD (High Energy Collision Dissociation)	MS2	0	50	27.274	8411	OFL003164-NC-a1A-b2A-tubulin.raw	F5	3.64
		FALSE	High	Sequest HT (A2)	Unambiguous	RNLDIERPTYTNLNR		4	15	Q5FW91; P68369; Q52L87; A0A0A0MQA5	Q5FW91; Q3TIZ0; Q9JJZ2; A0A5S6QIR1; Q99KA2; A0A2R8VHF3; P68369; Q9NY65; Q9D9Y2; P05213; P08537; A0A5S6Q8M8; Q52L87; A0A0A0MQA5; P68368	1	3	0.6224	0	1	1	625.665	1874.98	1874.98	-0.66	-0.00041	HCD (High Energy Collision Dissociation)	MS2	59.5696	50	30.303	9805	OFL003164-NC-a1A-b2A-tubulin.raw	F5	2.41
		FALSE	High	Sequest HT (A2)	Unambiguous	RNLDIERPTYTNLNR		4	15	Q5FW91; P68369; Q52L87; A0A0A0MQA5	Q5FW91; Q3TIZ0; Q9JJZ2; A0A5S6QIR1; Q99KA2; A0A2R8VHF3; P68369; Q9NY65; Q9D9Y2; P05213; P08537; A0A5S6Q8M8; Q52L87; A0A0A0MQA5; P68368	1	2	0.865	0	1	1	937.995	1874.98	1874.98	-0.71	-0.00067	HCD (High Energy Collision Dissociation)	MS2	50.8792	50	26.9752	8253	OFL003164-NC-a1A-b2A-tubulin.raw	F5	2
	FALSE	High	RTIQFVDWCPTGFK	1xCarbamidomethyl [C9]	7	16	3	Q5FW91; A0A654EL16; P68369; M7NKU9; B9DGT7; Q52L87; A0A5S6QQ85	1	1754.87	High	4.54
		Checked	Confidence	Identifying Node	PSM Ambiguity	Annotated Sequence	Modifications	# Protein Groups	# Proteins	Master Protein Accessions	Protein Accessions	# Missed Cleavages	Charge	DeltaScore	DeltaCn	Rank	Search Engine Rank	m/z [Da]	MH+ [Da]	Theo. MH+ [Da]	DeltaM [ppm]	Deltam/z [Da]	Activation Type	MS Order	Isolation Interference [%]	Ion Inject Time [ms]	RT [min]	First Scan	Spectrum File	File ID	XCorr
		FALSE	High	Sequest HT (A2)	Unambiguous	RTIQFVDWcPTGFK	C9(Carbamidomethyl)	7	16	Q5FW91; A0A654EL16; P68369; M7NKU9; B9DGT7; Q52L87; A0A5S6QQ85	Q5FW91; Q3TIZ0; Q944I2; Q9JJZ2; A0A654EL16; P68369; P11139; M7NKU9; Q9NY65; A0A178UXP7; B9DFF8; B9DGT7; Q9D9Y2; Q0WLQ5; Q52L87; A0A5S6QQ85	1	3	0.826	0	1	1	585.627	1754.87	1754.87	-0.26	-0.00015	HCD (High Energy Collision Dissociation)	MS2	0	50	84.599	34252	OFL003164-NC-a1A-b2A-tubulin.raw	F5	4.54
		FALSE	High	Sequest HT (A2)	Unambiguous	RTIQFVDWcPTGFK	C9(Carbamidomethyl)	7	16	Q5FW91; A0A654EL16; P68369; M7NKU9; B9DGT7; Q52L87; A0A5S6QQ85	Q5FW91; Q3TIZ0; Q944I2; Q9JJZ2; A0A654EL16; P68369; P11139; M7NKU9; Q9NY65; A0A178UXP7; B9DFF8; B9DGT7; Q9D9Y2; Q0WLQ5; Q52L87; A0A5S6QQ85	1	2	0.8376	0	1	1	877.938	1754.87	1754.87	-0.21	-0.00019	HCD (High Energy Collision Dissociation)	MS2	0	50	84.6131	34258	OFL003164-NC-a1A-b2A-tubulin.raw	F5	4.25
		FALSE	High	Sequest HT (A2)	Unambiguous	RTIQFVDWcPTGFK	C9(Carbamidomethyl)	7	16	Q5FW91; A0A654EL16; P68369; M7NKU9; B9DGT7; Q52L87; A0A5S6QQ85	Q5FW91; Q3TIZ0; Q944I2; Q9JJZ2; A0A654EL16; P68369; P11139; M7NKU9; Q9NY65; A0A178UXP7; B9DFF8; B9DGT7; Q9D9Y2; Q0WLQ5; Q52L87; A0A5S6QQ85	1	3	0.7841	0	1	1	585.628	1754.87	1754.87	-0.14	-8e-05	HCD (High Energy Collision Dissociation)	MS2	0	50	85.1057	34409	OFL003164-NC-a1A-b2A-tubulin.raw	F5	3.89
	FALSE	High	QLFHPEQLITGKEDAANNYAR		6	16	12	Q5FW91; P68369; M7NKU9; Q52L87; A0A0A0MQA5; A0A5S6QQ85	1	2415.21	High	6.91
		Checked	Confidence	Identifying Node	PSM Ambiguity	Annotated Sequence	Modifications	# Protein Groups	# Proteins	Master Protein Accessions	Protein Accessions	# Missed Cleavages	Charge	DeltaScore	DeltaCn	Rank	Search Engine Rank	m/z [Da]	MH+ [Da]	Theo. MH+ [Da]	DeltaM [ppm]	Deltam/z [Da]	Activation Type	MS Order	Isolation Interference [%]	Ion Inject Time [ms]	RT [min]	First Scan	Spectrum File	File ID	XCorr
		FALSE	High	Sequest HT (A2)	Unambiguous	QLFHPEQLITGKEDAANNYAR		6	16	Q5FW91; P68369; M7NKU9; Q52L87; A0A0A0MQA5; A0A5S6QQ85	A0A087WRB4; Q5FW91; Q3TIZ0; Q9JJZ2; A0A2R8VHF3; P68369; M7NKU9; Q9NY65; P05213; P08537; A0A087WQS4; Q52L87; A0A0A0MQA5; A0A5S6QQ85; O89052; P68368	1	4	0.7771	0	1	1	604.557	2415.21	2415.21	0.61	0.00037	HCD (High Energy Collision Dissociation)	MS2	0	32.469	57.0996	21154	OFL003164-NC-a1A-b2A-tubulin.raw	F5	6.91
		FALSE	High	Sequest HT (A2)	Unambiguous	QLFHPEQLITGKEDAANNYAR		6	16	Q5FW91; P68369; M7NKU9; Q52L87; A0A0A0MQA5; A0A5S6QQ85	A0A087WRB4; Q5FW91; Q3TIZ0; Q9JJZ2; A0A2R8VHF3; P68369; M7NKU9; Q9NY65; P05213; P08537; A0A087WQS4; Q52L87; A0A0A0MQA5; A0A5S6QQ85; O89052; P68368	1	4	0.7594	0	1	1	604.557	2415.21	2415.21	0.71	0.00043	HCD (High Energy Collision Dissociation)	MS2	0.314047	1.182	56.5962	20952	OFL003164-NC-a1A-b2A-tubulin.raw	F5	6.65
		FALSE	High	Sequest HT (A2)	Unambiguous	QLFHPEQLITGKEDAANNYAR		6	16	Q5FW91; P68369; M7NKU9; Q52L87; A0A0A0MQA5; A0A5S6QQ85	A0A087WRB4; Q5FW91; Q3TIZ0; Q9JJZ2; A0A2R8VHF3; P68369; M7NKU9; Q9NY65; P05213; P08537; A0A087WQS4; Q52L87; A0A0A0MQA5; A0A5S6QQ85; O89052; P68368	1	3	0.8282	0	1	1	805.74	2415.21	2415.21	0.67	0.00054	HCD (High Energy Collision Dissociation)	MS2	1.06124	22.949	57.0164	21118	OFL003164-NC-a1A-b2A-tubulin.raw	F5	6.46
		FALSE	High	Sequest HT (A2)	Unambiguous	QLFHPEQLITGKEDAANNYAR		6	16	Q5FW91; P68369; M7NKU9; Q52L87; A0A0A0MQA5; A0A5S6QQ85	A0A087WRB4; Q5FW91; Q3TIZ0; Q9JJZ2; A0A2R8VHF3; P68369; M7NKU9; Q9NY65; P05213; P08537; A0A087WQS4; Q52L87; A0A0A0MQA5; A0A5S6QQ85; O89052; P68368	1	3	0.8166	0	1	1	805.741	2415.21	2415.21	0.82	0.00066	HCD (High Energy Collision Dissociation)	MS2	0.311165	1.314	56.513	20917	OFL003164-NC-a1A-b2A-tubulin.raw	F5	6.38
		FALSE	High	Sequest HT (A2)	Unambiguous	QLFHPEQLITGKEDAANNYAR		6	16	Q5FW91; P68369; M7NKU9; Q52L87; A0A0A0MQA5; A0A5S6QQ85	A0A087WRB4; Q5FW91; Q3TIZ0; Q9JJZ2; A0A2R8VHF3; P68369; M7NKU9; Q9NY65; P05213; P08537; A0A087WQS4; Q52L87; A0A0A0MQA5; A0A5S6QQ85; O89052; P68368	1	4	0.7044	0	1	1	604.557	2415.21	2415.21	0.6	0.00037	HCD (High Energy Collision Dissociation)	MS2	0	39.752	56.0896	20728	OFL003164-NC-a1A-b2A-tubulin.raw	F5	5.65
		FALSE	High	Sequest HT (A2)	Unambiguous	QLFHPEQLITGKEDAANNYAR		6	16	Q5FW91; P68369; M7NKU9; Q52L87; A0A0A0MQA5; A0A5S6QQ85	A0A087WRB4; Q5FW91; Q3TIZ0; Q9JJZ2; A0A2R8VHF3; P68369; M7NKU9; Q9NY65; P05213; P08537; A0A087WQS4; Q52L87; A0A0A0MQA5; A0A5S6QQ85; O89052; P68368	1	3	0.8321	0	1	1	805.74	2415.21	2415.21	0.59	0.00047	HCD (High Energy Collision Dissociation)	MS2	0	50	57.8158	21512	OFL003164-NC-a1A-b2A-tubulin.raw	F5	5.54
		FALSE	High	Sequest HT (A2)	Unambiguous	QLFHPEQLITGKEDAANNYAR		6	16	Q5FW91; P68369; M7NKU9; Q52L87; A0A0A0MQA5; A0A5S6QQ85	A0A087WRB4; Q5FW91; Q3TIZ0; Q9JJZ2; A0A2R8VHF3; P68369; M7NKU9; Q9NY65; P05213; P08537; A0A087WQS4; Q52L87; A0A0A0MQA5; A0A5S6QQ85; O89052; P68368	1	2	0.8201	0	1	1	1208.11	2415.21	2415.21	0.16	0.0002	HCD (High Energy Collision Dissociation)	MS2	0	17.891	56.6302	20968	OFL003164-NC-a1A-b2A-tubulin.raw	F5	5.17
		FALSE	High	Sequest HT (A2)	Unambiguous	QLFHPEQLITGKEDAANNYAR		6	16	Q5FW91; P68369; M7NKU9; Q52L87; A0A0A0MQA5; A0A5S6QQ85	A0A087WRB4; Q5FW91; Q3TIZ0; Q9JJZ2; A0A2R8VHF3; P68369; M7NKU9; Q9NY65; P05213; P08537; A0A087WQS4; Q52L87; A0A0A0MQA5; A0A5S6QQ85; O89052; P68368	1	2	0.8019	0	1	1	1208.11	2415.21	2415.21	0.37	0.00044	HCD (High Energy Collision Dissociation)	MS2	0	23.637	56.6231	20965	OFL003164-NC-a1A-b2A-tubulin.raw	F5	5.15
		FALSE	High	Sequest HT (A2)	Unambiguous	QLFHPEQLITGKEDAANNYAR		6	16	Q5FW91; P68369; M7NKU9; Q52L87; A0A0A0MQA5; A0A5S6QQ85	A0A087WRB4; Q5FW91; Q3TIZ0; Q9JJZ2; A0A2R8VHF3; P68369; M7NKU9; Q9NY65; P05213; P08537; A0A087WQS4; Q52L87; A0A0A0MQA5; A0A5S6QQ85; O89052; P68368	1	3	0.7488	0	1	1	805.742	2415.21	2415.21	2.1	0.00169	HCD (High Energy Collision Dissociation)	MS2	0	50	58.4171	21777	OFL003164-NC-a1A-b2A-tubulin.raw	F5	4.02
		FALSE	High	Sequest HT (A2)	Unambiguous	QLFHPEQLITGKEDAANNYAR		6	16	Q5FW91; P68369; M7NKU9; Q52L87; A0A0A0MQA5; A0A5S6QQ85	A0A087WRB4; Q5FW91; Q3TIZ0; Q9JJZ2; A0A2R8VHF3; P68369; M7NKU9; Q9NY65; P05213; P08537; A0A087WQS4; Q52L87; A0A0A0MQA5; A0A5S6QQ85; O89052; P68368	1	2	0.8246	0	1	1	1208.11	2415.21	2415.21	-0.04	-5e-05	HCD (High Energy Collision Dissociation)	MS2	0	50	56.1198	20744	OFL003164-NC-a1A-b2A-tubulin.raw	F5	3.82
		FALSE	High	Sequest HT (A2)	Unambiguous	QLFHPEQLITGKEDAANNYAR		6	16	Q5FW91; P68369; M7NKU9; Q52L87; A0A0A0MQA5; A0A5S6QQ85	A0A087WRB4; Q5FW91; Q3TIZ0; Q9JJZ2; A0A2R8VHF3; P68369; M7NKU9; Q9NY65; P05213; P08537; A0A087WQS4; Q52L87; A0A0A0MQA5; A0A5S6QQ85; O89052; P68368	1	3	0.7954	0	1	1	805.741	2415.21	2415.21	1.57	0.00126	HCD (High Energy Collision Dissociation)	MS2	0	50	56.0006	20690	OFL003164-NC-a1A-b2A-tubulin.raw	F5	3.47
		FALSE	High	Sequest HT (A2)	Unambiguous	QLFHPEQLITGKEDAANNYAR		6	16	Q5FW91; P68369; M7NKU9; Q52L87; A0A0A0MQA5; A0A5S6QQ85	A0A087WRB4; Q5FW91; Q3TIZ0; Q9JJZ2; A0A2R8VHF3; P68369; M7NKU9; Q9NY65; P05213; P08537; A0A087WQS4; Q52L87; A0A0A0MQA5; A0A5S6QQ85; O89052; P68368	1	3	0.753	0	1	1	805.74	2415.21	2415.21	0.24	0.00019	HCD (High Energy Collision Dissociation)	MS2	10.8913	50	60.8317	22918	OFL003164-NC-a1A-b2A-tubulin.raw	F5	2.51
	FALSE	High	IDHKFDLMYAKR		6	22	2	Q5FW91; P68369; B9DGT7; Q52L87; A0A0A0MQA5; A0A5S6QQ85	2	1536.8	High	2.78
		Checked	Confidence	Identifying Node	PSM Ambiguity	Annotated Sequence	Modifications	# Protein Groups	# Proteins	Master Protein Accessions	Protein Accessions	# Missed Cleavages	Charge	DeltaScore	DeltaCn	Rank	Search Engine Rank	m/z [Da]	MH+ [Da]	Theo. MH+ [Da]	DeltaM [ppm]	Deltam/z [Da]	Activation Type	MS Order	Isolation Interference [%]	Ion Inject Time [ms]	RT [min]	First Scan	Spectrum File	File ID	XCorr
		FALSE	High	Sequest HT (A2)	Unambiguous	IDHKFDLMYAKR		2	6	B9DGT7	Q944I2; A0A178UGA1; A0A178UXP7; B9DHQ0; B9DGT7; Q0WLQ5	2	3	0	0	1	1	512.938	1536.8	1536.8	-0.21	-0.00011	HCD (High Energy Collision Dissociation)	MS2	8.83782	50	29.731	9585	OFL003164-NC-a1A-b2A-tubulin.raw	F5	2.78
		FALSE	High	Sequest HT (A2)	Unambiguous	LDHKFDLMYAKR		5	16	Q5FW91; P68369; Q52L87; A0A0A0MQA5; A0A5S6QQ85	Q5FW91; Q3TIZ0; Q9JJZ2; A0A5S6QIR1; Q99KA2; P68369; Q9NY65; Q9D9Y2; P05213; P08537; Q15670; A0A5S6Q8M8; Q52L87; A0A0A0MQA5; A0A5S6QQ85; P68368	2	3		0	1	2	512.938	1536.8	1536.8	-0.21	-0.00011	HCD (High Energy Collision Dissociation)	MS2	8.83782	50	29.731	9585	OFL003164-NC-a1A-b2A-tubulin.raw	F5	2.78
	FALSE	High	LDHKFDLMYAK	1xOxidation [M8]	7	23	4	Q5FW91; Q3UX10; P68369; B9DGT7; Q52L87; A0A0A0MQA5; A0A5S6QQ85	1	1396.69	High	2.56
		Checked	Confidence	Identifying Node	PSM Ambiguity	Annotated Sequence	Modifications	# Protein Groups	# Proteins	Master Protein Accessions	Protein Accessions	# Missed Cleavages	Charge	DeltaScore	DeltaCn	Rank	Search Engine Rank	m/z [Da]	MH+ [Da]	Theo. MH+ [Da]	DeltaM [ppm]	Deltam/z [Da]	Activation Type	MS Order	Isolation Interference [%]	Ion Inject Time [ms]	RT [min]	First Scan	Spectrum File	File ID	XCorr
		FALSE	High	Sequest HT (A2)	Unambiguous	IDHKFDLmYAK	M8(Oxidation)	2	6	B9DGT7	Q944I2; A0A178UGA1; A0A178UXP7; B9DHQ0; B9DGT7; Q0WLQ5	1	3		0	1	2	466.236	1396.69	1396.69	0.06	3e-05	HCD (High Energy Collision Dissociation)	MS2	30.6159	50	27.319	8432	OFL003164-NC-a1A-b2A-tubulin.raw	F5	2.56
		FALSE	High	Sequest HT (A2)	Unambiguous	LDHKFDLmYAK	M8(Oxidation)	6	17	Q5FW91; Q3UX10; P68369; Q52L87; A0A0A0MQA5; A0A5S6QQ85	Q5FW91; Q3TIZ0; Q9JJZ2; A0A5S6QIR1; Q99KA2; Q3UX10; P68369; Q9NY65; Q9D9Y2; P05213; P08537; Q15670; A0A5S6Q8M8; Q52L87; A0A0A0MQA5; A0A5S6QQ85; P68368	1	3	0	0	1	1	466.236	1396.69	1396.69	0.06	3e-05	HCD (High Energy Collision Dissociation)	MS2	30.6159	50	27.319	8432	OFL003164-NC-a1A-b2A-tubulin.raw	F5	2.56
		FALSE	High	Sequest HT (A2)	Unambiguous	IDHKFDLmYAK	M8(Oxidation)	2	6	B9DGT7	Q944I2; A0A178UGA1; A0A178UXP7; B9DHQ0; B9DGT7; Q0WLQ5	1	2		0	1	2	698.851	1396.69	1396.69	0.56	0.00039	HCD (High Energy Collision Dissociation)	MS2	2.55258	50	27.7757	8685	OFL003164-NC-a1A-b2A-tubulin.raw	F5	2.45
		FALSE	High	Sequest HT (A2)	Unambiguous	LDHKFDLmYAK	M8(Oxidation)	6	17	Q5FW91; Q3UX10; P68369; Q52L87; A0A0A0MQA5; A0A5S6QQ85	Q5FW91; Q3TIZ0; Q9JJZ2; A0A5S6QIR1; Q99KA2; Q3UX10; P68369; Q9NY65; Q9D9Y2; P05213; P08537; Q15670; A0A5S6Q8M8; Q52L87; A0A0A0MQA5; A0A5S6QQ85; P68368	1	2	0	0	1	1	698.851	1396.69	1396.69	0.56	0.00039	HCD (High Energy Collision Dissociation)	MS2	2.55258	50	27.7757	8685	OFL003164-NC-a1A-b2A-tubulin.raw	F5	2.45
	FALSE	High	EIIDLVLDR		2	7	7	P68369; Q52L87	0	1085.62	High	2.34
		Checked	Confidence	Identifying Node	PSM Ambiguity	Annotated Sequence	Modifications	# Protein Groups	# Proteins	Master Protein Accessions	Protein Accessions	# Missed Cleavages	Charge	DeltaScore	DeltaCn	Rank	Search Engine Rank	m/z [Da]	MH+ [Da]	Theo. MH+ [Da]	DeltaM [ppm]	Deltam/z [Da]	Activation Type	MS Order	Isolation Interference [%]	Ion Inject Time [ms]	RT [min]	First Scan	Spectrum File	File ID	XCorr
		FALSE	High	Sequest HT (A2)	Unambiguous	EIIDLVLDR		2	7	P68369; Q52L87	Q3TIZ0; Q99KA2; A0A2R8VHF3; P68369; P05213; P08537; Q52L87	0	2	0.7265	0	1	1	543.313	1085.62	1085.62	-1.11	-0.0006	HCD (High Energy Collision Dissociation)	MS2	0	0.649	96.1416	39579	OFL003164-NC-a1A-b2A-tubulin.raw	F5	2.34
		FALSE	High	Sequest HT (A2)	Unambiguous	EIIDLVLDR		2	7	P68369; Q52L87	Q3TIZ0; Q99KA2; A0A2R8VHF3; P68369; P05213; P08537; Q52L87	0	2	0.673	0	1	1	543.313	1085.62	1085.62	-0.45	-0.00025	HCD (High Energy Collision Dissociation)	MS2	4.9536	50	96.6561	39853	OFL003164-NC-a1A-b2A-tubulin.raw	F5	2.11
		FALSE	High	Sequest HT (A2)	Unambiguous	EIIDLVLDR		2	7	P68369; Q52L87	Q3TIZ0; Q99KA2; A0A2R8VHF3; P68369; P05213; P08537; Q52L87	0	2	0.6616	0	1	1	543.313	1085.62	1085.62	-0.88	-0.00048	HCD (High Energy Collision Dissociation)	MS2	0	50	99.0817	41195	OFL003164-NC-a1A-b2A-tubulin.raw	F5	1.98
		FALSE	High	Sequest HT (A2)	Unambiguous	EIIDLVLDR		2	7	P68369; Q52L87	Q3TIZ0; Q99KA2; A0A2R8VHF3; P68369; P05213; P08537; Q52L87	0	2	0.6701	0	1	1	543.313	1085.62	1085.62	-0.53	-0.00029	HCD (High Energy Collision Dissociation)	MS2	0	50	95.6353	39390	OFL003164-NC-a1A-b2A-tubulin.raw	F5	1.94
		FALSE	High	Sequest HT (A2)	Unambiguous	EIIDLVLDR		2	7	P68369; Q52L87	Q3TIZ0; Q99KA2; A0A2R8VHF3; P68369; P05213; P08537; Q52L87	0	2	0.633	0	1	1	543.314	1085.62	1085.62	-0.14	-7e-05	HCD (High Energy Collision Dissociation)	MS2	1.64198	50	97.1715	40131	OFL003164-NC-a1A-b2A-tubulin.raw	F5	1.88
		FALSE	High	Sequest HT (A2)	Unambiguous	EIIDLVLDR		2	7	P68369; Q52L87	Q3TIZ0; Q99KA2; A0A2R8VHF3; P68369; P05213; P08537; Q52L87	0	2	0.6384	0	1	1	543.313	1085.62	1085.62	-0.43	-0.00023	HCD (High Energy Collision Dissociation)	MS2	14.2575	50	73.1483	28765	OFL003164-NC-a1A-b2A-tubulin.raw	F5	1.77
		FALSE	High	Sequest HT (A2)	Unambiguous	EIIDLVLDR		2	7	P68369; Q52L87	Q3TIZ0; Q99KA2; A0A2R8VHF3; P68369; P05213; P08537; Q52L87	0	2	0.6571	0	1	1	543.313	1085.62	1085.62	-1.05	-0.00057	HCD (High Energy Collision Dissociation)	MS2	28.673	50	97.6834	40444	OFL003164-NC-a1A-b2A-tubulin.raw	F5	1.75
	FALSE	High	EDMAALEK	1xOxidation [M3]	3	8	1	P68369; Q52L87; A0A0A0MQA5	0	922.419	High	2.07
		Checked	Confidence	Identifying Node	PSM Ambiguity	Annotated Sequence	Modifications	# Protein Groups	# Proteins	Master Protein Accessions	Protein Accessions	# Missed Cleavages	Charge	DeltaScore	DeltaCn	Rank	Search Engine Rank	m/z [Da]	MH+ [Da]	Theo. MH+ [Da]	DeltaM [ppm]	Deltam/z [Da]	Activation Type	MS Order	Isolation Interference [%]	Ion Inject Time [ms]	RT [min]	First Scan	Spectrum File	File ID	XCorr
		FALSE	High	Sequest HT (A2)	Unambiguous	EDmAALEK	M3(Oxidation)	3	8	P68369; Q52L87; A0A0A0MQA5	Q3TIZ0; Q99KA2; P68369; P05213; P08537; Q52L87; A0A0A0MQA5; P68368	0	2	0.5845	0	1	1	461.713	922.418	922.419	-0.44	-0.00021	HCD (High Energy Collision Dissociation)	MS2	21.5689	50	17.1303	2748	OFL003164-NC-a1A-b2A-tubulin.raw	F5	2.07
	FALSE	High	EDMAALEK		3	8	3	P68369; Q52L87; A0A0A0MQA5	0	906.424	High	2.29
		Checked	Confidence	Identifying Node	PSM Ambiguity	Annotated Sequence	Modifications	# Protein Groups	# Proteins	Master Protein Accessions	Protein Accessions	# Missed Cleavages	Charge	DeltaScore	DeltaCn	Rank	Search Engine Rank	m/z [Da]	MH+ [Da]	Theo. MH+ [Da]	DeltaM [ppm]	Deltam/z [Da]	Activation Type	MS Order	Isolation Interference [%]	Ion Inject Time [ms]	RT [min]	First Scan	Spectrum File	File ID	XCorr
		FALSE	High	Sequest HT (A2)	Unambiguous	EDMAALEK		3	8	P68369; Q52L87; A0A0A0MQA5	Q3TIZ0; Q99KA2; P68369; P05213; P08537; Q52L87; A0A0A0MQA5; P68368	0	2	0.6681	0	1	1	453.715	906.424	906.424	-0.1	-5e-05	HCD (High Energy Collision Dissociation)	MS2	22.1763	50	21.9536	5780	OFL003164-NC-a1A-b2A-tubulin.raw	F5	2.29
		FALSE	High	Sequest HT (A2)	Unambiguous	EDMAALEK		3	8	P68369; Q52L87; A0A0A0MQA5	Q3TIZ0; Q99KA2; P68369; P05213; P08537; Q52L87; A0A0A0MQA5; P68368	0	2	0.7259	0	1	1	453.715	906.423	906.424	-0.29	-0.00013	HCD (High Energy Collision Dissociation)	MS2	0	50	25.3964	7529	OFL003164-NC-a1A-b2A-tubulin.raw	F5	1.97
		FALSE	High	Sequest HT (A2)	Unambiguous	EDMAALEK		3	8	P68369; Q52L87; A0A0A0MQA5	Q3TIZ0; Q99KA2; P68369; P05213; P08537; Q52L87; A0A0A0MQA5; P68368	0	2	0.6122	0	1	1	453.716	906.424	906.424	0.01	1e-05	HCD (High Energy Collision Dissociation)	MS2	0	50	22.4577	6031	OFL003164-NC-a1A-b2A-tubulin.raw	F5	1.96
	FALSE	High	EDAANNYAR		7	19	1	Q5FW91; A0A5S6R1L6; P68369; M7NKU9; Q52L87; A0A0A0MQA5; A0A5S6QQ85	0	1023.45	High	2.74
		Checked	Confidence	Identifying Node	PSM Ambiguity	Annotated Sequence	Modifications	# Protein Groups	# Proteins	Master Protein Accessions	Protein Accessions	# Missed Cleavages	Charge	DeltaScore	DeltaCn	Rank	Search Engine Rank	m/z [Da]	MH+ [Da]	Theo. MH+ [Da]	DeltaM [ppm]	Deltam/z [Da]	Activation Type	MS Order	Isolation Interference [%]	Ion Inject Time [ms]	RT [min]	First Scan	Spectrum File	File ID	XCorr
		FALSE	High	Sequest HT (A2)	Unambiguous	EDAANNYAR		7	19	Q5FW91; A0A5S6R1L6; P68369; M7NKU9; Q52L87; A0A0A0MQA5; A0A5S6QQ85	A0A087WRB4; Q5FW91; Q3TIZ0; Q9JJZ2; A0A5S6QIR1; A0A2R8VHF3; A0A5S6R1L6; P68369; M7NKU9; Q9NY65; P05213; P08537; A0A5S6Q8M8; A0A087WQS4; Q52L87; A0A0A0MQA5; A0A5S6QQ85; O89052; P68368	0	2	0.6861	0	1	1	512.228	1023.45	1023.45	0.62	0.00032	HCD (High Energy Collision Dissociation)	MS2	22.1645	50	16.6612	2485	OFL003164-NC-a1A-b2A-tubulin.raw	F5	2.74
	FALSE	High	ECISIHVGQAGVQIGNACWELYCLEHGIQPDGQMPSDK	3xCarbamidomethyl [C2; C18; C23]; 1xOxidation [M34]	3	7	1	Q5FW91; P68369; Q52L87	0	4312.95	High	5.1
		Checked	Confidence	Identifying Node	PSM Ambiguity	Annotated Sequence	Modifications	# Protein Groups	# Proteins	Master Protein Accessions	Protein Accessions	# Missed Cleavages	Charge	DeltaScore	DeltaCn	Rank	Search Engine Rank	m/z [Da]	MH+ [Da]	Theo. MH+ [Da]	DeltaM [ppm]	Deltam/z [Da]	Activation Type	MS Order	Isolation Interference [%]	Ion Inject Time [ms]	RT [min]	First Scan	Spectrum File	File ID	XCorr
		FALSE	High	Sequest HT (A2)	Unambiguous	EcISIHVGQAGVQIGNAcWELYcLEHGIQPDGQmPSDK	C2(Carbamidomethyl); C18(Carbamidomethyl); C23(Carbamidomethyl); M34(Oxidation)	3	7	Q5FW91; P68369; Q52L87	Q5FW91; Q3TIZ0; A0A2R8VHF3; P68369; P05213; P08537; Q52L87	0	4	0.6824	0	1	1	1078.99	4312.96	4312.95	0.79	0.00086	HCD (High Energy Collision Dissociation)	MS2	0	42.848	102.137	42978	OFL003164-NC-a1A-b2A-tubulin.raw	F5	5.1
	FALSE	High	DVNAAIATIK		3	8	15	Q5FW91; P68369; Q52L87	0	1015.58	High	2.92
		Checked	Confidence	Identifying Node	PSM Ambiguity	Annotated Sequence	Modifications	# Protein Groups	# Proteins	Master Protein Accessions	Protein Accessions	# Missed Cleavages	Charge	DeltaScore	DeltaCn	Rank	Search Engine Rank	m/z [Da]	MH+ [Da]	Theo. MH+ [Da]	DeltaM [ppm]	Deltam/z [Da]	Activation Type	MS Order	Isolation Interference [%]	Ion Inject Time [ms]	RT [min]	First Scan	Spectrum File	File ID	XCorr
		FALSE	High	Sequest HT (A2)	Unambiguous	DVNAAIATIK		3	8	Q5FW91; P68369; Q52L87	Q5FW91; Q3TIZ0; Q99KA2; P68369; Q9D9Y2; P05213; P08537; Q52L87	0	2	0.6575	0	1	1	508.292	1015.58	1015.58	-1.29	-0.00065	HCD (High Energy Collision Dissociation)	MS2	0	50	43.5175	15305	OFL003164-NC-a1A-b2A-tubulin.raw	F5	2.92
		FALSE	High	Sequest HT (A2)	Unambiguous	DVNAAIATIK		3	8	Q5FW91; P68369; Q52L87	Q5FW91; Q3TIZ0; Q99KA2; P68369; Q9D9Y2; P05213; P08537; Q52L87	0	2	0.6495	0	1	1	508.292	1015.58	1015.58	-0.95	-0.00048	HCD (High Energy Collision Dissociation)	MS2	0.110977	0.715	42.005	14652	OFL003164-NC-a1A-b2A-tubulin.raw	F5	2.91
		FALSE	High	Sequest HT (A2)	Unambiguous	DVNAAIATIK		3	8	Q5FW91; P68369; Q52L87	Q5FW91; Q3TIZ0; Q99KA2; P68369; Q9D9Y2; P05213; P08537; Q52L87	0	2	0.6632	0	1	1	508.293	1015.58	1015.58	-0.4	-0.0002	HCD (High Energy Collision Dissociation)	MS2	0	42.412	42.5104	14875	OFL003164-NC-a1A-b2A-tubulin.raw	F5	2.88
		FALSE	High	Sequest HT (A2)	Unambiguous	DVNAAIATIK		3	8	Q5FW91; P68369; Q52L87	Q5FW91; Q3TIZ0; Q99KA2; P68369; Q9D9Y2; P05213; P08537; Q52L87	0	2	0.5477	0	1	1	508.293	1015.58	1015.58	0.27	0.00014	HCD (High Energy Collision Dissociation)	MS2	5.66345	50	43.0137	15084	OFL003164-NC-a1A-b2A-tubulin.raw	F5	2.83
		FALSE	High	Sequest HT (A2)	Unambiguous	DVNAAIATIK		3	8	Q5FW91; P68369; Q52L87	Q5FW91; Q3TIZ0; Q99KA2; P68369; Q9D9Y2; P05213; P08537; Q52L87	0	2	0.6791	0	1	1	508.293	1015.58	1015.58	0.35	0.00018	HCD (High Energy Collision Dissociation)	MS2	20.1397	50	44.0264	15545	OFL003164-NC-a1A-b2A-tubulin.raw	F5	2.68
		FALSE	High	Sequest HT (A2)	Unambiguous	DVNAAIATIK		3	8	Q5FW91; P68369; Q52L87	Q5FW91; Q3TIZ0; Q99KA2; P68369; Q9D9Y2; P05213; P08537; Q52L87	0	2	0.6779	0	1	1	508.293	1015.58	1015.58	-0.06	-3e-05	HCD (High Energy Collision Dissociation)	MS2	11.7416	50	44.5358	15743	OFL003164-NC-a1A-b2A-tubulin.raw	F5	2.67
		FALSE	High	Sequest HT (A2)	Unambiguous	DVNAAIATIK		3	8	Q5FW91; P68369; Q52L87	Q5FW91; Q3TIZ0; Q99KA2; P68369; Q9D9Y2; P05213; P08537; Q52L87	0	2	0.7519	0	1	1	508.293	1015.58	1015.58	-0.11	-6e-05	HCD (High Energy Collision Dissociation)	MS2	16.1972	50	45.0441	16005	OFL003164-NC-a1A-b2A-tubulin.raw	F5	2.66
		FALSE	High	Sequest HT (A2)	Unambiguous	DVNAAIATIK		3	8	Q5FW91; P68369; Q52L87	Q5FW91; Q3TIZ0; Q99KA2; P68369; Q9D9Y2; P05213; P08537; Q52L87	0	2	0.6705	0	1	1	508.292	1015.58	1015.58	-1.37	-0.00069	HCD (High Energy Collision Dissociation)	MS2	0	50	45.5544	16225	OFL003164-NC-a1A-b2A-tubulin.raw	F5	2.61
		FALSE	High	Sequest HT (A2)	Unambiguous	DVNAAIATIK		3	8	Q5FW91; P68369; Q52L87	Q5FW91; Q3TIZ0; Q99KA2; P68369; Q9D9Y2; P05213; P08537; Q52L87	0	2	0.7598	0	1	1	508.293	1015.58	1015.58	0.52	0.00026	HCD (High Energy Collision Dissociation)	MS2	51.5015	50	46.5007	16653	OFL003164-NC-a1A-b2A-tubulin.raw	F5	2.54
		FALSE	High	Sequest HT (A2)	Unambiguous	DVNAAIATIK		3	8	Q5FW91; P68369; Q52L87	Q5FW91; Q3TIZ0; Q99KA2; P68369; Q9D9Y2; P05213; P08537; Q52L87	0	2	0.6667	0	1	1	508.292	1015.58	1015.58	-1.26	-0.00064	HCD (High Energy Collision Dissociation)	MS2	0	50	41.5015	14493	OFL003164-NC-a1A-b2A-tubulin.raw	F5	2.52
		FALSE	High	Sequest HT (A2)	Unambiguous	DVNAAIATIK		3	8	Q5FW91; P68369; Q52L87	Q5FW91; Q3TIZ0; Q99KA2; P68369; Q9D9Y2; P05213; P08537; Q52L87	0	2	0.6751	0	1	1	508.293	1015.58	1015.58	-0.12	-6e-05	HCD (High Energy Collision Dissociation)	MS2	7.62826	50	47.4319	17054	OFL003164-NC-a1A-b2A-tubulin.raw	F5	2.37
		FALSE	High	Sequest HT (A2)	Unambiguous	DVNAAIATIK		3	8	Q5FW91; P68369; Q52L87	Q5FW91; Q3TIZ0; Q99KA2; P68369; Q9D9Y2; P05213; P08537; Q52L87	0	2	0.7359	0	1	1	508.293	1015.58	1015.58	0.01	1e-05	HCD (High Energy Collision Dissociation)	MS2	0	50	47.95	17281	OFL003164-NC-a1A-b2A-tubulin.raw	F5	2.31
		FALSE	High	Sequest HT (A2)	Unambiguous	DVNAAIATIK		3	8	Q5FW91; P68369; Q52L87	Q5FW91; Q3TIZ0; Q99KA2; P68369; Q9D9Y2; P05213; P08537; Q52L87	0	2	0.6256	0	1	1	508.293	1015.58	1015.58	-0.01	-1e-05	HCD (High Energy Collision Dissociation)	MS2	54.3408	50	49.2654	17750	OFL003164-NC-a1A-b2A-tubulin.raw	F5	1.95
		FALSE	High	Sequest HT (A2)	Unambiguous	DVNAAIATIK		3	8	Q5FW91; P68369; Q52L87	Q5FW91; Q3TIZ0; Q99KA2; P68369; Q9D9Y2; P05213; P08537; Q52L87	0	2	0.6484	0	1	1	508.293	1015.58	1015.58	0.31	0.00015	HCD (High Energy Collision Dissociation)	MS2	14.7395	50	49.798	18004	OFL003164-NC-a1A-b2A-tubulin.raw	F5	1.82
		FALSE	High	Sequest HT (A2)	Unambiguous	DVNAAIATIK		3	8	Q5FW91; P68369; Q52L87	Q5FW91; Q3TIZ0; Q99KA2; P68369; Q9D9Y2; P05213; P08537; Q52L87	0	2	0.5922	0	1	1	508.293	1015.58	1015.58	-0.01	0	HCD (High Energy Collision Dissociation)	MS2	43.3717	50	51.5775	18778	OFL003164-NC-a1A-b2A-tubulin.raw	F5	1.79
	FALSE	High	AYHEQLTVAEITNACFEPANQMVK	1xCarbamidomethyl [C15]; 1xOxidation [M22]	1	2	1	Q52L87	0	2780.3	High	2.28
		Checked	Confidence	Identifying Node	PSM Ambiguity	Annotated Sequence	Modifications	# Protein Groups	# Proteins	Master Protein Accessions	Protein Accessions	# Missed Cleavages	Charge	DeltaScore	DeltaCn	Rank	Search Engine Rank	m/z [Da]	MH+ [Da]	Theo. MH+ [Da]	DeltaM [ppm]	Deltam/z [Da]	Activation Type	MS Order	Isolation Interference [%]	Ion Inject Time [ms]	RT [min]	First Scan	Spectrum File	File ID	XCorr
		FALSE	High	Sequest HT (A2)	Unambiguous	AYHEQLTVAEITNAcFEPANQmVK	C15(Carbamidomethyl); M22(Oxidation)	1	2	Q52L87	Q3TIZ0; Q52L87	0	3	1	0	1	1	927.437	2780.3	2780.3	-1.45	-0.00135	HCD (High Energy Collision Dissociation)	MS2	0	49.389	73.447	28896	OFL003164-NC-a1A-b2A-tubulin.raw	F5	2.28
	FALSE	High	AYHEQLTVAEITNACFEPANQMVK	1xCarbamidomethyl [C15]	1	2	5	Q52L87	0	2764.31	High	2.74
		Checked	Confidence	Identifying Node	PSM Ambiguity	Annotated Sequence	Modifications	# Protein Groups	# Proteins	Master Protein Accessions	Protein Accessions	# Missed Cleavages	Charge	DeltaScore	DeltaCn	Rank	Search Engine Rank	m/z [Da]	MH+ [Da]	Theo. MH+ [Da]	DeltaM [ppm]	Deltam/z [Da]	Activation Type	MS Order	Isolation Interference [%]	Ion Inject Time [ms]	RT [min]	First Scan	Spectrum File	File ID	XCorr
		FALSE	High	Sequest HT (A2)	Unambiguous	AYHEQLTVAEITNAcFEPANQMVK	C15(Carbamidomethyl)	1	2	Q52L87	Q3TIZ0; Q52L87	0	3	0.6715	0	1	1	922.107	2764.31	2764.31	0.01	1e-05	HCD (High Energy Collision Dissociation)	MS2	0.612922	4.315	84.9126	34362	OFL003164-NC-a1A-b2A-tubulin.raw	F5	2.74
		FALSE	High	Sequest HT (A2)	Unambiguous	AYHEQLTVAEITNAcFEPANQMVK	C15(Carbamidomethyl)	1	2	Q52L87	Q3TIZ0; Q52L87	0	2	0.6947	0	1	1	1382.66	2764.31	2764.31	0.14	0.0002	HCD (High Energy Collision Dissociation)	MS2	13.1996	42.754	84.6087	34257	OFL003164-NC-a1A-b2A-tubulin.raw	F5	2.62
		FALSE	High	Sequest HT (A2)	Unambiguous	AYHEQLTVAEITNAcFEPANQMVK	C15(Carbamidomethyl)	1	2	Q52L87	Q3TIZ0; Q52L87	0	3	0.7308	0	1	1	922.107	2764.31	2764.31	-0.33	-0.0003	HCD (High Energy Collision Dissociation)	MS2	63.7706	50	84.408	34155	OFL003164-NC-a1A-b2A-tubulin.raw	F5	2.34
		FALSE	High	Sequest HT (A2)	Unambiguous	AYHEQLTVAEITNAcFEPANQMVK	C15(Carbamidomethyl)	1	2	Q52L87	Q3TIZ0; Q52L87	0	3	1	0	1	1	922.108	2764.31	2764.31	0.76	0.0007	HCD (High Energy Collision Dissociation)	MS2	0	50	85.9239	34767	OFL003164-NC-a1A-b2A-tubulin.raw	F5	2.34
		FALSE	High	Sequest HT (A2)	Unambiguous	AYHEQLTVAEITNAcFEPANQMVK	C15(Carbamidomethyl)	1	2	Q52L87	Q3TIZ0; Q52L87	0	2	0.7826	0	1	1	1382.66	2764.31	2764.31	1.02	0.00141	HCD (High Energy Collision Dissociation)	MS2	0	50	84.4994	34197	OFL003164-NC-a1A-b2A-tubulin.raw	F5	2.07
	FALSE	High	AVFVDLEPTVIDEVR		3	13	9	P68369; B9DGT7; Q52L87	0	1701.91	High	3.86
		Checked	Confidence	Identifying Node	PSM Ambiguity	Annotated Sequence	Modifications	# Protein Groups	# Proteins	Master Protein Accessions	Protein Accessions	# Missed Cleavages	Charge	DeltaScore	DeltaCn	Rank	Search Engine Rank	m/z [Da]	MH+ [Da]	Theo. MH+ [Da]	DeltaM [ppm]	Deltam/z [Da]	Activation Type	MS Order	Isolation Interference [%]	Ion Inject Time [ms]	RT [min]	First Scan	Spectrum File	File ID	XCorr
		FALSE	High	Sequest HT (A2)	Unambiguous	AVFVDLEPTVIDEVR		3	13	P68369; B9DGT7; Q52L87	Q3TIZ0; Q944I2; A0A2R8VHF3; A0A178UGA1; P68369; A0A178UXP7; B9DFF8; B9DHQ0; B9DGT7; P05213; P08537; Q52L87; O89052	0	2	0.5907	0	1	1	851.457	1701.91	1701.91	0.71	0.00061	HCD (High Energy Collision Dissociation)	MS2	28.4471	50	102.875	43478	OFL003164-NC-a1A-b2A-tubulin.raw	F5	3.86
		FALSE	High	Sequest HT (A2)	Unambiguous	AVFVDLEPTVIDEVR		3	13	P68369; B9DGT7; Q52L87	Q3TIZ0; Q944I2; A0A2R8VHF3; A0A178UGA1; P68369; A0A178UXP7; B9DFF8; B9DHQ0; B9DGT7; P05213; P08537; Q52L87; O89052	0	2	0.6119	0	1	1	851.457	1701.91	1701.91	0.85	0.00072	HCD (High Energy Collision Dissociation)	MS2	12.4305	50	103.398	43751	OFL003164-NC-a1A-b2A-tubulin.raw	F5	3.71
		FALSE	High	Sequest HT (A2)	Unambiguous	AVFVDLEPTVIDEVR		3	13	P68369; B9DGT7; Q52L87	Q3TIZ0; Q944I2; A0A2R8VHF3; A0A178UGA1; P68369; A0A178UXP7; B9DFF8; B9DHQ0; B9DGT7; P05213; P08537; Q52L87; O89052	0	3	0.5391	0	1	1	567.973	1701.91	1701.91	-0.09	-5e-05	HCD (High Energy Collision Dissociation)	MS2	15.3784	8.635	102.928	43517	OFL003164-NC-a1A-b2A-tubulin.raw	F5	3.71
		FALSE	High	Sequest HT (A2)	Unambiguous	AVFVDLEPTVIDEVR		3	13	P68369; B9DGT7; Q52L87	Q3TIZ0; Q944I2; A0A2R8VHF3; A0A178UGA1; P68369; A0A178UXP7; B9DFF8; B9DHQ0; B9DGT7; P05213; P08537; Q52L87; O89052	0	2	0.5247	0	1	1	851.457	1701.91	1701.91	0.5	0.00042	HCD (High Energy Collision Dissociation)	MS2	5.8128	18.247	102.901	43498	OFL003164-NC-a1A-b2A-tubulin.raw	F5	3.64
		FALSE	High	Sequest HT (A2)	Unambiguous	AVFVDLEPTVIDEVR		3	13	P68369; B9DGT7; Q52L87	Q3TIZ0; Q944I2; A0A2R8VHF3; A0A178UGA1; P68369; A0A178UXP7; B9DFF8; B9DHQ0; B9DGT7; P05213; P08537; Q52L87; O89052	0	2	0.6222	0	1	1	851.456	1701.9	1701.91	-0.48	-0.00041	HCD (High Energy Collision Dissociation)	MS2	53.0488	50	101.373	42488	OFL003164-NC-a1A-b2A-tubulin.raw	F5	3.15
		FALSE	High	Sequest HT (A2)	Unambiguous	AVFVDLEPTVIDEVR		3	13	P68369; B9DGT7; Q52L87	Q3TIZ0; Q944I2; A0A2R8VHF3; A0A178UGA1; P68369; A0A178UXP7; B9DFF8; B9DHQ0; B9DGT7; P05213; P08537; Q52L87; O89052	0	3	0.5114	0	1	1	567.973	1701.91	1701.91	-0.24	-0.00013	HCD (High Energy Collision Dissociation)	MS2	32.2807	50	99.9854	41732	OFL003164-NC-a1A-b2A-tubulin.raw	F5	3.07
		FALSE	High	Sequest HT (A2)	Unambiguous	AVFVDLEPTVIDEVR		3	13	P68369; B9DGT7; Q52L87	Q3TIZ0; Q944I2; A0A2R8VHF3; A0A178UGA1; P68369; A0A178UXP7; B9DFF8; B9DHQ0; B9DGT7; P05213; P08537; Q52L87; O89052	0	2	0.4459	0	1	1	851.457	1701.91	1701.91	0.99	0.00084	HCD (High Energy Collision Dissociation)	MS2	21.8998	50	99.9432	41704	OFL003164-NC-a1A-b2A-tubulin.raw	F5	3.05
		FALSE	High	Sequest HT (A2)	Unambiguous	AVFVDLEPTVIDEVR		3	13	P68369; B9DGT7; Q52L87	Q3TIZ0; Q944I2; A0A2R8VHF3; A0A178UGA1; P68369; A0A178UXP7; B9DFF8; B9DHQ0; B9DGT7; P05213; P08537; Q52L87; O89052	0	3	0.5108	0	1	1	567.974	1701.91	1701.91	0.15	9e-05	HCD (High Energy Collision Dissociation)	MS2	13.8089	50	101.589	42630	OFL003164-NC-a1A-b2A-tubulin.raw	F5	2.31
		FALSE	High	Sequest HT (A2)	Unambiguous	AVFVDLEPTVIDEVR		3	13	P68369; B9DGT7; Q52L87	Q3TIZ0; Q944I2; A0A2R8VHF3; A0A178UGA1; P68369; A0A178UXP7; B9DFF8; B9DHQ0; B9DGT7; P05213; P08537; Q52L87; O89052	0	2	0.6239	0	1	1	851.456	1701.9	1701.91	-0.73	-0.00062	HCD (High Energy Collision Dissociation)	MS2	0	50	104.302	44221	OFL003164-NC-a1A-b2A-tubulin.raw	F5	2.18
	FALSE	High	AFVHWYVGEGMEEGEFSEAR	1xOxidation [M11]	7	24	9	Q5FW91; A0A654EL16; P68369; M7NKU9; B9DGT7; Q52L87; A0A0A0MQA5	0	2346.01	High	4.3
		Checked	Confidence	Identifying Node	PSM Ambiguity	Annotated Sequence	Modifications	# Protein Groups	# Proteins	Master Protein Accessions	Protein Accessions	# Missed Cleavages	Charge	DeltaScore	DeltaCn	Rank	Search Engine Rank	m/z [Da]	MH+ [Da]	Theo. MH+ [Da]	DeltaM [ppm]	Deltam/z [Da]	Activation Type	MS Order	Isolation Interference [%]	Ion Inject Time [ms]	RT [min]	First Scan	Spectrum File	File ID	XCorr
		FALSE	High	Sequest HT (A2)	Unambiguous	AFVHWYVGEGmEEGEFSEAR	M11(Oxidation)	7	24	Q5FW91; A0A654EL16; P68369; M7NKU9; B9DGT7; Q52L87; A0A0A0MQA5	Q5FW91; Q3TIZ0; Q944I2; Q9JJZ2; A0A5S6QIR1; Q99KA2; A0A654EL16; A0A178UGA1; P68369; P11139; M7NKU9; Q9NY65; A0A178UXP7; B9DHQ0; B9DGT7; Q9D9Y2; P05213; P08537; Q15670; Q0WLQ5; A0A5S6Q8M8; Q52L87; A0A0A0MQA5; P68368	0	3	0.8721	0	1	1	782.676	2346.01	2346.01	0.12	0.0001	HCD (High Energy Collision Dissociation)	MS2	0	50	71.342	27836	OFL003164-NC-a1A-b2A-tubulin.raw	F5	4.3
		FALSE	High	Sequest HT (A2)	Unambiguous	AFVHWYVGEGmEEGEFSEAR	M11(Oxidation)	7	24	Q5FW91; A0A654EL16; P68369; M7NKU9; B9DGT7; Q52L87; A0A0A0MQA5	Q5FW91; Q3TIZ0; Q944I2; Q9JJZ2; A0A5S6QIR1; Q99KA2; A0A654EL16; A0A178UGA1; P68369; P11139; M7NKU9; Q9NY65; A0A178UXP7; B9DHQ0; B9DGT7; Q9D9Y2; P05213; P08537; Q15670; Q0WLQ5; A0A5S6Q8M8; Q52L87; A0A0A0MQA5; P68368	0	3	0.8451	0	1	1	782.676	2346.01	2346.01	0.39	0.0003	HCD (High Energy Collision Dissociation)	MS2	5.48172	50	70.8406	27625	OFL003164-NC-a1A-b2A-tubulin.raw	F5	4.26
		FALSE	High	Sequest HT (A2)	Unambiguous	AFVHWYVGEGmEEGEFSEAR	M11(Oxidation)	7	24	Q5FW91; A0A654EL16; P68369; M7NKU9; B9DGT7; Q52L87; A0A0A0MQA5	Q5FW91; Q3TIZ0; Q944I2; Q9JJZ2; A0A5S6QIR1; Q99KA2; A0A654EL16; A0A178UGA1; P68369; P11139; M7NKU9; Q9NY65; A0A178UXP7; B9DHQ0; B9DGT7; Q9D9Y2; P05213; P08537; Q15670; Q0WLQ5; A0A5S6Q8M8; Q52L87; A0A0A0MQA5; P68368	0	3	0.8469	0	1	1	782.677	2346.02	2346.01	0.92	0.00072	HCD (High Energy Collision Dissociation)	MS2	9.58509	50	77.259	30720	OFL003164-NC-a1A-b2A-tubulin.raw	F5	2.94
		FALSE	High	Sequest HT (A2)	Unambiguous	AFVHWYVGEGmEEGEFSEAR	M11(Oxidation)	7	24	Q5FW91; A0A654EL16; P68369; M7NKU9; B9DGT7; Q52L87; A0A0A0MQA5	Q5FW91; Q3TIZ0; Q944I2; Q9JJZ2; A0A5S6QIR1; Q99KA2; A0A654EL16; A0A178UGA1; P68369; P11139; M7NKU9; Q9NY65; A0A178UXP7; B9DHQ0; B9DGT7; Q9D9Y2; P05213; P08537; Q15670; Q0WLQ5; A0A5S6Q8M8; Q52L87; A0A0A0MQA5; P68368	0	3	0.8655	0	1	1	782.676	2346.01	2346.01	0.69	0.00054	HCD (High Energy Collision Dissociation)	MS2	13.8395	50	74.2878	29246	OFL003164-NC-a1A-b2A-tubulin.raw	F5	2.75
		FALSE	High	Sequest HT (A2)	Unambiguous	AFVHWYVGEGmEEGEFSEAR	M11(Oxidation)	7	24	Q5FW91; A0A654EL16; P68369; M7NKU9; B9DGT7; Q52L87; A0A0A0MQA5	Q5FW91; Q3TIZ0; Q944I2; Q9JJZ2; A0A5S6QIR1; Q99KA2; A0A654EL16; A0A178UGA1; P68369; P11139; M7NKU9; Q9NY65; A0A178UXP7; B9DHQ0; B9DGT7; Q9D9Y2; P05213; P08537; Q15670; Q0WLQ5; A0A5S6Q8M8; Q52L87; A0A0A0MQA5; P68368	0	3	0.8914	0	1	1	782.676	2346.01	2346.01	-0.19	-0.00015	HCD (High Energy Collision Dissociation)	MS2	64.0388	50	74.8373	29531	OFL003164-NC-a1A-b2A-tubulin.raw	F5	2.67
		FALSE	High	Sequest HT (A2)	Unambiguous	AFVHWYVGEGmEEGEFSEAR	M11(Oxidation)	7	24	Q5FW91; A0A654EL16; P68369; M7NKU9; B9DGT7; Q52L87; A0A0A0MQA5	Q5FW91; Q3TIZ0; Q944I2; Q9JJZ2; A0A5S6QIR1; Q99KA2; A0A654EL16; A0A178UGA1; P68369; P11139; M7NKU9; Q9NY65; A0A178UXP7; B9DHQ0; B9DGT7; Q9D9Y2; P05213; P08537; Q15670; Q0WLQ5; A0A5S6Q8M8; Q52L87; A0A0A0MQA5; P68368	0	3	0.834	0	1	1	782.676	2346.01	2346.01	-0.37	-0.00029	HCD (High Energy Collision Dissociation)	MS2	58.9107	50	75.5889	29904	OFL003164-NC-a1A-b2A-tubulin.raw	F5	2.65
		FALSE	High	Sequest HT (A2)	Unambiguous	AFVHWYVGEGmEEGEFSEAR	M11(Oxidation)	7	24	Q5FW91; A0A654EL16; P68369; M7NKU9; B9DGT7; Q52L87; A0A0A0MQA5	Q5FW91; Q3TIZ0; Q944I2; Q9JJZ2; A0A5S6QIR1; Q99KA2; A0A654EL16; A0A178UGA1; P68369; P11139; M7NKU9; Q9NY65; A0A178UXP7; B9DHQ0; B9DGT7; Q9D9Y2; P05213; P08537; Q15670; Q0WLQ5; A0A5S6Q8M8; Q52L87; A0A0A0MQA5; P68368	0	3	0.9468	0	1	1	782.675	2346.01	2346.01	-1.76	-0.00138	HCD (High Energy Collision Dissociation)	MS2	17.4113	50	73.1001	28735	OFL003164-NC-a1A-b2A-tubulin.raw	F5	2.63
		FALSE	High	Sequest HT (A2)	Unambiguous	AFVHWYVGEGmEEGEFSEAR	M11(Oxidation)	7	24	Q5FW91; A0A654EL16; P68369; M7NKU9; B9DGT7; Q52L87; A0A0A0MQA5	Q5FW91; Q3TIZ0; Q944I2; Q9JJZ2; A0A5S6QIR1; Q99KA2; A0A654EL16; A0A178UGA1; P68369; P11139; M7NKU9; Q9NY65; A0A178UXP7; B9DHQ0; B9DGT7; Q9D9Y2; P05213; P08537; Q15670; Q0WLQ5; A0A5S6Q8M8; Q52L87; A0A0A0MQA5; P68368	0	3	0.8941	0	1	1	782.676	2346.01	2346.01	-0.09	-7e-05	HCD (High Energy Collision Dissociation)	MS2	0	50	72.5371	28434	OFL003164-NC-a1A-b2A-tubulin.raw	F5	2.55
		FALSE	High	Sequest HT (A2)	Unambiguous	AFVHWYVGEGmEEGEFSEAR	M11(Oxidation)	7	24	Q5FW91; A0A654EL16; P68369; M7NKU9; B9DGT7; Q52L87; A0A0A0MQA5	Q5FW91; Q3TIZ0; Q944I2; Q9JJZ2; A0A5S6QIR1; Q99KA2; A0A654EL16; A0A178UGA1; P68369; P11139; M7NKU9; Q9NY65; A0A178UXP7; B9DHQ0; B9DGT7; Q9D9Y2; P05213; P08537; Q15670; Q0WLQ5; A0A5S6Q8M8; Q52L87; A0A0A0MQA5; P68368	0	3	0.8871	0	1	1	782.676	2346.01	2346.01	0.68	0.00053	HCD (High Energy Collision Dissociation)	MS2	54.6829	50	80.266	32140	OFL003164-NC-a1A-b2A-tubulin.raw	F5	2.48
	FALSE	High	AFVHWYVGEGMEEGEFSEAREDMAALEK		3	8	3	P68369; Q52L87; A0A0A0MQA5	1	3217.42	High	6.03
		Checked	Confidence	Identifying Node	PSM Ambiguity	Annotated Sequence	Modifications	# Protein Groups	# Proteins	Master Protein Accessions	Protein Accessions	# Missed Cleavages	Charge	DeltaScore	DeltaCn	Rank	Search Engine Rank	m/z [Da]	MH+ [Da]	Theo. MH+ [Da]	DeltaM [ppm]	Deltam/z [Da]	Activation Type	MS Order	Isolation Interference [%]	Ion Inject Time [ms]	RT [min]	First Scan	Spectrum File	File ID	XCorr
		FALSE	High	Sequest HT (A2)	Unambiguous	AFVHWYVGEGMEEGEFSEAREDMAALEK		3	8	P68369; Q52L87; A0A0A0MQA5	Q3TIZ0; Q99KA2; P68369; P05213; P08537; Q52L87; A0A0A0MQA5; P68368	1	4	0.8076	0	1	1	805.112	3217.43	3217.42	0.32	0.00026	HCD (High Energy Collision Dissociation)	MS2	1.66565	50	99.4949	41415	OFL003164-NC-a1A-b2A-tubulin.raw	F5	6.03
		FALSE	High	Sequest HT (A2)	Unambiguous	AFVHWYVGEGMEEGEFSEAREDMAALEK		3	8	P68369; Q52L87; A0A0A0MQA5	Q3TIZ0; Q99KA2; P68369; P05213; P08537; Q52L87; A0A0A0MQA5; P68368	1	3	0.8442	0	1	1	1073.15	3217.43	3217.42	1.26	0.00135	HCD (High Energy Collision Dissociation)	MS2	2.36091	50	99.5034	41419	OFL003164-NC-a1A-b2A-tubulin.raw	F5	5.84
		FALSE	High	Sequest HT (A2)	Unambiguous	AFVHWYVGEGMEEGEFSEAREDMAALEK		3	8	P68369; Q52L87; A0A0A0MQA5	Q3TIZ0; Q99KA2; P68369; P05213; P08537; Q52L87; A0A0A0MQA5; P68368	1	4	0.8184	0	1	1	805.112	3217.42	3217.42	0.23	0.00018	HCD (High Energy Collision Dissociation)	MS2	4.75244	50	100.068	41787	OFL003164-NC-a1A-b2A-tubulin.raw	F5	4.68
	FALSE	High	AFVHWYVGEGMEEGEFSEAREDMAALEK	1xOxidation [M11]	3	8	1	P68369; Q52L87; A0A0A0MQA5	1	3233.42	High	4.57
		Checked	Confidence	Identifying Node	PSM Ambiguity	Annotated Sequence	Modifications	# Protein Groups	# Proteins	Master Protein Accessions	Protein Accessions	# Missed Cleavages	Charge	DeltaScore	DeltaCn	Rank	Search Engine Rank	m/z [Da]	MH+ [Da]	Theo. MH+ [Da]	DeltaM [ppm]	Deltam/z [Da]	Activation Type	MS Order	Isolation Interference [%]	Ion Inject Time [ms]	RT [min]	First Scan	Spectrum File	File ID	XCorr
		FALSE	High	Sequest HT (A2)	Unambiguous	AFVHWYVGEGmEEGEFSEAREDMAALEK	M11(Oxidation)	3	8	P68369; Q52L87; A0A0A0MQA5	Q3TIZ0; Q99KA2; P68369; P05213; P08537; Q52L87; A0A0A0MQA5; P68368	1	4	0.3632	0	1	1	809.11	3233.42	3233.42	-0.28	-0.00023	HCD (High Energy Collision Dissociation)	MS2	70.187	50	94.3628	38749	OFL003164-NC-a1A-b2A-tubulin.raw	F5	4.57
	FALSE	High	AVCMLSNTTAIAEAWAR	1xCarbamidomethyl [C3]	4	15	12	Q5FW91; P68369; Q52L87; A0A0A0MQA5	0	1864.9	High	4.25
		Checked	Confidence	Identifying Node	PSM Ambiguity	Annotated Sequence	Modifications	# Protein Groups	# Proteins	Master Protein Accessions	Protein Accessions	# Missed Cleavages	Charge	DeltaScore	DeltaCn	Rank	Search Engine Rank	m/z [Da]	MH+ [Da]	Theo. MH+ [Da]	DeltaM [ppm]	Deltam/z [Da]	Activation Type	MS Order	Isolation Interference [%]	Ion Inject Time [ms]	RT [min]	First Scan	Spectrum File	File ID	XCorr
		FALSE	High	Sequest HT (A2)	Unambiguous	AVcMLSNTTAIAEAWAR	C3(Carbamidomethyl)	4	15	Q5FW91; P68369; Q52L87; A0A0A0MQA5	Q5FW91; Q3TIZ0; Q9JJZ2; A0A5S6QIR1; Q99KA2; P68369; Q9NY65; Q9D9Y2; P05213; P08537; Q15670; A0A5S6Q8M8; Q52L87; A0A0A0MQA5; P68368	0	3	0.8188	0	1	1	622.306	1864.9	1864.9	0.09	6e-05	HCD (High Energy Collision Dissociation)	MS2	0	0.893	101.077	42355	OFL003164-NC-a1A-b2A-tubulin.raw	F5	4.25
		FALSE	High	Sequest HT (A2)	Unambiguous	AVcMLSNTTAIAEAWAR	C3(Carbamidomethyl)	4	15	Q5FW91; P68369; Q52L87; A0A0A0MQA5	Q5FW91; Q3TIZ0; Q9JJZ2; A0A5S6QIR1; Q99KA2; P68369; Q9NY65; Q9D9Y2; P05213; P08537; Q15670; A0A5S6Q8M8; Q52L87; A0A0A0MQA5; P68368	0	2	0.8889	0	1	1	932.956	1864.9	1864.9	0.26	0.00024	HCD (High Energy Collision Dissociation)	MS2	50.1265	50	98.9502	41147	OFL003164-NC-a1A-b2A-tubulin.raw	F5	4.05
		FALSE	High	Sequest HT (A2)	Unambiguous	AVcMLSNTTAIAEAWAR	C3(Carbamidomethyl)	4	15	Q5FW91; P68369; Q52L87; A0A0A0MQA5	Q5FW91; Q3TIZ0; Q9JJZ2; A0A5S6QIR1; Q99KA2; P68369; Q9NY65; Q9D9Y2; P05213; P08537; Q15670; A0A5S6Q8M8; Q52L87; A0A0A0MQA5; P68368	0	2	0.8534	0	1	1	932.956	1864.9	1864.9	-0.2	-0.00018	HCD (High Energy Collision Dissociation)	MS2	0.333206	0.627	101.098	42363	OFL003164-NC-a1A-b2A-tubulin.raw	F5	3.82
		FALSE	High	Sequest HT (A2)	Unambiguous	AVcMLSNTTAIAEAWAR	C3(Carbamidomethyl)	4	15	Q5FW91; P68369; Q52L87; A0A0A0MQA5	Q5FW91; Q3TIZ0; Q9JJZ2; A0A5S6QIR1; Q99KA2; P68369; Q9NY65; Q9D9Y2; P05213; P08537; Q15670; A0A5S6Q8M8; Q52L87; A0A0A0MQA5; P68368	0	2	0.8702	0	1	1	932.957	1864.91	1864.9	0.82	0.00076	HCD (High Energy Collision Dissociation)	MS2	31.5336	50	102.908	43501	OFL003164-NC-a1A-b2A-tubulin.raw	F5	3.62
		FALSE	High	Sequest HT (A2)	Unambiguous	AVcMLSNTTAIAEAWAR	C3(Carbamidomethyl)	4	15	Q5FW91; P68369; Q52L87; A0A0A0MQA5	Q5FW91; Q3TIZ0; Q9JJZ2; A0A5S6QIR1; Q99KA2; P68369; Q9NY65; Q9D9Y2; P05213; P08537; Q15670; A0A5S6Q8M8; Q52L87; A0A0A0MQA5; P68368	0	3	0.8686	0	1	1	622.307	1864.91	1864.9	0.77	0.00048	HCD (High Energy Collision Dissociation)	MS2	0	50	101.607	42639	OFL003164-NC-a1A-b2A-tubulin.raw	F5	3.5
		FALSE	High	Sequest HT (A2)	Unambiguous	AVcMLSNTTAIAEAWAR	C3(Carbamidomethyl)	4	15	Q5FW91; P68369; Q52L87; A0A0A0MQA5	Q5FW91; Q3TIZ0; Q9JJZ2; A0A5S6QIR1; Q99KA2; P68369; Q9NY65; Q9D9Y2; P05213; P08537; Q15670; A0A5S6Q8M8; Q52L87; A0A0A0MQA5; P68368	0	2	0.8385	0	1	1	932.956	1864.91	1864.9	0.63	0.00059	HCD (High Energy Collision Dissociation)	MS2	16.4402	50	102.211	43026	OFL003164-NC-a1A-b2A-tubulin.raw	F5	3.22
		FALSE	High	Sequest HT (A2)	Unambiguous	AVcMLSNTTAIAEAWAR	C3(Carbamidomethyl)	4	15	Q5FW91; P68369; Q52L87; A0A0A0MQA5	Q5FW91; Q3TIZ0; Q9JJZ2; A0A5S6QIR1; Q99KA2; P68369; Q9NY65; Q9D9Y2; P05213; P08537; Q15670; A0A5S6Q8M8; Q52L87; A0A0A0MQA5; P68368	0	2	0.8975	0	1	1	932.956	1864.91	1864.9	0.54	0.0005	HCD (High Energy Collision Dissociation)	MS2	10.7931	50	100.599	42147	OFL003164-NC-a1A-b2A-tubulin.raw	F5	3.22
		FALSE	High	Sequest HT (A2)	Unambiguous	AVcMLSNTTAIAEAWAR	C3(Carbamidomethyl)	4	15	Q5FW91; P68369; Q52L87; A0A0A0MQA5	Q5FW91; Q3TIZ0; Q9JJZ2; A0A5S6QIR1; Q99KA2; P68369; Q9NY65; Q9D9Y2; P05213; P08537; Q15670; A0A5S6Q8M8; Q52L87; A0A0A0MQA5; P68368	0	2	0.9088	0	1	1	932.958	1864.91	1864.9	1.82	0.0017	HCD (High Energy Collision Dissociation)	MS2	2.18437	50	101.626	42651	OFL003164-NC-a1A-b2A-tubulin.raw	F5	3.07
		FALSE	High	Sequest HT (A2)	Unambiguous	AVcMLSNTTAIAEAWAR	C3(Carbamidomethyl)	4	15	Q5FW91; P68369; Q52L87; A0A0A0MQA5	Q5FW91; Q3TIZ0; Q9JJZ2; A0A5S6QIR1; Q99KA2; P68369; Q9NY65; Q9D9Y2; P05213; P08537; Q15670; A0A5S6Q8M8; Q52L87; A0A0A0MQA5; P68368	0	3	0.8305	0	1	1	622.306	1864.9	1864.9	-0.62	-0.00039	HCD (High Energy Collision Dissociation)	MS2	23.8718	50	102.216	43030	OFL003164-NC-a1A-b2A-tubulin.raw	F5	2.95
		FALSE	High	Sequest HT (A2)	Unambiguous	AVcMLSNTTAIAEAWAR	C3(Carbamidomethyl)	4	15	Q5FW91; P68369; Q52L87; A0A0A0MQA5	Q5FW91; Q3TIZ0; Q9JJZ2; A0A5S6QIR1; Q99KA2; P68369; Q9NY65; Q9D9Y2; P05213; P08537; Q15670; A0A5S6Q8M8; Q52L87; A0A0A0MQA5; P68368	0	3	0.8671	0	1	1	622.306	1864.9	1864.9	-0.33	-0.00021	HCD (High Energy Collision Dissociation)	MS2	39.3225	50	102.774	43411	OFL003164-NC-a1A-b2A-tubulin.raw	F5	2.86
		FALSE	High	Sequest HT (A2)	Unambiguous	AVcMLSNTTAIAEAWAR	C3(Carbamidomethyl)	4	15	Q5FW91; P68369; Q52L87; A0A0A0MQA5	Q5FW91; Q3TIZ0; Q9JJZ2; A0A5S6QIR1; Q99KA2; P68369; Q9NY65; Q9D9Y2; P05213; P08537; Q15670; A0A5S6Q8M8; Q52L87; A0A0A0MQA5; P68368	0	3	0.8521	0	1	1	622.306	1864.9	1864.9	-0.68	-0.00042	HCD (High Energy Collision Dissociation)	MS2	59.1536	50	100.565	42128	OFL003164-NC-a1A-b2A-tubulin.raw	F5	2.57
		FALSE	High	Sequest HT (A2)	Unambiguous	AVcMLSNTTAIAEAWAR	C3(Carbamidomethyl)	4	15	Q5FW91; P68369; Q52L87; A0A0A0MQA5	Q5FW91; Q3TIZ0; Q9JJZ2; A0A5S6QIR1; Q99KA2; P68369; Q9NY65; Q9D9Y2; P05213; P08537; Q15670; A0A5S6Q8M8; Q52L87; A0A0A0MQA5; P68368	0	3	0.8468	0	1	1	622.307	1864.91	1864.9	1.43	0.00089	HCD (High Energy Collision Dissociation)	MS2	0	50	103.606	43889	OFL003164-NC-a1A-b2A-tubulin.raw	F5	2.35
	FALSE	High	AVCMLSNTTAIAEAWAR	1xCarbamidomethyl [C3]; 1xOxidation [M4]	4	15	35	Q5FW91; P68369; Q52L87; A0A0A0MQA5	0	1880.9	High	4.43
		Checked	Confidence	Identifying Node	PSM Ambiguity	Annotated Sequence	Modifications	# Protein Groups	# Proteins	Master Protein Accessions	Protein Accessions	# Missed Cleavages	Charge	DeltaScore	DeltaCn	Rank	Search Engine Rank	m/z [Da]	MH+ [Da]	Theo. MH+ [Da]	DeltaM [ppm]	Deltam/z [Da]	Activation Type	MS Order	Isolation Interference [%]	Ion Inject Time [ms]	RT [min]	First Scan	Spectrum File	File ID	XCorr
		FALSE	High	Sequest HT (A2)	Unambiguous	AVcmLSNTTAIAEAWAR	C3(Carbamidomethyl); M4(Oxidation)	4	15	Q5FW91; P68369; Q52L87; A0A0A0MQA5	Q5FW91; Q3TIZ0; Q9JJZ2; A0A5S6QIR1; Q99KA2; P68369; Q9NY65; Q9D9Y2; P05213; P08537; Q15670; A0A5S6Q8M8; Q52L87; A0A0A0MQA5; P68368	0	3	0.7178	0	1	1	627.638	1880.9	1880.9	0.4	0.00025	HCD (High Energy Collision Dissociation)	MS2	0.601715	36.093	83.567	33772	OFL003164-NC-a1A-b2A-tubulin.raw	F5	4.43
		FALSE	High	Sequest HT (A2)	Unambiguous	AVcmLSNTTAIAEAWAR	C3(Carbamidomethyl); M4(Oxidation)	4	15	Q5FW91; P68369; Q52L87; A0A0A0MQA5	Q5FW91; Q3TIZ0; Q9JJZ2; A0A5S6QIR1; Q99KA2; P68369; Q9NY65; Q9D9Y2; P05213; P08537; Q15670; A0A5S6Q8M8; Q52L87; A0A0A0MQA5; P68368	0	2	0.756	0	1	1	940.953	1880.9	1880.9	0.15	0.00014	HCD (High Energy Collision Dissociation)	MS2	13.2841	17.201	83.7206	33850	OFL003164-NC-a1A-b2A-tubulin.raw	F5	3.73
		FALSE	High	Sequest HT (A2)	Unambiguous	AVcmLSNTTAIAEAWAR	C3(Carbamidomethyl); M4(Oxidation)	4	15	Q5FW91; P68369; Q52L87; A0A0A0MQA5	Q5FW91; Q3TIZ0; Q9JJZ2; A0A5S6QIR1; Q99KA2; P68369; Q9NY65; Q9D9Y2; P05213; P08537; Q15670; A0A5S6Q8M8; Q52L87; A0A0A0MQA5; P68368	0	3	0.7331	0	1	1	627.638	1880.9	1880.9	0.7	0.00044	HCD (High Energy Collision Dissociation)	MS2	12.459	50	94.8967	38999	OFL003164-NC-a1A-b2A-tubulin.raw	F5	3.41
		FALSE	High	Sequest HT (A2)	Unambiguous	AVcmLSNTTAIAEAWAR	C3(Carbamidomethyl); M4(Oxidation)	4	15	Q5FW91; P68369; Q52L87; A0A0A0MQA5	Q5FW91; Q3TIZ0; Q9JJZ2; A0A5S6QIR1; Q99KA2; P68369; Q9NY65; Q9D9Y2; P05213; P08537; Q15670; A0A5S6Q8M8; Q52L87; A0A0A0MQA5; P68368	0	3	0.6972	0	1	1	627.638	1880.9	1880.9	-0.59	-0.00037	HCD (High Energy Collision Dissociation)	MS2	57.23	50	83.0529	33488	OFL003164-NC-a1A-b2A-tubulin.raw	F5	3.17
		FALSE	High	Sequest HT (A2)	Unambiguous	AVcmLSNTTAIAEAWAR	C3(Carbamidomethyl); M4(Oxidation)	4	15	Q5FW91; P68369; Q52L87; A0A0A0MQA5	Q5FW91; Q3TIZ0; Q9JJZ2; A0A5S6QIR1; Q99KA2; P68369; Q9NY65; Q9D9Y2; P05213; P08537; Q15670; A0A5S6Q8M8; Q52L87; A0A0A0MQA5; P68368	0	3	0.7491	0	1	1	627.639	1880.9	1880.9	1.58	0.00099	HCD (High Energy Collision Dissociation)	MS2	0	50	84.4609	34177	OFL003164-NC-a1A-b2A-tubulin.raw	F5	2.91
		FALSE	High	Sequest HT (A2)	Unambiguous	AVcmLSNTTAIAEAWAR	C3(Carbamidomethyl); M4(Oxidation)	4	15	Q5FW91; P68369; Q52L87; A0A0A0MQA5	Q5FW91; Q3TIZ0; Q9JJZ2; A0A5S6QIR1; Q99KA2; P68369; Q9NY65; Q9D9Y2; P05213; P08537; Q15670; A0A5S6Q8M8; Q52L87; A0A0A0MQA5; P68368	0	3	0.7474	0	1	1	627.639	1880.9	1880.9	1.53	0.00096	HCD (High Energy Collision Dissociation)	MS2	14.3531	50	102.339	43117	OFL003164-NC-a1A-b2A-tubulin.raw	F5	2.89
		FALSE	High	Sequest HT (A2)	Unambiguous	AVcmLSNTTAIAEAWAR	C3(Carbamidomethyl); M4(Oxidation)	4	15	Q5FW91; P68369; Q52L87; A0A0A0MQA5	Q5FW91; Q3TIZ0; Q9JJZ2; A0A5S6QIR1; Q99KA2; P68369; Q9NY65; Q9D9Y2; P05213; P08537; Q15670; A0A5S6Q8M8; Q52L87; A0A0A0MQA5; P68368	0	2	0.7909	0	1	1	940.954	1880.9	1880.9	0.29	0.00028	HCD (High Energy Collision Dissociation)	MS2	0	50	96.578	39815	OFL003164-NC-a1A-b2A-tubulin.raw	F5	2.87
		FALSE	High	Sequest HT (A2)	Unambiguous	AVcmLSNTTAIAEAWAR	C3(Carbamidomethyl); M4(Oxidation)	4	15	Q5FW91; P68369; Q52L87; A0A0A0MQA5	Q5FW91; Q3TIZ0; Q9JJZ2; A0A5S6QIR1; Q99KA2; P68369; Q9NY65; Q9D9Y2; P05213; P08537; Q15670; A0A5S6Q8M8; Q52L87; A0A0A0MQA5; P68368	0	2	0.8421	0	1	1	940.953	1880.9	1880.9	-0.52	-0.00048	HCD (High Energy Collision Dissociation)	MS2	21.8434	50	83.0295	33475	OFL003164-NC-a1A-b2A-tubulin.raw	F5	2.85
[truncated: 2,224 more rows]
