# Supplementary material for: The distinct initiation sites and processing activities of TTLL4 and TTLL7 in glutamylation of brain tubulin
Source: J Biol Chem. 2023 Jun 14;299(7):104923. doi: 10.1016/j.jbc.2023.104923 (PMC10404701; doi:10.1016/j.jbc.2023.104923)
Supplement: Supporting information S2 [file mmc3.xlsx]

## Sheet: Proteins
Checked	Protein FDR Confidence: Sequest HT	Master	Accession	Description	Exp. q-value: Sequest HT	Coverage [%]	# Peptides	# PSMs	# Unique Peptides	# Protein Groups	# AAs	MW [kDa]	calc. pI	Score Sequest HT: Sequest HT	# Peptides (by Search Engine): Sequest HT
FALSE	High	Master Protein	Q7TMM9	Tubulin beta-2A chain OS=Mus musculus OX=10090 GN=Tubb2a PE=1 SV=1	0	76	31	290	5	1	445	49.9	4.89	910.33	31
	Checked	Confidence	Sequence	Modifications	# Protein Groups	# Proteins	# PSMs	Master Protein Accessions	# Missed Cleavages	Theo. MH+ [Da]	Confidence (by Search Engine): Sequest HT	XCorr (by Search Engine): Sequest HT
	FALSE	High	MSMKEVDEQMLNVQNK	2xOxidation [M1; M3]	2	8	1	Q7TMM9; A0A5S6QE49	1	1955.89	High	3.75
		Checked	Confidence	Identifying Node	PSM Ambiguity	Annotated Sequence	Modifications	# Protein Groups	# Proteins	Master Protein Accessions	Protein Accessions	# Missed Cleavages	Charge	DeltaScore	DeltaCn	Rank	Search Engine Rank	m/z [Da]	MH+ [Da]	Theo. MH+ [Da]	DeltaM [ppm]	Deltam/z [Da]	Activation Type	MS Order	Isolation Interference [%]	Ion Inject Time [ms]	RT [min]	First Scan	Spectrum File	File ID	XCorr
		FALSE	High	Sequest HT (A2)	Unambiguous	mSmKEVDEQMLNVQNK	M1(Oxidation); M3(Oxidation)	2	8	Q7TMM9; A0A5S6QE49	Q7TMM9; Q80ZV2; Q9DCR1; P99024; P68372; Q99J49; Q9CWF2; A0A5S6QE49	1	3	0.6507	0	1	1	652.633	1955.89	1955.89	-0.87	-0.00057	HCD (High Energy Collision Dissociation)	MS2	13.7783	50	24.1263	6780	OFL003164-TTL7-a1A-b2A-tubulin.raw	F7	3.75
	FALSE	High	MSATFIGNSTAIQELFKR		2	7	2	Q7TMM9; A0A5S6QE49	1	2014.04	High	5.03
		Checked	Confidence	Identifying Node	PSM Ambiguity	Annotated Sequence	Modifications	# Protein Groups	# Proteins	Master Protein Accessions	Protein Accessions	# Missed Cleavages	Charge	DeltaScore	DeltaCn	Rank	Search Engine Rank	m/z [Da]	MH+ [Da]	Theo. MH+ [Da]	DeltaM [ppm]	Deltam/z [Da]	Activation Type	MS Order	Isolation Interference [%]	Ion Inject Time [ms]	RT [min]	First Scan	Spectrum File	File ID	XCorr
		FALSE	High	Sequest HT (A2)	Selected	MSATFIGNSTAIQELFKR		2	7	Q7TMM9; A0A5S6QE49	Q7TMM9; Q62363; Q9DCR1; P68372; Q99J49; Q9CWF2; A0A5S6QE49	1	3	0	0	1	1	672.02	2014.05	2014.04	1.65	0.00111	HCD (High Energy Collision Dissociation)	MS2	26.1402	50	102.419	43062	OFL003164-TTL7-a1A-b2A-tubulin.raw	F7	5.03
		FALSE	High	Sequest HT (A2)	Selected	MSATFIGNSTAIQELFKR		2	7	Q7TMM9; A0A5S6QE49	Q7TMM9; Q62363; Q9DCR1; P68372; Q99J49; Q9CWF2; A0A5S6QE49	1	2		0	2	2	1007.53	2014.04	2014.04	0.08	8e-05	HCD (High Energy Collision Dissociation)	MS2	0	50	102.453	43086	OFL003164-TTL7-a1A-b2A-tubulin.raw	F7	3.46
	FALSE	High	MSATFIGNSTAIQELFK	1xOxidation [M1]	2	7	3	Q7TMM9; A0A5S6QE49	0	1873.94	High	3.56
		Checked	Confidence	Identifying Node	PSM Ambiguity	Annotated Sequence	Modifications	# Protein Groups	# Proteins	Master Protein Accessions	Protein Accessions	# Missed Cleavages	Charge	DeltaScore	DeltaCn	Rank	Search Engine Rank	m/z [Da]	MH+ [Da]	Theo. MH+ [Da]	DeltaM [ppm]	Deltam/z [Da]	Activation Type	MS Order	Isolation Interference [%]	Ion Inject Time [ms]	RT [min]	First Scan	Spectrum File	File ID	XCorr
		FALSE	High	Sequest HT (A2)	Unambiguous	mSATFIGNSTAIQELFK	M1(Oxidation)	2	7	Q7TMM9; A0A5S6QE49	Q7TMM9; Q62363; Q9DCR1; P68372; Q99J49; Q9CWF2; A0A5S6QE49	0	2	0.0899	0	1	1	937.471	1873.93	1873.94	-1.38	-0.00129	HCD (High Energy Collision Dissociation)	MS2	5.12978	50	105.376	44687	OFL003164-TTL7-a1A-b2A-tubulin.raw	F7	3.56
		FALSE	High	Sequest HT (A2)	Unambiguous	mSATFIGNSTAIQELFK	M1(Oxidation)	2	7	Q7TMM9; A0A5S6QE49	Q7TMM9; Q62363; Q9DCR1; P68372; Q99J49; Q9CWF2; A0A5S6QE49	0	2	0.0942	0	1	1	937.472	1873.94	1873.94	0.43	0.00041	HCD (High Energy Collision Dissociation)	MS2	25.2337	50	105.904	44969	OFL003164-TTL7-a1A-b2A-tubulin.raw	F7	3.29
		FALSE	High	Sequest HT (A2)	Unambiguous	mSATFIGNSTAIQELFK	M1(Oxidation)	2	7	Q7TMM9; A0A5S6QE49	Q7TMM9; Q62363; Q9DCR1; P68372; Q99J49; Q9CWF2; A0A5S6QE49	0	3	0.0889	0	1	1	625.316	1873.93	1873.94	-0.97	-0.0006	HCD (High Energy Collision Dissociation)	MS2	59.4616	50	105.401	44704	OFL003164-TTL7-a1A-b2A-tubulin.raw	F7	3.15
	FALSE	High	MSATFIGNSTAIQELFK		2	7	5	Q7TMM9; A0A5S6QE49	0	1857.94	High	4.05
		Checked	Confidence	Identifying Node	PSM Ambiguity	Annotated Sequence	Modifications	# Protein Groups	# Proteins	Master Protein Accessions	Protein Accessions	# Missed Cleavages	Charge	DeltaScore	DeltaCn	Rank	Search Engine Rank	m/z [Da]	MH+ [Da]	Theo. MH+ [Da]	DeltaM [ppm]	Deltam/z [Da]	Activation Type	MS Order	Isolation Interference [%]	Ion Inject Time [ms]	RT [min]	First Scan	Spectrum File	File ID	XCorr
		FALSE	High	Sequest HT (A2)	Selected	MSATFIGNSTAIQELFK		2	7	Q7TMM9; A0A5S6QE49	Q7TMM9; Q62363; Q9DCR1; P68372; Q99J49; Q9CWF2; A0A5S6QE49	0	3	0	0	1	1	619.985	1857.94	1857.94	-0.36	-0.00022	HCD (High Energy Collision Dissociation)	MS2	9.7072	15.957	108.192	46388	OFL003164-TTL7-a1A-b2A-tubulin.raw	F7	4.05
		FALSE	High	Sequest HT (A2)	Selected	MSATFIGNSTAIQELFK		2	7	Q7TMM9; A0A5S6QE49	Q7TMM9; Q62363; Q9DCR1; P68372; Q99J49; Q9CWF2; A0A5S6QE49	0	2	0	0	1	1	929.475	1857.94	1857.94	1.03	0.00095	HCD (High Energy Collision Dissociation)	MS2	0.424318	13.296	108.144	46353	OFL003164-TTL7-a1A-b2A-tubulin.raw	F7	3.63
		FALSE	High	Sequest HT (A2)	Selected	MSATFIGNSTAIQELFK		2	7	Q7TMM9; A0A5S6QE49	Q7TMM9; Q62363; Q9DCR1; P68372; Q99J49; Q9CWF2; A0A5S6QE49	0	2	0.0029	0	1	1	929.475	1857.94	1857.94	1.08	0.001	HCD (High Energy Collision Dissociation)	MS2	12.7931	50	108.67	46694	OFL003164-TTL7-a1A-b2A-tubulin.raw	F7	3.49
		FALSE	High	Sequest HT (A2)	Selected	MSATFIGNSTAIQELFK		2	7	Q7TMM9; A0A5S6QE49	Q7TMM9; Q62363; Q9DCR1; P68372; Q99J49; Q9CWF2; A0A5S6QE49	0	2	0	0	1	1	929.475	1857.94	1857.94	0.56	0.00052	HCD (High Energy Collision Dissociation)	MS2	0.675628	0.961	108.31	46458	OFL003164-TTL7-a1A-b2A-tubulin.raw	F7	3.24
		FALSE	High	Sequest HT (A2)	Selected	MSATFIGNSTAIQELFK		2	7	Q7TMM9; A0A5S6QE49	Q7TMM9; Q62363; Q9DCR1; P68372; Q99J49; Q9CWF2; A0A5S6QE49	0	2	0	0	1	1	929.475	1857.94	1857.94	0.84	0.00078	HCD (High Energy Collision Dissociation)	MS2	23.9617	50	109.996	47547	OFL003164-TTL7-a1A-b2A-tubulin.raw	F7	3.19
	FALSE	High	MREIVHLQAGQCGNQIGAK	1xCarbamidomethyl [C12]; 1xOxidation [M1]	3	8	4	Q7TMM9; Q9D6F9; A0A5S6QE49	1	2126.06	High	5.22
		Checked	Confidence	Identifying Node	PSM Ambiguity	Annotated Sequence	Modifications	# Protein Groups	# Proteins	Master Protein Accessions	Protein Accessions	# Missed Cleavages	Charge	DeltaScore	DeltaCn	Rank	Search Engine Rank	m/z [Da]	MH+ [Da]	Theo. MH+ [Da]	DeltaM [ppm]	Deltam/z [Da]	Activation Type	MS Order	Isolation Interference [%]	Ion Inject Time [ms]	RT [min]	First Scan	Spectrum File	File ID	XCorr
		FALSE	High	Sequest HT (A2)	Unambiguous	mREIVHIQAGQcGNQIGAK	M1(Oxidation); C12(Carbamidomethyl)	2	6	Q7TMM9; A0A5S6QE49	Q7TMM9; Q9ERD7; P99024; A0A1D5RM76; Q9CWF2; A0A5S6QE49	1	4		0	1	2	532.27	2126.06	2126.06	0.23	0.00012	HCD (High Energy Collision Dissociation)	MS2	11.8153	45.637	20.7904	5153	OFL003164-TTL7-a1A-b2A-tubulin.raw	F7	5.22
		FALSE	High	Sequest HT (A2)	Unambiguous	mREIVHLQAGQcGNQIGAK	M1(Oxidation); C12(Carbamidomethyl)	1	2	Q9D6F9	Q9D6F9; P68372	1	4	0	0	1	1	532.27	2126.06	2126.06	0.23	0.00012	HCD (High Energy Collision Dissociation)	MS2	11.8153	45.637	20.7904	5153	OFL003164-TTL7-a1A-b2A-tubulin.raw	F7	5.22
		FALSE	High	Sequest HT (A2)	Unambiguous	mREIVHLQAGQcGNQIGAK	M1(Oxidation); C12(Carbamidomethyl)	1	2	Q9D6F9	Q9D6F9; P68372	1	3	0	0	1	1	709.357	2126.06	2126.06	-1.17	-0.00083	HCD (High Energy Collision Dissociation)	MS2	2.96346	50	20.7717	5141	OFL003164-TTL7-a1A-b2A-tubulin.raw	F7	4.68
		FALSE	High	Sequest HT (A2)	Unambiguous	mREIVHIQAGQcGNQIGAK	M1(Oxidation); C12(Carbamidomethyl)	2	6	Q7TMM9; A0A5S6QE49	Q7TMM9; Q9ERD7; P99024; A0A1D5RM76; Q9CWF2; A0A5S6QE49	1	3		0	1	2	709.357	2126.06	2126.06	-1.17	-0.00083	HCD (High Energy Collision Dissociation)	MS2	2.96346	50	20.7717	5141	OFL003164-TTL7-a1A-b2A-tubulin.raw	F7	4.68
	FALSE	High	MREIVHLQAGQCGNQIGAK	1xCarbamidomethyl [C12]	3	8	6	Q7TMM9; Q9D6F9; A0A5S6QE49	1	2110.06	High	5.55
		Checked	Confidence	Identifying Node	PSM Ambiguity	Annotated Sequence	Modifications	# Protein Groups	# Proteins	Master Protein Accessions	Protein Accessions	# Missed Cleavages	Charge	DeltaScore	DeltaCn	Rank	Search Engine Rank	m/z [Da]	MH+ [Da]	Theo. MH+ [Da]	DeltaM [ppm]	Deltam/z [Da]	Activation Type	MS Order	Isolation Interference [%]	Ion Inject Time [ms]	RT [min]	First Scan	Spectrum File	File ID	XCorr
		FALSE	High	Sequest HT (A2)	Unambiguous	MREIVHIQAGQcGNQIGAK	C12(Carbamidomethyl)	2	6	Q7TMM9; A0A5S6QE49	Q7TMM9; Q9ERD7; P99024; A0A1D5RM76; Q9CWF2; A0A5S6QE49	1	4		0	1	2	528.272	2110.06	2110.06	0.03	2e-05	HCD (High Energy Collision Dissociation)	MS2	0	50	25.4952	7428	OFL003164-TTL7-a1A-b2A-tubulin.raw	F7	5.55
		FALSE	High	Sequest HT (A2)	Unambiguous	MREIVHLQAGQcGNQIGAK	C12(Carbamidomethyl)	1	2	Q9D6F9	Q9D6F9; P68372	1	4	0	0	1	1	528.272	2110.06	2110.06	0.03	2e-05	HCD (High Energy Collision Dissociation)	MS2	0	50	25.4952	7428	OFL003164-TTL7-a1A-b2A-tubulin.raw	F7	5.55
		FALSE	High	Sequest HT (A2)	Unambiguous	MREIVHIQAGQcGNQIGAK	C12(Carbamidomethyl)	2	6	Q7TMM9; A0A5S6QE49	Q7TMM9; Q9ERD7; P99024; A0A1D5RM76; Q9CWF2; A0A5S6QE49	1	3	0	0	1	1	704.027	2110.07	2110.06	0.53	0.00037	HCD (High Energy Collision Dissociation)	MS2	58.4051	50	25.4894	7426	OFL003164-TTL7-a1A-b2A-tubulin.raw	F7	4.2
		FALSE	High	Sequest HT (A2)	Unambiguous	MREIVHLQAGQcGNQIGAK	C12(Carbamidomethyl)	1	2	Q9D6F9	Q9D6F9; P68372	1	3		0	1	2	704.027	2110.07	2110.06	0.53	0.00037	HCD (High Energy Collision Dissociation)	MS2	58.4051	50	25.4894	7426	OFL003164-TTL7-a1A-b2A-tubulin.raw	F7	4.2
		FALSE	High	Sequest HT (A2)	Unambiguous	MREIVHLQAGQcGNQIGAK	C12(Carbamidomethyl)	1	2	Q9D6F9	Q9D6F9; P68372	1	2	0	0	1	1	1055.54	2110.06	2110.06	0.1	0.00011	HCD (High Energy Collision Dissociation)	MS2	0	50	25.5336	7447	OFL003164-TTL7-a1A-b2A-tubulin.raw	F7	3.06
		FALSE	High	Sequest HT (A2)	Unambiguous	MREIVHIQAGQcGNQIGAK	C12(Carbamidomethyl)	2	6	Q7TMM9; A0A5S6QE49	Q7TMM9; Q9ERD7; P99024; A0A1D5RM76; Q9CWF2; A0A5S6QE49	1	2		0	1	2	1055.54	2110.06	2110.06	0.1	0.00011	HCD (High Energy Collision Dissociation)	MS2	0	50	25.5336	7447	OFL003164-TTL7-a1A-b2A-tubulin.raw	F7	3.06
	FALSE	High	LTTPTYGDLNHLVSATMSGVTTCLR	1xCarbamidomethyl [C23]; 1xOxidation [M17]	3	9	2	Q7TMM9; Q9D6F9; A0A5S6QE49	0	2724.33	High	3.36
		Checked	Confidence	Identifying Node	PSM Ambiguity	Annotated Sequence	Modifications	# Protein Groups	# Proteins	Master Protein Accessions	Protein Accessions	# Missed Cleavages	Charge	DeltaScore	DeltaCn	Rank	Search Engine Rank	m/z [Da]	MH+ [Da]	Theo. MH+ [Da]	DeltaM [ppm]	Deltam/z [Da]	Activation Type	MS Order	Isolation Interference [%]	Ion Inject Time [ms]	RT [min]	First Scan	Spectrum File	File ID	XCorr
		FALSE	High	Sequest HT (A2)	Unambiguous	LTTPTYGDLNHLVSATmSGVTTcLR	M17(Oxidation); C23(Carbamidomethyl)	3	9	Q7TMM9; Q9D6F9; A0A5S6QE49	Q7TMM9; Q9D6F9; Q9CVR0; Q9DCR1; P99024; P68372; Q99J49; Q9CWF2; A0A5S6QE49	0	3	0.6042	0	1	1	908.784	2724.34	2724.33	1.26	0.00115	HCD (High Energy Collision Dissociation)	MS2	19.1282	10.553	97.9102	40599	OFL003164-TTL7-a1A-b2A-tubulin.raw	F7	3.36
		FALSE	High	Sequest HT (A2)	Unambiguous	LTTPTYGDLNHLVSATmSGVTTcLR	M17(Oxidation); C23(Carbamidomethyl)	3	9	Q7TMM9; Q9D6F9; A0A5S6QE49	Q7TMM9; Q9D6F9; Q9CVR0; Q9DCR1; P99024; P68372; Q99J49; Q9CWF2; A0A5S6QE49	0	3	0.3564	0	1	1	908.783	2724.33	2724.33	0.12	0.00011	HCD (High Energy Collision Dissociation)	MS2	25.181	27.575	98.0529	40688	OFL003164-TTL7-a1A-b2A-tubulin.raw	F7	2.89
	FALSE	High	LTTPTYGDLNHLVSATMSGVTTCLR	1xCarbamidomethyl [C23]	3	9	8	Q7TMM9; Q9D6F9; A0A5S6QE49	0	2708.34	High	5.46
		Checked	Confidence	Identifying Node	PSM Ambiguity	Annotated Sequence	Modifications	# Protein Groups	# Proteins	Master Protein Accessions	Protein Accessions	# Missed Cleavages	Charge	DeltaScore	DeltaCn	Rank	Search Engine Rank	m/z [Da]	MH+ [Da]	Theo. MH+ [Da]	DeltaM [ppm]	Deltam/z [Da]	Activation Type	MS Order	Isolation Interference [%]	Ion Inject Time [ms]	RT [min]	First Scan	Spectrum File	File ID	XCorr
		FALSE	High	Sequest HT (A2)	Unambiguous	LTTPTYGDLNHLVSATMSGVTTcLR	C23(Carbamidomethyl)	3	9	Q7TMM9; Q9D6F9; A0A5S6QE49	Q7TMM9; Q9D6F9; Q9CVR0; Q9DCR1; P99024; P68372; Q99J49; Q9CWF2; A0A5S6QE49	0	2	0.5733	0	1	1	1354.67	2708.34	2708.34	1.17	0.00159	HCD (High Energy Collision Dissociation)	MS2	0	50	107.646	46117	OFL003164-TTL7-a1A-b2A-tubulin.raw	F7	5.46
		FALSE	High	Sequest HT (A2)	Unambiguous	LTTPTYGDLNHLVSATMSGVTTcLR	C23(Carbamidomethyl)	3	9	Q7TMM9; Q9D6F9; A0A5S6QE49	Q7TMM9; Q9D6F9; Q9CVR0; Q9DCR1; P99024; P68372; Q99J49; Q9CWF2; A0A5S6QE49	0	3	0.548	0	1	1	903.451	2708.34	2708.34	0.47	0.00042	HCD (High Energy Collision Dissociation)	MS2	2.683	50	107.609	46093	OFL003164-TTL7-a1A-b2A-tubulin.raw	F7	5
		FALSE	High	Sequest HT (A2)	Unambiguous	LTTPTYGDLNHLVSATMSGVTTcLR	C23(Carbamidomethyl)	3	9	Q7TMM9; Q9D6F9; A0A5S6QE49	Q7TMM9; Q9D6F9; Q9CVR0; Q9DCR1; P99024; P68372; Q99J49; Q9CWF2; A0A5S6QE49	0	3	0.5444	0	1	1	903.454	2708.35	2708.34	2.96	0.00267	HCD (High Energy Collision Dissociation)	MS2	0.366707	37.144	108.149	46354	OFL003164-TTL7-a1A-b2A-tubulin.raw	F7	4.5
		FALSE	High	Sequest HT (A2)	Unambiguous	LTTPTYGDLNHLVSATMSGVTTcLR	C23(Carbamidomethyl)	3	9	Q7TMM9; Q9D6F9; A0A5S6QE49	Q7TMM9; Q9D6F9; Q9CVR0; Q9DCR1; P99024; P68372; Q99J49; Q9CWF2; A0A5S6QE49	0	3	0.5269	0	1	1	903.452	2708.34	2708.34	1.59	0.00144	HCD (High Energy Collision Dissociation)	MS2	0	50	111.095	48177	OFL003164-TTL7-a1A-b2A-tubulin.raw	F7	4.27
		FALSE	High	Sequest HT (A2)	Unambiguous	LTTPTYGDLNHLVSATMSGVTTcLR	C23(Carbamidomethyl)	3	9	Q7TMM9; Q9D6F9; A0A5S6QE49	Q7TMM9; Q9D6F9; Q9CVR0; Q9DCR1; P99024; P68372; Q99J49; Q9CWF2; A0A5S6QE49	0	2	0.3897	0	1	1	1354.67	2708.34	2708.34	0.27	0.00036	HCD (High Energy Collision Dissociation)	MS2	11.6915	10.32	107.839	46198	OFL003164-TTL7-a1A-b2A-tubulin.raw	F7	4.26
		FALSE	High	Sequest HT (A2)	Unambiguous	LTTPTYGDLNHLVSATMSGVTTcLR	C23(Carbamidomethyl)	3	9	Q7TMM9; Q9D6F9; A0A5S6QE49	Q7TMM9; Q9D6F9; Q9CVR0; Q9DCR1; P99024; P68372; Q99J49; Q9CWF2; A0A5S6QE49	0	3	0.5247	0	1	1	903.451	2708.34	2708.34	0.29	0.00026	HCD (High Energy Collision Dissociation)	MS2	0	50	106.562	45398	OFL003164-TTL7-a1A-b2A-tubulin.raw	F7	3.85
		FALSE	High	Sequest HT (A2)	Unambiguous	LTTPTYGDLNHLVSATMSGVTTcLR	C23(Carbamidomethyl)	3	9	Q7TMM9; Q9D6F9; A0A5S6QE49	Q7TMM9; Q9D6F9; Q9CVR0; Q9DCR1; P99024; P68372; Q99J49; Q9CWF2; A0A5S6QE49	0	3	0.4748	0	1	1	903.452	2708.34	2708.34	0.68	0.00061	HCD (High Energy Collision Dissociation)	MS2	14.8855	50	109.889	47480	OFL003164-TTL7-a1A-b2A-tubulin.raw	F7	2.78
		FALSE	High	Sequest HT (A2)	Unambiguous	LTTPTYGDLNHLVSATMSGVTTcLR	C23(Carbamidomethyl)	3	9	Q7TMM9; Q9D6F9; A0A5S6QE49	Q7TMM9; Q9D6F9; Q9CVR0; Q9DCR1; P99024; P68372; Q99J49; Q9CWF2; A0A5S6QE49	0	2	0.76	0	1	1	1354.67	2708.34	2708.34	0.08	0.00011	HCD (High Energy Collision Dissociation)	MS2	12.664	50	111.166	48226	OFL003164-TTL7-a1A-b2A-tubulin.raw	F7	2.5
	FALSE	High	ISEQFTAMFR	1xOxidation [M8]	3	12	2	Q7TMM9; Q9D6F9; A0A5S6QE49	0	1245.59	High	2.53
		Checked	Confidence	Identifying Node	PSM Ambiguity	Annotated Sequence	Modifications	# Protein Groups	# Proteins	Master Protein Accessions	Protein Accessions	# Missed Cleavages	Charge	DeltaScore	DeltaCn	Rank	Search Engine Rank	m/z [Da]	MH+ [Da]	Theo. MH+ [Da]	DeltaM [ppm]	Deltam/z [Da]	Activation Type	MS Order	Isolation Interference [%]	Ion Inject Time [ms]	RT [min]	First Scan	Spectrum File	File ID	XCorr
		FALSE	High	Sequest HT (A2)	Unambiguous	ISEQFTAmFR	M8(Oxidation)	3	12	Q7TMM9; Q9D6F9; A0A5S6QE49	Q7TMM9; Q9D6F9; Q62363; Q9ERD7; Q80ZV2; Q9CRT0; Q9DCR1; P99024; P68372; Q99J49; Q9CWF2; A0A5S6QE49	0	2	0.751	0	1	1	623.301	1245.59	1245.59	0.79	0.00049	HCD (High Energy Collision Dissociation)	MS2	8.6814	50	49.9506	17892	OFL003164-TTL7-a1A-b2A-tubulin.raw	F7	2.53
		FALSE	High	Sequest HT (A2)	Unambiguous	ISEQFTAmFR	M8(Oxidation)	3	12	Q7TMM9; Q9D6F9; A0A5S6QE49	Q7TMM9; Q9D6F9; Q62363; Q9ERD7; Q80ZV2; Q9CRT0; Q9DCR1; P99024; P68372; Q99J49; Q9CWF2; A0A5S6QE49	0	2	0.768	0	1	1	623.3	1245.59	1245.59	-0.28	-0.00018	HCD (High Energy Collision Dissociation)	MS2	0.581895	18.407	49.4445	17652	OFL003164-TTL7-a1A-b2A-tubulin.raw	F7	2.5
	FALSE	High	ISEQFTAMFR		3	12	7	Q7TMM9; Q9D6F9; A0A5S6QE49	0	1229.6	High	3.56
		Checked	Confidence	Identifying Node	PSM Ambiguity	Annotated Sequence	Modifications	# Protein Groups	# Proteins	Master Protein Accessions	Protein Accessions	# Missed Cleavages	Charge	DeltaScore	DeltaCn	Rank	Search Engine Rank	m/z [Da]	MH+ [Da]	Theo. MH+ [Da]	DeltaM [ppm]	Deltam/z [Da]	Activation Type	MS Order	Isolation Interference [%]	Ion Inject Time [ms]	RT [min]	First Scan	Spectrum File	File ID	XCorr
		FALSE	High	Sequest HT (A2)	Unambiguous	ISEQFTAMFR		3	12	Q7TMM9; Q9D6F9; A0A5S6QE49	Q7TMM9; Q9D6F9; Q62363; Q9ERD7; Q80ZV2; Q9CRT0; Q9DCR1; P99024; P68372; Q99J49; Q9CWF2; A0A5S6QE49	0	2	0.8287	0	1	1	615.303	1229.6	1229.6	-0.47	-0.00029	HCD (High Energy Collision Dissociation)	MS2	0.0956197	1.038	77.8058	30867	OFL003164-TTL7-a1A-b2A-tubulin.raw	F7	3.56
		FALSE	High	Sequest HT (A2)	Unambiguous	ISEQFTAMFR		3	12	Q7TMM9; Q9D6F9; A0A5S6QE49	Q7TMM9; Q9D6F9; Q62363; Q9ERD7; Q80ZV2; Q9CRT0; Q9DCR1; P99024; P68372; Q99J49; Q9CWF2; A0A5S6QE49	0	2	0.8072	0	1	1	615.303	1229.6	1229.6	1.11	0.00068	HCD (High Energy Collision Dissociation)	MS2	3.10805	50	78.3131	31113	OFL003164-TTL7-a1A-b2A-tubulin.raw	F7	3.32
		FALSE	High	Sequest HT (A2)	Unambiguous	ISEQFTAMFR		3	12	Q7TMM9; Q9D6F9; A0A5S6QE49	Q7TMM9; Q9D6F9; Q62363; Q9ERD7; Q80ZV2; Q9CRT0; Q9DCR1; P99024; P68372; Q99J49; Q9CWF2; A0A5S6QE49	0	2	0.8401	0	1	1	615.303	1229.6	1229.6	-0.19	-0.00012	HCD (High Energy Collision Dissociation)	MS2	13.835	50	78.8735	31375	OFL003164-TTL7-a1A-b2A-tubulin.raw	F7	2.69
		FALSE	High	Sequest HT (A2)	Unambiguous	ISEQFTAMFR		3	12	Q7TMM9; Q9D6F9; A0A5S6QE49	Q7TMM9; Q9D6F9; Q62363; Q9ERD7; Q80ZV2; Q9CRT0; Q9DCR1; P99024; P68372; Q99J49; Q9CWF2; A0A5S6QE49	0	2	0.7879	0	1	1	615.303	1229.6	1229.6	-0.12	-7e-05	HCD (High Energy Collision Dissociation)	MS2	12.1911	50	79.9097	31885	OFL003164-TTL7-a1A-b2A-tubulin.raw	F7	2.64
		FALSE	High	Sequest HT (A2)	Unambiguous	ISEQFTAMFR		3	12	Q7TMM9; Q9D6F9; A0A5S6QE49	Q7TMM9; Q9D6F9; Q62363; Q9ERD7; Q80ZV2; Q9CRT0; Q9DCR1; P99024; P68372; Q99J49; Q9CWF2; A0A5S6QE49	0	2	0.8588	0	1	1	615.303	1229.6	1229.6	-0.21	-0.00013	HCD (High Energy Collision Dissociation)	MS2	10.7172	50	79.3886	31615	OFL003164-TTL7-a1A-b2A-tubulin.raw	F7	2.62
		FALSE	High	Sequest HT (A2)	Unambiguous	ISEQFTAMFR		3	12	Q7TMM9; Q9D6F9; A0A5S6QE49	Q7TMM9; Q9D6F9; Q62363; Q9ERD7; Q80ZV2; Q9CRT0; Q9DCR1; P99024; P68372; Q99J49; Q9CWF2; A0A5S6QE49	0	2	0.7984	0	1	1	615.303	1229.6	1229.6	-0.01	0	HCD (High Energy Collision Dissociation)	MS2	66.9215	50	89.5756	36563	OFL003164-TTL7-a1A-b2A-tubulin.raw	F7	2.53
		FALSE	High	Sequest HT (A2)	Unambiguous	ISEQFTAMFR		3	12	Q7TMM9; Q9D6F9; A0A5S6QE49	Q7TMM9; Q9D6F9; Q62363; Q9ERD7; Q80ZV2; Q9CRT0; Q9DCR1; P99024; P68372; Q99J49; Q9CWF2; A0A5S6QE49	0	2	0.7958	0	1	1	615.303	1229.6	1229.6	0.64	0.00039	HCD (High Energy Collision Dissociation)	MS2	33.567	50	77.3018	30660	OFL003164-TTL7-a1A-b2A-tubulin.raw	F7	2.4
	FALSE	High	IREEYPDR		4	24	1	Q7TMM9; A0A178UGW7; Q8GY15; A0A5S6QE49	1	1077.53	High	2.4
		Checked	Confidence	Identifying Node	PSM Ambiguity	Annotated Sequence	Modifications	# Protein Groups	# Proteins	Master Protein Accessions	Protein Accessions	# Missed Cleavages	Charge	DeltaScore	DeltaCn	Rank	Search Engine Rank	m/z [Da]	MH+ [Da]	Theo. MH+ [Da]	DeltaM [ppm]	Deltam/z [Da]	Activation Type	MS Order	Isolation Interference [%]	Ion Inject Time [ms]	RT [min]	First Scan	Spectrum File	File ID	XCorr
		FALSE	High	Sequest HT (A2)	Unambiguous	IREEYPDR		4	24	Q7TMM9; A0A178UGW7; Q8GY15; A0A5S6QE49	A0A178VS27; P29516; Q7TMM9; A0A178W9M8; A0A178ULE0; B9DI08; P29514; A0A178UGW7; Q8GY15; Q9CVR0; A0A5S6R593; A0A178UU99; A2AQ07; Q3U9U3; Q9DCR1; P99024; P68372; Q56YW9; Q99J49; M7NQZ6; Q9CWF2; A0A5S6QE49; Q3UMM1; A0A178WQG2	1	2	0.5167	0	1	1	539.269	1077.53	1077.53	-0.77	-0.00042	HCD (High Energy Collision Dissociation)	MS2	1.91754	23.359	17.177	2843	OFL003164-TTL7-a1A-b2A-tubulin.raw	F7	2.4
	FALSE	High	INVYYNEAAGNKYVPR		1	1	1	Q7TMM9	1	1870.94	High	3.71
		Checked	Confidence	Identifying Node	PSM Ambiguity	Annotated Sequence	Modifications	# Protein Groups	# Proteins	Master Protein Accessions	Protein Accessions	# Missed Cleavages	Charge	DeltaScore	DeltaCn	Rank	Search Engine Rank	m/z [Da]	MH+ [Da]	Theo. MH+ [Da]	DeltaM [ppm]	Deltam/z [Da]	Activation Type	MS Order	Isolation Interference [%]	Ion Inject Time [ms]	RT [min]	First Scan	Spectrum File	File ID	XCorr
		FALSE	High	Sequest HT (A2)	Unambiguous	INVYYNEAAGNKYVPR		1	1	Q7TMM9	Q7TMM9	1	3	0.8544	0	1	1	624.32	1870.94	1870.94	-0.12	-7e-05	HCD (High Energy Collision Dissociation)	MS2	38.1628	50	38.324	12986	OFL003164-TTL7-a1A-b2A-tubulin.raw	F7	3.71
	FALSE	High	INVYYNEAAGNK		1	1	19	Q7TMM9	0	1355.66	High	3.64
		Checked	Confidence	Identifying Node	PSM Ambiguity	Annotated Sequence	Modifications	# Protein Groups	# Proteins	Master Protein Accessions	Protein Accessions	# Missed Cleavages	Charge	DeltaScore	DeltaCn	Rank	Search Engine Rank	m/z [Da]	MH+ [Da]	Theo. MH+ [Da]	DeltaM [ppm]	Deltam/z [Da]	Activation Type	MS Order	Isolation Interference [%]	Ion Inject Time [ms]	RT [min]	First Scan	Spectrum File	File ID	XCorr
		FALSE	High	Sequest HT (A2)	Unambiguous	INVYYNEAAGNK		1	1	Q7TMM9	Q7TMM9	0	2	0.8352	0	1	1	678.333	1355.66	1355.66	-0.23	-0.00015	HCD (High Energy Collision Dissociation)	MS2	0.0988996	1.87	26.8361	8017	OFL003164-TTL7-a1A-b2A-tubulin.raw	F7	3.64
		FALSE	High	Sequest HT (A2)	Unambiguous	INVYYNEAAGNK		1	1	Q7TMM9	Q7TMM9	0	2	0.8526	0	1	1	678.333	1355.66	1355.66	0.4	0.00027	HCD (High Energy Collision Dissociation)	MS2	6.49891	47.969	27.349	8286	OFL003164-TTL7-a1A-b2A-tubulin.raw	F7	3.46
		FALSE	High	Sequest HT (A2)	Unambiguous	INVYYNEAAGNK		1	1	Q7TMM9	Q7TMM9	0	2	0.8309	0	1	1	678.333	1355.66	1355.66	0.19	0.00013	HCD (High Energy Collision Dissociation)	MS2	0	50	29.7387	9418	OFL003164-TTL7-a1A-b2A-tubulin.raw	F7	3.43
		FALSE	High	Sequest HT (A2)	Unambiguous	INVYYNEAAGNK		1	1	Q7TMM9	Q7TMM9	0	2	0.8471	0	1	1	678.334	1355.66	1355.66	1.4	0.00095	HCD (High Energy Collision Dissociation)	MS2	8.79097	50	26.3321	7836	OFL003164-TTL7-a1A-b2A-tubulin.raw	F7	3.27
		FALSE	High	Sequest HT (A2)	Unambiguous	INVYYNEAAGNK		1	1	Q7TMM9	Q7TMM9	0	2	1	0	1	1	678.334	1355.66	1355.66	1.19	0.00081	HCD (High Energy Collision Dissociation)	MS2	42.1984	50	29.2379	9165	OFL003164-TTL7-a1A-b2A-tubulin.raw	F7	3.21
		FALSE	High	Sequest HT (A2)	Unambiguous	INVYYNEAAGNK		1	1	Q7TMM9	Q7TMM9	0	2	0.8766	0	1	1	678.334	1355.66	1355.66	0.9	0.00061	HCD (High Energy Collision Dissociation)	MS2	0	50	32.286	10324	OFL003164-TTL7-a1A-b2A-tubulin.raw	F7	3.16
		FALSE	High	Sequest HT (A2)	Unambiguous	INVYYNEAAGNK		1	1	Q7TMM9	Q7TMM9	0	2	0.849	0	1	1	678.334	1355.66	1355.66	0.66	0.00045	HCD (High Energy Collision Dissociation)	MS2	41.8683	50	28.0358	8616	OFL003164-TTL7-a1A-b2A-tubulin.raw	F7	2.98
		FALSE	High	Sequest HT (A2)	Unambiguous	INVYYNEAAGNK		1	1	Q7TMM9	Q7TMM9	0	2	1	0	1	1	678.334	1355.66	1355.66	0.63	0.00043	HCD (High Energy Collision Dissociation)	MS2	0	50	31.7842	10119	OFL003164-TTL7-a1A-b2A-tubulin.raw	F7	2.97
		FALSE	High	Sequest HT (A2)	Unambiguous	INVYYNEAAGNK		1	1	Q7TMM9	Q7TMM9	0	2	0.839	0	1	1	678.333	1355.66	1355.66	0.53	0.00036	HCD (High Energy Collision Dissociation)	MS2	17.4387	50	32.79	10551	OFL003164-TTL7-a1A-b2A-tubulin.raw	F7	2.92
		FALSE	High	Sequest HT (A2)	Unambiguous	INVYYNEAAGNK		1	1	Q7TMM9	Q7TMM9	0	2	0.8688	0	1	1	678.334	1355.66	1355.66	1.25	0.00085	HCD (High Energy Collision Dissociation)	MS2	0	50	33.8291	10915	OFL003164-TTL7-a1A-b2A-tubulin.raw	F7	2.82
		FALSE	High	Sequest HT (A2)	Unambiguous	INVYYNEAAGNK		1	1	Q7TMM9	Q7TMM9	0	2	0.8679	0	1	1	678.334	1355.66	1355.66	1.07	0.00072	HCD (High Energy Collision Dissociation)	MS2	0	50	21.6663	5643	OFL003164-TTL7-a1A-b2A-tubulin.raw	F7	2.8
		FALSE	High	Sequest HT (A2)	Unambiguous	INVYYNEAAGNK		1	1	Q7TMM9	Q7TMM9	0	2	0.8764	0	1	1	678.332	1355.66	1355.66	-1.26	-0.00085	HCD (High Energy Collision Dissociation)	MS2	0	50	31.2678	9964	OFL003164-TTL7-a1A-b2A-tubulin.raw	F7	2.75
		FALSE	High	Sequest HT (A2)	Unambiguous	INVYYNEAAGNK		1	1	Q7TMM9	Q7TMM9	0	2	0.8253	0	1	1	678.334	1355.66	1355.66	0.55	0.00037	HCD (High Energy Collision Dissociation)	MS2	55.6726	50	30.7598	9795	OFL003164-TTL7-a1A-b2A-tubulin.raw	F7	2.69
		FALSE	High	Sequest HT (A2)	Unambiguous	INVYYNEAAGNK		1	1	Q7TMM9	Q7TMM9	0	2	0.8502	0	1	1	678.333	1355.66	1355.66	0.46	0.00031	HCD (High Energy Collision Dissociation)	MS2	0	50	30.2457	9601	OFL003164-TTL7-a1A-b2A-tubulin.raw	F7	2.67
		FALSE	High	Sequest HT (A2)	Unambiguous	INVYYNEAAGNK		1	1	Q7TMM9	Q7TMM9	0	2	0.868	0	1	1	678.333	1355.66	1355.66	0.44	0.0003	HCD (High Energy Collision Dissociation)	MS2	13.3184	50	35.4686	11680	OFL003164-TTL7-a1A-b2A-tubulin.raw	F7	2.5
		FALSE	High	Sequest HT (A2)	Unambiguous	INVYYNEAAGNK		1	1	Q7TMM9	Q7TMM9	0	2	1	0	1	1	678.333	1355.66	1355.66	0.35	0.00024	HCD (High Energy Collision Dissociation)	MS2	9.90808	50	34.428	11212	OFL003164-TTL7-a1A-b2A-tubulin.raw	F7	2.32
		FALSE	High	Sequest HT (A2)	Unambiguous	INVYYNEAAGNK		1	1	Q7TMM9	Q7TMM9	0	2	0.8098	0	1	1	678.333	1355.66	1355.66	-0.64	-0.00043	HCD (High Energy Collision Dissociation)	MS2	41.7906	50	34.6163	11311	OFL003164-TTL7-a1A-b2A-tubulin.raw	F7	2.05
		FALSE	High	Sequest HT (A2)	Unambiguous	INVYYNEAAGNK		1	1	Q7TMM9	Q7TMM9	0	2	0.8756	0	1	1	678.333	1355.66	1355.66	-0.26	-0.00018	HCD (High Energy Collision Dissociation)	MS2	0	50	37.8783	12791	OFL003164-TTL7-a1A-b2A-tubulin.raw	F7	2.01
		FALSE	High	Sequest HT (A2)	Unambiguous	INVYYNEAAGNK		1	1	Q7TMM9	Q7TMM9	0	2	0.8053	0	1	1	678.333	1355.66	1355.66	-0.34	-0.00023	HCD (High Energy Collision Dissociation)	MS2	70.0386	50	39.9685	13580	OFL003164-TTL7-a1A-b2A-tubulin.raw	F7	1.9
	FALSE	High	IMNTFSVMPSPK	2xOxidation [M2; M8]	1	4	2	Q7TMM9	0	1383.66	High	2.61
		Checked	Confidence	Identifying Node	PSM Ambiguity	Annotated Sequence	Modifications	# Protein Groups	# Proteins	Master Protein Accessions	Protein Accessions	# Missed Cleavages	Charge	DeltaScore	DeltaCn	Rank	Search Engine Rank	m/z [Da]	MH+ [Da]	Theo. MH+ [Da]	DeltaM [ppm]	Deltam/z [Da]	Activation Type	MS Order	Isolation Interference [%]	Ion Inject Time [ms]	RT [min]	First Scan	Spectrum File	File ID	XCorr
		FALSE	High	Sequest HT (A2)	Unambiguous	ImNTFSVmPSPK	M2(Oxidation); M8(Oxidation)	1	4	Q7TMM9	Q7TMM9; Q99J49; Q9CWF2; Q3UMM1	0	2	0.728	0	1	1	692.336	1383.66	1383.66	-0.47	-0.00032	HCD (High Energy Collision Dissociation)	MS2	0	50	31.7797	10118	OFL003164-TTL7-a1A-b2A-tubulin.raw	F7	2.61
		FALSE	High	Sequest HT (A2)	Unambiguous	ImNTFSVmPSPK	M2(Oxidation); M8(Oxidation)	1	4	Q7TMM9	Q7TMM9; Q99J49; Q9CWF2; Q3UMM1	0	2	0.7714	0	1	1	692.333	1383.66	1383.66	-3.73	-0.00258	HCD (High Energy Collision Dissociation)	MS2	0	50	31.2784	9967	OFL003164-TTL7-a1A-b2A-tubulin.raw	F7	2.1
	FALSE	High	IMNTFSVMPSPK	1xOxidation [M]	1	4	24	Q7TMM9	0	1367.67	High	3.32
		Checked	Confidence	Identifying Node	PSM Ambiguity	Annotated Sequence	Modifications	# Protein Groups	# Proteins	Master Protein Accessions	Protein Accessions	# Missed Cleavages	Charge	DeltaScore	DeltaCn	Rank	Search Engine Rank	m/z [Da]	MH+ [Da]	Theo. MH+ [Da]	DeltaM [ppm]	Deltam/z [Da]	Activation Type	MS Order	Isolation Interference [%]	Ion Inject Time [ms]	RT [min]	First Scan	Spectrum File	File ID	XCorr
		FALSE	High	Sequest HT (A2)	Unambiguous	ImNTFSVMPSPK	M2(Oxidation)	1	4	Q7TMM9	Q7TMM9; Q99J49; Q9CWF2; Q3UMM1	0	2	0.6145	0	1	1	684.339	1367.67	1367.67	0.93	0.00064	HCD (High Energy Collision Dissociation)	MS2	2.38474	25.97	52.6438	19167	OFL003164-TTL7-a1A-b2A-tubulin.raw	F7	3.32
		FALSE	High	Sequest HT (A2)	Unambiguous	ImNTFSVMPSPK	M2(Oxidation)	1	4	Q7TMM9	Q7TMM9; Q99J49; Q9CWF2; Q3UMM1	0	2	0.6203	0	1	1	684.339	1367.67	1367.67	0.4	0.00027	HCD (High Energy Collision Dissociation)	MS2	10.256	50	52.4002	19048	OFL003164-TTL7-a1A-b2A-tubulin.raw	F7	2.95
		FALSE	High	Sequest HT (A2)	Unambiguous	ImNTFSVMPSPK	M2(Oxidation)	1	4	Q7TMM9	Q7TMM9; Q99J49; Q9CWF2; Q3UMM1	0	2	0.5764	0	1	1	684.339	1367.67	1367.67	0.65	0.00045	HCD (High Energy Collision Dissociation)	MS2	11.0263	50	53.16	19425	OFL003164-TTL7-a1A-b2A-tubulin.raw	F7	2.88
		FALSE	High	Sequest HT (A2)	Unambiguous	IMNTFSVmPSPK	M8(Oxidation)	1	4	Q7TMM9	Q7TMM9; Q99J49; Q9CWF2; Q3UMM1	0	2	0.6245	0	1	1	684.339	1367.67	1367.67	0.19	0.00013	HCD (High Energy Collision Dissociation)	MS2	8.0874	31.449	43.5174	14950	OFL003164-TTL7-a1A-b2A-tubulin.raw	F7	2.77
		FALSE	High	Sequest HT (A2)	Unambiguous	ImNTFSVMPSPK	M2(Oxidation)	1	4	Q7TMM9	Q7TMM9; Q99J49; Q9CWF2; Q3UMM1	0	2	0.375	0	1	1	684.339	1367.67	1367.67	0.61	0.00042	HCD (High Energy Collision Dissociation)	MS2	20.9509	50	55.089	20248	OFL003164-TTL7-a1A-b2A-tubulin.raw	F7	2.64
		FALSE	High	Sequest HT (A2)	Unambiguous	IMNTFSVmPSPK	M8(Oxidation)	1	4	Q7TMM9	Q7TMM9; Q99J49; Q9CWF2; Q3UMM1	0	2	0.7186	0	1	1	684.339	1367.67	1367.67	0.18	0.00013	HCD (High Energy Collision Dissociation)	MS2	0	50	43.3269	14862	OFL003164-TTL7-a1A-b2A-tubulin.raw	F7	2.63
		FALSE	High	Sequest HT (A2)	Unambiguous	ImNTFSVMPSPK	M2(Oxidation)	1	4	Q7TMM9	Q7TMM9; Q99J49; Q9CWF2; Q3UMM1	0	2	0.5344	0	1	1	684.338	1367.67	1367.67	-0.47	-0.00032	HCD (High Energy Collision Dissociation)	MS2	23.1732	50	60.3984	22681	OFL003164-TTL7-a1A-b2A-tubulin.raw	F7	2.62
		FALSE	High	Sequest HT (A2)	Unambiguous	ImNTFSVMPSPK	M2(Oxidation)	1	4	Q7TMM9	Q7TMM9; Q99J49; Q9CWF2; Q3UMM1	0	2	0.5882	0	1	1	684.339	1367.67	1367.67	0.21	0.00014	HCD (High Energy Collision Dissociation)	MS2	24.3691	50	57.2157	21132	OFL003164-TTL7-a1A-b2A-tubulin.raw	F7	2.55
		FALSE	High	Sequest HT (A2)	Unambiguous	ImNTFSVMPSPK	M2(Oxidation)	1	4	Q7TMM9	Q7TMM9; Q99J49; Q9CWF2; Q3UMM1	0	2	0.476	0	1	1	684.338	1367.67	1367.67	-0.03	-2e-05	HCD (High Energy Collision Dissociation)	MS2	16.2643	50	56.1989	20682	OFL003164-TTL7-a1A-b2A-tubulin.raw	F7	2.5
		FALSE	High	Sequest HT (A2)	Unambiguous	ImNTFSVMPSPK	M2(Oxidation)	1	4	Q7TMM9	Q7TMM9; Q99J49; Q9CWF2; Q3UMM1	0	2	0.5502	0	1	1	684.338	1367.67	1367.67	-0.27	-0.00018	HCD (High Energy Collision Dissociation)	MS2	17.1917	50	54.5781	20011	OFL003164-TTL7-a1A-b2A-tubulin.raw	F7	2.49
		FALSE	High	Sequest HT (A2)	Unambiguous	ImNTFSVMPSPK	M2(Oxidation)	1	4	Q7TMM9	Q7TMM9; Q99J49; Q9CWF2; Q3UMM1	0	2	0.3782	0	1	1	684.339	1367.67	1367.67	1	0.00068	HCD (High Energy Collision Dissociation)	MS2	13.697	50	53.7155	19720	OFL003164-TTL7-a1A-b2A-tubulin.raw	F7	2.38
		FALSE	High	Sequest HT (A2)	Unambiguous	ImNTFSVMPSPK	M2(Oxidation)	1	4	Q7TMM9	Q7TMM9; Q99J49; Q9CWF2; Q3UMM1	0	2	0.3966	0	1	1	684.339	1367.67	1367.67	0.34	0.00023	HCD (High Energy Collision Dissociation)	MS2	33.8012	50	59.8956	22432	OFL003164-TTL7-a1A-b2A-tubulin.raw	F7	2.37
		FALSE	High	Sequest HT (A2)	Unambiguous	ImNTFSVMPSPK	M2(Oxidation)	1	4	Q7TMM9	Q7TMM9; Q99J49; Q9CWF2; Q3UMM1	0	2	0.2839	0	1	1	684.339	1367.67	1367.67	1.04	0.00071	HCD (High Energy Collision Dissociation)	MS2	0	50	61.174	22984	OFL003164-TTL7-a1A-b2A-tubulin.raw	F7	2.36
		FALSE	High	Sequest HT (A2)	Unambiguous	IMNTFSVmPSPK	M8(Oxidation)	1	4	Q7TMM9	Q7TMM9; Q99J49; Q9CWF2; Q3UMM1	0	2	0.7458	0	1	1	684.339	1367.67	1367.67	1.26	0.00086	HCD (High Energy Collision Dissociation)	MS2	36.5458	50	43.8373	15097	OFL003164-TTL7-a1A-b2A-tubulin.raw	F7	2.36
		FALSE	High	Sequest HT (A2)	Unambiguous	ImNTFSVMPSPK	M2(Oxidation)	1	4	Q7TMM9	Q7TMM9; Q99J49; Q9CWF2; Q3UMM1	0	2	0.4128	0	1	1	684.338	1367.67	1367.67	-0.2	-0.00014	HCD (High Energy Collision Dissociation)	MS2	17.5308	50	55.6057	20450	OFL003164-TTL7-a1A-b2A-tubulin.raw	F7	2.35
		FALSE	High	Sequest HT (A2)	Unambiguous	ImNTFSVMPSPK	M2(Oxidation)	1	4	Q7TMM9	Q7TMM9; Q99J49; Q9CWF2; Q3UMM1	0	2	0.5108	0	1	1	684.339	1367.67	1367.67	0.62	0.00042	HCD (High Energy Collision Dissociation)	MS2	29.9032	50	59.3816	22188	OFL003164-TTL7-a1A-b2A-tubulin.raw	F7	2.31
		FALSE	High	Sequest HT (A2)	Unambiguous	ImNTFSVMPSPK	M2(Oxidation)	1	4	Q7TMM9	Q7TMM9; Q99J49; Q9CWF2; Q3UMM1	0	2	0.3333	0	1	1	684.34	1367.67	1367.67	2.25	0.00154	HCD (High Energy Collision Dissociation)	MS2	41.4954	50	57.7341	21402	OFL003164-TTL7-a1A-b2A-tubulin.raw	F7	2.28
		FALSE	High	Sequest HT (A2)	Unambiguous	ImNTFSVMPSPK	M2(Oxidation)	1	4	Q7TMM9	Q7TMM9; Q99J49; Q9CWF2; Q3UMM1	0	2	0.469	0	1	1	684.338	1367.67	1367.67	-1.12	-0.00076	HCD (High Energy Collision Dissociation)	MS2	0	50	56.7075	20878	OFL003164-TTL7-a1A-b2A-tubulin.raw	F7	2.26
		FALSE	High	Sequest HT (A2)	Unambiguous	ImNTFSVMPSPK	M2(Oxidation)	1	4	Q7TMM9	Q7TMM9; Q99J49; Q9CWF2; Q3UMM1	0	2	0.3244	0	1	1	684.339	1367.67	1367.67	0.71	0.00049	HCD (High Energy Collision Dissociation)	MS2	23.9856	50	58.872	21940	OFL003164-TTL7-a1A-b2A-tubulin.raw	F7	2.25
		FALSE	High	Sequest HT (A2)	Unambiguous	ImNTFSVMPSPK	M2(Oxidation)	1	4	Q7TMM9	Q7TMM9; Q99J49; Q9CWF2; Q3UMM1	0	2	0.5479	0	1	1	684.338	1367.67	1367.67	-0.05	-4e-05	HCD (High Energy Collision Dissociation)	MS2	45.1844	50	63.5436	24206	OFL003164-TTL7-a1A-b2A-tubulin.raw	F7	2.19
		FALSE	High	Sequest HT (A2)	Unambiguous	ImNTFSVMPSPK	M2(Oxidation)	1	4	Q7TMM9	Q7TMM9; Q99J49; Q9CWF2; Q3UMM1	0	2	0.576	0	1	1	684.338	1367.67	1367.67	-1.12	-0.00077	HCD (High Energy Collision Dissociation)	MS2	27.8843	50	62.5132	23663	OFL003164-TTL7-a1A-b2A-tubulin.raw	F7	2.17
		FALSE	High	Sequest HT (A2)	Unambiguous	ImNTFSVMPSPK	M2(Oxidation)	1	4	Q7TMM9	Q7TMM9; Q99J49; Q9CWF2; Q3UMM1	0	2	0.4537	0	1	1	684.338	1367.67	1367.67	-0.76	-0.00052	HCD (High Energy Collision Dissociation)	MS2	38.4398	50	61.6855	23255	OFL003164-TTL7-a1A-b2A-tubulin.raw	F7	2.16
		FALSE	High	Sequest HT (A2)	Unambiguous	ImNTFSVMPSPK	M2(Oxidation)	1	4	Q7TMM9	Q7TMM9; Q99J49; Q9CWF2; Q3UMM1	0	2	0.2891	0	1	1	684.339	1367.67	1367.67	0.13	9e-05	HCD (High Energy Collision Dissociation)	MS2	24.5952	50	63.0406	23914	OFL003164-TTL7-a1A-b2A-tubulin.raw	F7	2.11
		FALSE	High	Sequest HT (A2)	Unambiguous	IMNTFSVmPSPK	M8(Oxidation)	1	4	Q7TMM9	Q7TMM9; Q99J49; Q9CWF2; Q3UMM1	0	2	0.7068	0	1	1	684.339	1367.67	1367.67	1.34	0.00092	HCD (High Energy Collision Dissociation)	MS2	70.9252	50	42.8227	14642	OFL003164-TTL7-a1A-b2A-tubulin.raw	F7	1.91
	FALSE	High	IMNTFSVMPSPK		1	4	7	Q7TMM9	0	1351.67	High	3.25
		Checked	Confidence	Identifying Node	PSM Ambiguity	Annotated Sequence	Modifications	# Protein Groups	# Proteins	Master Protein Accessions	Protein Accessions	# Missed Cleavages	Charge	DeltaScore	DeltaCn	Rank	Search Engine Rank	m/z [Da]	MH+ [Da]	Theo. MH+ [Da]	DeltaM [ppm]	Deltam/z [Da]	Activation Type	MS Order	Isolation Interference [%]	Ion Inject Time [ms]	RT [min]	First Scan	Spectrum File	File ID	XCorr
		FALSE	High	Sequest HT (A2)	Unambiguous	IMNTFSVMPSPK		1	4	Q7TMM9	Q7TMM9; Q99J49; Q9CWF2; Q3UMM1	0	2	0.7969	0	1	1	676.341	1351.67	1351.67	-0.07	-5e-05	HCD (High Energy Collision Dissociation)	MS2	0	1.086	66.9931	25948	OFL003164-TTL7-a1A-b2A-tubulin.raw	F7	3.25
		FALSE	High	Sequest HT (A2)	Unambiguous	IMNTFSVMPSPK		1	4	Q7TMM9	Q7TMM9; Q99J49; Q9CWF2; Q3UMM1	0	2	0.7981	0	1	1	676.341	1351.67	1351.67	-0.07	-4e-05	HCD (High Energy Collision Dissociation)	MS2	10.0831	50	68.0163	26383	OFL003164-TTL7-a1A-b2A-tubulin.raw	F7	3.12
		FALSE	High	Sequest HT (A2)	Unambiguous	IMNTFSVMPSPK		1	4	Q7TMM9	Q7TMM9; Q99J49; Q9CWF2; Q3UMM1	0	2	0.822	0	1	1	676.341	1351.67	1351.67	-0.34	-0.00023	HCD (High Energy Collision Dissociation)	MS2	0.145585	3.037	67.4988	26123	OFL003164-TTL7-a1A-b2A-tubulin.raw	F7	3.09
		FALSE	High	Sequest HT (A2)	Unambiguous	IMNTFSVMPSPK		1	4	Q7TMM9	Q7TMM9; Q99J49; Q9CWF2; Q3UMM1	0	2	0.7907	0	1	1	676.341	1351.68	1351.67	0.48	0.00032	HCD (High Energy Collision Dissociation)	MS2	2.67219	50	68.5285	26608	OFL003164-TTL7-a1A-b2A-tubulin.raw	F7	3.01
		FALSE	High	Sequest HT (A2)	Unambiguous	IMNTFSVMPSPK		1	4	Q7TMM9	Q7TMM9; Q99J49; Q9CWF2; Q3UMM1	0	2	0.8571	0	1	1	676.341	1351.68	1351.67	0.3	0.0002	HCD (High Energy Collision Dissociation)	MS2	2.83693	50	69.0413	26831	OFL003164-TTL7-a1A-b2A-tubulin.raw	F7	2.87
		FALSE	High	Sequest HT (A2)	Unambiguous	IMNTFSVMPSPK		1	4	Q7TMM9	Q7TMM9; Q99J49; Q9CWF2; Q3UMM1	0	2	0.8302	0	1	1	676.342	1351.68	1351.67	1.12	0.00076	HCD (High Energy Collision Dissociation)	MS2	0	50	69.7025	27098	OFL003164-TTL7-a1A-b2A-tubulin.raw	F7	2.65
		FALSE	High	Sequest HT (A2)	Unambiguous	IMNTFSVMPSPK		1	4	Q7TMM9	Q7TMM9; Q99J49; Q9CWF2; Q3UMM1	0	2	0.6932	0	1	1	676.342	1351.68	1351.67	0.74	0.0005	HCD (High Energy Collision Dissociation)	MS2	54.4756	50	65.2478	25080	OFL003164-TTL7-a1A-b2A-tubulin.raw	F7	2.64
	FALSE	High	NMMAACDPR	1xCarbamidomethyl [C6]	3	15	1	Q7TMM9; Q9D6F9; A0A5S6QE49	0	1065.43	High	1.96
		Checked	Confidence	Identifying Node	PSM Ambiguity	Annotated Sequence	Modifications	# Protein Groups	# Proteins	Master Protein Accessions	Protein Accessions	# Missed Cleavages	Charge	DeltaScore	DeltaCn	Rank	Search Engine Rank	m/z [Da]	MH+ [Da]	Theo. MH+ [Da]	DeltaM [ppm]	Deltam/z [Da]	Activation Type	MS Order	Isolation Interference [%]	Ion Inject Time [ms]	RT [min]	First Scan	Spectrum File	File ID	XCorr
		FALSE	High	Sequest HT (A2)	Unambiguous	NMMAAcDPR	C6(Carbamidomethyl)	3	15	Q7TMM9; Q9D6F9; A0A5S6QE49	Q7TMM9; Q9D6F9; Q9CVR0; Q9ERD7; Q9CUN8; Q80ZV2; Q3U9U3; Q9CRT0; Q9DCR1; P99024; P68372; Q99J49; Q9CWF2; A0A5S6QE49; Q3UMM1	0	2	0.1684	0	1	1	533.217	1065.43	1065.43	0.15	8e-05	HCD (High Energy Collision Dissociation)	MS2	33.2866	50	20.37	4856	OFL003164-TTL7-a1A-b2A-tubulin.raw	F7	1.96
	FALSE	High	NSSYFVEWIPNNVK		4	25	6	Q7TMM9; Q9D6F9; A0A178UGW7; Q8GY15	0	1696.83	High	3.78
		Checked	Confidence	Identifying Node	PSM Ambiguity	Annotated Sequence	Modifications	# Protein Groups	# Proteins	Master Protein Accessions	Protein Accessions	# Missed Cleavages	Charge	DeltaScore	DeltaCn	Rank	Search Engine Rank	m/z [Da]	MH+ [Da]	Theo. MH+ [Da]	DeltaM [ppm]	Deltam/z [Da]	Activation Type	MS Order	Isolation Interference [%]	Ion Inject Time [ms]	RT [min]	First Scan	Spectrum File	File ID	XCorr
		FALSE	High	Sequest HT (A2)	Unambiguous	NSSYFVEWIPNNVK		4	25	Q7TMM9; Q9D6F9; A0A178UGW7; Q8GY15	A0A178VS27; P29516; Q7TMM9; A0A178W9M8; A0A178ULE0; B9DI08; P29514; Q9D6F9; A0A178UGW7; Q8GY15; Q6LAB6; Q9ERD7; A0A178UU99; Q9CUN8; Q80ZV2; Q3U9U3; Q9CRT0; Q9DCR1; P99024; P68372; Q56YW9; Q99J49; Q9CWF2; Q3UMM1; A0A178WQG2	0	2	0.881	0	1	1	848.92	1696.83	1696.83	0.05	4e-05	HCD (High Energy Collision Dissociation)	MS2	3.81781	17.738	98.0476	40684	OFL003164-TTL7-a1A-b2A-tubulin.raw	F7	3.78
		FALSE	High	Sequest HT (A2)	Unambiguous	NSSYFVEWIPNNVK		4	25	Q7TMM9; Q9D6F9; A0A178UGW7; Q8GY15	A0A178VS27; P29516; Q7TMM9; A0A178W9M8; A0A178ULE0; B9DI08; P29514; Q9D6F9; A0A178UGW7; Q8GY15; Q6LAB6; Q9ERD7; A0A178UU99; Q9CUN8; Q80ZV2; Q3U9U3; Q9CRT0; Q9DCR1; P99024; P68372; Q56YW9; Q99J49; Q9CWF2; Q3UMM1; A0A178WQG2	0	3	0.8381	0	1	1	566.282	1696.83	1696.83	-0.67	-0.00038	HCD (High Energy Collision Dissociation)	MS2	5.06593	50	98.5757	40910	OFL003164-TTL7-a1A-b2A-tubulin.raw	F7	3.15
		FALSE	High	Sequest HT (A2)	Unambiguous	NSSYFVEWIPNNVK		4	25	Q7TMM9; Q9D6F9; A0A178UGW7; Q8GY15	A0A178VS27; P29516; Q7TMM9; A0A178W9M8; A0A178ULE0; B9DI08; P29514; Q9D6F9; A0A178UGW7; Q8GY15; Q6LAB6; Q9ERD7; A0A178UU99; Q9CUN8; Q80ZV2; Q3U9U3; Q9CRT0; Q9DCR1; P99024; P68372; Q56YW9; Q99J49; Q9CWF2; Q3UMM1; A0A178WQG2	0	2	0.8733	0	1	1	848.92	1696.83	1696.83	-0.09	-8e-05	HCD (High Energy Collision Dissociation)	MS2	0.13815	4.427	98.556	40897	OFL003164-TTL7-a1A-b2A-tubulin.raw	F7	3
		FALSE	High	Sequest HT (A2)	Unambiguous	NSSYFVEWIPNNVK		4	25	Q7TMM9; Q9D6F9; A0A178UGW7; Q8GY15	A0A178VS27; P29516; Q7TMM9; A0A178W9M8; A0A178ULE0; B9DI08; P29514; Q9D6F9; A0A178UGW7; Q8GY15; Q6LAB6; Q9ERD7; A0A178UU99; Q9CUN8; Q80ZV2; Q3U9U3; Q9CRT0; Q9DCR1; P99024; P68372; Q56YW9; Q99J49; Q9CWF2; Q3UMM1; A0A178WQG2	0	2	0.8375	0	1	1	848.921	1696.83	1696.83	0.93	0.00078	HCD (High Energy Collision Dissociation)	MS2	16.0156	50	99.1214	41211	OFL003164-TTL7-a1A-b2A-tubulin.raw	F7	2.77
		FALSE	High	Sequest HT (A2)	Unambiguous	NSSYFVEWIPNNVK		4	25	Q7TMM9; Q9D6F9; A0A178UGW7; Q8GY15	A0A178VS27; P29516; Q7TMM9; A0A178W9M8; A0A178ULE0; B9DI08; P29514; Q9D6F9; A0A178UGW7; Q8GY15; Q6LAB6; Q9ERD7; A0A178UU99; Q9CUN8; Q80ZV2; Q3U9U3; Q9CRT0; Q9DCR1; P99024; P68372; Q56YW9; Q99J49; Q9CWF2; Q3UMM1; A0A178WQG2	0	3	0.852	0	1	1	566.282	1696.83	1696.83	-0.57	-0.00032	HCD (High Energy Collision Dissociation)	MS2	19.2458	50	98.0489	40685	OFL003164-TTL7-a1A-b2A-tubulin.raw	F7	2.77
		FALSE	High	Sequest HT (A2)	Unambiguous	NSSYFVEWIPNNVK		4	25	Q7TMM9; Q9D6F9; A0A178UGW7; Q8GY15	A0A178VS27; P29516; Q7TMM9; A0A178W9M8; A0A178ULE0; B9DI08; P29514; Q9D6F9; A0A178UGW7; Q8GY15; Q6LAB6; Q9ERD7; A0A178UU99; Q9CUN8; Q80ZV2; Q3U9U3; Q9CRT0; Q9DCR1; P99024; P68372; Q56YW9; Q99J49; Q9CWF2; Q3UMM1; A0A178WQG2	0	2	0.7198	0	1	1	848.921	1696.83	1696.83	1.12	0.00095	HCD (High Energy Collision Dissociation)	MS2	23.7621	50	97.5299	40352	OFL003164-TTL7-a1A-b2A-tubulin.raw	F7	2.57
	FALSE	High	YLTVAAIFR		2	5	4	Q7TMM9; A0A5S6QE49	0	1053.61	High	2.78
		Checked	Confidence	Identifying Node	PSM Ambiguity	Annotated Sequence	Modifications	# Protein Groups	# Proteins	Master Protein Accessions	Protein Accessions	# Missed Cleavages	Charge	DeltaScore	DeltaCn	Rank	Search Engine Rank	m/z [Da]	MH+ [Da]	Theo. MH+ [Da]	DeltaM [ppm]	Deltam/z [Da]	Activation Type	MS Order	Isolation Interference [%]	Ion Inject Time [ms]	RT [min]	First Scan	Spectrum File	File ID	XCorr
		FALSE	High	Sequest HT (A2)	Unambiguous	YLTVAAIFR		2	5	Q7TMM9; A0A5S6QE49	Q7TMM9; Q99J49; M7NQZ6; Q9CWF2; A0A5S6QE49	0	2	0.8993	0	1	1	527.308	1053.61	1053.61	-0.59	-0.00031	HCD (High Energy Collision Dissociation)	MS2	0	1.121	99.2989	41288	OFL003164-TTL7-a1A-b2A-tubulin.raw	F7	2.78
		FALSE	High	Sequest HT (A2)	Unambiguous	YLTVAAIFR		2	5	Q7TMM9; A0A5S6QE49	Q7TMM9; Q99J49; M7NQZ6; Q9CWF2; A0A5S6QE49	0	2	0.8603	0	1	1	527.308	1053.61	1053.61	0.33	0.00017	HCD (High Energy Collision Dissociation)	MS2	15.408	50	98.7921	41058	OFL003164-TTL7-a1A-b2A-tubulin.raw	F7	2.72
		FALSE	High	Sequest HT (A2)	Unambiguous	YLTVAAIFR		2	5	Q7TMM9; A0A5S6QE49	Q7TMM9; Q99J49; M7NQZ6; Q9CWF2; A0A5S6QE49	0	2	0.8939	0	1	1	527.308	1053.61	1053.61	-0.7	-0.00037	HCD (High Energy Collision Dissociation)	MS2	0	50	99.8272	41589	OFL003164-TTL7-a1A-b2A-tubulin.raw	F7	2.45
		FALSE	High	Sequest HT (A2)	Unambiguous	YLTVAAIFR		2	5	Q7TMM9; A0A5S6QE49	Q7TMM9; Q99J49; M7NQZ6; Q9CWF2; A0A5S6QE49	0	2	0.9004	0	1	1	527.308	1053.61	1053.61	-0.35	-0.00019	HCD (High Energy Collision Dissociation)	MS2	6.76196	50	100.374	41917	OFL003164-TTL7-a1A-b2A-tubulin.raw	F7	2.31
	FALSE	High	TLKLTTPTYGDLNHLVSATMSGVTTCLR	1xCarbamidomethyl [C26]	3	9	1	Q7TMM9; Q9D6F9; A0A5S6QE49	1	3050.56	High	2.97
		Checked	Confidence	Identifying Node	PSM Ambiguity	Annotated Sequence	Modifications	# Protein Groups	# Proteins	Master Protein Accessions	Protein Accessions	# Missed Cleavages	Charge	DeltaScore	DeltaCn	Rank	Search Engine Rank	m/z [Da]	MH+ [Da]	Theo. MH+ [Da]	DeltaM [ppm]	Deltam/z [Da]	Activation Type	MS Order	Isolation Interference [%]	Ion Inject Time [ms]	RT [min]	First Scan	Spectrum File	File ID	XCorr
		FALSE	High	Sequest HT (A2)	Unambiguous	TLKLTTPTYGDLNHLVSATMSGVTTcLR	C26(Carbamidomethyl)	3	9	Q7TMM9; Q9D6F9; A0A5S6QE49	Q7TMM9; Q9D6F9; Q9CVR0; Q9DCR1; P99024; P68372; Q99J49; Q9CWF2; A0A5S6QE49	1	3	0.7643	0	1	1	1017.53	3050.57	3050.56	0.63	0.00064	HCD (High Energy Collision Dissociation)	MS2	9.19308	50	106.587	45415	OFL003164-TTL7-a1A-b2A-tubulin.raw	F7	2.97
	FALSE	High	TAVCDIPPR	1xCarbamidomethyl [C4]	3	10	19	Q7TMM9; Q9D6F9; A0A5S6QE49	0	1028.52	High	2.67
		Checked	Confidence	Identifying Node	PSM Ambiguity	Annotated Sequence	Modifications	# Protein Groups	# Proteins	Master Protein Accessions	Protein Accessions	# Missed Cleavages	Charge	DeltaScore	DeltaCn	Rank	Search Engine Rank	m/z [Da]	MH+ [Da]	Theo. MH+ [Da]	DeltaM [ppm]	Deltam/z [Da]	Activation Type	MS Order	Isolation Interference [%]	Ion Inject Time [ms]	RT [min]	First Scan	Spectrum File	File ID	XCorr
		FALSE	High	Sequest HT (A2)	Unambiguous	TAVcDIPPR	C4(Carbamidomethyl)	3	10	Q7TMM9; Q9D6F9; A0A5S6QE49	Q7TMM9; Q9D6F9; Q62363; Q80ZV2; Q9DCR1; P99024; P68372; Q99J49; Q9CWF2; A0A5S6QE49	0	2	0.8839	0	1	1	514.763	1028.52	1028.52	0.16	8e-05	HCD (High Energy Collision Dissociation)	MS2	0.144075	4.352	23.3104	6362	OFL003164-TTL7-a1A-b2A-tubulin.raw	F7	2.67
		FALSE	High	Sequest HT (A2)	Unambiguous	TAVcDIPPR	C4(Carbamidomethyl)	3	10	Q7TMM9; Q9D6F9; A0A5S6QE49	Q7TMM9; Q9D6F9; Q62363; Q80ZV2; Q9DCR1; P99024; P68372; Q99J49; Q9CWF2; A0A5S6QE49	0	2	0.8792	0	1	1	514.763	1028.52	1028.52	0.04	2e-05	HCD (High Energy Collision Dissociation)	MS2	0.220027	9.412	24.3184	6892	OFL003164-TTL7-a1A-b2A-tubulin.raw	F7	2.65
		FALSE	High	Sequest HT (A2)	Unambiguous	TAVcDIPPR	C4(Carbamidomethyl)	3	10	Q7TMM9; Q9D6F9; A0A5S6QE49	Q7TMM9; Q9D6F9; Q62363; Q80ZV2; Q9DCR1; P99024; P68372; Q99J49; Q9CWF2; A0A5S6QE49	0	2	0.8864	0	1	1	514.763	1028.52	1028.52	-0.35	-0.00018	HCD (High Energy Collision Dissociation)	MS2	1.36663	50	27.3659	8294	OFL003164-TTL7-a1A-b2A-tubulin.raw	F7	2.64
		FALSE	High	Sequest HT (A2)	Unambiguous	TAVcDIPPR	C4(Carbamidomethyl)	3	10	Q7TMM9; Q9D6F9; A0A5S6QE49	Q7TMM9; Q9D6F9; Q62363; Q80ZV2; Q9DCR1; P99024; P68372; Q99J49; Q9CWF2; A0A5S6QE49	0	2	0.8808	0	1	1	514.763	1028.52	1028.52	-0.19	-0.0001	HCD (High Energy Collision Dissociation)	MS2	0.513658	3.06	22.2879	5913	OFL003164-TTL7-a1A-b2A-tubulin.raw	F7	2.6
		FALSE	High	Sequest HT (A2)	Unambiguous	TAVcDIPPR	C4(Carbamidomethyl)	3	10	Q7TMM9; Q9D6F9; A0A5S6QE49	Q7TMM9; Q9D6F9; Q62363; Q80ZV2; Q9DCR1; P99024; P68372; Q99J49; Q9CWF2; A0A5S6QE49	0	2	0.8798	0	1	1	514.763	1028.52	1028.52	-0.9	-0.00046	HCD (High Energy Collision Dissociation)	MS2	6.11675	50	20.7288	5112	OFL003164-TTL7-a1A-b2A-tubulin.raw	F7	2.58
		FALSE	High	Sequest HT (A2)	Unambiguous	TAVcDIPPR	C4(Carbamidomethyl)	3	10	Q7TMM9; Q9D6F9; A0A5S6QE49	Q7TMM9; Q9D6F9; Q62363; Q80ZV2; Q9DCR1; P99024; P68372; Q99J49; Q9CWF2; A0A5S6QE49	0	2	0.8872	0	1	1	514.763	1028.52	1028.52	-0.19	-0.0001	HCD (High Energy Collision Dissociation)	MS2	0.25881	2.477	22.7977	6126	OFL003164-TTL7-a1A-b2A-tubulin.raw	F7	2.57
		FALSE	High	Sequest HT (A2)	Unambiguous	TAVcDIPPR	C4(Carbamidomethyl)	3	10	Q7TMM9; Q9D6F9; A0A5S6QE49	Q7TMM9; Q9D6F9; Q62363; Q80ZV2; Q9DCR1; P99024; P68372; Q99J49; Q9CWF2; A0A5S6QE49	0	2	0.8872	0	1	1	514.763	1028.52	1028.52	-0.08	-4e-05	HCD (High Energy Collision Dissociation)	MS2	0	6.166	23.8142	6621	OFL003164-TTL7-a1A-b2A-tubulin.raw	F7	2.57
		FALSE	High	Sequest HT (A2)	Unambiguous	TAVcDIPPR	C4(Carbamidomethyl)	3	10	Q7TMM9; Q9D6F9; A0A5S6QE49	Q7TMM9; Q9D6F9; Q62363; Q80ZV2; Q9DCR1; P99024; P68372; Q99J49; Q9CWF2; A0A5S6QE49	0	2	0.875	0	1	1	514.763	1028.52	1028.52	-0.94	-0.00049	HCD (High Energy Collision Dissociation)	MS2	32.8618	50	27.8836	8545	OFL003164-TTL7-a1A-b2A-tubulin.raw	F7	2.56
		FALSE	High	Sequest HT (A2)	Unambiguous	TAVcDIPPR	C4(Carbamidomethyl)	3	10	Q7TMM9; Q9D6F9; A0A5S6QE49	Q7TMM9; Q9D6F9; Q62363; Q80ZV2; Q9DCR1; P99024; P68372; Q99J49; Q9CWF2; A0A5S6QE49	0	2	0.8729	0	1	1	514.763	1028.52	1028.52	-1.16	-0.00059	HCD (High Energy Collision Dissociation)	MS2	0	18.214	25.3402	7374	OFL003164-TTL7-a1A-b2A-tubulin.raw	F7	2.36
		FALSE	High	Sequest HT (A2)	Unambiguous	TAVcDIPPR	C4(Carbamidomethyl)	3	10	Q7TMM9; Q9D6F9; A0A5S6QE49	Q7TMM9; Q9D6F9; Q62363; Q80ZV2; Q9DCR1; P99024; P68372; Q99J49; Q9CWF2; A0A5S6QE49	0	2	0.8632	0	1	1	514.763	1028.52	1028.52	-0.36	-0.00019	HCD (High Energy Collision Dissociation)	MS2	0	50	28.9249	8989	OFL003164-TTL7-a1A-b2A-tubulin.raw	F7	2.34
		FALSE	High	Sequest HT (A2)	Unambiguous	TAVcDIPPR	C4(Carbamidomethyl)	3	10	Q7TMM9; Q9D6F9; A0A5S6QE49	Q7TMM9; Q9D6F9; Q62363; Q80ZV2; Q9DCR1; P99024; P68372; Q99J49; Q9CWF2; A0A5S6QE49	0	2	0.8718	0	1	1	514.763	1028.52	1028.52	0.14	7e-05	HCD (High Energy Collision Dissociation)	MS2	2.45413	25.267	26.3591	7852	OFL003164-TTL7-a1A-b2A-tubulin.raw	F7	2.34
		FALSE	High	Sequest HT (A2)	Unambiguous	TAVcDIPPR	C4(Carbamidomethyl)	3	10	Q7TMM9; Q9D6F9; A0A5S6QE49	Q7TMM9; Q9D6F9; Q62363; Q80ZV2; Q9DCR1; P99024; P68372; Q99J49; Q9CWF2; A0A5S6QE49	0	2	0.859	0	1	1	514.763	1028.52	1028.52	0.05	2e-05	HCD (High Energy Collision Dissociation)	MS2	0.967931	4.158	21.2632	5447	OFL003164-TTL7-a1A-b2A-tubulin.raw	F7	2.34
		FALSE	High	Sequest HT (A2)	Unambiguous	TAVcDIPPR	C4(Carbamidomethyl)	3	10	Q7TMM9; Q9D6F9; A0A5S6QE49	Q7TMM9; Q9D6F9; Q62363; Q80ZV2; Q9DCR1; P99024; P68372; Q99J49; Q9CWF2; A0A5S6QE49	0	2	0.8803	0	1	1	514.763	1028.52	1028.52	0.29	0.00015	HCD (High Energy Collision Dissociation)	MS2	0.102718	3.225	21.7718	5697	OFL003164-TTL7-a1A-b2A-tubulin.raw	F7	2.34
		FALSE	High	Sequest HT (A2)	Unambiguous	TAVcDIPPR	C4(Carbamidomethyl)	3	10	Q7TMM9; Q9D6F9; A0A5S6QE49	Q7TMM9; Q9D6F9; Q62363; Q80ZV2; Q9DCR1; P99024; P68372; Q99J49; Q9CWF2; A0A5S6QE49	0	2	0.875	0	1	1	514.763	1028.52	1028.52	-0.7	-0.00036	HCD (High Energy Collision Dissociation)	MS2	0	40.535	26.8638	8031	OFL003164-TTL7-a1A-b2A-tubulin.raw	F7	2.32
		FALSE	High	Sequest HT (A2)	Unambiguous	TAVcDIPPR	C4(Carbamidomethyl)	3	10	Q7TMM9; Q9D6F9; A0A5S6QE49	Q7TMM9; Q9D6F9; Q62363; Q80ZV2; Q9DCR1; P99024; P68372; Q99J49; Q9CWF2; A0A5S6QE49	0	2	0.8534	0	1	1	514.763	1028.52	1028.52	-0.33	-0.00017	HCD (High Energy Collision Dissociation)	MS2	0.59067	16.945	25.8544	7614	OFL003164-TTL7-a1A-b2A-tubulin.raw	F7	2.32
		FALSE	High	Sequest HT (A2)	Unambiguous	TAVcDIPPR	C4(Carbamidomethyl)	3	10	Q7TMM9; Q9D6F9; A0A5S6QE49	Q7TMM9; Q9D6F9; Q62363; Q80ZV2; Q9DCR1; P99024; P68372; Q99J49; Q9CWF2; A0A5S6QE49	0	2	0.8621	0	1	1	514.763	1028.52	1028.52	-0.08	-4e-05	HCD (High Energy Collision Dissociation)	MS2	0.313947	12.185	24.8288	7172	OFL003164-TTL7-a1A-b2A-tubulin.raw	F7	2.32
		FALSE	High	Sequest HT (A2)	Unambiguous	TAVcDIPPR	C4(Carbamidomethyl)	3	10	Q7TMM9; Q9D6F9; A0A5S6QE49	Q7TMM9; Q9D6F9; Q62363; Q80ZV2; Q9DCR1; P99024; P68372; Q99J49; Q9CWF2; A0A5S6QE49	0	2	0.8493	0	1	1	514.763	1028.52	1028.52	-0.48	-0.00024	HCD (High Energy Collision Dissociation)	MS2	27.5262	50	28.4087	8774	OFL003164-TTL7-a1A-b2A-tubulin.raw	F7	2.19
		FALSE	High	Sequest HT (A2)	Unambiguous	TAVcDIPPR	C4(Carbamidomethyl)	3	10	Q7TMM9; Q9D6F9; A0A5S6QE49	Q7TMM9; Q9D6F9; Q62363; Q80ZV2; Q9DCR1; P99024; P68372; Q99J49; Q9CWF2; A0A5S6QE49	0	2	0.8229	0	1	1	514.763	1028.52	1028.52	-0.01	-1e-05	HCD (High Energy Collision Dissociation)	MS2	39.4201	50	29.4501	9282	OFL003164-TTL7-a1A-b2A-tubulin.raw	F7	1.92
		FALSE	High	Sequest HT (A2)	Unambiguous	TAVcDIPPR	C4(Carbamidomethyl)	3	10	Q7TMM9; Q9D6F9; A0A5S6QE49	Q7TMM9; Q9D6F9; Q62363; Q80ZV2; Q9DCR1; P99024; P68372; Q99J49; Q9CWF2; A0A5S6QE49	0	2	0.7211	0	1	1	514.763	1028.52	1028.52	-0.74	-0.00038	HCD (High Energy Collision Dissociation)	MS2	50.9103	50	32.4624	10404	OFL003164-TTL7-a1A-b2A-tubulin.raw	F7	1.9
	FALSE	High	NMMAACDPR	1xCarbamidomethyl [C6]; 1xOxidation [M3]	3	15	1	Q7TMM9; Q9D6F9; A0A5S6QE49	0	1081.42	High	2.31
		Checked	Confidence	Identifying Node	PSM Ambiguity	Annotated Sequence	Modifications	# Protein Groups	# Proteins	Master Protein Accessions	Protein Accessions	# Missed Cleavages	Charge	DeltaScore	DeltaCn	Rank	Search Engine Rank	m/z [Da]	MH+ [Da]	Theo. MH+ [Da]	DeltaM [ppm]	Deltam/z [Da]	Activation Type	MS Order	Isolation Interference [%]	Ion Inject Time [ms]	RT [min]	First Scan	Spectrum File	File ID	XCorr
		FALSE	High	Sequest HT (A2)	Unambiguous	NMmAAcDPR	M3(Oxidation); C6(Carbamidomethyl)	3	15	Q7TMM9; Q9D6F9; A0A5S6QE49	Q7TMM9; Q9D6F9; Q9CVR0; Q9ERD7; Q9CUN8; Q80ZV2; Q3U9U3; Q9CRT0; Q9DCR1; P99024; P68372; Q99J49; Q9CWF2; A0A5S6QE49; Q3UMM1	0	2	0.0996	0	1	1	541.214	1081.42	1081.42	-0.99	-0.00054	HCD (High Energy Collision Dissociation)	MS2	19.6605	50	17.1814	2844	OFL003164-TTL7-a1A-b2A-tubulin.raw	F7	2.31
	FALSE	High	SGPFGQIFRPDNFVFGQSGAGNNWAK		3	10	5	Q7TMM9; Q9D6F9; A0A178UGW7	0	2798.34	High	6.56
		Checked	Confidence	Identifying Node	PSM Ambiguity	Annotated Sequence	Modifications	# Protein Groups	# Proteins	Master Protein Accessions	Protein Accessions	# Missed Cleavages	Charge	DeltaScore	DeltaCn	Rank	Search Engine Rank	m/z [Da]	MH+ [Da]	Theo. MH+ [Da]	DeltaM [ppm]	Deltam/z [Da]	Activation Type	MS Order	Isolation Interference [%]	Ion Inject Time [ms]	RT [min]	First Scan	Spectrum File	File ID	XCorr
		FALSE	High	Sequest HT (A2)	Unambiguous	SGPFGQIFRPDNFVFGQSGAGNNWAK		3	10	Q7TMM9; Q9D6F9; A0A178UGW7	Q7TMM9; A0A178W9M8; Q9D6F9; A0A178UGW7; Q9CVR0; A0A178UU99; G3UZR1; P99024; P68372; Q9CWF2	0	4	0.7332	0	1	1	700.341	2798.34	2798.34	0.24	0.00017	HCD (High Energy Collision Dissociation)	MS2	0	35.406	104.199	44060	OFL003164-TTL7-a1A-b2A-tubulin.raw	F7	6.56
		FALSE	High	Sequest HT (A2)	Unambiguous	SGPFGQIFRPDNFVFGQSGAGNNWAK		3	10	Q7TMM9; Q9D6F9; A0A178UGW7	Q7TMM9; A0A178W9M8; Q9D6F9; A0A178UGW7; Q9CVR0; A0A178UU99; G3UZR1; P99024; P68372; Q9CWF2	0	3	0.7784	0	1	1	933.452	2798.34	2798.34	-0.46	-0.00043	HCD (High Energy Collision Dissociation)	MS2	0	0.282	104.286	44090	OFL003164-TTL7-a1A-b2A-tubulin.raw	F7	5.37
		FALSE	High	Sequest HT (A2)	Unambiguous	SGPFGQIFRPDNFVFGQSGAGNNWAK		3	10	Q7TMM9; Q9D6F9; A0A178UGW7	Q7TMM9; A0A178W9M8; Q9D6F9; A0A178UGW7; Q9CVR0; A0A178UU99; G3UZR1; P99024; P68372; Q9CWF2	0	2	0.8243	0	1	1	1399.67	2798.34	2798.34	-0.58	-0.00081	HCD (High Energy Collision Dissociation)	MS2	0	12.067	104.169	44047	OFL003164-TTL7-a1A-b2A-tubulin.raw	F7	5.35
		FALSE	High	Sequest HT (A2)	Unambiguous	SGPFGQIFRPDNFVFGQSGAGNNWAK		3	10	Q7TMM9; Q9D6F9; A0A178UGW7	Q7TMM9; A0A178W9M8; Q9D6F9; A0A178UGW7; Q9CVR0; A0A178UU99; G3UZR1; P99024; P68372; Q9CWF2	0	3	0.7087	0	1	1	933.453	2798.35	2798.34	0.73	0.00068	HCD (High Energy Collision Dissociation)	MS2	2.13807	44.944	103.78	43843	OFL003164-TTL7-a1A-b2A-tubulin.raw	F7	5.15
		FALSE	High	Sequest HT (A2)	Unambiguous	SGPFGQIFRPDNFVFGQSGAGNNWAK		3	10	Q7TMM9; Q9D6F9; A0A178UGW7	Q7TMM9; A0A178W9M8; Q9D6F9; A0A178UGW7; Q9CVR0; A0A178UU99; G3UZR1; P99024; P68372; Q9CWF2	0	2	0.8018	0	1	1	1399.68	2798.34	2798.34	-0.06	-8e-05	HCD (High Energy Collision Dissociation)	MS2	10.2976	5.382	104.29	44091	OFL003164-TTL7-a1A-b2A-tubulin.raw	F7	4.49
	FALSE	High	RISEQFTAMFR	1xOxidation [M9]	3	12	1	Q7TMM9; Q9D6F9; A0A5S6QE49	1	1401.69	High	3.21
		Checked	Confidence	Identifying Node	PSM Ambiguity	Annotated Sequence	Modifications	# Protein Groups	# Proteins	Master Protein Accessions	Protein Accessions	# Missed Cleavages	Charge	DeltaScore	DeltaCn	Rank	Search Engine Rank	m/z [Da]	MH+ [Da]	Theo. MH+ [Da]	DeltaM [ppm]	Deltam/z [Da]	Activation Type	MS Order	Isolation Interference [%]	Ion Inject Time [ms]	RT [min]	First Scan	Spectrum File	File ID	XCorr
		FALSE	High	Sequest HT (A2)	Unambiguous	RISEQFTAmFR	M9(Oxidation)	3	12	Q7TMM9; Q9D6F9; A0A5S6QE49	Q7TMM9; Q9D6F9; Q62363; Q9ERD7; Q80ZV2; Q9CRT0; Q9DCR1; P99024; P68372; Q99J49; Q9CWF2; A0A5S6QE49	1	3	0.7321	0	1	1	467.903	1401.69	1401.69	0.42	0.0002	HCD (High Energy Collision Dissociation)	MS2	16.7666	50	38.3709	13003	OFL003164-TTL7-a1A-b2A-tubulin.raw	F7	3.21
	FALSE	High	RISEQFTAMFR		3	12	4	Q7TMM9; Q9D6F9; A0A5S6QE49	1	1385.7	High	4.48
		Checked	Confidence	Identifying Node	PSM Ambiguity	Annotated Sequence	Modifications	# Protein Groups	# Proteins	Master Protein Accessions	Protein Accessions	# Missed Cleavages	Charge	DeltaScore	DeltaCn	Rank	Search Engine Rank	m/z [Da]	MH+ [Da]	Theo. MH+ [Da]	DeltaM [ppm]	Deltam/z [Da]	Activation Type	MS Order	Isolation Interference [%]	Ion Inject Time [ms]	RT [min]	First Scan	Spectrum File	File ID	XCorr
		FALSE	High	Sequest HT (A2)	Unambiguous	RISEQFTAMFR		3	12	Q7TMM9; Q9D6F9; A0A5S6QE49	Q7TMM9; Q9D6F9; Q62363; Q9ERD7; Q80ZV2; Q9CRT0; Q9DCR1; P99024; P68372; Q99J49; Q9CWF2; A0A5S6QE49	1	2	0.8393	0	1	1	693.353	1385.7	1385.7	0.17	0.00012	HCD (High Energy Collision Dissociation)	MS2	5.2604	50	63.3174	24082	OFL003164-TTL7-a1A-b2A-tubulin.raw	F7	4.48
		FALSE	High	Sequest HT (A2)	Unambiguous	RISEQFTAMFR		3	12	Q7TMM9; Q9D6F9; A0A5S6QE49	Q7TMM9; Q9D6F9; Q62363; Q9ERD7; Q80ZV2; Q9CRT0; Q9DCR1; P99024; P68372; Q99J49; Q9CWF2; A0A5S6QE49	1	2	0.7905	0	1	1	693.354	1385.7	1385.7	1.14	0.00079	HCD (High Energy Collision Dissociation)	MS2	42.3517	50	63.822	24340	OFL003164-TTL7-a1A-b2A-tubulin.raw	F7	3.58
		FALSE	High	Sequest HT (A2)	Unambiguous	RISEQFTAMFR		3	12	Q7TMM9; Q9D6F9; A0A5S6QE49	Q7TMM9; Q9D6F9; Q62363; Q9ERD7; Q80ZV2; Q9CRT0; Q9DCR1; P99024; P68372; Q99J49; Q9CWF2; A0A5S6QE49	1	3	0.7757	0	1	1	462.571	1385.7	1385.7	-0.52	-0.00024	HCD (High Energy Collision Dissociation)	MS2	38.6262	50	63.2102	24016	OFL003164-TTL7-a1A-b2A-tubulin.raw	F7	3.21
		FALSE	High	Sequest HT (A2)	Unambiguous	RISEQFTAMFR		3	12	Q7TMM9; Q9D6F9; A0A5S6QE49	Q7TMM9; Q9D6F9; Q62363; Q9ERD7; Q80ZV2; Q9CRT0; Q9DCR1; P99024; P68372; Q99J49; Q9CWF2; A0A5S6QE49	1	3	0.7756	0	1	1	462.572	1385.7	1385.7	0.66	0.00031	HCD (High Energy Collision Dissociation)	MS2	21.0681	50	63.7142	24290	OFL003164-TTL7-a1A-b2A-tubulin.raw	F7	3.03
	FALSE	High	LHFFMPGFAPLTSR	1xOxidation [M5]	3	10	15	Q7TMM9; Q9D6F9; A0A5S6QE49	0	1636.83	High	4.79
		Checked	Confidence	Identifying Node	PSM Ambiguity	Annotated Sequence	Modifications	# Protein Groups	# Proteins	Master Protein Accessions	Protein Accessions	# Missed Cleavages	Charge	DeltaScore	DeltaCn	Rank	Search Engine Rank	m/z [Da]	MH+ [Da]	Theo. MH+ [Da]	DeltaM [ppm]	Deltam/z [Da]	Activation Type	MS Order	Isolation Interference [%]	Ion Inject Time [ms]	RT [min]	First Scan	Spectrum File	File ID	XCorr
		FALSE	High	Sequest HT (A2)	Unambiguous	LHFFmPGFAPLTSR	M5(Oxidation)	3	10	Q7TMM9; Q9D6F9; A0A5S6QE49	Q7TMM9; Q9D6F9; Q9CVR0; Q80ZV2; Q9DCR1; P99024; P68372; Q99J49; Q9CWF2; A0A5S6QE49	0	3	0.8184	0	1	1	546.282	1636.83	1636.83	-0.28	-0.00015	HCD (High Energy Collision Dissociation)	MS2	0	16.729	92.3434	37945	OFL003164-TTL7-a1A-b2A-tubulin.raw	F7	4.79
		FALSE	High	Sequest HT (A2)	Unambiguous	LHFFmPGFAPLTSR	M5(Oxidation)	3	10	Q7TMM9; Q9D6F9; A0A5S6QE49	Q7TMM9; Q9D6F9; Q9CVR0; Q80ZV2; Q9DCR1; P99024; P68372; Q99J49; Q9CWF2; A0A5S6QE49	0	3	0.8902	0	1	1	546.282	1636.83	1636.83	0.16	9e-05	HCD (High Energy Collision Dissociation)	MS2	0	50	91.8308	37696	OFL003164-TTL7-a1A-b2A-tubulin.raw	F7	4.37
		FALSE	High	Sequest HT (A2)	Unambiguous	LHFFmPGFAPLTSR	M5(Oxidation)	3	10	Q7TMM9; Q9D6F9; A0A5S6QE49	Q7TMM9; Q9D6F9; Q9CVR0; Q80ZV2; Q9DCR1; P99024; P68372; Q99J49; Q9CWF2; A0A5S6QE49	0	3	0.8851	0	1	1	546.282	1636.83	1636.83	-0.16	-9e-05	HCD (High Energy Collision Dissociation)	MS2	21.7779	50	98.5801	40911	OFL003164-TTL7-a1A-b2A-tubulin.raw	F7	4.35
		FALSE	High	Sequest HT (A2)	Unambiguous	LHFFmPGFAPLTSR	M5(Oxidation)	3	10	Q7TMM9; Q9D6F9; A0A5S6QE49	Q7TMM9; Q9D6F9; Q9CVR0; Q80ZV2; Q9DCR1; P99024; P68372; Q99J49; Q9CWF2; A0A5S6QE49	0	3	0.8508	0	1	1	546.281	1636.83	1636.83	-0.38	-0.00021	HCD (High Energy Collision Dissociation)	MS2	38.1149	50	92.9722	38286	OFL003164-TTL7-a1A-b2A-tubulin.raw	F7	4.29
		FALSE	High	Sequest HT (A2)	Unambiguous	LHFFmPGFAPLTSR	M5(Oxidation)	3	10	Q7TMM9; Q9D6F9; A0A5S6QE49	Q7TMM9; Q9D6F9; Q9CVR0; Q80ZV2; Q9DCR1; P99024; P68372; Q99J49; Q9CWF2; A0A5S6QE49	0	3	0.8159	0	1	1	546.281	1636.83	1636.83	-1.43	-0.00078	HCD (High Energy Collision Dissociation)	MS2	40.0103	50	96.3575	39693	OFL003164-TTL7-a1A-b2A-tubulin.raw	F7	4.02
		FALSE	High	Sequest HT (A2)	Unambiguous	LHFFmPGFAPLTSR	M5(Oxidation)	3	10	Q7TMM9; Q9D6F9; A0A5S6QE49	Q7TMM9; Q9D6F9; Q9CVR0; Q80ZV2; Q9DCR1; P99024; P68372; Q99J49; Q9CWF2; A0A5S6QE49	0	3	0.874	0	1	1	546.281	1636.83	1636.83	-0.75	-0.00041	HCD (High Energy Collision Dissociation)	MS2	41.7145	50	96.8799	39963	OFL003164-TTL7-a1A-b2A-tubulin.raw	F7	3.89
		FALSE	High	Sequest HT (A2)	Unambiguous	LHFFmPGFAPLTSR	M5(Oxidation)	3	10	Q7TMM9; Q9D6F9; A0A5S6QE49	Q7TMM9; Q9D6F9; Q9CVR0; Q80ZV2; Q9DCR1; P99024; P68372; Q99J49; Q9CWF2; A0A5S6QE49	0	3	0.8359	0	1	1	546.282	1636.83	1636.83	0.53	0.00029	HCD (High Energy Collision Dissociation)	MS2	45.8193	50	99.7099	41512	OFL003164-TTL7-a1A-b2A-tubulin.raw	F7	3.84
		FALSE	High	Sequest HT (A2)	Unambiguous	LHFFmPGFAPLTSR	M5(Oxidation)	3	10	Q7TMM9; Q9D6F9; A0A5S6QE49	Q7TMM9; Q9D6F9; Q9CVR0; Q80ZV2; Q9DCR1; P99024; P68372; Q99J49; Q9CWF2; A0A5S6QE49	0	3	0.9024	0	1	1	546.282	1636.83	1636.83	-0.28	-0.00015	HCD (High Energy Collision Dissociation)	MS2	27.1168	50	97.9434	40620	OFL003164-TTL7-a1A-b2A-tubulin.raw	F7	3.69
		FALSE	High	Sequest HT (A2)	Unambiguous	LHFFmPGFAPLTSR	M5(Oxidation)	3	10	Q7TMM9; Q9D6F9; A0A5S6QE49	Q7TMM9; Q9D6F9; Q9CVR0; Q80ZV2; Q9DCR1; P99024; P68372; Q99J49; Q9CWF2; A0A5S6QE49	0	3	0.8833	0	1	1	546.282	1636.83	1636.83	0.16	9e-05	HCD (High Energy Collision Dissociation)	MS2	7.50347	50	97.4068	40274	OFL003164-TTL7-a1A-b2A-tubulin.raw	F7	3.6
		FALSE	High	Sequest HT (A2)	Unambiguous	LHFFmPGFAPLTSR	M5(Oxidation)	3	10	Q7TMM9; Q9D6F9; A0A5S6QE49	Q7TMM9; Q9D6F9; Q9CVR0; Q80ZV2; Q9DCR1; P99024; P68372; Q99J49; Q9CWF2; A0A5S6QE49	0	3	0.7945	0	1	1	546.282	1636.83	1636.83	0.33	0.00018	HCD (High Energy Collision Dissociation)	MS2	65.6816	50	94.9206	39093	OFL003164-TTL7-a1A-b2A-tubulin.raw	F7	3.26
		FALSE	High	Sequest HT (A2)	Unambiguous	LHFFmPGFAPLTSR	M5(Oxidation)	3	10	Q7TMM9; Q9D6F9; A0A5S6QE49	Q7TMM9; Q9D6F9; Q9CVR0; Q80ZV2; Q9DCR1; P99024; P68372; Q99J49; Q9CWF2; A0A5S6QE49	0	3	0.791	0	1	1	546.281	1636.83	1636.83	-0.69	-0.00037	HCD (High Energy Collision Dissociation)	MS2	45.084	50	94.403	38815	OFL003164-TTL7-a1A-b2A-tubulin.raw	F7	3.11
		FALSE	High	Sequest HT (A2)	Unambiguous	LHFFmPGFAPLTSR	M5(Oxidation)	3	10	Q7TMM9; Q9D6F9; A0A5S6QE49	Q7TMM9; Q9D6F9; Q9CVR0; Q80ZV2; Q9DCR1; P99024; P68372; Q99J49; Q9CWF2; A0A5S6QE49	0	2	0.8274	0	1	1	818.919	1636.83	1636.83	0.4	0.00033	HCD (High Energy Collision Dissociation)	MS2	3.46131	37.945	92.3081	37925	OFL003164-TTL7-a1A-b2A-tubulin.raw	F7	3.07
		FALSE	High	Sequest HT (A2)	Unambiguous	LHFFmPGFAPLTSR	M5(Oxidation)	3	10	Q7TMM9; Q9D6F9; A0A5S6QE49	Q7TMM9; Q9D6F9; Q9CVR0; Q80ZV2; Q9DCR1; P99024; P68372; Q99J49; Q9CWF2; A0A5S6QE49	0	2	0.8745	0	1	1	818.921	1636.83	1636.83	2.11	0.00173	HCD (High Energy Collision Dissociation)	MS2	19.4007	50	100.563	42054	OFL003164-TTL7-a1A-b2A-tubulin.raw	F7	2.55
		FALSE	High	Sequest HT (A2)	Unambiguous	LHFFmPGFAPLTSR	M5(Oxidation)	3	10	Q7TMM9; Q9D6F9; A0A5S6QE49	Q7TMM9; Q9D6F9; Q9CVR0; Q80ZV2; Q9DCR1; P99024; P68372; Q99J49; Q9CWF2; A0A5S6QE49	0	2	0.8448	0	1	1	818.92	1636.83	1636.83	0.88	0.00072	HCD (High Energy Collision Dissociation)	MS2	15.3994	50	97.6319	40414	OFL003164-TTL7-a1A-b2A-tubulin.raw	F7	2.32
		FALSE	High	Sequest HT (A2)	Unambiguous	LHFFmPGFAPLTSR	M5(Oxidation)	3	10	Q7TMM9; Q9D6F9; A0A5S6QE49	Q7TMM9; Q9D6F9; Q9CVR0; Q80ZV2; Q9DCR1; P99024; P68372; Q99J49; Q9CWF2; A0A5S6QE49	0	2	0.8552	0	1	1	818.919	1636.83	1636.83	-0.26	-0.00021	HCD (High Energy Collision Dissociation)	MS2	41.6029	50	92.9501	38274	OFL003164-TTL7-a1A-b2A-tubulin.raw	F7	2.21
	FALSE	High	LHFFMPGFAPLTSR		3	10	7	Q7TMM9; Q9D6F9; A0A5S6QE49	0	1620.84	High	4.83
		Checked	Confidence	Identifying Node	PSM Ambiguity	Annotated Sequence	Modifications	# Protein Groups	# Proteins	Master Protein Accessions	Protein Accessions	# Missed Cleavages	Charge	DeltaScore	DeltaCn	Rank	Search Engine Rank	m/z [Da]	MH+ [Da]	Theo. MH+ [Da]	DeltaM [ppm]	Deltam/z [Da]	Activation Type	MS Order	Isolation Interference [%]	Ion Inject Time [ms]	RT [min]	First Scan	Spectrum File	File ID	XCorr
		FALSE	High	Sequest HT (A2)	Unambiguous	LHFFMPGFAPLTSR		3	10	Q7TMM9; Q9D6F9; A0A5S6QE49	Q7TMM9; Q9D6F9; Q9CVR0; Q80ZV2; Q9DCR1; P99024; P68372; Q99J49; Q9CWF2; A0A5S6QE49	0	3	0.7598	0	1	1	540.95	1620.83	1620.84	-0.73	-0.0004	HCD (High Energy Collision Dissociation)	MS2	0	6.062	104.367	44114	OFL003164-TTL7-a1A-b2A-tubulin.raw	F7	4.83
		FALSE	High	Sequest HT (A2)	Unambiguous	LHFFMPGFAPLTSR		3	10	Q7TMM9; Q9D6F9; A0A5S6QE49	Q7TMM9; Q9D6F9; Q9CVR0; Q80ZV2; Q9DCR1; P99024; P68372; Q99J49; Q9CWF2; A0A5S6QE49	0	2	0.4512	0	1	1	810.921	1620.83	1620.84	-0.38	-0.00031	HCD (High Energy Collision Dissociation)	MS2	0	15.515	104.386	44120	OFL003164-TTL7-a1A-b2A-tubulin.raw	F7	3.79
		FALSE	High	Sequest HT (A2)	Unambiguous	LHFFMPGFAPLTSR		3	10	Q7TMM9; Q9D6F9; A0A5S6QE49	Q7TMM9; Q9D6F9; Q9CVR0; Q80ZV2; Q9DCR1; P99024; P68372; Q99J49; Q9CWF2; A0A5S6QE49	0	3	0.7158	0	1	1	540.95	1620.84	1620.84	-0.06	-3e-05	HCD (High Energy Collision Dissociation)	MS2	0	50	104.894	44407	OFL003164-TTL7-a1A-b2A-tubulin.raw	F7	3.66
		FALSE	High	Sequest HT (A2)	Unambiguous	LHFFMPGFAPLTSR		3	10	Q7TMM9; Q9D6F9; A0A5S6QE49	Q7TMM9; Q9D6F9; Q9CVR0; Q80ZV2; Q9DCR1; P99024; P68372; Q99J49; Q9CWF2; A0A5S6QE49	0	3	0.691	0	1	1	540.95	1620.83	1620.84	-0.84	-0.00045	HCD (High Energy Collision Dissociation)	MS2	16.3387	50	103.858	43894	OFL003164-TTL7-a1A-b2A-tubulin.raw	F7	3.43
		FALSE	High	Sequest HT (A2)	Unambiguous	LHFFMPGFAPLTSR		3	10	Q7TMM9; Q9D6F9; A0A5S6QE49	Q7TMM9; Q9D6F9; Q9CVR0; Q80ZV2; Q9DCR1; P99024; P68372; Q99J49; Q9CWF2; A0A5S6QE49	0	2	0.3509	0	1	1	810.923	1620.84	1620.84	2.32	0.00188	HCD (High Energy Collision Dissociation)	MS2	0	50	105.033	44493	OFL003164-TTL7-a1A-b2A-tubulin.raw	F7	2.85
		FALSE	High	Sequest HT (A2)	Unambiguous	LHFFMPGFAPLTSR		3	10	Q7TMM9; Q9D6F9; A0A5S6QE49	Q7TMM9; Q9D6F9; Q9CVR0; Q80ZV2; Q9DCR1; P99024; P68372; Q99J49; Q9CWF2; A0A5S6QE49	0	2	0.2797	0	1	1	810.922	1620.84	1620.84	1.2	0.00098	HCD (High Energy Collision Dissociation)	MS2	46.7577	50	103.885	43912	OFL003164-TTL7-a1A-b2A-tubulin.raw	F7	2.61
		FALSE	High	Sequest HT (A2)	Unambiguous	LHFFMPGFAPLTSR		3	10	Q7TMM9; Q9D6F9; A0A5S6QE49	Q7TMM9; Q9D6F9; Q9CVR0; Q80ZV2; Q9DCR1; P99024; P68372; Q99J49; Q9CWF2; A0A5S6QE49	0	2	0.3188	0	1	1	810.91	1620.81	1620.84	-14.02	-0.01136	HCD (High Energy Collision Dissociation)	MS2	32.8789	50	104.899	44408	OFL003164-TTL7-a1A-b2A-tubulin.raw	F7	2.29
	FALSE	High	EIVHLQAGQCGNQIGAK	1xCarbamidomethyl [C10]	3	8	18	Q7TMM9; Q9D6F9; A0A5S6QE49	0	1822.92	High	5.74
		Checked	Confidence	Identifying Node	PSM Ambiguity	Annotated Sequence	Modifications	# Protein Groups	# Proteins	Master Protein Accessions	Protein Accessions	# Missed Cleavages	Charge	DeltaScore	DeltaCn	Rank	Search Engine Rank	m/z [Da]	MH+ [Da]	Theo. MH+ [Da]	DeltaM [ppm]	Deltam/z [Da]	Activation Type	MS Order	Isolation Interference [%]	Ion Inject Time [ms]	RT [min]	First Scan	Spectrum File	File ID	XCorr
		FALSE	High	Sequest HT (A2)	Unambiguous	EIVHIQAGQcGNQIGAK	C10(Carbamidomethyl)	2	6	Q7TMM9; A0A5S6QE49	Q7TMM9; Q9ERD7; P99024; A0A1D5RM76; Q9CWF2; A0A5S6QE49	0	2		0	1	2	911.966	1822.92	1822.92	0.68	0.00062	HCD (High Energy Collision Dissociation)	MS2	0	13.882	25.4832	7424	OFL003164-TTL7-a1A-b2A-tubulin.raw	F7	5.74
		FALSE	High	Sequest HT (A2)	Unambiguous	EIVHLQAGQcGNQIGAK	C10(Carbamidomethyl)	1	2	Q9D6F9	Q9D6F9; P68372	0	2	0	0	1	1	911.966	1822.92	1822.92	0.68	0.00062	HCD (High Energy Collision Dissociation)	MS2	0	13.882	25.4832	7424	OFL003164-TTL7-a1A-b2A-tubulin.raw	F7	5.74
		FALSE	High	Sequest HT (A2)	Unambiguous	EIVHIQAGQcGNQIGAK	C10(Carbamidomethyl)	2	6	Q7TMM9; A0A5S6QE49	Q7TMM9; Q9ERD7; P99024; A0A1D5RM76; Q9CWF2; A0A5S6QE49	0	3		0	1	2	608.312	1822.92	1822.92	-0.3	-0.00018	HCD (High Energy Collision Dissociation)	MS2	0	1.711	25.4735	7419	OFL003164-TTL7-a1A-b2A-tubulin.raw	F7	4.54
		FALSE	High	Sequest HT (A2)	Unambiguous	EIVHLQAGQcGNQIGAK	C10(Carbamidomethyl)	1	2	Q9D6F9	Q9D6F9; P68372	0	3	0	0	1	1	608.312	1822.92	1822.92	-0.3	-0.00018	HCD (High Energy Collision Dissociation)	MS2	0	1.711	25.4735	7419	OFL003164-TTL7-a1A-b2A-tubulin.raw	F7	4.54
		FALSE	High	Sequest HT (A2)	Unambiguous	EIVHIQAGQcGNQIGAK	C10(Carbamidomethyl)	2	6	Q7TMM9; A0A5S6QE49	Q7TMM9; Q9ERD7; P99024; A0A1D5RM76; Q9CWF2; A0A5S6QE49	0	2		0	1	2	911.965	1822.92	1822.92	0.35	0.00032	HCD (High Energy Collision Dissociation)	MS2	7.68022	50	24.9799	7250	OFL003164-TTL7-a1A-b2A-tubulin.raw	F7	4.43
		FALSE	High	Sequest HT (A2)	Unambiguous	EIVHLQAGQcGNQIGAK	C10(Carbamidomethyl)	1	2	Q9D6F9	Q9D6F9; P68372	0	2	0	0	1	1	911.965	1822.92	1822.92	0.35	0.00032	HCD (High Energy Collision Dissociation)	MS2	7.68022	50	24.9799	7250	OFL003164-TTL7-a1A-b2A-tubulin.raw	F7	4.43
		FALSE	High	Sequest HT (A2)	Unambiguous	EIVHIQAGQcGNQIGAK	C10(Carbamidomethyl)	2	6	Q7TMM9; A0A5S6QE49	Q7TMM9; Q9ERD7; P99024; A0A1D5RM76; Q9CWF2; A0A5S6QE49	0	3		0	1	2	608.312	1822.92	1822.92	-0.6	-0.00036	HCD (High Energy Collision Dissociation)	MS2	16.0146	50	24.9708	7243	OFL003164-TTL7-a1A-b2A-tubulin.raw	F7	4.43
		FALSE	High	Sequest HT (A2)	Unambiguous	EIVHLQAGQcGNQIGAK	C10(Carbamidomethyl)	1	2	Q9D6F9	Q9D6F9; P68372	0	3	0	0	1	1	608.312	1822.92	1822.92	-0.6	-0.00036	HCD (High Energy Collision Dissociation)	MS2	16.0146	50	24.9708	7243	OFL003164-TTL7-a1A-b2A-tubulin.raw	F7	4.43
		FALSE	High	Sequest HT (A2)	Unambiguous	EIVHLQAGQcGNQIGAK	C10(Carbamidomethyl)	1	2	Q9D6F9	Q9D6F9; P68372	0	2	0	0	1	1	911.966	1822.93	1822.92	1.47	0.00134	HCD (High Energy Collision Dissociation)	MS2	0	50	26.7904	7997	OFL003164-TTL7-a1A-b2A-tubulin.raw	F7	4.21
		FALSE	High	Sequest HT (A2)	Unambiguous	EIVHIQAGQcGNQIGAK	C10(Carbamidomethyl)	2	6	Q7TMM9; A0A5S6QE49	Q7TMM9; Q9ERD7; P99024; A0A1D5RM76; Q9CWF2; A0A5S6QE49	0	2		0	1	2	911.966	1822.93	1822.92	1.47	0.00134	HCD (High Energy Collision Dissociation)	MS2	0	50	26.7904	7997	OFL003164-TTL7-a1A-b2A-tubulin.raw	F7	4.21
		FALSE	High	Sequest HT (A2)	Unambiguous	EIVHLQAGQcGNQIGAK	C10(Carbamidomethyl)	1	2	Q9D6F9	Q9D6F9; P68372	0	3	0	0	1	1	608.313	1822.92	1822.92	0.6	0.00037	HCD (High Energy Collision Dissociation)	MS2	15.3686	31.583	25.9796	7678	OFL003164-TTL7-a1A-b2A-tubulin.raw	F7	3.79
		FALSE	High	Sequest HT (A2)	Unambiguous	EIVHIQAGQcGNQIGAK	C10(Carbamidomethyl)	2	6	Q7TMM9; A0A5S6QE49	Q7TMM9; Q9ERD7; P99024; A0A1D5RM76; Q9CWF2; A0A5S6QE49	0	3		0	1	2	608.313	1822.92	1822.92	0.6	0.00037	HCD (High Energy Collision Dissociation)	MS2	15.3686	31.583	25.9796	7678	OFL003164-TTL7-a1A-b2A-tubulin.raw	F7	3.79
		FALSE	High	Sequest HT (A2)	Unambiguous	EIVHLQAGQcGNQIGAK	C10(Carbamidomethyl)	1	2	Q9D6F9	Q9D6F9; P68372	0	2	0	0	1	1	911.965	1822.92	1822.92	0.27	0.00025	HCD (High Energy Collision Dissociation)	MS2	0	50	25.9918	7685	OFL003164-TTL7-a1A-b2A-tubulin.raw	F7	3.74
		FALSE	High	Sequest HT (A2)	Unambiguous	EIVHIQAGQcGNQIGAK	C10(Carbamidomethyl)	2	6	Q7TMM9; A0A5S6QE49	Q7TMM9; Q9ERD7; P99024; A0A1D5RM76; Q9CWF2; A0A5S6QE49	0	2		0	1	2	911.965	1822.92	1822.92	0.27	0.00025	HCD (High Energy Collision Dissociation)	MS2	0	50	25.9918	7685	OFL003164-TTL7-a1A-b2A-tubulin.raw	F7	3.74
		FALSE	High	Sequest HT (A2)	Unambiguous	EIVHLQAGQcGNQIGAK	C10(Carbamidomethyl)	1	2	Q9D6F9	Q9D6F9; P68372	0	3		0	1	2	608.313	1822.92	1822.92	0.37	0.00023	HCD (High Energy Collision Dissociation)	MS2	0	50	28.7277	8909	OFL003164-TTL7-a1A-b2A-tubulin.raw	F7	2.93
		FALSE	High	Sequest HT (A2)	Unambiguous	EIVHIQAGQcGNQIGAK	C10(Carbamidomethyl)	2	6	Q7TMM9; A0A5S6QE49	Q7TMM9; Q9ERD7; P99024; A0A1D5RM76; Q9CWF2; A0A5S6QE49	0	3	0	0	1	1	608.313	1822.92	1822.92	0.37	0.00023	HCD (High Energy Collision Dissociation)	MS2	0	50	28.7277	8909	OFL003164-TTL7-a1A-b2A-tubulin.raw	F7	2.93
		FALSE	High	Sequest HT (A2)	Unambiguous	EIVHIQAGQcGNQIGAK	C10(Carbamidomethyl)	2	6	Q7TMM9; A0A5S6QE49	Q7TMM9; Q9ERD7; P99024; A0A1D5RM76; Q9CWF2; A0A5S6QE49	0	3	0	0	1	1	608.313	1822.92	1822.92	0.18	0.00011	HCD (High Energy Collision Dissociation)	MS2	0	50	28.1995	8696	OFL003164-TTL7-a1A-b2A-tubulin.raw	F7	2.88
		FALSE	High	Sequest HT (A2)	Unambiguous	EIVHLQAGQcGNQIGAK	C10(Carbamidomethyl)	1	2	Q9D6F9	Q9D6F9; P68372	0	3		0	1	2	608.313	1822.92	1822.92	0.18	0.00011	HCD (High Energy Collision Dissociation)	MS2	0	50	28.1995	8696	OFL003164-TTL7-a1A-b2A-tubulin.raw	F7	2.88
	FALSE	High	ALTVPELTQQMFDSK	1xOxidation [M11]	1	3	7	Q7TMM9	0	1723.86	High	3.56
		Checked	Confidence	Identifying Node	PSM Ambiguity	Annotated Sequence	Modifications	# Protein Groups	# Proteins	Master Protein Accessions	Protein Accessions	# Missed Cleavages	Charge	DeltaScore	DeltaCn	Rank	Search Engine Rank	m/z [Da]	MH+ [Da]	Theo. MH+ [Da]	DeltaM [ppm]	Deltam/z [Da]	Activation Type	MS Order	Isolation Interference [%]	Ion Inject Time [ms]	RT [min]	First Scan	Spectrum File	File ID	XCorr
		FALSE	High	Sequest HT (A2)	Unambiguous	ALTVPELTQQmFDSK	M11(Oxidation)	1	3	Q7TMM9	Q7TMM9; Q99J49; Q9CWF2	0	3	0.7865	0	1	1	575.291	1723.86	1723.86	0.28	0.00016	HCD (High Energy Collision Dissociation)	MS2	15.4167	50	72.9091	28644	OFL003164-TTL7-a1A-b2A-tubulin.raw	F7	3.56
		FALSE	High	Sequest HT (A2)	Unambiguous	ALTVPELTQQmFDSK	M11(Oxidation)	1	3	Q7TMM9	Q7TMM9; Q99J49; Q9CWF2	0	3	0.8433	0	1	1	575.29	1723.86	1723.86	-0.46	-0.00026	HCD (High Energy Collision Dissociation)	MS2	4.66188	50	72.3915	28359	OFL003164-TTL7-a1A-b2A-tubulin.raw	F7	3.51
		FALSE	High	Sequest HT (A2)	Unambiguous	ALTVPELTQQmFDSK	M11(Oxidation)	1	3	Q7TMM9	Q7TMM9; Q99J49; Q9CWF2	0	2	0.7524	0	1	1	862.433	1723.86	1723.86	0.5	0.00043	HCD (High Energy Collision Dissociation)	MS2	1.56766	47.798	72.4722	28404	OFL003164-TTL7-a1A-b2A-tubulin.raw	F7	3.15
		FALSE	High	Sequest HT (A2)	Unambiguous	ALTVPELTQQmFDSK	M11(Oxidation)	1	3	Q7TMM9	Q7TMM9; Q99J49; Q9CWF2	0	2	0.8268	0	1	1	862.433	1723.86	1723.86	1.28	0.0011	HCD (High Energy Collision Dissociation)	MS2	0.658358	36.749	72.9767	28681	OFL003164-TTL7-a1A-b2A-tubulin.raw	F7	3.06
		FALSE	High	Sequest HT (A2)	Unambiguous	ALTVPELTQQmFDSK	M11(Oxidation)	1	3	Q7TMM9	Q7TMM9; Q99J49; Q9CWF2	0	2	0.7491	0	1	1	862.433	1723.86	1723.86	0.93	0.0008	HCD (High Energy Collision Dissociation)	MS2	0	50	73.4836	28903	OFL003164-TTL7-a1A-b2A-tubulin.raw	F7	2.79
		FALSE	High	Sequest HT (A2)	Unambiguous	ALTVPELTQQmFDSK	M11(Oxidation)	1	3	Q7TMM9	Q7TMM9; Q99J49; Q9CWF2	0	2	0.8136	0	1	1	862.433	1723.86	1723.86	1.49	0.00129	HCD (High Energy Collision Dissociation)	MS2	4.80328	50	71.9573	28131	OFL003164-TTL7-a1A-b2A-tubulin.raw	F7	2.36
		FALSE	High	Sequest HT (A2)	Unambiguous	ALTVPELTQQmFDSK	M11(Oxidation)	1	3	Q7TMM9	Q7TMM9; Q99J49; Q9CWF2	0	2	0.796	0	1	1	862.434	1723.86	1723.86	1.56	0.00135	HCD (High Energy Collision Dissociation)	MS2	0	50	74.0144	29090	OFL003164-TTL7-a1A-b2A-tubulin.raw	F7	2.01
	FALSE	High	ALTVPELTQQMFDSK		1	3	7	Q7TMM9	0	1707.86	High	4.23
		Checked	Confidence	Identifying Node	PSM Ambiguity	Annotated Sequence	Modifications	# Protein Groups	# Proteins	Master Protein Accessions	Protein Accessions	# Missed Cleavages	Charge	DeltaScore	DeltaCn	Rank	Search Engine Rank	m/z [Da]	MH+ [Da]	Theo. MH+ [Da]	DeltaM [ppm]	Deltam/z [Da]	Activation Type	MS Order	Isolation Interference [%]	Ion Inject Time [ms]	RT [min]	First Scan	Spectrum File	File ID	XCorr
		FALSE	High	Sequest HT (A2)	Unambiguous	ALTVPELTQQMFDSK		1	3	Q7TMM9	Q7TMM9; Q99J49; Q9CWF2	0	3	0.1939	0	1	1	569.958	1707.86	1707.86	-0.82	-0.00047	HCD (High Energy Collision Dissociation)	MS2	33.1723	50	100.894	42221	OFL003164-TTL7-a1A-b2A-tubulin.raw	F7	4.23
		FALSE	High	Sequest HT (A2)	Unambiguous	ALTVPELTQQMFDSK		1	3	Q7TMM9	Q7TMM9; Q99J49; Q9CWF2	0	3	0.2084	0	1	1	569.959	1707.86	1707.86	-0.5	-0.00028	HCD (High Energy Collision Dissociation)	MS2	0.441347	2.796	101.405	42451	OFL003164-TTL7-a1A-b2A-tubulin.raw	F7	3.79
		FALSE	High	Sequest HT (A2)	Unambiguous	ALTVPELTQQMFDSK		1	3	Q7TMM9	Q7TMM9; Q99J49; Q9CWF2	0	2	0.1689	0	1	1	854.435	1707.86	1707.86	0.01	1e-05	HCD (High Energy Collision Dissociation)	MS2	0.14573	2.231	101.105	42308	OFL003164-TTL7-a1A-b2A-tubulin.raw	F7	3.02
		FALSE	High	Sequest HT (A2)	Unambiguous	ALTVPELTQQMFDSK		1	3	Q7TMM9	Q7TMM9; Q99J49; Q9CWF2	0	2	0.1684	0	1	1	854.435	1707.86	1707.86	0.37	0.00032	HCD (High Energy Collision Dissociation)	MS2	0.676024	18.543	101.633	42588	OFL003164-TTL7-a1A-b2A-tubulin.raw	F7	2.97
		FALSE	High	Sequest HT (A2)	Unambiguous	ALTVPELTQQMFDSK		1	3	Q7TMM9	Q7TMM9; Q99J49; Q9CWF2	0	2	0.249	0	1	1	854.435	1707.86	1707.86	0.78	0.00067	HCD (High Energy Collision Dissociation)	MS2	18.3208	50	99.1866	41235	OFL003164-TTL7-a1A-b2A-tubulin.raw	F7	2.45
		FALSE	High	Sequest HT (A2)	Unambiguous	ALTVPELTQQMFDSK		1	3	Q7TMM9	Q7TMM9; Q99J49; Q9CWF2	0	2	0.237	0	1	1	854.435	1707.86	1707.86	0.44	0.00038	HCD (High Energy Collision Dissociation)	MS2	26.2521	50	102.267	42963	OFL003164-TTL7-a1A-b2A-tubulin.raw	F7	2.11
		FALSE	High	Sequest HT (A2)	Unambiguous	ALTVPELTQQMFDSK		1	3	Q7TMM9	Q7TMM9; Q99J49; Q9CWF2	0	2	0.2449	0	1	1	854.435	1707.86	1707.86	0.26	0.00023	HCD (High Energy Collision Dissociation)	MS2	0	50	98.0772	40702	OFL003164-TTL7-a1A-b2A-tubulin.raw	F7	1.96
	FALSE	High	AILVDLEPGTMDSVR	1xOxidation [M11]	2	6	10	Q7TMM9; A0A5S6QE49	0	1631.83	High	2.94
		Checked	Confidence	Identifying Node	PSM Ambiguity	Annotated Sequence	Modifications	# Protein Groups	# Proteins	Master Protein Accessions	Protein Accessions	# Missed Cleavages	Charge	DeltaScore	DeltaCn	Rank	Search Engine Rank	m/z [Da]	MH+ [Da]	Theo. MH+ [Da]	DeltaM [ppm]	Deltam/z [Da]	Activation Type	MS Order	Isolation Interference [%]	Ion Inject Time [ms]	RT [min]	First Scan	Spectrum File	File ID	XCorr
		FALSE	High	Sequest HT (A2)	Unambiguous	AILVDLEPGTmDSVR	M11(Oxidation)	2	6	Q7TMM9; A0A5S6QE49	Q7TMM9; Q9ERD7; P99024; A0A1D5RM76; Q9CWF2; A0A5S6QE49	0	2	0.8265	0	1	1	816.42	1631.83	1631.83	0.55	0.00045	HCD (High Energy Collision Dissociation)	MS2	38.7212	50	71.9309	28116	OFL003164-TTL7-a1A-b2A-tubulin.raw	F7	2.94
		FALSE	High	Sequest HT (A2)	Unambiguous	AILVDLEPGTmDSVR	M11(Oxidation)	2	6	Q7TMM9; A0A5S6QE49	Q7TMM9; Q9ERD7; P99024; A0A1D5RM76; Q9CWF2; A0A5S6QE49	0	2	0.8362	0	1	1	816.419	1631.83	1631.83	0.18	0.00015	HCD (High Energy Collision Dissociation)	MS2	0.503388	11.362	72.4368	28384	OFL003164-TTL7-a1A-b2A-tubulin.raw	F7	2.93
		FALSE	High	Sequest HT (A2)	Unambiguous	AILVDLEPGTmDSVR	M11(Oxidation)	2	6	Q7TMM9; A0A5S6QE49	Q7TMM9; Q9ERD7; P99024; A0A1D5RM76; Q9CWF2; A0A5S6QE49	0	2	0.8448	0	1	1	816.42	1631.83	1631.83	0.93	0.00076	HCD (High Energy Collision Dissociation)	MS2	0	50	72.9437	28663	OFL003164-TTL7-a1A-b2A-tubulin.raw	F7	2.77
		FALSE	High	Sequest HT (A2)	Unambiguous	AILVDLEPGTmDSVR	M11(Oxidation)	2	6	Q7TMM9; A0A5S6QE49	Q7TMM9; Q9ERD7; P99024; A0A1D5RM76; Q9CWF2; A0A5S6QE49	0	2	0.7581	0	1	1	816.419	1631.83	1631.83	-0.2	-0.00016	HCD (High Energy Collision Dissociation)	MS2	56.8693	50	84.4134	34173	OFL003164-TTL7-a1A-b2A-tubulin.raw	F7	2.15
		FALSE	High	Sequest HT (A2)	Unambiguous	AILVDLEPGTmDSVR	M11(Oxidation)	2	6	Q7TMM9; A0A5S6QE49	Q7TMM9; Q9ERD7; P99024; A0A1D5RM76; Q9CWF2; A0A5S6QE49	0	2	0.8028	0	1	1	816.419	1631.83	1631.83	0.47	0.00039	HCD (High Energy Collision Dissociation)	MS2	7.89126	50	74.3852	29294	OFL003164-TTL7-a1A-b2A-tubulin.raw	F7	2.13
		FALSE	High	Sequest HT (A2)	Unambiguous	AILVDLEPGTmDSVR	M11(Oxidation)	2	6	Q7TMM9; A0A5S6QE49	Q7TMM9; Q9ERD7; P99024; A0A1D5RM76; Q9CWF2; A0A5S6QE49	0	2	0.6552	0	1	1	816.419	1631.83	1631.83	0.21	0.00017	HCD (High Energy Collision Dissociation)	MS2	23.15	50	77.5339	30782	OFL003164-TTL7-a1A-b2A-tubulin.raw	F7	2.03
		FALSE	High	Sequest HT (A2)	Unambiguous	AILVDLEPGTmDSVR	M11(Oxidation)	2	6	Q7TMM9; A0A5S6QE49	Q7TMM9; Q9ERD7; P99024; A0A1D5RM76; Q9CWF2; A0A5S6QE49	0	2	0.77	0	1	1	816.419	1631.83	1631.83	0.09	7e-05	HCD (High Energy Collision Dissociation)	MS2	0	50	75.4103	29830	OFL003164-TTL7-a1A-b2A-tubulin.raw	F7	2
		FALSE	High	Sequest HT (A2)	Unambiguous	AILVDLEPGTmDSVR	M11(Oxidation)	2	6	Q7TMM9; A0A5S6QE49	Q7TMM9; Q9ERD7; P99024; A0A1D5RM76; Q9CWF2; A0A5S6QE49	0	2	0.6345	0	1	1	816.419	1631.83	1631.83	0.46	0.00037	HCD (High Energy Collision Dissociation)	MS2	17.9821	50	75.9246	30057	OFL003164-TTL7-a1A-b2A-tubulin.raw	F7	1.97
		FALSE	High	Sequest HT (A2)	Unambiguous	AILVDLEPGTmDSVR	M11(Oxidation)	2	6	Q7TMM9; A0A5S6QE49	Q7TMM9; Q9ERD7; P99024; A0A1D5RM76; Q9CWF2; A0A5S6QE49	0	2	0.7462	0	1	1	816.419	1631.83	1631.83	0.32	0.00026	HCD (High Energy Collision Dissociation)	MS2	0	50	74.8986	29581	OFL003164-TTL7-a1A-b2A-tubulin.raw	F7	1.97
		FALSE	High	Sequest HT (A2)	Unambiguous	AILVDLEPGTmDSVR	M11(Oxidation)	2	6	Q7TMM9; A0A5S6QE49	Q7TMM9; Q9ERD7; P99024; A0A1D5RM76; Q9CWF2; A0A5S6QE49	0	2	0.5677	0	1	1	816.42	1631.83	1631.83	0.79	0.00065	HCD (High Energy Collision Dissociation)	MS2	32.9168	50	78.0786	30991	OFL003164-TTL7-a1A-b2A-tubulin.raw	F7	1.92
	FALSE	High	AILVDLEPGTMDSVR		2	6	11	Q7TMM9; A0A5S6QE49	0	1615.84	High	3.75
		Checked	Confidence	Identifying Node	PSM Ambiguity	Annotated Sequence	Modifications	# Protein Groups	# Proteins	Master Protein Accessions	Protein Accessions	# Missed Cleavages	Charge	DeltaScore	DeltaCn	Rank	Search Engine Rank	m/z [Da]	MH+ [Da]	Theo. MH+ [Da]	DeltaM [ppm]	Deltam/z [Da]	Activation Type	MS Order	Isolation Interference [%]	Ion Inject Time [ms]	RT [min]	First Scan	Spectrum File	File ID	XCorr
		FALSE	High	Sequest HT (A2)	Unambiguous	AILVDLEPGTMDSVR		2	6	Q7TMM9; A0A5S6QE49	Q7TMM9; Q9ERD7; P99024; A0A1D5RM76; Q9CWF2; A0A5S6QE49	0	3	0.8	0	1	1	539.283	1615.84	1615.84	-0.51	-0.00027	HCD (High Energy Collision Dissociation)	MS2	0	11.942	89.3855	36494	OFL003164-TTL7-a1A-b2A-tubulin.raw	F7	3.75
		FALSE	High	Sequest HT (A2)	Unambiguous	AILVDLEPGTMDSVR		2	6	Q7TMM9; A0A5S6QE49	Q7TMM9; Q9ERD7; P99024; A0A1D5RM76; Q9CWF2; A0A5S6QE49	0	2	0.8237	0	1	1	808.422	1615.84	1615.84	0.33	0.00027	HCD (High Energy Collision Dissociation)	MS2	3.89392	50	89.8071	36666	OFL003164-TTL7-a1A-b2A-tubulin.raw	F7	3.63
		FALSE	High	Sequest HT (A2)	Unambiguous	AILVDLEPGTMDSVR		2	6	Q7TMM9; A0A5S6QE49	Q7TMM9; Q9ERD7; P99024; A0A1D5RM76; Q9CWF2; A0A5S6QE49	0	2	0.8262	0	1	1	808.423	1615.84	1615.84	1.2	0.00097	HCD (High Energy Collision Dissociation)	MS2	6.9397	50	85.6361	34672	OFL003164-TTL7-a1A-b2A-tubulin.raw	F7	3.51
		FALSE	High	Sequest HT (A2)	Unambiguous	AILVDLEPGTMDSVR		2	6	Q7TMM9; A0A5S6QE49	Q7TMM9; Q9ERD7; P99024; A0A1D5RM76; Q9CWF2; A0A5S6QE49	0	2	0.8271	0	1	1	808.421	1615.84	1615.84	-0.2	-0.00016	HCD (High Energy Collision Dissociation)	MS2	0	0.699	89.2959	36470	OFL003164-TTL7-a1A-b2A-tubulin.raw	F7	3.47
		FALSE	High	Sequest HT (A2)	Unambiguous	AILVDLEPGTMDSVR		2	6	Q7TMM9; A0A5S6QE49	Q7TMM9; Q9ERD7; P99024; A0A1D5RM76; Q9CWF2; A0A5S6QE49	0	2	0.8021	0	1	1	808.421	1615.84	1615.84	-0.2	-0.00016	HCD (High Energy Collision Dissociation)	MS2	10.291	50	88.7954	36249	OFL003164-TTL7-a1A-b2A-tubulin.raw	F7	2.88
		FALSE	High	Sequest HT (A2)	Unambiguous	AILVDLEPGTMDSVR		2	6	Q7TMM9; A0A5S6QE49	Q7TMM9; Q9ERD7; P99024; A0A1D5RM76; Q9CWF2; A0A5S6QE49	0	3	0.797	0	1	1	539.284	1615.84	1615.84	0.85	0.00046	HCD (High Energy Collision Dissociation)	MS2	12.8971	50	88.8782	36296	OFL003164-TTL7-a1A-b2A-tubulin.raw	F7	2.66
		FALSE	High	Sequest HT (A2)	Unambiguous	AILVDLEPGTMDSVR		2	6	Q7TMM9; A0A5S6QE49	Q7TMM9; Q9ERD7; P99024; A0A1D5RM76; Q9CWF2; A0A5S6QE49	0	2	0.7578	0	1	1	808.424	1615.84	1615.84	2.72	0.0022	HCD (High Energy Collision Dissociation)	MS2	0	50	85.1156	34403	OFL003164-TTL7-a1A-b2A-tubulin.raw	F7	2.56
		FALSE	High	Sequest HT (A2)	Unambiguous	AILVDLEPGTMDSVR		2	6	Q7TMM9; A0A5S6QE49	Q7TMM9; Q9ERD7; P99024; A0A1D5RM76; Q9CWF2; A0A5S6QE49	0	2	0.7695	0	1	1	808.423	1615.84	1615.84	1.09	0.00088	HCD (High Energy Collision Dissociation)	MS2	55.5047	50	90.6895	37135	OFL003164-TTL7-a1A-b2A-tubulin.raw	F7	2.43
		FALSE	High	Sequest HT (A2)	Unambiguous	AILVDLEPGTMDSVR		2	6	Q7TMM9; A0A5S6QE49	Q7TMM9; Q9ERD7; P99024; A0A1D5RM76; Q9CWF2; A0A5S6QE49	0	2	0.784	0	1	1	808.422	1615.84	1615.84	0.11	9e-05	HCD (High Energy Collision Dissociation)	MS2	37.1396	50	91.203	37376	OFL003164-TTL7-a1A-b2A-tubulin.raw	F7	2.13
		FALSE	High	Sequest HT (A2)	Unambiguous	AILVDLEPGTMDSVR		2	6	Q7TMM9; A0A5S6QE49	Q7TMM9; Q9ERD7; P99024; A0A1D5RM76; Q9CWF2; A0A5S6QE49	0	2	0.7179	0	1	1	808.421	1615.83	1615.84	-0.65	-0.00052	HCD (High Energy Collision Dissociation)	MS2	38.7657	50	88.1583	35936	OFL003164-TTL7-a1A-b2A-tubulin.raw	F7	1.95
		FALSE	High	Sequest HT (A2)	Unambiguous	AILVDLEPGTMDSVR		2	6	Q7TMM9; A0A5S6QE49	Q7TMM9; Q9ERD7; P99024; A0A1D5RM76; Q9CWF2; A0A5S6QE49	0	2	0.7835	0	1	1	808.423	1615.84	1615.84	1.37	0.0011	HCD (High Energy Collision Dissociation)	MS2	17.2924	50	81.848	32954	OFL003164-TTL7-a1A-b2A-tubulin.raw	F7	1.94
	FALSE	High	ESESCDCLQGFQLTHSLGGGTGSGMGTLLISK	2xCarbamidomethyl [C5; C7]	2	3	3	Q7TMM9; A0A5S6QE49	0	3327.53	High	5.73
		Checked	Confidence	Identifying Node	PSM Ambiguity	Annotated Sequence	Modifications	# Protein Groups	# Proteins	Master Protein Accessions	Protein Accessions	# Missed Cleavages	Charge	DeltaScore	DeltaCn	Rank	Search Engine Rank	m/z [Da]	MH+ [Da]	Theo. MH+ [Da]	DeltaM [ppm]	Deltam/z [Da]	Activation Type	MS Order	Isolation Interference [%]	Ion Inject Time [ms]	RT [min]	First Scan	Spectrum File	File ID	XCorr
		FALSE	High	Sequest HT (A2)	Unambiguous	ESEScDcLQGFQLTHSLGGGTGSGMGTLLISK	C5(Carbamidomethyl); C7(Carbamidomethyl)	2	3	Q7TMM9; A0A5S6QE49	Q7TMM9; Q9CWF2; A0A5S6QE49	0	3	0.7208	0	1	1	1109.85	3327.53	3327.53	0.04	5e-05	HCD (High Energy Collision Dissociation)	MS2	0.956769	8.467	99.3677	41321	OFL003164-TTL7-a1A-b2A-tubulin.raw	F7	5.73
		FALSE	High	Sequest HT (A2)	Unambiguous	ESEScDcLQGFQLTHSLGGGTGSGMGTLLISK	C5(Carbamidomethyl); C7(Carbamidomethyl)	2	3	Q7TMM9; A0A5S6QE49	Q7TMM9; Q9CWF2; A0A5S6QE49	0	3	0.6565	0	1	1	1109.85	3327.52	3327.53	-1.5	-0.00166	HCD (High Energy Collision Dissociation)	MS2	5.1677	50	99.3219	41298	OFL003164-TTL7-a1A-b2A-tubulin.raw	F7	4.25
		FALSE	High	Sequest HT (A2)	Unambiguous	ESEScDcLQGFQLTHSLGGGTGSGMGTLLISK	C5(Carbamidomethyl); C7(Carbamidomethyl)	2	3	Q7TMM9; A0A5S6QE49	Q7TMM9; Q9CWF2; A0A5S6QE49	0	3	0.4144	0	1	1	1109.85	3327.53	3327.53	0.49	0.00054	HCD (High Energy Collision Dissociation)	MS2	0	50	99.8485	41606	OFL003164-TTL7-a1A-b2A-tubulin.raw	F7	2.63
	FALSE	High	EVDEQMINVQNK		3	14	14	Q7TMM9; Q8GY15; A0A5S6QE49	0	1446.69	High	2.78
		Checked	Confidence	Identifying Node	PSM Ambiguity	Annotated Sequence	Modifications	# Protein Groups	# Proteins	Master Protein Accessions	Protein Accessions	# Missed Cleavages	Charge	DeltaScore	DeltaCn	Rank	Search Engine Rank	m/z [Da]	MH+ [Da]	Theo. MH+ [Da]	DeltaM [ppm]	Deltam/z [Da]	Activation Type	MS Order	Isolation Interference [%]	Ion Inject Time [ms]	RT [min]	First Scan	Spectrum File	File ID	XCorr
		FALSE	High	Sequest HT (A2)	Unambiguous	EVDEQMINVQNK		2	3	Q8GY15	P29516; P29514; Q8GY15	0	2	0	0	1	1	723.848	1446.69	1446.69	-0.4	-0.00029	HCD (High Energy Collision Dissociation)	MS2	0	50	31.8826	10154	OFL003164-TTL7-a1A-b2A-tubulin.raw	F7	2.78
		FALSE	High	Sequest HT (A2)	Unambiguous	EVDEQMLNVQNK		3	11	Q7TMM9; A0A5S6QE49	A0A178VS27; Q7TMM9; A0A178ULE0; Q80ZV2; Q9DCR1; P99024; P68372; Q56YW9; Q99J49; Q9CWF2; A0A5S6QE49	0	2		0	1	2	723.848	1446.69	1446.69	-0.4	-0.00029	HCD (High Energy Collision Dissociation)	MS2	0	50	31.8826	10154	OFL003164-TTL7-a1A-b2A-tubulin.raw	F7	2.78
		FALSE	High	Sequest HT (A2)	Unambiguous	EVDEQMLNVQNK		3	11	Q7TMM9; A0A5S6QE49	A0A178VS27; Q7TMM9; A0A178ULE0; Q80ZV2; Q9DCR1; P99024; P68372; Q56YW9; Q99J49; Q9CWF2; A0A5S6QE49	0	2		0	1	2	723.848	1446.69	1446.69	-0.82	-0.00059	HCD (High Energy Collision Dissociation)	MS2	0.0680119	0.595	30.8713	9828	OFL003164-TTL7-a1A-b2A-tubulin.raw	F7	2.75
		FALSE	High	Sequest HT (A2)	Unambiguous	EVDEQMINVQNK		2	3	Q8GY15	P29516; P29514; Q8GY15	0	2	0	0	1	1	723.848	1446.69	1446.69	-0.82	-0.00059	HCD (High Energy Collision Dissociation)	MS2	0.0680119	0.595	30.8713	9828	OFL003164-TTL7-a1A-b2A-tubulin.raw	F7	2.75
		FALSE	High	Sequest HT (A2)	Unambiguous	EVDEQMINVQNK		2	3	Q8GY15	P29516; P29514; Q8GY15	0	2	0	0	1	1	723.848	1446.69	1446.69	-0.06	-4e-05	HCD (High Energy Collision Dissociation)	MS2	23.5176	31.594	31.3757	9999	OFL003164-TTL7-a1A-b2A-tubulin.raw	F7	2.67
		FALSE	High	Sequest HT (A2)	Unambiguous	EVDEQMLNVQNK		3	11	Q7TMM9; A0A5S6QE49	A0A178VS27; Q7TMM9; A0A178ULE0; Q80ZV2; Q9DCR1; P99024; P68372; Q56YW9; Q99J49; Q9CWF2; A0A5S6QE49	0	2		0	1	2	723.848	1446.69	1446.69	-0.06	-4e-05	HCD (High Energy Collision Dissociation)	MS2	23.5176	31.594	31.3757	9999	OFL003164-TTL7-a1A-b2A-tubulin.raw	F7	2.67
		FALSE	High	Sequest HT (A2)	Unambiguous	EVDEQMINVQNK		2	3	Q8GY15	P29516; P29514; Q8GY15	0	2		0	1	2	723.849	1446.69	1446.69	0.35	0.00026	HCD (High Energy Collision Dissociation)	MS2	0	50	32.8931	10603	OFL003164-TTL7-a1A-b2A-tubulin.raw	F7	2.54
		FALSE	High	Sequest HT (A2)	Unambiguous	EVDEQMLNVQNK		3	11	Q7TMM9; A0A5S6QE49	A0A178VS27; Q7TMM9; A0A178ULE0; Q80ZV2; Q9DCR1; P99024; P68372; Q56YW9; Q99J49; Q9CWF2; A0A5S6QE49	0	2	0	0	1	1	723.849	1446.69	1446.69	0.35	0.00026	HCD (High Energy Collision Dissociation)	MS2	0	50	32.8931	10603	OFL003164-TTL7-a1A-b2A-tubulin.raw	F7	2.54
		FALSE	High	Sequest HT (A2)	Unambiguous	EVDEQMINVQNK		2	3	Q8GY15	P29516; P29514; Q8GY15	0	2	0	0	1	1	723.848	1446.69	1446.69	0.1	7e-05	HCD (High Energy Collision Dissociation)	MS2	6.69753	50	32.3914	10372	OFL003164-TTL7-a1A-b2A-tubulin.raw	F7	2.36
		FALSE	High	Sequest HT (A2)	Unambiguous	EVDEQMLNVQNK		3	11	Q7TMM9; A0A5S6QE49	A0A178VS27; Q7TMM9; A0A178ULE0; Q80ZV2; Q9DCR1; P99024; P68372; Q56YW9; Q99J49; Q9CWF2; A0A5S6QE49	0	2		0	1	2	723.848	1446.69	1446.69	0.1	7e-05	HCD (High Energy Collision Dissociation)	MS2	6.69753	50	32.3914	10372	OFL003164-TTL7-a1A-b2A-tubulin.raw	F7	2.36
		FALSE	High	Sequest HT (A2)	Unambiguous	EVDEQMINVQNK		2	3	Q8GY15	P29516; P29514; Q8GY15	0	2	0	0	1	1	723.848	1446.69	1446.69	0.28	0.00021	HCD (High Energy Collision Dissociation)	MS2	0	50	30.3698	9642	OFL003164-TTL7-a1A-b2A-tubulin.raw	F7	2.34
		FALSE	High	Sequest HT (A2)	Unambiguous	EVDEQMLNVQNK		3	11	Q7TMM9; A0A5S6QE49	A0A178VS27; Q7TMM9; A0A178ULE0; Q80ZV2; Q9DCR1; P99024; P68372; Q56YW9; Q99J49; Q9CWF2; A0A5S6QE49	0	2		0	1	2	723.848	1446.69	1446.69	0.28	0.00021	HCD (High Energy Collision Dissociation)	MS2	0	50	30.3698	9642	OFL003164-TTL7-a1A-b2A-tubulin.raw	F7	2.34
		FALSE	High	Sequest HT (A2)	Unambiguous	EVDEQMLNVQNK		3	11	Q7TMM9; A0A5S6QE49	A0A178VS27; Q7TMM9; A0A178ULE0; Q80ZV2; Q9DCR1; P99024; P68372; Q56YW9; Q99J49; Q9CWF2; A0A5S6QE49	0	2	0	0	1	1	723.848	1446.69	1446.69	0.27	0.00019	HCD (High Energy Collision Dissociation)	MS2	60.6112	50	34.1688	11084	OFL003164-TTL7-a1A-b2A-tubulin.raw	F7	1.88
		FALSE	High	Sequest HT (A2)	Unambiguous	EVDEQMINVQNK		2	3	Q8GY15	P29516; P29514; Q8GY15	0	2		0	1	2	723.848	1446.69	1446.69	0.27	0.00019	HCD (High Energy Collision Dissociation)	MS2	60.6112	50	34.1688	11084	OFL003164-TTL7-a1A-b2A-tubulin.raw	F7	1.88
	FALSE	High	EVDEQMLNVQNK	1xOxidation [M6]	3	14	10	Q7TMM9; Q8GY15; A0A5S6QE49	0	1462.68	High	2.46
		Checked	Confidence	Identifying Node	PSM Ambiguity	Annotated Sequence	Modifications	# Protein Groups	# Proteins	Master Protein Accessions	Protein Accessions	# Missed Cleavages	Charge	DeltaScore	DeltaCn	Rank	Search Engine Rank	m/z [Da]	MH+ [Da]	Theo. MH+ [Da]	DeltaM [ppm]	Deltam/z [Da]	Activation Type	MS Order	Isolation Interference [%]	Ion Inject Time [ms]	RT [min]	First Scan	Spectrum File	File ID	XCorr
		FALSE	High	Sequest HT (A2)	Unambiguous	EVDEQmINVQNK	M6(Oxidation)	2	3	Q8GY15	P29516; P29514; Q8GY15	0	2		0	1	2	731.847	1462.69	1462.68	1.28	0.00094	HCD (High Energy Collision Dissociation)	MS2	0	50	20.4547	4915	OFL003164-TTL7-a1A-b2A-tubulin.raw	F7	2.46
		FALSE	High	Sequest HT (A2)	Unambiguous	EVDEQmLNVQNK	M6(Oxidation)	3	11	Q7TMM9; A0A5S6QE49	A0A178VS27; Q7TMM9; A0A178ULE0; Q80ZV2; Q9DCR1; P99024; P68372; Q56YW9; Q99J49; Q9CWF2; A0A5S6QE49	0	2	0	0	1	1	731.847	1462.69	1462.68	1.28	0.00094	HCD (High Energy Collision Dissociation)	MS2	0	50	20.4547	4915	OFL003164-TTL7-a1A-b2A-tubulin.raw	F7	2.46
		FALSE	High	Sequest HT (A2)	Unambiguous	EVDEQmLNVQNK	M6(Oxidation)	3	11	Q7TMM9; A0A5S6QE49	A0A178VS27; Q7TMM9; A0A178ULE0; Q80ZV2; Q9DCR1; P99024; P68372; Q56YW9; Q99J49; Q9CWF2; A0A5S6QE49	0	2	0	0	1	1	731.846	1462.68	1462.68	0.2	0.00015	HCD (High Energy Collision Dissociation)	MS2	0	50	22.6503	6056	OFL003164-TTL7-a1A-b2A-tubulin.raw	F7	2.18
		FALSE	High	Sequest HT (A2)	Unambiguous	EVDEQmINVQNK	M6(Oxidation)	2	3	Q8GY15	P29516; P29514; Q8GY15	0	2		0	1	2	731.846	1462.68	1462.68	0.2	0.00015	HCD (High Energy Collision Dissociation)	MS2	0	50	22.6503	6056	OFL003164-TTL7-a1A-b2A-tubulin.raw	F7	2.18
		FALSE	High	Sequest HT (A2)	Unambiguous	EVDEQmINVQNK	M6(Oxidation)	2	3	Q8GY15	P29516; P29514; Q8GY15	0	2	0	0	1	1	731.845	1462.68	1462.68	-0.64	-0.00047	HCD (High Energy Collision Dissociation)	MS2	0	50	23.1625	6280	OFL003164-TTL7-a1A-b2A-tubulin.raw	F7	2.16
		FALSE	High	Sequest HT (A2)	Unambiguous	EVDEQmLNVQNK	M6(Oxidation)	3	11	Q7TMM9; A0A5S6QE49	A0A178VS27; Q7TMM9; A0A178ULE0; Q80ZV2; Q9DCR1; P99024; P68372; Q56YW9; Q99J49; Q9CWF2; A0A5S6QE49	0	2		0	1	2	731.845	1462.68	1462.68	-0.64	-0.00047	HCD (High Energy Collision Dissociation)	MS2	0	50	23.1625	6280	OFL003164-TTL7-a1A-b2A-tubulin.raw	F7	2.16
		FALSE	High	Sequest HT (A2)	Unambiguous	EVDEQmINVQNK	M6(Oxidation)	2	3	Q8GY15	P29516; P29514; Q8GY15	0	2		0	1	2	731.846	1462.68	1462.68	-0.14	-0.0001	HCD (High Energy Collision Dissociation)	MS2	0	50	23.685	6551	OFL003164-TTL7-a1A-b2A-tubulin.raw	F7	2.01
		FALSE	High	Sequest HT (A2)	Unambiguous	EVDEQmLNVQNK	M6(Oxidation)	3	11	Q7TMM9; A0A5S6QE49	A0A178VS27; Q7TMM9; A0A178ULE0; Q80ZV2; Q9DCR1; P99024; P68372; Q56YW9; Q99J49; Q9CWF2; A0A5S6QE49	0	2	0	0	1	1	731.846	1462.68	1462.68	-0.14	-0.0001	HCD (High Energy Collision Dissociation)	MS2	0	50	23.685	6551	OFL003164-TTL7-a1A-b2A-tubulin.raw	F7	2.01
		FALSE	High	Sequest HT (A2)	Unambiguous	EVDEQmINVQNK	M6(Oxidation)	2	3	Q8GY15	P29516; P29514; Q8GY15	0	2		0	1	2	731.846	1462.69	1462.68	0.62	0.00045	HCD (High Energy Collision Dissociation)	MS2	12.8083	50	20.9854	5286	OFL003164-TTL7-a1A-b2A-tubulin.raw	F7	2.01
		FALSE	High	Sequest HT (A2)	Unambiguous	EVDEQmLNVQNK	M6(Oxidation)	3	11	Q7TMM9; A0A5S6QE49	A0A178VS27; Q7TMM9; A0A178ULE0; Q80ZV2; Q9DCR1; P99024; P68372; Q56YW9; Q99J49; Q9CWF2; A0A5S6QE49	0	2	0	0	1	1	731.846	1462.69	1462.68	0.62	0.00045	HCD (High Energy Collision Dissociation)	MS2	12.8083	50	20.9854	5286	OFL003164-TTL7-a1A-b2A-tubulin.raw	F7	2.01
	FALSE	High	LAVNMVPFPR	1xOxidation [M5]	3	17	18	Q7TMM9; Q9D6F9; A0A5S6QE49	0	1159.63	High	3.1
		Checked	Confidence	Identifying Node	PSM Ambiguity	Annotated Sequence	Modifications	# Protein Groups	# Proteins	Master Protein Accessions	Protein Accessions	# Missed Cleavages	Charge	DeltaScore	DeltaCn	Rank	Search Engine Rank	m/z [Da]	MH+ [Da]	Theo. MH+ [Da]	DeltaM [ppm]	Deltam/z [Da]	Activation Type	MS Order	Isolation Interference [%]	Ion Inject Time [ms]	RT [min]	First Scan	Spectrum File	File ID	XCorr
		FALSE	High	Sequest HT (A2)	Unambiguous	LAVNmVPFPR	M5(Oxidation)	3	17	Q7TMM9; Q9D6F9; A0A5S6QE49	Q7TMM9; Q9D6F9; Q9CVR0; A0A5S6R593; Q9ERD7; Q9CUN8; A2AQ07; Q3U9U3; Q9CRT0; Q9DCR1; P99024; P68372; Q99J49; M7NQZ6; Q9CWF2; A0A5S6QE49; Q3UMM1	0	2	0.7968	0	1	1	580.319	1159.63	1159.63	0.46	0.00027	HCD (High Energy Collision Dissociation)	MS2	0.405158	19.066	63.3814	24119	OFL003164-TTL7-a1A-b2A-tubulin.raw	F7	3.1
		FALSE	High	Sequest HT (A2)	Unambiguous	LAVNmVPFPR	M5(Oxidation)	3	17	Q7TMM9; Q9D6F9; A0A5S6QE49	Q7TMM9; Q9D6F9; Q9CVR0; A0A5S6R593; Q9ERD7; Q9CUN8; A2AQ07; Q3U9U3; Q9CRT0; Q9DCR1; P99024; P68372; Q99J49; M7NQZ6; Q9CWF2; A0A5S6QE49; Q3UMM1	0	2	0.7953	0	1	1	580.318	1159.63	1159.63	-0.59	-0.00034	HCD (High Energy Collision Dissociation)	MS2	0	24.407	62.3712	23611	OFL003164-TTL7-a1A-b2A-tubulin.raw	F7	2.98
		FALSE	High	Sequest HT (A2)	Unambiguous	LAVNmVPFPR	M5(Oxidation)	3	17	Q7TMM9; Q9D6F9; A0A5S6QE49	Q7TMM9; Q9D6F9; Q9CVR0; A0A5S6R593; Q9ERD7; Q9CUN8; A2AQ07; Q3U9U3; Q9CRT0; Q9DCR1; P99024; P68372; Q99J49; M7NQZ6; Q9CWF2; A0A5S6QE49; Q3UMM1	0	2	0.7837	0	1	1	580.319	1159.63	1159.63	0.67	0.00039	HCD (High Energy Collision Dissociation)	MS2	4.10338	50	63.8842	24364	OFL003164-TTL7-a1A-b2A-tubulin.raw	F7	2.82
		FALSE	High	Sequest HT (A2)	Unambiguous	LAVNmVPFPR	M5(Oxidation)	3	17	Q7TMM9; Q9D6F9; A0A5S6QE49	Q7TMM9; Q9D6F9; Q9CVR0; A0A5S6R593; Q9ERD7; Q9CUN8; A2AQ07; Q3U9U3; Q9CRT0; Q9DCR1; P99024; P68372; Q99J49; M7NQZ6; Q9CWF2; A0A5S6QE49; Q3UMM1	0	2	0.749	0	1	1	580.318	1159.63	1159.63	-0.17	-0.0001	HCD (High Energy Collision Dissociation)	MS2	4.878	50	62.8766	23822	OFL003164-TTL7-a1A-b2A-tubulin.raw	F7	2.51
		FALSE	High	Sequest HT (A2)	Unambiguous	LAVNmVPFPR	M5(Oxidation)	3	17	Q7TMM9; Q9D6F9; A0A5S6QE49	Q7TMM9; Q9D6F9; Q9CVR0; A0A5S6R593; Q9ERD7; Q9CUN8; A2AQ07; Q3U9U3; Q9CRT0; Q9DCR1; P99024; P68372; Q99J49; M7NQZ6; Q9CWF2; A0A5S6QE49; Q3UMM1	0	2	0.7633	0	1	1	580.318	1159.63	1159.63	-0.48	-0.00028	HCD (High Energy Collision Dissociation)	MS2	8.96905	50	67.6277	26190	OFL003164-TTL7-a1A-b2A-tubulin.raw	F7	2.45
		FALSE	High	Sequest HT (A2)	Unambiguous	LAVNmVPFPR	M5(Oxidation)	3	17	Q7TMM9; Q9D6F9; A0A5S6QE49	Q7TMM9; Q9D6F9; Q9CVR0; A0A5S6R593; Q9ERD7; Q9CUN8; A2AQ07; Q3U9U3; Q9CRT0; Q9DCR1; P99024; P68372; Q99J49; M7NQZ6; Q9CWF2; A0A5S6QE49; Q3UMM1	0	2	0.7835	0	1	1	580.318	1159.63	1159.63	0.34	0.0002	HCD (High Energy Collision Dissociation)	MS2	20.6857	50	76.973	30536	OFL003164-TTL7-a1A-b2A-tubulin.raw	F7	2.31
		FALSE	High	Sequest HT (A2)	Unambiguous	LAVNmVPFPR	M5(Oxidation)	3	17	Q7TMM9; Q9D6F9; A0A5S6QE49	Q7TMM9; Q9D6F9; Q9CVR0; A0A5S6R593; Q9ERD7; Q9CUN8; A2AQ07; Q3U9U3; Q9CRT0; Q9DCR1; P99024; P68372; Q99J49; M7NQZ6; Q9CWF2; A0A5S6QE49; Q3UMM1	0	2	0.7807	0	1	1	580.318	1159.63	1159.63	-0.37	-0.00021	HCD (High Energy Collision Dissociation)	MS2	29.4271	50	74.925	29594	OFL003164-TTL7-a1A-b2A-tubulin.raw	F7	2.28
		FALSE	High	Sequest HT (A2)	Unambiguous	LAVNmVPFPR	M5(Oxidation)	3	17	Q7TMM9; Q9D6F9; A0A5S6QE49	Q7TMM9; Q9D6F9; Q9CVR0; A0A5S6R593; Q9ERD7; Q9CUN8; A2AQ07; Q3U9U3; Q9CRT0; Q9DCR1; P99024; P68372; Q99J49; M7NQZ6; Q9CWF2; A0A5S6QE49; Q3UMM1	0	2	0.8243	0	1	1	580.319	1159.63	1159.63	0.47	0.00027	HCD (High Energy Collision Dissociation)	MS2	13.858	50	75.4245	29836	OFL003164-TTL7-a1A-b2A-tubulin.raw	F7	2.22
		FALSE	High	Sequest HT (A2)	Unambiguous	LAVNmVPFPR	M5(Oxidation)	3	17	Q7TMM9; Q9D6F9; A0A5S6QE49	Q7TMM9; Q9D6F9; Q9CVR0; A0A5S6R593; Q9ERD7; Q9CUN8; A2AQ07; Q3U9U3; Q9CRT0; Q9DCR1; P99024; P68372; Q99J49; M7NQZ6; Q9CWF2; A0A5S6QE49; Q3UMM1	0	2	0.8136	0	1	1	580.318	1159.63	1159.63	-0.17	-0.0001	HCD (High Energy Collision Dissociation)	MS2	21.9773	50	75.9438	30067	OFL003164-TTL7-a1A-b2A-tubulin.raw	F7	2.2
		FALSE	High	Sequest HT (A2)	Unambiguous	LAVNmVPFPR	M5(Oxidation)	3	17	Q7TMM9; Q9D6F9; A0A5S6QE49	Q7TMM9; Q9D6F9; Q9CVR0; A0A5S6R593; Q9ERD7; Q9CUN8; A2AQ07; Q3U9U3; Q9CRT0; Q9DCR1; P99024; P68372; Q99J49; M7NQZ6; Q9CWF2; A0A5S6QE49; Q3UMM1	0	2	0.7083	0	1	1	580.319	1159.63	1159.63	0.57	0.00033	HCD (High Energy Collision Dissociation)	MS2	0	50	67.1166	25988	OFL003164-TTL7-a1A-b2A-tubulin.raw	F7	2.16
		FALSE	High	Sequest HT (A2)	Unambiguous	LAVNmVPFPR	M5(Oxidation)	3	17	Q7TMM9; Q9D6F9; A0A5S6QE49	Q7TMM9; Q9D6F9; Q9CVR0; A0A5S6R593; Q9ERD7; Q9CUN8; A2AQ07; Q3U9U3; Q9CRT0; Q9DCR1; P99024; P68372; Q99J49; M7NQZ6; Q9CWF2; A0A5S6QE49; Q3UMM1	0	2	0.7793	0	1	1	580.318	1159.63	1159.63	-0.15	-9e-05	HCD (High Energy Collision Dissociation)	MS2	0	50	70.2033	27324	OFL003164-TTL7-a1A-b2A-tubulin.raw	F7	2.13
		FALSE	High	Sequest HT (A2)	Unambiguous	LAVNmVPFPR	M5(Oxidation)	3	17	Q7TMM9; Q9D6F9; A0A5S6QE49	Q7TMM9; Q9D6F9; Q9CVR0; A0A5S6R593; Q9ERD7; Q9CUN8; A2AQ07; Q3U9U3; Q9CRT0; Q9DCR1; P99024; P68372; Q99J49; M7NQZ6; Q9CWF2; A0A5S6QE49; Q3UMM1	0	2	0.6919	0	1	1	580.319	1159.63	1159.63	0.67	0.00039	HCD (High Energy Collision Dissociation)	MS2	18.8557	50	64.3925	24644	OFL003164-TTL7-a1A-b2A-tubulin.raw	F7	2.11
		FALSE	High	Sequest HT (A2)	Unambiguous	LAVNmVPFPR	M5(Oxidation)	3	17	Q7TMM9; Q9D6F9; A0A5S6QE49	Q7TMM9; Q9D6F9; Q9CVR0; A0A5S6R593; Q9ERD7; Q9CUN8; A2AQ07; Q3U9U3; Q9CRT0; Q9DCR1; P99024; P68372; Q99J49; M7NQZ6; Q9CWF2; A0A5S6QE49; Q3UMM1	0	2	0.7714	0	1	1	580.319	1159.63	1159.63	1.53	0.00089	HCD (High Energy Collision Dissociation)	MS2	0	50	69.6634	27085	OFL003164-TTL7-a1A-b2A-tubulin.raw	F7	2.1
		FALSE	High	Sequest HT (A2)	Unambiguous	LAVNmVPFPR	M5(Oxidation)	3	17	Q7TMM9; Q9D6F9; A0A5S6QE49	Q7TMM9; Q9D6F9; Q9CVR0; A0A5S6R593; Q9ERD7; Q9CUN8; A2AQ07; Q3U9U3; Q9CRT0; Q9DCR1; P99024; P68372; Q99J49; M7NQZ6; Q9CWF2; A0A5S6QE49; Q3UMM1	0	2	0.6651	0	1	1	580.318	1159.63	1159.63	-0.05	-3e-05	HCD (High Energy Collision Dissociation)	MS2	0	50	73.9007	29046	OFL003164-TTL7-a1A-b2A-tubulin.raw	F7	2.09
		FALSE	High	Sequest HT (A2)	Unambiguous	LAVNmVPFPR	M5(Oxidation)	3	17	Q7TMM9; Q9D6F9; A0A5S6QE49	Q7TMM9; Q9D6F9; Q9CVR0; A0A5S6R593; Q9ERD7; Q9CUN8; A2AQ07; Q3U9U3; Q9CRT0; Q9DCR1; P99024; P68372; Q99J49; M7NQZ6; Q9CWF2; A0A5S6QE49; Q3UMM1	0	2	0.7374	0	1	1	580.319	1159.63	1159.63	0.49	0.00029	HCD (High Energy Collision Dissociation)	MS2	24.9161	50	79.6148	31713	OFL003164-TTL7-a1A-b2A-tubulin.raw	F7	1.98
		FALSE	High	Sequest HT (A2)	Unambiguous	LAVNmVPFPR	M5(Oxidation)	3	17	Q7TMM9; Q9D6F9; A0A5S6QE49	Q7TMM9; Q9D6F9; Q9CVR0; A0A5S6R593; Q9ERD7; Q9CUN8; A2AQ07; Q3U9U3; Q9CRT0; Q9DCR1; P99024; P68372; Q99J49; M7NQZ6; Q9CWF2; A0A5S6QE49; Q3UMM1	0	2	0.6856	0	1	1	580.318	1159.63	1159.63	0.36	0.00021	HCD (High Energy Collision Dissociation)	MS2		50	68.7179	26697	OFL003164-TTL7-a1A-b2A-tubulin.raw	F7	1.94
		FALSE	High	Sequest HT (A2)	Unambiguous	LAVNmVPFPR	M5(Oxidation)	3	17	Q7TMM9; Q9D6F9; A0A5S6QE49	Q7TMM9; Q9D6F9; Q9CVR0; A0A5S6R593; Q9ERD7; Q9CUN8; A2AQ07; Q3U9U3; Q9CRT0; Q9DCR1; P99024; P68372; Q99J49; M7NQZ6; Q9CWF2; A0A5S6QE49; Q3UMM1	0	2	0.7371	0	1	1	580.318	1159.63	1159.63	-0.05	-3e-05	HCD (High Energy Collision Dissociation)	MS2	11.3689	50	74.4148	29312	OFL003164-TTL7-a1A-b2A-tubulin.raw	F7	1.94
		FALSE	High	Sequest HT (A2)	Unambiguous	LAVNmVPFPR	M5(Oxidation)	3	17	Q7TMM9; Q9D6F9; A0A5S6QE49	Q7TMM9; Q9D6F9; Q9CVR0; A0A5S6R593; Q9ERD7; Q9CUN8; A2AQ07; Q3U9U3; Q9CRT0; Q9DCR1; P99024; P68372; Q99J49; M7NQZ6; Q9CWF2; A0A5S6QE49; Q3UMM1	0	2	0.7021	0	1	1	580.319	1159.63	1159.63	1.85	0.00107	HCD (High Energy Collision Dissociation)	MS2	0	50	70.7225	27526	OFL003164-TTL7-a1A-b2A-tubulin.raw	F7	1.88
	FALSE	High	LAVNMVPFPR		3	17	9	Q7TMM9; Q9D6F9; A0A5S6QE49	0	1143.63	High	3.05
		Checked	Confidence	Identifying Node	PSM Ambiguity	Annotated Sequence	Modifications	# Protein Groups	# Proteins	Master Protein Accessions	Protein Accessions	# Missed Cleavages	Charge	DeltaScore	DeltaCn	Rank	Search Engine Rank	m/z [Da]	MH+ [Da]	Theo. MH+ [Da]	DeltaM [ppm]	Deltam/z [Da]	Activation Type	MS Order	Isolation Interference [%]	Ion Inject Time [ms]	RT [min]	First Scan	Spectrum File	File ID	XCorr
		FALSE	High	Sequest HT (A2)	Unambiguous	LAVNMVPFPR		3	17	Q7TMM9; Q9D6F9; A0A5S6QE49	Q7TMM9; Q9D6F9; Q9CVR0; A0A5S6R593; Q9ERD7; Q9CUN8; A2AQ07; Q3U9U3; Q9CRT0; Q9DCR1; P99024; P68372; Q99J49; M7NQZ6; Q9CWF2; A0A5S6QE49; Q3UMM1	0	2	0.6754	0	1	1	572.321	1143.63	1143.63	0	0	HCD (High Energy Collision Dissociation)	MS2	0	9.907	85.4485	34569	OFL003164-TTL7-a1A-b2A-tubulin.raw	F7	3.05
		FALSE	High	Sequest HT (A2)	Unambiguous	LAVNMVPFPR		3	17	Q7TMM9; Q9D6F9; A0A5S6QE49	Q7TMM9; Q9D6F9; Q9CVR0; A0A5S6R593; Q9ERD7; Q9CUN8; A2AQ07; Q3U9U3; Q9CRT0; Q9DCR1; P99024; P68372; Q99J49; M7NQZ6; Q9CWF2; A0A5S6QE49; Q3UMM1	0	2	0.6667	0	1	1	572.321	1143.63	1143.63	-0.41	-0.00024	HCD (High Energy Collision Dissociation)	MS2	0.0760747	0.688	84.9243	34334	OFL003164-TTL7-a1A-b2A-tubulin.raw	F7	2.91
		FALSE	High	Sequest HT (A2)	Unambiguous	LAVNMVPFPR		3	17	Q7TMM9; Q9D6F9; A0A5S6QE49	Q7TMM9; Q9D6F9; Q9CVR0; A0A5S6R593; Q9ERD7; Q9CUN8; A2AQ07; Q3U9U3; Q9CRT0; Q9DCR1; P99024; P68372; Q99J49; M7NQZ6; Q9CWF2; A0A5S6QE49; Q3UMM1	0	2	0.6726	0	1	1	572.321	1143.63	1143.63	0.35	0.0002	HCD (High Energy Collision Dissociation)	MS2	0	50	84.4196	34175	OFL003164-TTL7-a1A-b2A-tubulin.raw	F7	2.81
		FALSE	High	Sequest HT (A2)	Unambiguous	LAVNMVPFPR		3	17	Q7TMM9; Q9D6F9; A0A5S6QE49	Q7TMM9; Q9D6F9; Q9CVR0; A0A5S6R593; Q9ERD7; Q9CUN8; A2AQ07; Q3U9U3; Q9CRT0; Q9DCR1; P99024; P68372; Q99J49; M7NQZ6; Q9CWF2; A0A5S6QE49; Q3UMM1	0	3	0.6493	0	1	1	381.883	1143.63	1143.63	-0.88	-0.00034	HCD (High Energy Collision Dissociation)	MS2	0	50	85.0725	34386	OFL003164-TTL7-a1A-b2A-tubulin.raw	F7	2.68
		FALSE	High	Sequest HT (A2)	Unambiguous	LAVNMVPFPR		3	17	Q7TMM9; Q9D6F9; A0A5S6QE49	Q7TMM9; Q9D6F9; Q9CVR0; A0A5S6R593; Q9ERD7; Q9CUN8; A2AQ07; Q3U9U3; Q9CRT0; Q9DCR1; P99024; P68372; Q99J49; M7NQZ6; Q9CWF2; A0A5S6QE49; Q3UMM1	0	2	0.5538	0	1	1	572.32	1143.63	1143.63	-0.66	-0.00038	HCD (High Energy Collision Dissociation)	MS2	11.1921	50	87.0813	35372	OFL003164-TTL7-a1A-b2A-tubulin.raw	F7	2.6
		FALSE	High	Sequest HT (A2)	Unambiguous	LAVNMVPFPR		3	17	Q7TMM9; Q9D6F9; A0A5S6QE49	Q7TMM9; Q9D6F9; Q9CVR0; A0A5S6R593; Q9ERD7; Q9CUN8; A2AQ07; Q3U9U3; Q9CRT0; Q9DCR1; P99024; P68372; Q99J49; M7NQZ6; Q9CWF2; A0A5S6QE49; Q3UMM1	0	2	0.5837	0	1	1	572.321	1143.64	1143.63	0.65	0.00037	HCD (High Energy Collision Dissociation)	MS2	0	50	76.7139	30391	OFL003164-TTL7-a1A-b2A-tubulin.raw	F7	2.33
		FALSE	High	Sequest HT (A2)	Unambiguous	LAVNMVPFPR		3	17	Q7TMM9; Q9D6F9; A0A5S6QE49	Q7TMM9; Q9D6F9; Q9CVR0; A0A5S6R593; Q9ERD7; Q9CUN8; A2AQ07; Q3U9U3; Q9CRT0; Q9DCR1; P99024; P68372; Q99J49; M7NQZ6; Q9CWF2; A0A5S6QE49; Q3UMM1	0	2	0.758	0	1	1	572.321	1143.63	1143.63	-0.24	-0.00014	HCD (High Energy Collision Dissociation)	MS2	13.1697	50	88.1292	35921	OFL003164-TTL7-a1A-b2A-tubulin.raw	F7	2.19
		FALSE	High	Sequest HT (A2)	Unambiguous	LAVNMVPFPR		3	17	Q7TMM9; Q9D6F9; A0A5S6QE49	Q7TMM9; Q9D6F9; Q9CVR0; A0A5S6R593; Q9ERD7; Q9CUN8; A2AQ07; Q3U9U3; Q9CRT0; Q9DCR1; P99024; P68372; Q99J49; M7NQZ6; Q9CWF2; A0A5S6QE49; Q3UMM1	0	2	0.4884	0	1	1	572.322	1143.64	1143.63	1.81	0.00104	HCD (High Energy Collision Dissociation)	MS2	34.8729	50	85.8862	34781	OFL003164-TTL7-a1A-b2A-tubulin.raw	F7	2.15
		FALSE	High	Sequest HT (A2)	Unambiguous	LAVNMVPFPR		3	17	Q7TMM9; Q9D6F9; A0A5S6QE49	Q7TMM9; Q9D6F9; Q9CVR0; A0A5S6R593; Q9ERD7; Q9CUN8; A2AQ07; Q3U9U3; Q9CRT0; Q9DCR1; P99024; P68372; Q99J49; M7NQZ6; Q9CWF2; A0A5S6QE49; Q3UMM1	0	2	0.6651	0	1	1	572.321	1143.63	1143.63	0.19	0.00011	HCD (High Energy Collision Dissociation)	MS2	20.3856	50	87.5894	35639	OFL003164-TTL7-a1A-b2A-tubulin.raw	F7	2.09
	FALSE	High	KLAVNMVPFPR	1xOxidation [M6]	3	17	1	Q7TMM9; Q9D6F9; A0A5S6QE49	1	1287.72	High	2.97
		Checked	Confidence	Identifying Node	PSM Ambiguity	Annotated Sequence	Modifications	# Protein Groups	# Proteins	Master Protein Accessions	Protein Accessions	# Missed Cleavages	Charge	DeltaScore	DeltaCn	Rank	Search Engine Rank	m/z [Da]	MH+ [Da]	Theo. MH+ [Da]	DeltaM [ppm]	Deltam/z [Da]	Activation Type	MS Order	Isolation Interference [%]	Ion Inject Time [ms]	RT [min]	First Scan	Spectrum File	File ID	XCorr
		FALSE	High	Sequest HT (A2)	Unambiguous	KLAVNmVPFPR	M6(Oxidation)	3	17	Q7TMM9; Q9D6F9; A0A5S6QE49	Q7TMM9; Q9D6F9; Q9CVR0; A0A5S6R593; Q9ERD7; Q9CUN8; A2AQ07; Q3U9U3; Q9CRT0; Q9DCR1; P99024; P68372; Q99J49; M7NQZ6; Q9CWF2; A0A5S6QE49; Q3UMM1	1	2	0.6296	0	1	1	644.367	1287.73	1287.72	1.27	0.00082	HCD (High Energy Collision Dissociation)	MS2	9.62768	50	46.0011	16176	OFL003164-TTL7-a1A-b2A-tubulin.raw	F7	2.97
	FALSE	High	KLAVNMVPFPR		3	17	3	Q7TMM9; Q9D6F9; A0A5S6QE49	1	1271.73	High	3.93
		Checked	Confidence	Identifying Node	PSM Ambiguity	Annotated Sequence	Modifications	# Protein Groups	# Proteins	Master Protein Accessions	Protein Accessions	# Missed Cleavages	Charge	DeltaScore	DeltaCn	Rank	Search Engine Rank	m/z [Da]	MH+ [Da]	Theo. MH+ [Da]	DeltaM [ppm]	Deltam/z [Da]	Activation Type	MS Order	Isolation Interference [%]	Ion Inject Time [ms]	RT [min]	First Scan	Spectrum File	File ID	XCorr
		FALSE	High	Sequest HT (A2)	Unambiguous	KLAVNMVPFPR		3	17	Q7TMM9; Q9D6F9; A0A5S6QE49	Q7TMM9; Q9D6F9; Q9CVR0; A0A5S6R593; Q9ERD7; Q9CUN8; A2AQ07; Q3U9U3; Q9CRT0; Q9DCR1; P99024; P68372; Q99J49; M7NQZ6; Q9CWF2; A0A5S6QE49; Q3UMM1	1	2	0.8601	0	1	1	636.368	1271.73	1271.73	-0.42	-0.00027	HCD (High Energy Collision Dissociation)	MS2	0	12.786	66.2702	25577	OFL003164-TTL7-a1A-b2A-tubulin.raw	F7	3.93
		FALSE	High	Sequest HT (A2)	Unambiguous	KLAVNMVPFPR		3	17	Q7TMM9; Q9D6F9; A0A5S6QE49	Q7TMM9; Q9D6F9; Q9CVR0; A0A5S6R593; Q9ERD7; Q9CUN8; A2AQ07; Q3U9U3; Q9CRT0; Q9DCR1; P99024; P68372; Q99J49; M7NQZ6; Q9CWF2; A0A5S6QE49; Q3UMM1	1	3	0.7086	0	1	1	424.581	1271.73	1271.73	-0.62	-0.00026	HCD (High Energy Collision Dissociation)	MS2	0.280057	13.695	66.2746	25578	OFL003164-TTL7-a1A-b2A-tubulin.raw	F7	3.02
		FALSE	High	Sequest HT (A2)	Unambiguous	KLAVNMVPFPR		3	17	Q7TMM9; Q9D6F9; A0A5S6QE49	Q7TMM9; Q9D6F9; Q9CVR0; A0A5S6R593; Q9ERD7; Q9CUN8; A2AQ07; Q3U9U3; Q9CRT0; Q9DCR1; P99024; P68372; Q99J49; M7NQZ6; Q9CWF2; A0A5S6QE49; Q3UMM1	1	3	0.7289	0	1	1	424.581	1271.73	1271.73	-0.19	-8e-05	HCD (High Energy Collision Dissociation)	MS2	30.661	50	65.7628	25327	OFL003164-TTL7-a1A-b2A-tubulin.raw	F7	2.73
	FALSE	High	KESESCDCLQGFQLTHSLGGGTGSGMGTLLISK	2xCarbamidomethyl [C6; C8]; 1xOxidation [M26]	2	3	1	Q7TMM9; A0A5S6QE49	1	3471.62	High	5.49
		Checked	Confidence	Identifying Node	PSM Ambiguity	Annotated Sequence	Modifications	# Protein Groups	# Proteins	Master Protein Accessions	Protein Accessions	# Missed Cleavages	Charge	DeltaScore	DeltaCn	Rank	Search Engine Rank	m/z [Da]	MH+ [Da]	Theo. MH+ [Da]	DeltaM [ppm]	Deltam/z [Da]	Activation Type	MS Order	Isolation Interference [%]	Ion Inject Time [ms]	RT [min]	First Scan	Spectrum File	File ID	XCorr
		FALSE	High	Sequest HT (A2)	Unambiguous	KESEScDcLQGFQLTHSLGGGTGSGmGTLLISK	C6(Carbamidomethyl); C8(Carbamidomethyl); M26(Oxidation)	2	3	Q7TMM9; A0A5S6QE49	Q7TMM9; Q9CWF2; A0A5S6QE49	1	4	0.8415	0	1	1	868.662	3471.63	3471.62	2.02	0.00175	HCD (High Energy Collision Dissociation)	MS2	18.3589	43.566	77.7731	30857	OFL003164-TTL7-a1A-b2A-tubulin.raw	F7	5.49
	FALSE	High	KESESCDCLQGFQLTHSLGGGTGSGMGTLLISK	2xCarbamidomethyl [C6; C8]	2	3	3	Q7TMM9; A0A5S6QE49	1	3455.62	High	7.01
		Checked	Confidence	Identifying Node	PSM Ambiguity	Annotated Sequence	Modifications	# Protein Groups	# Proteins	Master Protein Accessions	Protein Accessions	# Missed Cleavages	Charge	DeltaScore	DeltaCn	Rank	Search Engine Rank	m/z [Da]	MH+ [Da]	Theo. MH+ [Da]	DeltaM [ppm]	Deltam/z [Da]	Activation Type	MS Order	Isolation Interference [%]	Ion Inject Time [ms]	RT [min]	First Scan	Spectrum File	File ID	XCorr
		FALSE	High	Sequest HT (A2)	Unambiguous	KESEScDcLQGFQLTHSLGGGTGSGMGTLLISK	C6(Carbamidomethyl); C8(Carbamidomethyl)	2	3	Q7TMM9; A0A5S6QE49	Q7TMM9; Q9CWF2; A0A5S6QE49	1	4	0.6633	0	1	1	864.662	3455.63	3455.62	0.79	0.00068	HCD (High Energy Collision Dissociation)	MS2	0.0753946	2.816	92.2618	37902	OFL003164-TTL7-a1A-b2A-tubulin.raw	F7	7.01
		FALSE	High	Sequest HT (A2)	Unambiguous	KESEScDcLQGFQLTHSLGGGTGSGMGTLLISK	C6(Carbamidomethyl); C8(Carbamidomethyl)	2	3	Q7TMM9; A0A5S6QE49	Q7TMM9; Q9CWF2; A0A5S6QE49	1	3	0.6226	0	1	1	1152.55	3455.62	3455.62	0.03	3e-05	HCD (High Energy Collision Dissociation)	MS2	0	5.49	92.1982	37878	OFL003164-TTL7-a1A-b2A-tubulin.raw	F7	6.2
		FALSE	High	Sequest HT (A2)	Unambiguous	KESEScDcLQGFQLTHSLGGGTGSGMGTLLISK	C6(Carbamidomethyl); C8(Carbamidomethyl)	2	3	Q7TMM9; A0A5S6QE49	Q7TMM9; Q9CWF2; A0A5S6QE49	1	3	0.5736	0	1	1	1152.55	3455.62	3455.62	-0.29	-0.00033	HCD (High Energy Collision Dissociation)	MS2	0	5.144	92.1682	37866	OFL003164-TTL7-a1A-b2A-tubulin.raw	F7	5.98
	FALSE	High	FPGQLNADLR		3	18	6	Q7TMM9; Q9D6F9; A0A5S6QE49	0	1130.6	High	3.23
		Checked	Confidence	Identifying Node	PSM Ambiguity	Annotated Sequence	Modifications	# Protein Groups	# Proteins	Master Protein Accessions	Protein Accessions	# Missed Cleavages	Charge	DeltaScore	DeltaCn	Rank	Search Engine Rank	m/z [Da]	MH+ [Da]	Theo. MH+ [Da]	DeltaM [ppm]	Deltam/z [Da]	Activation Type	MS Order	Isolation Interference [%]	Ion Inject Time [ms]	RT [min]	First Scan	Spectrum File	File ID	XCorr
		FALSE	High	Sequest HT (A2)	Unambiguous	FPGQLNADLR		3	18	Q7TMM9; Q9D6F9; A0A5S6QE49	Q7TMM9; A0A5S6QB43; Q9D6F9; Q9CVR0; A0A5S6R593; Q9ERD7; Q9CUN8; D5MR34; A2AQ07; Q3U9U3; Q9CRT0; Q9DCR1; P99024; P68372; Q99J49; Q9CWF2; A0A5S6QE49; Q3UMM1	0	2	0.743	0	1	1	565.801	1130.6	1130.6	-0.06	-3e-05	HCD (High Energy Collision Dissociation)	MS2	0.540124	1.336	47.8551	17060	OFL003164-TTL7-a1A-b2A-tubulin.raw	F7	3.23
		FALSE	High	Sequest HT (A2)	Unambiguous	FPGQLNADLR		3	18	Q7TMM9; Q9D6F9; A0A5S6QE49	Q7TMM9; A0A5S6QB43; Q9D6F9; Q9CVR0; A0A5S6R593; Q9ERD7; Q9CUN8; D5MR34; A2AQ07; Q3U9U3; Q9CRT0; Q9DCR1; P99024; P68372; Q99J49; Q9CWF2; A0A5S6QE49; Q3UMM1	0	2	0.7143	0	1	1	565.801	1130.6	1130.6	0.16	9e-05	HCD (High Energy Collision Dissociation)	MS2	1.78308	9.009	47.3491	16834	OFL003164-TTL7-a1A-b2A-tubulin.raw	F7	3.22
		FALSE	High	Sequest HT (A2)	Unambiguous	FPGQLNADLR		3	18	Q7TMM9; Q9D6F9; A0A5S6QE49	Q7TMM9; A0A5S6QB43; Q9D6F9; Q9CVR0; A0A5S6R593; Q9ERD7; Q9CUN8; D5MR34; A2AQ07; Q3U9U3; Q9CRT0; Q9DCR1; P99024; P68372; Q99J49; Q9CWF2; A0A5S6QE49; Q3UMM1	0	2	0.7129	0	1	1	565.801	1130.6	1130.6	0.37	0.00021	HCD (High Energy Collision Dissociation)	MS2	0.541121	1.255	48.3573	17233	OFL003164-TTL7-a1A-b2A-tubulin.raw	F7	3.17
		FALSE	High	Sequest HT (A2)	Unambiguous	FPGQLNADLR		3	18	Q7TMM9; Q9D6F9; A0A5S6QE49	Q7TMM9; A0A5S6QB43; Q9D6F9; Q9CVR0; A0A5S6R593; Q9ERD7; Q9CUN8; D5MR34; A2AQ07; Q3U9U3; Q9CRT0; Q9DCR1; P99024; P68372; Q99J49; Q9CWF2; A0A5S6QE49; Q3UMM1	0	2	0.7055	0	1	1	565.801	1130.6	1130.6	-0.18	-0.0001	HCD (High Energy Collision Dissociation)	MS2	0	4.416	49.3682	17620	OFL003164-TTL7-a1A-b2A-tubulin.raw	F7	3.09
		FALSE	High	Sequest HT (A2)	Unambiguous	FPGQLNADLR		3	18	Q7TMM9; Q9D6F9; A0A5S6QE49	Q7TMM9; A0A5S6QB43; Q9D6F9; Q9CVR0; A0A5S6R593; Q9ERD7; Q9CUN8; D5MR34; A2AQ07; Q3U9U3; Q9CRT0; Q9DCR1; P99024; P68372; Q99J49; Q9CWF2; A0A5S6QE49; Q3UMM1	0	2	0.6918	0	1	1	565.801	1130.6	1130.6	0.04	2e-05	HCD (High Energy Collision Dissociation)	MS2	0.0649672	1.814	48.8597	17410	OFL003164-TTL7-a1A-b2A-tubulin.raw	F7	2.92
		FALSE	High	Sequest HT (A2)	Unambiguous	FPGQLNADLR		3	18	Q7TMM9; Q9D6F9; A0A5S6QE49	Q7TMM9; A0A5S6QB43; Q9D6F9; Q9CVR0; A0A5S6R593; Q9ERD7; Q9CUN8; D5MR34; A2AQ07; Q3U9U3; Q9CRT0; Q9DCR1; P99024; P68372; Q99J49; Q9CWF2; A0A5S6QE49; Q3UMM1	0	2	0.716	0	1	1	565.801	1130.6	1130.6	0.16	9e-05	HCD (High Energy Collision Dissociation)	MS2	61.6148	50	46.841	16593	OFL003164-TTL7-a1A-b2A-tubulin.raw	F7	2.43
	FALSE	High	FPGQLNADLRK		3	18	11	Q7TMM9; Q9D6F9; A0A5S6QE49	1	1258.69	High	3.07
		Checked	Confidence	Identifying Node	PSM Ambiguity	Annotated Sequence	Modifications	# Protein Groups	# Proteins	Master Protein Accessions	Protein Accessions	# Missed Cleavages	Charge	DeltaScore	DeltaCn	Rank	Search Engine Rank	m/z [Da]	MH+ [Da]	Theo. MH+ [Da]	DeltaM [ppm]	Deltam/z [Da]	Activation Type	MS Order	Isolation Interference [%]	Ion Inject Time [ms]	RT [min]	First Scan	Spectrum File	File ID	XCorr
		FALSE	High	Sequest HT (A2)	Unambiguous	FPGQLNADLRK		3	18	Q7TMM9; Q9D6F9; A0A5S6QE49	Q7TMM9; A0A5S6QB43; Q9D6F9; Q9CVR0; A0A5S6R593; Q9ERD7; Q9CUN8; D5MR34; A2AQ07; Q3U9U3; Q9CRT0; Q9DCR1; P99024; P68372; Q99J49; Q9CWF2; A0A5S6QE49; Q3UMM1	1	2	0.6971	0	1	1	629.848	1258.69	1258.69	-0.71	-0.00045	HCD (High Energy Collision Dissociation)	MS2	1.30668	5.032	31.2427	9952	OFL003164-TTL7-a1A-b2A-tubulin.raw	F7	3.07
		FALSE	High	Sequest HT (A2)	Unambiguous	FPGQLNADLRK		3	18	Q7TMM9; Q9D6F9; A0A5S6QE49	Q7TMM9; A0A5S6QB43; Q9D6F9; Q9CVR0; A0A5S6R593; Q9ERD7; Q9CUN8; D5MR34; A2AQ07; Q3U9U3; Q9CRT0; Q9DCR1; P99024; P68372; Q99J49; Q9CWF2; A0A5S6QE49; Q3UMM1	1	3	0.703	0	1	1	420.235	1258.69	1258.69	-0.55	-0.00023	HCD (High Energy Collision Dissociation)	MS2	3.7343	6.801	30.6417	9753	OFL003164-TTL7-a1A-b2A-tubulin.raw	F7	3.03
		FALSE	High	Sequest HT (A2)	Unambiguous	FPGQLNADLRK		3	18	Q7TMM9; Q9D6F9; A0A5S6QE49	Q7TMM9; A0A5S6QB43; Q9D6F9; Q9CVR0; A0A5S6R593; Q9ERD7; Q9CUN8; D5MR34; A2AQ07; Q3U9U3; Q9CRT0; Q9DCR1; P99024; P68372; Q99J49; Q9CWF2; A0A5S6QE49; Q3UMM1	1	3	0.7361	0	1	1	420.234	1258.69	1258.69	-1.14	-0.00048	HCD (High Energy Collision Dissociation)	MS2	0.838571	2.801	31.6504	10076	OFL003164-TTL7-a1A-b2A-tubulin.raw	F7	2.88
		FALSE	High	Sequest HT (A2)	Unambiguous	FPGQLNADLRK		3	18	Q7TMM9; Q9D6F9; A0A5S6QE49	Q7TMM9; A0A5S6QB43; Q9D6F9; Q9CVR0; A0A5S6R593; Q9ERD7; Q9CUN8; D5MR34; A2AQ07; Q3U9U3; Q9CRT0; Q9DCR1; P99024; P68372; Q99J49; Q9CWF2; A0A5S6QE49; Q3UMM1	1	3	0.7333	0	1	1	420.235	1258.69	1258.69	0.02	1e-05	HCD (High Energy Collision Dissociation)	MS2	12.261	18.463	32.6658	10494	OFL003164-TTL7-a1A-b2A-tubulin.raw	F7	2.85
		FALSE	High	Sequest HT (A2)	Unambiguous	FPGQLNADLRK		3	18	Q7TMM9; Q9D6F9; A0A5S6QE49	Q7TMM9; A0A5S6QB43; Q9D6F9; Q9CVR0; A0A5S6R593; Q9ERD7; Q9CUN8; D5MR34; A2AQ07; Q3U9U3; Q9CRT0; Q9DCR1; P99024; P68372; Q99J49; Q9CWF2; A0A5S6QE49; Q3UMM1	1	3	0.6679	0	1	1	420.235	1258.69	1258.69	-0.77	-0.00032	HCD (High Energy Collision Dissociation)	MS2	0.17427	2.799	31.1474	9907	OFL003164-TTL7-a1A-b2A-tubulin.raw	F7	2.71
		FALSE	High	Sequest HT (A2)	Unambiguous	FPGQLNADLRK		3	18	Q7TMM9; Q9D6F9; A0A5S6QE49	Q7TMM9; A0A5S6QB43; Q9D6F9; Q9CVR0; A0A5S6R593; Q9ERD7; Q9CUN8; D5MR34; A2AQ07; Q3U9U3; Q9CRT0; Q9DCR1; P99024; P68372; Q99J49; Q9CWF2; A0A5S6QE49; Q3UMM1	1	3	0.7343	0	1	1	420.234	1258.69	1258.69	-1.36	-0.00057	HCD (High Energy Collision Dissociation)	MS2	45.3588	50	33.7353	10882	OFL003164-TTL7-a1A-b2A-tubulin.raw	F7	2.71
		FALSE	High	Sequest HT (A2)	Unambiguous	FPGQLNADLRK		3	18	Q7TMM9; Q9D6F9; A0A5S6QE49	Q7TMM9; A0A5S6QB43; Q9D6F9; Q9CVR0; A0A5S6R593; Q9ERD7; Q9CUN8; D5MR34; A2AQ07; Q3U9U3; Q9CRT0; Q9DCR1; P99024; P68372; Q99J49; Q9CWF2; A0A5S6QE49; Q3UMM1	1	2	0.6729	0	1	1	629.848	1258.69	1258.69	-0.43	-0.00027	HCD (High Energy Collision Dissociation)	MS2	0.270507	22.127	32.2482	10308	OFL003164-TTL7-a1A-b2A-tubulin.raw	F7	2.66
		FALSE	High	Sequest HT (A2)	Unambiguous	FPGQLNADLRK		3	18	Q7TMM9; Q9D6F9; A0A5S6QE49	Q7TMM9; A0A5S6QB43; Q9D6F9; Q9CVR0; A0A5S6R593; Q9ERD7; Q9CUN8; D5MR34; A2AQ07; Q3U9U3; Q9CRT0; Q9DCR1; P99024; P68372; Q99J49; Q9CWF2; A0A5S6QE49; Q3UMM1	1	2	0.6947	0	1	1	629.848	1258.69	1258.69	-0.52	-0.00033	HCD (High Energy Collision Dissociation)	MS2	0.326031	6.851	31.7447	10107	OFL003164-TTL7-a1A-b2A-tubulin.raw	F7	2.62
		FALSE	High	Sequest HT (A2)	Unambiguous	FPGQLNADLRK		3	18	Q7TMM9; Q9D6F9; A0A5S6QE49	Q7TMM9; A0A5S6QB43; Q9D6F9; Q9CVR0; A0A5S6R593; Q9ERD7; Q9CUN8; D5MR34; A2AQ07; Q3U9U3; Q9CRT0; Q9DCR1; P99024; P68372; Q99J49; Q9CWF2; A0A5S6QE49; Q3UMM1	1	2	0.6992	0	1	1	629.849	1258.69	1258.69	-0.04	-3e-05	HCD (High Energy Collision Dissociation)	MS2	31.4629	50	33.2567	10766	OFL003164-TTL7-a1A-b2A-tubulin.raw	F7	2.56
		FALSE	High	Sequest HT (A2)	Unambiguous	FPGQLNADLRK		3	18	Q7TMM9; Q9D6F9; A0A5S6QE49	Q7TMM9; A0A5S6QB43; Q9D6F9; Q9CVR0; A0A5S6R593; Q9ERD7; Q9CUN8; D5MR34; A2AQ07; Q3U9U3; Q9CRT0; Q9DCR1; P99024; P68372; Q99J49; Q9CWF2; A0A5S6QE49; Q3UMM1	1	2	0.5934	0	1	1	629.848	1258.69	1258.69	-0.81	-0.00051	HCD (High Energy Collision Dissociation)	MS2	22.7245	7.998	30.7368	9785	OFL003164-TTL7-a1A-b2A-tubulin.raw	F7	2.41
		FALSE	High	Sequest HT (A2)	Unambiguous	FPGQLNADLRK		3	18	Q7TMM9; Q9D6F9; A0A5S6QE49	Q7TMM9; A0A5S6QB43; Q9D6F9; Q9CVR0; A0A5S6R593; Q9ERD7; Q9CUN8; D5MR34; A2AQ07; Q3U9U3; Q9CRT0; Q9DCR1; P99024; P68372; Q99J49; Q9CWF2; A0A5S6QE49; Q3UMM1	1	2	0.6398	0	1	1	629.849	1258.69	1258.69	0.35	0.00022	HCD (High Energy Collision Dissociation)	MS2	7.2633	50	32.7543	10534	OFL003164-TTL7-a1A-b2A-tubulin.raw	F7	2.36
	FALSE	High	FWEVISDEHGIDPTGSYHGDSDLQLER		1	2	13	Q7TMM9	0	3102.41	High	6.99
		Checked	Confidence	Identifying Node	PSM Ambiguity	Annotated Sequence	Modifications	# Protein Groups	# Proteins	Master Protein Accessions	Protein Accessions	# Missed Cleavages	Charge	DeltaScore	DeltaCn	Rank	Search Engine Rank	m/z [Da]	MH+ [Da]	Theo. MH+ [Da]	DeltaM [ppm]	Deltam/z [Da]	Activation Type	MS Order	Isolation Interference [%]	Ion Inject Time [ms]	RT [min]	First Scan	Spectrum File	File ID	XCorr
		FALSE	High	Sequest HT (A2)	Unambiguous	FWEVISDEHGIDPTGSYHGDSDLQLER		1	2	Q7TMM9	Q7TMM9; Q9CWF2	0	4	0.309	0	1	1	776.358	3102.41	3102.41	0.31	0.00024	HCD (High Energy Collision Dissociation)	MS2	10.632	49.229	86.2068	34948	OFL003164-TTL7-a1A-b2A-tubulin.raw	F7	6.99
		FALSE	High	Sequest HT (A2)	Unambiguous	FWEVISDEHGIDPTGSYHGDSDLQLER		1	2	Q7TMM9	Q7TMM9; Q9CWF2	0	4	0.2907	0	1	1	776.358	3102.41	3102.41	0.99	0.00077	HCD (High Energy Collision Dissociation)	MS2	0	50	83.7639	33878	OFL003164-TTL7-a1A-b2A-tubulin.raw	F7	6.57
		FALSE	High	Sequest HT (A2)	Unambiguous	FWEVISDEHGIDPTGSYHGDSDLQLER		1	2	Q7TMM9	Q7TMM9; Q9CWF2	0	4	0.322	0	1	1	776.357	3102.41	3102.41	-0.28	-0.00022	HCD (High Energy Collision Dissociation)	MS2	0.339679	1.92	84.2695	34094	OFL003164-TTL7-a1A-b2A-tubulin.raw	F7	6.18
		FALSE	High	Sequest HT (A2)	Unambiguous	FWEVISDEHGIDPTGSYHGDSDLQLER		1	2	Q7TMM9	Q7TMM9; Q9CWF2	0	4	0.3283	0	1	1	776.358	3102.41	3102.41	1.42	0.0011	HCD (High Energy Collision Dissociation)	MS2	41.6915	50	85.6896	34696	OFL003164-TTL7-a1A-b2A-tubulin.raw	F7	5.94
		FALSE	High	Sequest HT (A2)	Unambiguous	FWEVISDEHGIDPTGSYHGDSDLQLER		1	2	Q7TMM9	Q7TMM9; Q9CWF2	0	4	0.335	0	1	1	776.358	3102.41	3102.41	0.65	0.0005	HCD (High Energy Collision Dissociation)	MS2	15.3355	28.118	84.774	34294	OFL003164-TTL7-a1A-b2A-tubulin.raw	F7	5.91
		FALSE	High	Sequest HT (A2)	Unambiguous	FWEVISDEHGIDPTGSYHGDSDLQLER		1	2	Q7TMM9	Q7TMM9; Q9CWF2	0	3	0.3095	0	1	1	1034.81	3102.41	3102.41	0.17	0.00018	HCD (High Energy Collision Dissociation)	MS2	0.130816	2.883	84.2217	34072	OFL003164-TTL7-a1A-b2A-tubulin.raw	F7	5.88
		FALSE	High	Sequest HT (A2)	Unambiguous	FWEVISDEHGIDPTGSYHGDSDLQLER		1	2	Q7TMM9	Q7TMM9; Q9CWF2	0	3	0.3729	0	1	1	1034.81	3102.41	3102.41	-0.19	-0.0002	HCD (High Energy Collision Dissociation)	MS2	0	47.226	84.7435	34286	OFL003164-TTL7-a1A-b2A-tubulin.raw	F7	5.31
		FALSE	High	Sequest HT (A2)	Unambiguous	FWEVISDEHGIDPTGSYHGDSDLQLER		1	2	Q7TMM9	Q7TMM9; Q9CWF2	0	3	0.3917	0	1	1	1034.81	3102.41	3102.41	1.08	0.00112	HCD (High Energy Collision Dissociation)	MS2	0	50	85.7675	34731	OFL003164-TTL7-a1A-b2A-tubulin.raw	F7	5.08
		FALSE	High	Sequest HT (A2)	Unambiguous	FWEVISDEHGIDPTGSYHGDSDLQLER		1	2	Q7TMM9	Q7TMM9; Q9CWF2	0	3	0.3648	0	1	1	1034.81	3102.41	3102.41	0.5	0.00052	HCD (High Energy Collision Dissociation)	MS2	0	50	85.2615	34471	OFL003164-TTL7-a1A-b2A-tubulin.raw	F7	4.55
		FALSE	High	Sequest HT (A2)	Unambiguous	FWEVISDEHGIDPTGSYHGDSDLQLER		1	2	Q7TMM9	Q7TMM9; Q9CWF2	0	3	0.5353	0	1	1	1034.81	3102.41	3102.41	0.49	0.0005	HCD (High Energy Collision Dissociation)	MS2	0	50	86.2817	34991	OFL003164-TTL7-a1A-b2A-tubulin.raw	F7	3.68
		FALSE	High	Sequest HT (A2)	Unambiguous	FWEVISDEHGIDPTGSYHGDSDLQLER		1	2	Q7TMM9	Q7TMM9; Q9CWF2	0	3	0.4419	0	1	1	1034.81	3102.4	3102.41	-1.23	-0.00127	HCD (High Energy Collision Dissociation)	MS2	0	50	83.721	33852	OFL003164-TTL7-a1A-b2A-tubulin.raw	F7	3.44
		FALSE	High	Sequest HT (A2)	Unambiguous	FWEVISDEHGIDPTGSYHGDSDLQLER		1	2	Q7TMM9	Q7TMM9; Q9CWF2	0	3	0.4818	0	1	1	1034.81	3102.41	3102.41	0.35	0.00037	HCD (High Energy Collision Dissociation)	MS2	0	50	87.3548	35521	OFL003164-TTL7-a1A-b2A-tubulin.raw	F7	3.03
		FALSE	High	Sequest HT (A2)	Unambiguous	FWEVISDEHGIDPTGSYHGDSDLQLER		1	2	Q7TMM9	Q7TMM9; Q9CWF2	0	3	0.5106	0	1	1	1034.81	3102.41	3102.41	1.78	0.00184	HCD (High Energy Collision Dissociation)	MS2	0	50	86.8148	35234	OFL003164-TTL7-a1A-b2A-tubulin.raw	F7	2.82
	FALSE	High	GHYTEGAELVDSVLDVVR		2	11	11	Q7TMM9; A0A5S6QE49	0	1958.98	High	5.32
		Checked	Confidence	Identifying Node	PSM Ambiguity	Annotated Sequence	Modifications	# Protein Groups	# Proteins	Master Protein Accessions	Protein Accessions	# Missed Cleavages	Charge	DeltaScore	DeltaCn	Rank	Search Engine Rank	m/z [Da]	MH+ [Da]	Theo. MH+ [Da]	DeltaM [ppm]	Deltam/z [Da]	Activation Type	MS Order	Isolation Interference [%]	Ion Inject Time [ms]	RT [min]	First Scan	Spectrum File	File ID	XCorr
		FALSE	High	Sequest HT (A2)	Unambiguous	GHYTEGAELVDSVLDVVR		2	11	Q7TMM9; A0A5S6QE49	Q7TMM9; Q9CVR0; Q9ERD7; G3UZR1; Q3U9U3; P99024; P68372; M7NQZ6; Q9CWF2; A0A5S6QE49; Q3UMM1	0	3	0.8477	0	1	1	653.665	1958.98	1958.98	-0.9	-0.00059	HCD (High Energy Collision Dissociation)	MS2	0	0.321	105.442	44729	OFL003164-TTL7-a1A-b2A-tubulin.raw	F7	5.32
		FALSE	High	Sequest HT (A2)	Unambiguous	GHYTEGAELVDSVLDVVR		2	11	Q7TMM9; A0A5S6QE49	Q7TMM9; Q9CVR0; Q9ERD7; G3UZR1; Q3U9U3; P99024; P68372; M7NQZ6; Q9CWF2; A0A5S6QE49; Q3UMM1	0	3	0.8491	0	1	1	653.665	1958.98	1958.98	-0.82	-0.00053	HCD (High Energy Collision Dissociation)	MS2	2.20768	33.011	105.975	45015	OFL003164-TTL7-a1A-b2A-tubulin.raw	F7	5.3
		FALSE	High	Sequest HT (A2)	Unambiguous	GHYTEGAELVDSVLDVVR		2	11	Q7TMM9; A0A5S6QE49	Q7TMM9; Q9CVR0; Q9ERD7; G3UZR1; Q3U9U3; P99024; P68372; M7NQZ6; Q9CWF2; A0A5S6QE49; Q3UMM1	0	2	0.8639	0	1	1	979.995	1958.98	1958.98	0.34	0.00033	HCD (High Energy Collision Dissociation)	MS2	0	50	106.032	45052	OFL003164-TTL7-a1A-b2A-tubulin.raw	F7	5.07
		FALSE	High	Sequest HT (A2)	Unambiguous	GHYTEGAELVDSVLDVVR		2	11	Q7TMM9; A0A5S6QE49	Q7TMM9; Q9CVR0; Q9ERD7; G3UZR1; Q3U9U3; P99024; P68372; M7NQZ6; Q9CWF2; A0A5S6QE49; Q3UMM1	0	2	0.8438	0	1	1	979.994	1958.98	1958.98	-0.09	-8e-05	HCD (High Energy Collision Dissociation)	MS2	0.696912	0.51	105.502	44757	OFL003164-TTL7-a1A-b2A-tubulin.raw	F7	4.8
		FALSE	High	Sequest HT (A2)	Unambiguous	GHYTEGAELVDSVLDVVR		2	11	Q7TMM9; A0A5S6QE49	Q7TMM9; Q9CVR0; Q9ERD7; G3UZR1; Q3U9U3; P99024; P68372; M7NQZ6; Q9CWF2; A0A5S6QE49; Q3UMM1	0	3	0.8017	0	1	1	653.666	1958.98	1958.98	0.83	0.00054	HCD (High Energy Collision Dissociation)	MS2	31.2169	50	107.318	45897	OFL003164-TTL7-a1A-b2A-tubulin.raw	F7	3.53
		FALSE	High	Sequest HT (A2)	Unambiguous	GHYTEGAELVDSVLDVVR		2	11	Q7TMM9; A0A5S6QE49	Q7TMM9; Q9CVR0; Q9ERD7; G3UZR1; Q3U9U3; P99024; P68372; M7NQZ6; Q9CWF2; A0A5S6QE49; Q3UMM1	0	3	0.8239	0	1	1	653.665	1958.98	1958.98	-0.08	-6e-05	HCD (High Energy Collision Dissociation)	MS2	13.156	50	106.627	45444	OFL003164-TTL7-a1A-b2A-tubulin.raw	F7	3.52
		FALSE	High	Sequest HT (A2)	Unambiguous	GHYTEGAELVDSVLDVVR		2	11	Q7TMM9; A0A5S6QE49	Q7TMM9; Q9CVR0; Q9ERD7; G3UZR1; Q3U9U3; P99024; P68372; M7NQZ6; Q9CWF2; A0A5S6QE49; Q3UMM1	0	3	0.8542	0	1	1	653.666	1958.98	1958.98	1.44	0.00094	HCD (High Energy Collision Dissociation)	MS2	27.657	50	104.935	44434	OFL003164-TTL7-a1A-b2A-tubulin.raw	F7	3.36
		FALSE	High	Sequest HT (A2)	Unambiguous	GHYTEGAELVDSVLDVVR		2	11	Q7TMM9; A0A5S6QE49	Q7TMM9; Q9CVR0; Q9ERD7; G3UZR1; Q3U9U3; P99024; P68372; M7NQZ6; Q9CWF2; A0A5S6QE49; Q3UMM1	0	3	0.8379	0	1	1	653.666	1958.98	1958.98	0.47	0.00031	HCD (High Energy Collision Dissociation)	MS2	20.2031	50	91.0172	37291	OFL003164-TTL7-a1A-b2A-tubulin.raw	F7	2.9
		FALSE	High	Sequest HT (A2)	Unambiguous	GHYTEGAELVDSVLDVVR		2	11	Q7TMM9; A0A5S6QE49	Q7TMM9; Q9CVR0; Q9ERD7; G3UZR1; Q3U9U3; P99024; P68372; M7NQZ6; Q9CWF2; A0A5S6QE49; Q3UMM1	0	2	0.8617	0	1	1	979.996	1958.98	1958.98	1.1	0.00108	HCD (High Energy Collision Dissociation)	MS2	0	50	76.5172	30317	OFL003164-TTL7-a1A-b2A-tubulin.raw	F7	2.82
		FALSE	High	Sequest HT (A2)	Unambiguous	GHYTEGAELVDSVLDVVR		2	11	Q7TMM9; A0A5S6QE49	Q7TMM9; Q9CVR0; Q9ERD7; G3UZR1; Q3U9U3; P99024; P68372; M7NQZ6; Q9CWF2; A0A5S6QE49; Q3UMM1	0	2	0.7273	0	1	1	979.995	1958.98	1958.98	0.55	0.00054	HCD (High Energy Collision Dissociation)	MS2	0	50	104.992	44468	OFL003164-TTL7-a1A-b2A-tubulin.raw	F7	2.31
		FALSE	High	Sequest HT (A2)	Unambiguous	GHYTEGAELVDSVLDVVR		2	11	Q7TMM9; A0A5S6QE49	Q7TMM9; Q9CVR0; Q9ERD7; G3UZR1; Q3U9U3; P99024; P68372; M7NQZ6; Q9CWF2; A0A5S6QE49; Q3UMM1	0	2	0.7358	0	1	1	979.995	1958.98	1958.98	0.14	0.00014	HCD (High Energy Collision Dissociation)	MS2	0	50	106.666	45472	OFL003164-TTL7-a1A-b2A-tubulin.raw	F7	2.12
	FALSE	High	GHYTEGAELVDSVLDVVRK		2	10	2	Q7TMM9; A0A5S6QE49	1	2087.08	High	6.11
		Checked	Confidence	Identifying Node	PSM Ambiguity	Annotated Sequence	Modifications	# Protein Groups	# Proteins	Master Protein Accessions	Protein Accessions	# Missed Cleavages	Charge	DeltaScore	DeltaCn	Rank	Search Engine Rank	m/z [Da]	MH+ [Da]	Theo. MH+ [Da]	DeltaM [ppm]	Deltam/z [Da]	Activation Type	MS Order	Isolation Interference [%]	Ion Inject Time [ms]	RT [min]	First Scan	Spectrum File	File ID	XCorr
		FALSE	High	Sequest HT (A2)	Unambiguous	GHYTEGAELVDSVLDVVRK		2	10	Q7TMM9; A0A5S6QE49	Q7TMM9; Q9CVR0; Q9ERD7; G3UZR1; Q3U9U3; P99024; P68372; Q9CWF2; A0A5S6QE49; Q3UMM1	1	3	0.9051	0	1	1	696.363	2087.07	2087.08	-1.76	-0.00122	HCD (High Energy Collision Dissociation)	MS2	0	50	101.046	42275	OFL003164-TTL7-a1A-b2A-tubulin.raw	F7	6.11
		FALSE	High	Sequest HT (A2)	Unambiguous	GHYTEGAELVDSVLDVVRK		2	10	Q7TMM9; A0A5S6QE49	Q7TMM9; Q9CVR0; Q9ERD7; G3UZR1; Q3U9U3; P99024; P68372; Q9CWF2; A0A5S6QE49; Q3UMM1	1	2	0.9091	0	1	1	1044.04	2087.08	2087.08	1.03	0.00107	HCD (High Energy Collision Dissociation)	MS2	27.6225	50	101.134	42323	OFL003164-TTL7-a1A-b2A-tubulin.raw	F7	4.18
FALSE	High	Master Protein	P68369	Tubulin alpha-1A chain OS=Mus musculus OX=10090 GN=Tuba1a PE=1 SV=1	0	79	31	236	2	1	451	50.1	5.06	808.83	31
	Checked	Confidence	Sequence	Modifications	# Protein Groups	# Proteins	# PSMs	Master Protein Accessions	# Missed Cleavages	Theo. MH+ [Da]	Confidence (by Search Engine): Sequest HT	XCorr (by Search Engine): Sequest HT
	FALSE	High	AFVHWYVGEGMEEGEFSEAR		6	24	5	Q5FW91; P68369; M7NKU9; B9DGT7; Q52L87; A0A0A0MQA5	0	2330.02	High	5.58
		Checked	Confidence	Identifying Node	PSM Ambiguity	Annotated Sequence	Modifications	# Protein Groups	# Proteins	Master Protein Accessions	Protein Accessions	# Missed Cleavages	Charge	DeltaScore	DeltaCn	Rank	Search Engine Rank	m/z [Da]	MH+ [Da]	Theo. MH+ [Da]	DeltaM [ppm]	Deltam/z [Da]	Activation Type	MS Order	Isolation Interference [%]	Ion Inject Time [ms]	RT [min]	First Scan	Spectrum File	File ID	XCorr
		FALSE	High	Sequest HT (A2)	Unambiguous	AFVHWYVGEGMEEGEFSEAR		6	24	Q5FW91; P68369; M7NKU9; B9DGT7; Q52L87; A0A0A0MQA5	Q5FW91; Q3TIZ0; Q944I2; Q9JJZ2; A0A5S6QIR1; Q99KA2; A0A654EL16; A0A178UGA1; P68369; P11139; M7NKU9; Q9NY65; A0A178UXP7; B9DHQ0; B9DGT7; Q9D9Y2; P05213; P08537; Q15670; Q0WLQ5; A0A5S6Q8M8; Q52L87; A0A0A0MQA5; P68368	0	3	0.862	0	1	1	777.344	2330.02	2330.02	0.19	0.00014	HCD (High Energy Collision Dissociation)	MS2	5.73553	18.29	84.8558	34317	OFL003164-TTL7-a1A-b2A-tubulin.raw	F7	5.58
		FALSE	High	Sequest HT (A2)	Unambiguous	AFVHWYVGEGMEEGEFSEAR		6	24	Q5FW91; P68369; M7NKU9; B9DGT7; Q52L87; A0A0A0MQA5	Q5FW91; Q3TIZ0; Q944I2; Q9JJZ2; A0A5S6QIR1; Q99KA2; A0A654EL16; A0A178UGA1; P68369; P11139; M7NKU9; Q9NY65; A0A178UXP7; B9DHQ0; B9DGT7; Q9D9Y2; P05213; P08537; Q15670; Q0WLQ5; A0A5S6Q8M8; Q52L87; A0A0A0MQA5; P68368	0	3	0.8693	0	1	1	777.345	2330.02	2330.02	0.8	0.00062	HCD (High Energy Collision Dissociation)	MS2	0.721866	4.102	85.37	34523	OFL003164-TTL7-a1A-b2A-tubulin.raw	F7	5.28
		FALSE	High	Sequest HT (A2)	Unambiguous	AFVHWYVGEGMEEGEFSEAR		6	24	Q5FW91; P68369; M7NKU9; B9DGT7; Q52L87; A0A0A0MQA5	Q5FW91; Q3TIZ0; Q944I2; Q9JJZ2; A0A5S6QIR1; Q99KA2; A0A654EL16; A0A178UGA1; P68369; P11139; M7NKU9; Q9NY65; A0A178UXP7; B9DHQ0; B9DGT7; Q9D9Y2; P05213; P08537; Q15670; Q0WLQ5; A0A5S6Q8M8; Q52L87; A0A0A0MQA5; P68368	0	2	0.847	0	1	1	1165.51	2330.02	2330.02	-0.13	-0.00016	HCD (High Energy Collision Dissociation)	MS2	0	43.187	85.33	34502	OFL003164-TTL7-a1A-b2A-tubulin.raw	F7	4.64
		FALSE	High	Sequest HT (A2)	Unambiguous	AFVHWYVGEGMEEGEFSEAR		6	24	Q5FW91; P68369; M7NKU9; B9DGT7; Q52L87; A0A0A0MQA5	Q5FW91; Q3TIZ0; Q944I2; Q9JJZ2; A0A5S6QIR1; Q99KA2; A0A654EL16; A0A178UGA1; P68369; P11139; M7NKU9; Q9NY65; A0A178UXP7; B9DHQ0; B9DGT7; Q9D9Y2; P05213; P08537; Q15670; Q0WLQ5; A0A5S6Q8M8; Q52L87; A0A0A0MQA5; P68368	0	2	0.8273	0	1	1	1165.52	2330.03	2330.02	3.44	0.00401	HCD (High Energy Collision Dissociation)	MS2	57.5677	50	84.8286	34308	OFL003164-TTL7-a1A-b2A-tubulin.raw	F7	4.11
		FALSE	High	Sequest HT (A2)	Unambiguous	AFVHWYVGEGMEEGEFSEAR		6	24	Q5FW91; P68369; M7NKU9; B9DGT7; Q52L87; A0A0A0MQA5	Q5FW91; Q3TIZ0; Q944I2; Q9JJZ2; A0A5S6QIR1; Q99KA2; A0A654EL16; A0A178UGA1; P68369; P11139; M7NKU9; Q9NY65; A0A178UXP7; B9DHQ0; B9DGT7; Q9D9Y2; P05213; P08537; Q15670; Q0WLQ5; A0A5S6Q8M8; Q52L87; A0A0A0MQA5; P68368	0	2	0.8744	0	1	1	1165.51	2330.02	2330.02	0.07	8e-05	HCD (High Energy Collision Dissociation)	MS2	0	50	85.8407	34760	OFL003164-TTL7-a1A-b2A-tubulin.raw	F7	1.99
	FALSE	High	NLDIERPTYTNLNR		4	15	18	Q5FW91; P68369; Q52L87; A0A0A0MQA5	0	1718.88	High	4.09
		Checked	Confidence	Identifying Node	PSM Ambiguity	Annotated Sequence	Modifications	# Protein Groups	# Proteins	Master Protein Accessions	Protein Accessions	# Missed Cleavages	Charge	DeltaScore	DeltaCn	Rank	Search Engine Rank	m/z [Da]	MH+ [Da]	Theo. MH+ [Da]	DeltaM [ppm]	Deltam/z [Da]	Activation Type	MS Order	Isolation Interference [%]	Ion Inject Time [ms]	RT [min]	First Scan	Spectrum File	File ID	XCorr
		FALSE	High	Sequest HT (A2)	Unambiguous	NLDIERPTYTNLNR		4	15	Q5FW91; P68369; Q52L87; A0A0A0MQA5	Q5FW91; Q3TIZ0; Q9JJZ2; A0A5S6QIR1; Q99KA2; A0A2R8VHF3; P68369; Q9NY65; Q9D9Y2; P05213; P08537; A0A5S6Q8M8; Q52L87; A0A0A0MQA5; P68368	0	3	0.7139	0	1	1	573.632	1718.88	1718.88	0.11	7e-05	HCD (High Energy Collision Dissociation)	MS2	0.366807	11.799	39.32	13297	OFL003164-TTL7-a1A-b2A-tubulin.raw	F7	4.09
		FALSE	High	Sequest HT (A2)	Unambiguous	NLDIERPTYTNLNR		4	15	Q5FW91; P68369; Q52L87; A0A0A0MQA5	Q5FW91; Q3TIZ0; Q9JJZ2; A0A5S6QIR1; Q99KA2; A0A2R8VHF3; P68369; Q9NY65; Q9D9Y2; P05213; P08537; A0A5S6Q8M8; Q52L87; A0A0A0MQA5; P68368	0	3	0.7157	0	1	1	573.632	1718.88	1718.88	0	0	HCD (High Energy Collision Dissociation)	MS2	0.126335	0.429	38.8174	13123	OFL003164-TTL7-a1A-b2A-tubulin.raw	F7	3.94
		FALSE	High	Sequest HT (A2)	Unambiguous	NLDIERPTYTNLNR		4	15	Q5FW91; P68369; Q52L87; A0A0A0MQA5	Q5FW91; Q3TIZ0; Q9JJZ2; A0A5S6QIR1; Q99KA2; A0A2R8VHF3; P68369; Q9NY65; Q9D9Y2; P05213; P08537; A0A5S6Q8M8; Q52L87; A0A0A0MQA5; P68368	0	3	0.6813	0	1	1	573.632	1718.88	1718.88	0.44	0.00025	HCD (High Energy Collision Dissociation)	MS2	2.40248	34.169	39.8238	13520	OFL003164-TTL7-a1A-b2A-tubulin.raw	F7	3.86
		FALSE	High	Sequest HT (A2)	Unambiguous	NLDIERPTYTNLNR		4	15	Q5FW91; P68369; Q52L87; A0A0A0MQA5	Q5FW91; Q3TIZ0; Q9JJZ2; A0A5S6QIR1; Q99KA2; A0A2R8VHF3; P68369; Q9NY65; Q9D9Y2; P05213; P08537; A0A5S6Q8M8; Q52L87; A0A0A0MQA5; P68368	0	2	0.7193	0	1	1	859.945	1718.88	1718.88	-0.17	-0.00014	HCD (High Energy Collision Dissociation)	MS2	0	0.988	38.8357	13127	OFL003164-TTL7-a1A-b2A-tubulin.raw	F7	3.67
		FALSE	High	Sequest HT (A2)	Unambiguous	NLDIERPTYTNLNR		4	15	Q5FW91; P68369; Q52L87; A0A0A0MQA5	Q5FW91; Q3TIZ0; Q9JJZ2; A0A5S6QIR1; Q99KA2; A0A2R8VHF3; P68369; Q9NY65; Q9D9Y2; P05213; P08537; A0A5S6Q8M8; Q52L87; A0A0A0MQA5; P68368	0	2	0.7166	0	1	1	859.945	1718.88	1718.88	0.21	0.00018	HCD (High Energy Collision Dissociation)	MS2	59.1397	50	40.8489	13945	OFL003164-TTL7-a1A-b2A-tubulin.raw	F7	3.67
		FALSE	High	Sequest HT (A2)	Unambiguous	NLDIERPTYTNLNR		4	15	Q5FW91; P68369; Q52L87; A0A0A0MQA5	Q5FW91; Q3TIZ0; Q9JJZ2; A0A5S6QIR1; Q99KA2; A0A2R8VHF3; P68369; Q9NY65; Q9D9Y2; P05213; P08537; A0A5S6Q8M8; Q52L87; A0A0A0MQA5; P68368	0	2	0.7418	0	1	1	859.946	1718.88	1718.88	1.55	0.00133	HCD (High Energy Collision Dissociation)	MS2	0	50	39.8395	13527	OFL003164-TTL7-a1A-b2A-tubulin.raw	F7	3.64
		FALSE	High	Sequest HT (A2)	Unambiguous	NLDIERPTYTNLNR		4	15	Q5FW91; P68369; Q52L87; A0A0A0MQA5	Q5FW91; Q3TIZ0; Q9JJZ2; A0A5S6QIR1; Q99KA2; A0A2R8VHF3; P68369; Q9NY65; Q9D9Y2; P05213; P08537; A0A5S6Q8M8; Q52L87; A0A0A0MQA5; P68368	0	2	0.697	0	1	1	859.945	1718.88	1718.88	-0.02	-2e-05	HCD (High Energy Collision Dissociation)	MS2	0	30.006	39.3376	13305	OFL003164-TTL7-a1A-b2A-tubulin.raw	F7	3.63
		FALSE	High	Sequest HT (A2)	Unambiguous	NLDIERPTYTNLNR		4	15	Q5FW91; P68369; Q52L87; A0A0A0MQA5	Q5FW91; Q3TIZ0; Q9JJZ2; A0A5S6QIR1; Q99KA2; A0A2R8VHF3; P68369; Q9NY65; Q9D9Y2; P05213; P08537; A0A5S6Q8M8; Q52L87; A0A0A0MQA5; P68368	0	3	0.6781	0	1	1	573.632	1718.88	1718.88	-0.64	-0.00037	HCD (High Energy Collision Dissociation)	MS2	37.9088	50	38.3151	12983	OFL003164-TTL7-a1A-b2A-tubulin.raw	F7	3.51
		FALSE	High	Sequest HT (A2)	Unambiguous	NLDIERPTYTNLNR		4	15	Q5FW91; P68369; Q52L87; A0A0A0MQA5	Q5FW91; Q3TIZ0; Q9JJZ2; A0A5S6QIR1; Q99KA2; A0A2R8VHF3; P68369; Q9NY65; Q9D9Y2; P05213; P08537; A0A5S6Q8M8; Q52L87; A0A0A0MQA5; P68368	0	3	0.6945	0	1	1	573.631	1718.88	1718.88	-1.26	-0.00072	HCD (High Energy Collision Dissociation)	MS2	0	50	40.8419	13942	OFL003164-TTL7-a1A-b2A-tubulin.raw	F7	3.47
		FALSE	High	Sequest HT (A2)	Unambiguous	NLDIERPTYTNLNR		4	15	Q5FW91; P68369; Q52L87; A0A0A0MQA5	Q5FW91; Q3TIZ0; Q9JJZ2; A0A5S6QIR1; Q99KA2; A0A2R8VHF3; P68369; Q9NY65; Q9D9Y2; P05213; P08537; A0A5S6Q8M8; Q52L87; A0A0A0MQA5; P68368	0	3	0.6537	0	1	1	573.632	1718.88	1718.88	0.44	0.00025	HCD (High Energy Collision Dissociation)	MS2	2.15398	50	40.3403	13739	OFL003164-TTL7-a1A-b2A-tubulin.raw	F7	3.35
		FALSE	High	Sequest HT (A2)	Unambiguous	NLDIERPTYTNLNR		4	15	Q5FW91; P68369; Q52L87; A0A0A0MQA5	Q5FW91; Q3TIZ0; Q9JJZ2; A0A5S6QIR1; Q99KA2; A0A2R8VHF3; P68369; Q9NY65; Q9D9Y2; P05213; P08537; A0A5S6Q8M8; Q52L87; A0A0A0MQA5; P68368	0	2	0.681	0	1	1	859.945	1718.88	1718.88	0.63	0.00054	HCD (High Energy Collision Dissociation)	MS2	2.62984	50	40.3466	13741	OFL003164-TTL7-a1A-b2A-tubulin.raw	F7	3.26
		FALSE	High	Sequest HT (A2)	Unambiguous	NLDIERPTYTNLNR		4	15	Q5FW91; P68369; Q52L87; A0A0A0MQA5	Q5FW91; Q3TIZ0; Q9JJZ2; A0A5S6QIR1; Q99KA2; A0A2R8VHF3; P68369; Q9NY65; Q9D9Y2; P05213; P08537; A0A5S6Q8M8; Q52L87; A0A0A0MQA5; P68368	0	3	0.6827	0	1	1	573.632	1718.88	1718.88	-0.18	-0.00011	HCD (High Energy Collision Dissociation)	MS2	40.4187	50	41.916	14268	OFL003164-TTL7-a1A-b2A-tubulin.raw	F7	3.12
		FALSE	High	Sequest HT (A2)	Unambiguous	NLDIERPTYTNLNR		4	15	Q5FW91; P68369; Q52L87; A0A0A0MQA5	Q5FW91; Q3TIZ0; Q9JJZ2; A0A5S6QIR1; Q99KA2; A0A2R8VHF3; P68369; Q9NY65; Q9D9Y2; P05213; P08537; A0A5S6Q8M8; Q52L87; A0A0A0MQA5; P68368	0	3	0.6373	0	1	1	573.632	1718.88	1718.88	-0.29	-0.00017	HCD (High Energy Collision Dissociation)	MS2	76.5593	50	41.3492	14103	OFL003164-TTL7-a1A-b2A-tubulin.raw	F7	2.95
		FALSE	High	Sequest HT (A2)	Unambiguous	NLDIERPTYTNLNR		4	15	Q5FW91; P68369; Q52L87; A0A0A0MQA5	Q5FW91; Q3TIZ0; Q9JJZ2; A0A5S6QIR1; Q99KA2; A0A2R8VHF3; P68369; Q9NY65; Q9D9Y2; P05213; P08537; A0A5S6Q8M8; Q52L87; A0A0A0MQA5; P68368	0	2	0.7456	0	1	1	859.945	1718.88	1718.88	-0.03	-2e-05	HCD (High Energy Collision Dissociation)	MS2	0	50	38.3355	12990	OFL003164-TTL7-a1A-b2A-tubulin.raw	F7	2.83
		FALSE	High	Sequest HT (A2)	Unambiguous	NLDIERPTYTNLNR		4	15	Q5FW91; P68369; Q52L87; A0A0A0MQA5	Q5FW91; Q3TIZ0; Q9JJZ2; A0A5S6QIR1; Q99KA2; A0A2R8VHF3; P68369; Q9NY65; Q9D9Y2; P05213; P08537; A0A5S6Q8M8; Q52L87; A0A0A0MQA5; P68368	0	3	0.6222	0	1	1	573.632	1718.88	1718.88	-0.39	-0.00022	HCD (High Energy Collision Dissociation)	MS2	26.1633	50	42.5839	14547	OFL003164-TTL7-a1A-b2A-tubulin.raw	F7	2.7
		FALSE	High	Sequest HT (A2)	Unambiguous	NLDIERPTYTNLNR		4	15	Q5FW91; P68369; Q52L87; A0A0A0MQA5	Q5FW91; Q3TIZ0; Q9JJZ2; A0A5S6QIR1; Q99KA2; A0A2R8VHF3; P68369; Q9NY65; Q9D9Y2; P05213; P08537; A0A5S6Q8M8; Q52L87; A0A0A0MQA5; P68368	0	2	0.6588	0	1	1	859.944	1718.88	1718.88	-0.43	-0.00037	HCD (High Energy Collision Dissociation)	MS2	0	50	41.3563	14106	OFL003164-TTL7-a1A-b2A-tubulin.raw	F7	2.55
		FALSE	High	Sequest HT (A2)	Unambiguous	NLDIERPTYTNLNR		4	15	Q5FW91; P68369; Q52L87; A0A0A0MQA5	Q5FW91; Q3TIZ0; Q9JJZ2; A0A5S6QIR1; Q99KA2; A0A2R8VHF3; P68369; Q9NY65; Q9D9Y2; P05213; P08537; A0A5S6Q8M8; Q52L87; A0A0A0MQA5; P68368	0	2	0.7672	0	1	1	859.946	1718.88	1718.88	1.21	0.00104	HCD (High Energy Collision Dissociation)	MS2	27.5364	50	42.607	14557	OFL003164-TTL7-a1A-b2A-tubulin.raw	F7	2.32
		FALSE	High	Sequest HT (A2)	Unambiguous	NLDIERPTYTNLNR		4	15	Q5FW91; P68369; Q52L87; A0A0A0MQA5	Q5FW91; Q3TIZ0; Q9JJZ2; A0A5S6QIR1; Q99KA2; A0A2R8VHF3; P68369; Q9NY65; Q9D9Y2; P05213; P08537; A0A5S6Q8M8; Q52L87; A0A0A0MQA5; P68368	0	2	0.7409	0	1	1	859.946	1718.88	1718.88	1.43	0.00123	HCD (High Energy Collision Dissociation)	MS2	0	50	42.6692	14580	OFL003164-TTL7-a1A-b2A-tubulin.raw	F7	2.2
	FALSE	High	LSVDYGK		7	20	3	Q5FW91; P68369; M7NKU9; B9DGT7; Q52L87; A0A0A0MQA5; A0A5S6QQ85	0	781.409	High	2.1
		Checked	Confidence	Identifying Node	PSM Ambiguity	Annotated Sequence	Modifications	# Protein Groups	# Proteins	Master Protein Accessions	Protein Accessions	# Missed Cleavages	Charge	DeltaScore	DeltaCn	Rank	Search Engine Rank	m/z [Da]	MH+ [Da]	Theo. MH+ [Da]	DeltaM [ppm]	Deltam/z [Da]	Activation Type	MS Order	Isolation Interference [%]	Ion Inject Time [ms]	RT [min]	First Scan	Spectrum File	File ID	XCorr
		FALSE	High	Sequest HT (A2)	Unambiguous	LSVDYGK		7	20	Q5FW91; P68369; M7NKU9; B9DGT7; Q52L87; A0A0A0MQA5; A0A5S6QQ85	Q5FW91; Q3TIZ0; Q944I2; A0A5S6QIR1; Q99KA2; A0A2R8VHF3; A0A178UGA1; P68369; M7NKU9; A0A178UXP7; B9DFF8; B9DHQ0; B9DGT7; P05213; P08537; A0A5S6Q8M8; Q52L87; A0A0A0MQA5; A0A5S6QQ85; P68368	0	2	0.781	0	1	1	391.208	781.409	781.409	-0.19	-7e-05	HCD (High Energy Collision Dissociation)	MS2	11.1456	50	20.9298	5250	OFL003164-TTL7-a1A-b2A-tubulin.raw	F7	2.1
		FALSE	High	Sequest HT (A2)	Unambiguous	LSVDYGK		7	20	Q5FW91; P68369; M7NKU9; B9DGT7; Q52L87; A0A0A0MQA5; A0A5S6QQ85	Q5FW91; Q3TIZ0; Q944I2; A0A5S6QIR1; Q99KA2; A0A2R8VHF3; A0A178UGA1; P68369; M7NKU9; A0A178UXP7; B9DFF8; B9DHQ0; B9DGT7; P05213; P08537; A0A5S6Q8M8; Q52L87; A0A0A0MQA5; A0A5S6QQ85; P68368	0	2	0.7612	0	1	1	391.208	781.409	781.409	-0.65	-0.00025	HCD (High Energy Collision Dissociation)	MS2	0	0.365	21.4323	5524	OFL003164-TTL7-a1A-b2A-tubulin.raw	F7	2.01
		FALSE	High	Sequest HT (A2)	Unambiguous	LSVDYGK		7	20	Q5FW91; P68369; M7NKU9; B9DGT7; Q52L87; A0A0A0MQA5; A0A5S6QQ85	Q5FW91; Q3TIZ0; Q944I2; A0A5S6QIR1; Q99KA2; A0A2R8VHF3; A0A178UGA1; P68369; M7NKU9; A0A178UXP7; B9DFF8; B9DHQ0; B9DGT7; P05213; P08537; A0A5S6Q8M8; Q52L87; A0A0A0MQA5; A0A5S6QQ85; P68368	0	2	0.799	0	1	1	391.208	781.409	781.409	-0.03	-1e-05	HCD (High Energy Collision Dissociation)	MS2	0	50	21.9409	5776	OFL003164-TTL7-a1A-b2A-tubulin.raw	F7	1.94
	FALSE	High	LIGQIVSSITASLR		3	6	15	Q5FW91; P68369; A0A5S6QQ85	0	1457.87	High	3.72
		Checked	Confidence	Identifying Node	PSM Ambiguity	Annotated Sequence	Modifications	# Protein Groups	# Proteins	Master Protein Accessions	Protein Accessions	# Missed Cleavages	Charge	DeltaScore	DeltaCn	Rank	Search Engine Rank	m/z [Da]	MH+ [Da]	Theo. MH+ [Da]	DeltaM [ppm]	Deltam/z [Da]	Activation Type	MS Order	Isolation Interference [%]	Ion Inject Time [ms]	RT [min]	First Scan	Spectrum File	File ID	XCorr
		FALSE	High	Sequest HT (A2)	Unambiguous	LIGQIVSSITASLR		3	6	Q5FW91; P68369; A0A5S6QQ85	Q5FW91; A0A5S6QIR1; P68369; Q9D9Y2; A0A5S6Q8M8; A0A5S6QQ85	0	2	0.3038	0	1	1	729.438	1457.87	1457.87	-0.6	-0.00044	HCD (High Energy Collision Dissociation)	MS2	55.6012	50	101.099	42303	OFL003164-TTL7-a1A-b2A-tubulin.raw	F7	3.72
		FALSE	High	Sequest HT (A2)	Unambiguous	LIGQIVSSITASLR		3	6	Q5FW91; P68369; A0A5S6QQ85	Q5FW91; A0A5S6QIR1; P68369; Q9D9Y2; A0A5S6Q8M8; A0A5S6QQ85	0	3	0.1667	0	1	1	486.628	1457.87	1457.87	-0.36	-0.00017	HCD (High Energy Collision Dissociation)	MS2	0	5.691	110.643	47910	OFL003164-TTL7-a1A-b2A-tubulin.raw	F7	3.66
		FALSE	High	Sequest HT (A2)	Unambiguous	LIGQIVSSITASLR		3	6	Q5FW91; P68369; A0A5S6QQ85	Q5FW91; A0A5S6QIR1; P68369; Q9D9Y2; A0A5S6Q8M8; A0A5S6QQ85	0	2	0.2885	0	1	1	729.438	1457.87	1457.87	-0.09	-7e-05	HCD (High Energy Collision Dissociation)	MS2	0	1.137	110.597	47887	OFL003164-TTL7-a1A-b2A-tubulin.raw	F7	3.64
		FALSE	High	Sequest HT (A2)	Unambiguous	LIGQIVSSITASLR		3	6	Q5FW91; P68369; A0A5S6QQ85	Q5FW91; A0A5S6QIR1; P68369; Q9D9Y2; A0A5S6Q8M8; A0A5S6QQ85	0	2	0.2983	0	1	1	729.439	1457.87	1457.87	0.88	0.00064	HCD (High Energy Collision Dissociation)	MS2	11.482	50	111.649	48539	OFL003164-TTL7-a1A-b2A-tubulin.raw	F7	3.52
		FALSE	High	Sequest HT (A2)	Unambiguous	LIGQIVSSITASLR		3	6	Q5FW91; P68369; A0A5S6QQ85	Q5FW91; A0A5S6QIR1; P68369; Q9D9Y2; A0A5S6Q8M8; A0A5S6QQ85	0	2	0.3072	0	1	1	729.438	1457.87	1457.87	0.65	0.00048	HCD (High Energy Collision Dissociation)	MS2	14.2589	50	100.218	41809	OFL003164-TTL7-a1A-b2A-tubulin.raw	F7	3.45
		FALSE	High	Sequest HT (A2)	Unambiguous	LIGQIVSSITASLR		3	6	Q5FW91; P68369; A0A5S6QQ85	Q5FW91; A0A5S6QIR1; P68369; Q9D9Y2; A0A5S6Q8M8; A0A5S6QQ85	0	2	0.3227	0	1	1	729.437	1457.87	1457.87	-0.78	-0.00057	HCD (High Energy Collision Dissociation)	MS2	0.414663	5.538	111.138	48209	OFL003164-TTL7-a1A-b2A-tubulin.raw	F7	3.44
		FALSE	High	Sequest HT (A2)	Unambiguous	LIGQIVSSITASLR		3	6	Q5FW91; P68369; A0A5S6QQ85	Q5FW91; A0A5S6QIR1; P68369; Q9D9Y2; A0A5S6Q8M8; A0A5S6QQ85	0	2	0.3109	0	1	1	729.438	1457.87	1457.87	0.28	0.00021	HCD (High Energy Collision Dissociation)	MS2	8.86079	50	112.171	48864	OFL003164-TTL7-a1A-b2A-tubulin.raw	F7	3.41
		FALSE	High	Sequest HT (A2)	Unambiguous	LIGQIVSSITASLR		3	6	Q5FW91; P68369; A0A5S6QQ85	Q5FW91; A0A5S6QIR1; P68369; Q9D9Y2; A0A5S6Q8M8; A0A5S6QQ85	0	3	0.1976	0	1	1	486.627	1457.87	1457.87	-0.75	-0.00036	HCD (High Energy Collision Dissociation)	MS2	0.726338	50	111.149	48215	OFL003164-TTL7-a1A-b2A-tubulin.raw	F7	3.34
		FALSE	High	Sequest HT (A2)	Unambiguous	LIGQIVSSITASLR		3	6	Q5FW91; P68369; A0A5S6QQ85	Q5FW91; A0A5S6QIR1; P68369; Q9D9Y2; A0A5S6Q8M8; A0A5S6QQ85	0	2	0.2988	0	1	1	729.438	1457.87	1457.87	0.62	0.00045	HCD (High Energy Collision Dissociation)	MS2	3.412	50	119.916	52678	OFL003164-TTL7-a1A-b2A-tubulin.raw	F7	3.28
		FALSE	High	Sequest HT (A2)	Unambiguous	LIGQIVSSITASLR		3	6	Q5FW91; P68369; A0A5S6QQ85	Q5FW91; A0A5S6QIR1; P68369; Q9D9Y2; A0A5S6Q8M8; A0A5S6QQ85	0	2	0.2605	0	1	1	729.438	1457.87	1457.87	0.59	0.00043	HCD (High Energy Collision Dissociation)	MS2	4.07213	50	110.083	47600	OFL003164-TTL7-a1A-b2A-tubulin.raw	F7	3.11
		FALSE	High	Sequest HT (A2)	Unambiguous	LIGQIVSSITASLR		3	6	Q5FW91; P68369; A0A5S6QQ85	Q5FW91; A0A5S6QIR1; P68369; Q9D9Y2; A0A5S6Q8M8; A0A5S6QQ85	0	2	0.2697	0	1	1	729.438	1457.87	1457.87	-0.52	-0.00038	HCD (High Energy Collision Dissociation)	MS2	56.3672	50	114.628	50286	OFL003164-TTL7-a1A-b2A-tubulin.raw	F7	3.04
		FALSE	High	Sequest HT (A2)	Unambiguous	LIGQIVSSITASLR		3	6	Q5FW91; P68369; A0A5S6QQ85	Q5FW91; A0A5S6QIR1; P68369; Q9D9Y2; A0A5S6Q8M8; A0A5S6QQ85	0	3	0.1207	0	1	1	486.628	1457.87	1457.87	-0.2	-9e-05	HCD (High Energy Collision Dissociation)	MS2	3.07386	50	111.665	48549	OFL003164-TTL7-a1A-b2A-tubulin.raw	F7	2.9
		FALSE	High	Sequest HT (A2)	Unambiguous	LIGQIVSSITASLR		3	6	Q5FW91; P68369; A0A5S6QQ85	Q5FW91; A0A5S6QIR1; P68369; Q9D9Y2; A0A5S6Q8M8; A0A5S6QQ85	0	2	0.2727	0	1	1	729.438	1457.87	1457.87	0.15	0.00011	HCD (High Energy Collision Dissociation)	MS2	9.15851	50	114.106	49993	OFL003164-TTL7-a1A-b2A-tubulin.raw	F7	2.86
		FALSE	High	Sequest HT (A2)	Unambiguous	LIGQIVSSITASLR		3	6	Q5FW91; P68369; A0A5S6QQ85	Q5FW91; A0A5S6QIR1; P68369; Q9D9Y2; A0A5S6Q8M8; A0A5S6QQ85	0	3	0.0954	0	1	1	486.628	1457.87	1457.87	-0.26	-0.00012	HCD (High Energy Collision Dissociation)	MS2	49.0432	50	100.263	41840	OFL003164-TTL7-a1A-b2A-tubulin.raw	F7	2.83
		FALSE	High	Sequest HT (A2)	Unambiguous	LIGQIVSSITASLR		3	6	Q5FW91; P68369; A0A5S6QQ85	Q5FW91; A0A5S6QIR1; P68369; Q9D9Y2; A0A5S6Q8M8; A0A5S6QQ85	0	2	0.2996	0	1	1	729.438	1457.87	1457.87	0.55	0.0004	HCD (High Energy Collision Dissociation)	MS2	10.3541	50	115.469	50724	OFL003164-TTL7-a1A-b2A-tubulin.raw	F7	2.77
	FALSE	High	YMACCLLYR	2xCarbamidomethyl [C4; C5]	4	9	5	Q3UX10; P68369; Q52L87; A0A0A0MQA5	0	1249.55	High	2.32
		Checked	Confidence	Identifying Node	PSM Ambiguity	Annotated Sequence	Modifications	# Protein Groups	# Proteins	Master Protein Accessions	Protein Accessions	# Missed Cleavages	Charge	DeltaScore	DeltaCn	Rank	Search Engine Rank	m/z [Da]	MH+ [Da]	Theo. MH+ [Da]	DeltaM [ppm]	Deltam/z [Da]	Activation Type	MS Order	Isolation Interference [%]	Ion Inject Time [ms]	RT [min]	First Scan	Spectrum File	File ID	XCorr
		FALSE	High	Sequest HT (A2)	Unambiguous	YMAccLLYR	C4(Carbamidomethyl); C5(Carbamidomethyl)	4	9	Q3UX10; P68369; Q52L87; A0A0A0MQA5	Q3TIZ0; Q99KA2; Q3UX10; P68369; P05213; P08537; Q52L87; A0A0A0MQA5; P68368	0	2	0.8836	0	1	1	625.28	1249.55	1249.55	-0.06	-4e-05	HCD (High Energy Collision Dissociation)	MS2	28.5855	50	56.2669	20709	OFL003164-TTL7-a1A-b2A-tubulin.raw	F7	2.32
		FALSE	High	Sequest HT (A2)	Unambiguous	YMAccLLYR	C4(Carbamidomethyl); C5(Carbamidomethyl)	4	9	Q3UX10; P68369; Q52L87; A0A0A0MQA5	Q3TIZ0; Q99KA2; Q3UX10; P68369; P05213; P08537; Q52L87; A0A0A0MQA5; P68368	0	2	0.8824	0	1	1	625.28	1249.55	1249.55	-0.46	-0.00029	HCD (High Energy Collision Dissociation)	MS2	0.0946918	1.043	56.7693	20904	OFL003164-TTL7-a1A-b2A-tubulin.raw	F7	2.21
		FALSE	High	Sequest HT (A2)	Unambiguous	YMAccLLYR	C4(Carbamidomethyl); C5(Carbamidomethyl)	4	9	Q3UX10; P68369; Q52L87; A0A0A0MQA5	Q3TIZ0; Q99KA2; Q3UX10; P68369; P05213; P08537; Q52L87; A0A0A0MQA5; P68368	0	2	0.799	0	1	1	625.28	1249.55	1249.55	-0.28	-0.00017	HCD (High Energy Collision Dissociation)	MS2	0.830981	50	57.2816	21168	OFL003164-TTL7-a1A-b2A-tubulin.raw	F7	2.09
		FALSE	High	Sequest HT (A2)	Unambiguous	YMAccLLYR	C4(Carbamidomethyl); C5(Carbamidomethyl)	4	9	Q3UX10; P68369; Q52L87; A0A0A0MQA5	Q3TIZ0; Q99KA2; Q3UX10; P68369; P05213; P08537; Q52L87; A0A0A0MQA5; P68368	0	2	0.6602	0	1	1	625.28	1249.55	1249.55	0.3	0.00019	HCD (High Energy Collision Dissociation)	MS2	0	50	57.8397	21447	OFL003164-TTL7-a1A-b2A-tubulin.raw	F7	2.06
		FALSE	High	Sequest HT (A2)	Unambiguous	YMAccLLYR	C4(Carbamidomethyl); C5(Carbamidomethyl)	4	9	Q3UX10; P68369; Q52L87; A0A0A0MQA5	Q3TIZ0; Q99KA2; Q3UX10; P68369; P05213; P08537; Q52L87; A0A0A0MQA5; P68368	0	2	0.7577	0	1	1	625.28	1249.55	1249.55	0.09	6e-05	HCD (High Energy Collision Dissociation)	MS2	15.5537	50	58.3467	21675	OFL003164-TTL7-a1A-b2A-tubulin.raw	F7	1.94
	FALSE	High	VGINYQPPTVVPGGDLAKVQR		4	12	1	Q5FW91; P68369; Q52L87; A0A0A0MQA5	1	2208.21	High	2.73
		Checked	Confidence	Identifying Node	PSM Ambiguity	Annotated Sequence	Modifications	# Protein Groups	# Proteins	Master Protein Accessions	Protein Accessions	# Missed Cleavages	Charge	DeltaScore	DeltaCn	Rank	Search Engine Rank	m/z [Da]	MH+ [Da]	Theo. MH+ [Da]	DeltaM [ppm]	Deltam/z [Da]	Activation Type	MS Order	Isolation Interference [%]	Ion Inject Time [ms]	RT [min]	First Scan	Spectrum File	File ID	XCorr
		FALSE	High	Sequest HT (A2)	Unambiguous	VGINYQPPTVVPGGDLAKVQR		4	12	Q5FW91; P68369; Q52L87; A0A0A0MQA5	Q5FW91; Q3TIZ0; Q9JJZ2; Q99KA2; P68369; Q9NY65; Q9D9Y2; P05213; P08537; Q52L87; A0A0A0MQA5; P68368	1	3	0.8132	0	1	1	736.744	2208.22	2208.21	1.71	0.00126	HCD (High Energy Collision Dissociation)	MS2	20.502	50	67.5362	26142	OFL003164-TTL7-a1A-b2A-tubulin.raw	F7	2.73
	FALSE	High	VGINYQPPTVVPGGDLAK		4	14	8	Q5FW91; P68369; Q52L87; A0A0A0MQA5	0	1824.99	High	4.9
		Checked	Confidence	Identifying Node	PSM Ambiguity	Annotated Sequence	Modifications	# Protein Groups	# Proteins	Master Protein Accessions	Protein Accessions	# Missed Cleavages	Charge	DeltaScore	DeltaCn	Rank	Search Engine Rank	m/z [Da]	MH+ [Da]	Theo. MH+ [Da]	DeltaM [ppm]	Deltam/z [Da]	Activation Type	MS Order	Isolation Interference [%]	Ion Inject Time [ms]	RT [min]	First Scan	Spectrum File	File ID	XCorr
		FALSE	High	Sequest HT (A2)	Unambiguous	VGINYQPPTVVPGGDLAK		4	14	Q5FW91; P68369; Q52L87; A0A0A0MQA5	Q5FW91; Q3TIZ0; Q9JJZ2; A0A5S6QIR1; Q99KA2; P68369; Q9NY65; Q9D9Y2; P05213; P08537; A0A5S6Q8M8; Q52L87; A0A0A0MQA5; P68368	0	3	0.7776	0	1	1	609	1824.99	1824.99	0.34	0.0002	HCD (High Energy Collision Dissociation)	MS2	0.715402	2.644	73.7784	29005	OFL003164-TTL7-a1A-b2A-tubulin.raw	F7	4.9
		FALSE	High	Sequest HT (A2)	Unambiguous	VGINYQPPTVVPGGDLAK		4	14	Q5FW91; P68369; Q52L87; A0A0A0MQA5	Q5FW91; Q3TIZ0; Q9JJZ2; A0A5S6QIR1; Q99KA2; P68369; Q9NY65; Q9D9Y2; P05213; P08537; A0A5S6Q8M8; Q52L87; A0A0A0MQA5; P68368	0	3	0.7451	0	1	1	609	1824.99	1824.99	0.04	2e-05	HCD (High Energy Collision Dissociation)	MS2	0	6.695	73.2736	28835	OFL003164-TTL7-a1A-b2A-tubulin.raw	F7	4.63
		FALSE	High	Sequest HT (A2)	Unambiguous	VGINYQPPTVVPGGDLAK		4	14	Q5FW91; P68369; Q52L87; A0A0A0MQA5	Q5FW91; Q3TIZ0; Q9JJZ2; A0A5S6QIR1; Q99KA2; P68369; Q9NY65; Q9D9Y2; P05213; P08537; A0A5S6Q8M8; Q52L87; A0A0A0MQA5; P68368	0	3	0.769	0	1	1	609	1824.99	1824.99	0.04	2e-05	HCD (High Energy Collision Dissociation)	MS2	13.291	50	72.7707	28570	OFL003164-TTL7-a1A-b2A-tubulin.raw	F7	3.68
		FALSE	High	Sequest HT (A2)	Unambiguous	VGINYQPPTVVPGGDLAK		4	14	Q5FW91; P68369; Q52L87; A0A0A0MQA5	Q5FW91; Q3TIZ0; Q9JJZ2; A0A5S6QIR1; Q99KA2; P68369; Q9NY65; Q9D9Y2; P05213; P08537; A0A5S6Q8M8; Q52L87; A0A0A0MQA5; P68368	0	3	0.6779	0	1	1	608.999	1824.98	1824.99	-0.87	-0.00053	HCD (High Energy Collision Dissociation)	MS2	38.5966	50	74.313	29253	OFL003164-TTL7-a1A-b2A-tubulin.raw	F7	3.26
		FALSE	High	Sequest HT (A2)	Unambiguous	VGINYQPPTVVPGGDLAK		4	14	Q5FW91; P68369; Q52L87; A0A0A0MQA5	Q5FW91; Q3TIZ0; Q9JJZ2; A0A5S6QIR1; Q99KA2; P68369; Q9NY65; Q9D9Y2; P05213; P08537; A0A5S6Q8M8; Q52L87; A0A0A0MQA5; P68368	0	2	0.8033	0	1	1	912.996	1824.98	1824.99	-0.39	-0.00036	HCD (High Energy Collision Dissociation)	MS2	0	0.56	73.3267	28851	OFL003164-TTL7-a1A-b2A-tubulin.raw	F7	3
		FALSE	High	Sequest HT (A2)	Unambiguous	VGINYQPPTVVPGGDLAK		4	14	Q5FW91; P68369; Q52L87; A0A0A0MQA5	Q5FW91; Q3TIZ0; Q9JJZ2; A0A5S6QIR1; Q99KA2; P68369; Q9NY65; Q9D9Y2; P05213; P08537; A0A5S6Q8M8; Q52L87; A0A0A0MQA5; P68368	0	2	0.8296	0	1	1	912.996	1824.98	1824.99	-0.33	-0.0003	HCD (High Energy Collision Dissociation)	MS2	0	0.605	73.8295	29018	OFL003164-TTL7-a1A-b2A-tubulin.raw	F7	2.7
		FALSE	High	Sequest HT (A2)	Unambiguous	VGINYQPPTVVPGGDLAK		4	14	Q5FW91; P68369; Q52L87; A0A0A0MQA5	Q5FW91; Q3TIZ0; Q9JJZ2; A0A5S6QIR1; Q99KA2; P68369; Q9NY65; Q9D9Y2; P05213; P08537; A0A5S6Q8M8; Q52L87; A0A0A0MQA5; P68368	0	2	0.8407	0	1	1	912.997	1824.99	1824.99	0.81	0.00074	HCD (High Energy Collision Dissociation)	MS2	0	21.006	72.8199	28598	OFL003164-TTL7-a1A-b2A-tubulin.raw	F7	2.7
		FALSE	High	Sequest HT (A2)	Unambiguous	VGINYQPPTVVPGGDLAK		4	14	Q5FW91; P68369; Q52L87; A0A0A0MQA5	Q5FW91; Q3TIZ0; Q9JJZ2; A0A5S6QIR1; Q99KA2; P68369; Q9NY65; Q9D9Y2; P05213; P08537; A0A5S6Q8M8; Q52L87; A0A0A0MQA5; P68368	0	2	0.8153	0	1	1	912.998	1824.99	1824.99	1.67	0.00153	HCD (High Energy Collision Dissociation)	MS2	4.5952	50	75.0399	29657	OFL003164-TTL7-a1A-b2A-tubulin.raw	F7	2.22
	FALSE	High	TIQFVDWCPTGFK	1xCarbamidomethyl [C8]	6	16	10	Q5FW91; P68369; M7NKU9; B9DGT7; Q52L87; A0A5S6QQ85	0	1598.77	High	3.56
		Checked	Confidence	Identifying Node	PSM Ambiguity	Annotated Sequence	Modifications	# Protein Groups	# Proteins	Master Protein Accessions	Protein Accessions	# Missed Cleavages	Charge	DeltaScore	DeltaCn	Rank	Search Engine Rank	m/z [Da]	MH+ [Da]	Theo. MH+ [Da]	DeltaM [ppm]	Deltam/z [Da]	Activation Type	MS Order	Isolation Interference [%]	Ion Inject Time [ms]	RT [min]	First Scan	Spectrum File	File ID	XCorr
		FALSE	High	Sequest HT (A2)	Unambiguous	TIQFVDWcPTGFK	C8(Carbamidomethyl)	6	16	Q5FW91; P68369; M7NKU9; B9DGT7; Q52L87; A0A5S6QQ85	Q5FW91; Q3TIZ0; Q944I2; Q9JJZ2; A0A654EL16; P68369; P11139; M7NKU9; Q9NY65; A0A178UXP7; B9DFF8; B9DGT7; Q9D9Y2; Q0WLQ5; Q52L87; A0A5S6QQ85	0	2	0.8399	0	1	1	799.888	1598.77	1598.77	0.36	0.00029	HCD (High Energy Collision Dissociation)	MS2	8.73943	50	101.655	42603	OFL003164-TTL7-a1A-b2A-tubulin.raw	F7	3.56
		FALSE	High	Sequest HT (A2)	Unambiguous	TIQFVDWcPTGFK	C8(Carbamidomethyl)	6	16	Q5FW91; P68369; M7NKU9; B9DGT7; Q52L87; A0A5S6QQ85	Q5FW91; Q3TIZ0; Q944I2; Q9JJZ2; A0A654EL16; P68369; P11139; M7NKU9; Q9NY65; A0A178UXP7; B9DFF8; B9DGT7; Q9D9Y2; Q0WLQ5; Q52L87; A0A5S6QQ85	0	3	0.7283	0	1	1	533.594	1598.77	1598.77	-0.26	-0.00014	HCD (High Energy Collision Dissociation)	MS2	9.43533	50	100.736	42168	OFL003164-TTL7-a1A-b2A-tubulin.raw	F7	3.46
		FALSE	High	Sequest HT (A2)	Unambiguous	TIQFVDWcPTGFK	C8(Carbamidomethyl)	6	16	Q5FW91; P68369; M7NKU9; B9DGT7; Q52L87; A0A5S6QQ85	Q5FW91; Q3TIZ0; Q944I2; Q9JJZ2; A0A654EL16; P68369; P11139; M7NKU9; Q9NY65; A0A178UXP7; B9DFF8; B9DGT7; Q9D9Y2; Q0WLQ5; Q52L87; A0A5S6QQ85	0	2	0.8252	0	1	1	799.887	1598.77	1598.77	-0.4	-0.00032	HCD (High Energy Collision Dissociation)	MS2	31.9615	50	101.799	42691	OFL003164-TTL7-a1A-b2A-tubulin.raw	F7	3.26
		FALSE	High	Sequest HT (A2)	Unambiguous	TIQFVDWcPTGFK	C8(Carbamidomethyl)	6	16	Q5FW91; P68369; M7NKU9; B9DGT7; Q52L87; A0A5S6QQ85	Q5FW91; Q3TIZ0; Q944I2; Q9JJZ2; A0A654EL16; P68369; P11139; M7NKU9; Q9NY65; A0A178UXP7; B9DFF8; B9DGT7; Q9D9Y2; Q0WLQ5; Q52L87; A0A5S6QQ85	0	2	0.8323	0	1	1	799.888	1598.77	1598.77	1.51	0.0012	HCD (High Energy Collision Dissociation)	MS2	12.2238	50	102.225	42932	OFL003164-TTL7-a1A-b2A-tubulin.raw	F7	3.16
		FALSE	High	Sequest HT (A2)	Unambiguous	TIQFVDWcPTGFK	C8(Carbamidomethyl)	6	16	Q5FW91; P68369; M7NKU9; B9DGT7; Q52L87; A0A5S6QQ85	Q5FW91; Q3TIZ0; Q944I2; Q9JJZ2; A0A654EL16; P68369; P11139; M7NKU9; Q9NY65; A0A178UXP7; B9DFF8; B9DGT7; Q9D9Y2; Q0WLQ5; Q52L87; A0A5S6QQ85	0	2	0.8323	0	1	1	799.888	1598.77	1598.77	0.43	0.00035	HCD (High Energy Collision Dissociation)	MS2	0	50	100.628	42098	OFL003164-TTL7-a1A-b2A-tubulin.raw	F7	3.1
		FALSE	High	Sequest HT (A2)	Unambiguous	TIQFVDWcPTGFK	C8(Carbamidomethyl)	6	16	Q5FW91; P68369; M7NKU9; B9DGT7; Q52L87; A0A5S6QQ85	Q5FW91; Q3TIZ0; Q944I2; Q9JJZ2; A0A654EL16; P68369; P11139; M7NKU9; Q9NY65; A0A178UXP7; B9DFF8; B9DGT7; Q9D9Y2; Q0WLQ5; Q52L87; A0A5S6QQ85	0	2	0.8149	0	1	1	799.887	1598.77	1598.77	0.21	0.00017	HCD (High Energy Collision Dissociation)	MS2	0	7.154	101.138	42326	OFL003164-TTL7-a1A-b2A-tubulin.raw	F7	3.08
		FALSE	High	Sequest HT (A2)	Unambiguous	TIQFVDWcPTGFK	C8(Carbamidomethyl)	6	16	Q5FW91; P68369; M7NKU9; B9DGT7; Q52L87; A0A5S6QQ85	Q5FW91; Q3TIZ0; Q944I2; Q9JJZ2; A0A654EL16; P68369; P11139; M7NKU9; Q9NY65; A0A178UXP7; B9DFF8; B9DGT7; Q9D9Y2; Q0WLQ5; Q52L87; A0A5S6QQ85	0	2	0.7985	0	1	1	799.888	1598.77	1598.77	0.96	0.00077	HCD (High Energy Collision Dissociation)	MS2	0	50	100.093	41732	OFL003164-TTL7-a1A-b2A-tubulin.raw	F7	2.63
		FALSE	High	Sequest HT (A2)	Unambiguous	TIQFVDWcPTGFK	C8(Carbamidomethyl)	6	16	Q5FW91; P68369; M7NKU9; B9DGT7; Q52L87; A0A5S6QQ85	Q5FW91; Q3TIZ0; Q944I2; Q9JJZ2; A0A654EL16; P68369; P11139; M7NKU9; Q9NY65; A0A178UXP7; B9DFF8; B9DGT7; Q9D9Y2; Q0WLQ5; Q52L87; A0A5S6QQ85	0	2	0.8382	0	1	1	799.887	1598.77	1598.77	-0.02	-2e-05	HCD (High Energy Collision Dissociation)	MS2	0	50	102.762	43299	OFL003164-TTL7-a1A-b2A-tubulin.raw	F7	2.41
		FALSE	High	Sequest HT (A2)	Unambiguous	TIQFVDWcPTGFK	C8(Carbamidomethyl)	6	16	Q5FW91; P68369; M7NKU9; B9DGT7; Q52L87; A0A5S6QQ85	Q5FW91; Q3TIZ0; Q944I2; Q9JJZ2; A0A654EL16; P68369; P11139; M7NKU9; Q9NY65; A0A178UXP7; B9DFF8; B9DGT7; Q9D9Y2; Q0WLQ5; Q52L87; A0A5S6QQ85	0	2	0.7964	0	1	1	799.888	1598.77	1598.77	1.04	0.00083	HCD (High Energy Collision Dissociation)	MS2	34.3478	50	100.46	41980	OFL003164-TTL7-a1A-b2A-tubulin.raw	F7	2.21
		FALSE	High	Sequest HT (A2)	Unambiguous	TIQFVDWcPTGFK	C8(Carbamidomethyl)	6	16	Q5FW91; P68369; M7NKU9; B9DGT7; Q52L87; A0A5S6QQ85	Q5FW91; Q3TIZ0; Q944I2; Q9JJZ2; A0A654EL16; P68369; P11139; M7NKU9; Q9NY65; A0A178UXP7; B9DFF8; B9DGT7; Q9D9Y2; Q0WLQ5; Q52L87; A0A5S6QQ85	0	2	0.7656	0	1	1	799.888	1598.77	1598.77	0.58	0.00047	HCD (High Energy Collision Dissociation)	MS2	22.7231	50	103.508	43667	OFL003164-TTL7-a1A-b2A-tubulin.raw	F7	1.92
	FALSE	High	RTIQFVDWCPTGFK	1xCarbamidomethyl [C9]	6	16	3	Q5FW91; P68369; M7NKU9; B9DGT7; Q52L87; A0A5S6QQ85	1	1754.87	High	4.67
		Checked	Confidence	Identifying Node	PSM Ambiguity	Annotated Sequence	Modifications	# Protein Groups	# Proteins	Master Protein Accessions	Protein Accessions	# Missed Cleavages	Charge	DeltaScore	DeltaCn	Rank	Search Engine Rank	m/z [Da]	MH+ [Da]	Theo. MH+ [Da]	DeltaM [ppm]	Deltam/z [Da]	Activation Type	MS Order	Isolation Interference [%]	Ion Inject Time [ms]	RT [min]	First Scan	Spectrum File	File ID	XCorr
		FALSE	High	Sequest HT (A2)	Unambiguous	RTIQFVDWcPTGFK	C9(Carbamidomethyl)	6	16	Q5FW91; P68369; M7NKU9; B9DGT7; Q52L87; A0A5S6QQ85	Q5FW91; Q3TIZ0; Q944I2; Q9JJZ2; A0A654EL16; P68369; P11139; M7NKU9; Q9NY65; A0A178UXP7; B9DFF8; B9DGT7; Q9D9Y2; Q0WLQ5; Q52L87; A0A5S6QQ85	1	3	0.7794	0	1	1	585.628	1754.87	1754.87	-0.16	-9e-05	HCD (High Energy Collision Dissociation)	MS2	0	46.434	84.8374	34311	OFL003164-TTL7-a1A-b2A-tubulin.raw	F7	4.67
		FALSE	High	Sequest HT (A2)	Unambiguous	RTIQFVDWcPTGFK	C9(Carbamidomethyl)	6	16	Q5FW91; P68369; M7NKU9; B9DGT7; Q52L87; A0A5S6QQ85	Q5FW91; Q3TIZ0; Q944I2; Q9JJZ2; A0A654EL16; P68369; P11139; M7NKU9; Q9NY65; A0A178UXP7; B9DFF8; B9DGT7; Q9D9Y2; Q0WLQ5; Q52L87; A0A5S6QQ85	1	2	0.8049	0	1	1	877.94	1754.87	1754.87	1.97	0.00173	HCD (High Energy Collision Dissociation)	MS2	0	50	84.8936	34327	OFL003164-TTL7-a1A-b2A-tubulin.raw	F7	4.46
		FALSE	High	Sequest HT (A2)	Unambiguous	RTIQFVDWcPTGFK	C9(Carbamidomethyl)	6	16	Q5FW91; P68369; M7NKU9; B9DGT7; Q52L87; A0A5S6QQ85	Q5FW91; Q3TIZ0; Q944I2; Q9JJZ2; A0A654EL16; P68369; P11139; M7NKU9; Q9NY65; A0A178UXP7; B9DFF8; B9DGT7; Q9D9Y2; Q0WLQ5; Q52L87; A0A5S6QQ85	1	2	0.8713	0	1	1	877.937	1754.87	1754.87	-0.39	-0.00034	HCD (High Energy Collision Dissociation)	MS2	12.9039	50	84.3874	34155	OFL003164-TTL7-a1A-b2A-tubulin.raw	F7	3.73
	FALSE	High	RNLDIERPTYTNLNR		4	15	2	Q5FW91; P68369; Q52L87; A0A0A0MQA5	1	1874.98	High	4.16
		Checked	Confidence	Identifying Node	PSM Ambiguity	Annotated Sequence	Modifications	# Protein Groups	# Proteins	Master Protein Accessions	Protein Accessions	# Missed Cleavages	Charge	DeltaScore	DeltaCn	Rank	Search Engine Rank	m/z [Da]	MH+ [Da]	Theo. MH+ [Da]	DeltaM [ppm]	Deltam/z [Da]	Activation Type	MS Order	Isolation Interference [%]	Ion Inject Time [ms]	RT [min]	First Scan	Spectrum File	File ID	XCorr
		FALSE	High	Sequest HT (A2)	Unambiguous	RNLDIERPTYTNLNR		4	15	Q5FW91; P68369; Q52L87; A0A0A0MQA5	Q5FW91; Q3TIZ0; Q9JJZ2; A0A5S6QIR1; Q99KA2; A0A2R8VHF3; P68369; Q9NY65; Q9D9Y2; P05213; P08537; A0A5S6Q8M8; Q52L87; A0A0A0MQA5; P68368	1	3	0.7163	0	1	1	625.666	1874.98	1874.98	-0.45	-0.00028	HCD (High Energy Collision Dissociation)	MS2	22.6616	50	26.8458	8022	OFL003164-TTL7-a1A-b2A-tubulin.raw	F7	4.16
		FALSE	High	Sequest HT (A2)	Unambiguous	RNLDIERPTYTNLNR		4	15	Q5FW91; P68369; Q52L87; A0A0A0MQA5	Q5FW91; Q3TIZ0; Q9JJZ2; A0A5S6QIR1; Q99KA2; A0A2R8VHF3; P68369; Q9NY65; Q9D9Y2; P05213; P08537; A0A5S6Q8M8; Q52L87; A0A0A0MQA5; P68368	1	2	0.758	0	1	1	937.996	1874.99	1874.98	1.15	0.00108	HCD (High Energy Collision Dissociation)	MS2	27.9955	50	26.8747	8037	OFL003164-TTL7-a1A-b2A-tubulin.raw	F7	2.19
	FALSE	High	RAFVHWYVGEGMEEGEFSEAR		6	24	3	Q5FW91; P68369; M7NKU9; B9DGT7; Q52L87; A0A0A0MQA5	1	2486.12	High	6.99
		Checked	Confidence	Identifying Node	PSM Ambiguity	Annotated Sequence	Modifications	# Protein Groups	# Proteins	Master Protein Accessions	Protein Accessions	# Missed Cleavages	Charge	DeltaScore	DeltaCn	Rank	Search Engine Rank	m/z [Da]	MH+ [Da]	Theo. MH+ [Da]	DeltaM [ppm]	Deltam/z [Da]	Activation Type	MS Order	Isolation Interference [%]	Ion Inject Time [ms]	RT [min]	First Scan	Spectrum File	File ID	XCorr
		FALSE	High	Sequest HT (A2)	Unambiguous	RAFVHWYVGEGMEEGEFSEAR		6	24	Q5FW91; P68369; M7NKU9; B9DGT7; Q52L87; A0A0A0MQA5	Q5FW91; Q3TIZ0; Q944I2; Q9JJZ2; A0A5S6QIR1; Q99KA2; A0A654EL16; A0A178UGA1; P68369; P11139; M7NKU9; Q9NY65; A0A178UXP7; B9DHQ0; B9DGT7; Q9D9Y2; P05213; P08537; Q15670; Q0WLQ5; A0A5S6Q8M8; Q52L87; A0A0A0MQA5; P68368	1	4	0.8426	0	1	1	622.285	2486.12	2486.12	-0.09	-5e-05	HCD (High Energy Collision Dissociation)	MS2	23.5651	50	70.3089	27370	OFL003164-TTL7-a1A-b2A-tubulin.raw	F7	6.99
		FALSE	High	Sequest HT (A2)	Unambiguous	RAFVHWYVGEGMEEGEFSEAR		6	24	Q5FW91; P68369; M7NKU9; B9DGT7; Q52L87; A0A0A0MQA5	Q5FW91; Q3TIZ0; Q944I2; Q9JJZ2; A0A5S6QIR1; Q99KA2; A0A654EL16; A0A178UGA1; P68369; P11139; M7NKU9; Q9NY65; A0A178UXP7; B9DHQ0; B9DGT7; Q9D9Y2; P05213; P08537; Q15670; Q0WLQ5; A0A5S6Q8M8; Q52L87; A0A0A0MQA5; P68368	1	3	0.8993	0	1	1	829.378	2486.12	2486.12	0.02	1e-05	HCD (High Energy Collision Dissociation)	MS2	66.9433	50	70.2479	27345	OFL003164-TTL7-a1A-b2A-tubulin.raw	F7	6.06
		FALSE	High	Sequest HT (A2)	Unambiguous	RAFVHWYVGEGMEEGEFSEAR		6	24	Q5FW91; P68369; M7NKU9; B9DGT7; Q52L87; A0A0A0MQA5	Q5FW91; Q3TIZ0; Q944I2; Q9JJZ2; A0A5S6QIR1; Q99KA2; A0A654EL16; A0A178UGA1; P68369; P11139; M7NKU9; Q9NY65; A0A178UXP7; B9DHQ0; B9DGT7; Q9D9Y2; P05213; P08537; Q15670; Q0WLQ5; A0A5S6Q8M8; Q52L87; A0A0A0MQA5; P68368	1	2	0.8494	0	1	1	1243.56	2486.12	2486.12	1.15	0.00143	HCD (High Energy Collision Dissociation)	MS2	0	50	70.3703	27391	OFL003164-TTL7-a1A-b2A-tubulin.raw	F7	2.59
	FALSE	High	QLFHPEQLITGKEDAANNYAR		6	16	9	Q5FW91; P68369; M7NKU9; Q52L87; A0A0A0MQA5; A0A5S6QQ85	1	2415.21	High	6.65
		Checked	Confidence	Identifying Node	PSM Ambiguity	Annotated Sequence	Modifications	# Protein Groups	# Proteins	Master Protein Accessions	Protein Accessions	# Missed Cleavages	Charge	DeltaScore	DeltaCn	Rank	Search Engine Rank	m/z [Da]	MH+ [Da]	Theo. MH+ [Da]	DeltaM [ppm]	Deltam/z [Da]	Activation Type	MS Order	Isolation Interference [%]	Ion Inject Time [ms]	RT [min]	First Scan	Spectrum File	File ID	XCorr
		FALSE	High	Sequest HT (A2)	Unambiguous	QLFHPEQLITGKEDAANNYAR		6	16	Q5FW91; P68369; M7NKU9; Q52L87; A0A0A0MQA5; A0A5S6QQ85	A0A087WRB4; Q5FW91; Q3TIZ0; Q9JJZ2; A0A2R8VHF3; P68369; M7NKU9; Q9NY65; P05213; P08537; A0A087WQS4; Q52L87; A0A0A0MQA5; A0A5S6QQ85; O89052; P68368	1	3	0.8241	0	1	1	805.741	2415.21	2415.21	0.9	0.00073	HCD (High Energy Collision Dissociation)	MS2	0.169777	1.828	56.1945	20681	OFL003164-TTL7-a1A-b2A-tubulin.raw	F7	6.65
		FALSE	High	Sequest HT (A2)	Unambiguous	QLFHPEQLITGKEDAANNYAR		6	16	Q5FW91; P68369; M7NKU9; Q52L87; A0A0A0MQA5; A0A5S6QQ85	A0A087WRB4; Q5FW91; Q3TIZ0; Q9JJZ2; A0A2R8VHF3; P68369; M7NKU9; Q9NY65; P05213; P08537; A0A087WQS4; Q52L87; A0A0A0MQA5; A0A5S6QQ85; O89052; P68368	1	4	0.7349	0	1	1	604.557	2415.21	2415.21	0.46	0.00028	HCD (High Energy Collision Dissociation)	MS2	0.135342	1.6	56.2864	20716	OFL003164-TTL7-a1A-b2A-tubulin.raw	F7	6.45
		FALSE	High	Sequest HT (A2)	Unambiguous	QLFHPEQLITGKEDAANNYAR		6	16	Q5FW91; P68369; M7NKU9; Q52L87; A0A0A0MQA5; A0A5S6QQ85	A0A087WRB4; Q5FW91; Q3TIZ0; Q9JJZ2; A0A2R8VHF3; P68369; M7NKU9; Q9NY65; P05213; P08537; A0A087WQS4; Q52L87; A0A0A0MQA5; A0A5S6QQ85; O89052; P68368	1	3	0.8333	0	1	1	805.74	2415.21	2415.21	0.28	0.00023	HCD (High Energy Collision Dissociation)	MS2	0	50	56.7187	20884	OFL003164-TTL7-a1A-b2A-tubulin.raw	F7	6.42
		FALSE	High	Sequest HT (A2)	Unambiguous	QLFHPEQLITGKEDAANNYAR		6	16	Q5FW91; P68369; M7NKU9; Q52L87; A0A0A0MQA5; A0A5S6QQ85	A0A087WRB4; Q5FW91; Q3TIZ0; Q9JJZ2; A0A2R8VHF3; P68369; M7NKU9; Q9NY65; P05213; P08537; A0A087WQS4; Q52L87; A0A0A0MQA5; A0A5S6QQ85; O89052; P68368	1	4	0.7331	0	1	1	604.557	2415.21	2415.21	0.88	0.00053	HCD (High Energy Collision Dissociation)	MS2	0	34.201	55.7826	20502	OFL003164-TTL7-a1A-b2A-tubulin.raw	F7	6.37
		FALSE	High	Sequest HT (A2)	Unambiguous	QLFHPEQLITGKEDAANNYAR		6	16	Q5FW91; P68369; M7NKU9; Q52L87; A0A0A0MQA5; A0A5S6QQ85	A0A087WRB4; Q5FW91; Q3TIZ0; Q9JJZ2; A0A2R8VHF3; P68369; M7NKU9; Q9NY65; P05213; P08537; A0A087WQS4; Q52L87; A0A0A0MQA5; A0A5S6QQ85; O89052; P68368	1	2	0.7964	0	1	1	1208.11	2415.21	2415.21	0.02	2e-05	HCD (High Energy Collision Dissociation)	MS2	0	41.666	56.3211	20729	OFL003164-TTL7-a1A-b2A-tubulin.raw	F7	5.01
		FALSE	High	Sequest HT (A2)	Unambiguous	QLFHPEQLITGKEDAANNYAR		6	16	Q5FW91; P68369; M7NKU9; Q52L87; A0A0A0MQA5; A0A5S6QQ85	A0A087WRB4; Q5FW91; Q3TIZ0; Q9JJZ2; A0A2R8VHF3; P68369; M7NKU9; Q9NY65; P05213; P08537; A0A087WQS4; Q52L87; A0A0A0MQA5; A0A5S6QQ85; O89052; P68368	1	3	0.8317	0	1	1	805.741	2415.21	2415.21	1.44	0.00116	HCD (High Energy Collision Dissociation)	MS2	0	50	55.6893	20480	OFL003164-TTL7-a1A-b2A-tubulin.raw	F7	4.99
		FALSE	High	Sequest HT (A2)	Unambiguous	QLFHPEQLITGKEDAANNYAR		6	16	Q5FW91; P68369; M7NKU9; Q52L87; A0A0A0MQA5; A0A5S6QQ85	A0A087WRB4; Q5FW91; Q3TIZ0; Q9JJZ2; A0A2R8VHF3; P68369; M7NKU9; Q9NY65; P05213; P08537; A0A087WQS4; Q52L87; A0A0A0MQA5; A0A5S6QQ85; O89052; P68368	1	3	0.8208	0	1	1	805.739	2415.2	2415.21	-0.64	-0.00052	HCD (High Energy Collision Dissociation)	MS2	0	50	57.5347	21300	OFL003164-TTL7-a1A-b2A-tubulin.raw	F7	4.8
		FALSE	High	Sequest HT (A2)	Unambiguous	QLFHPEQLITGKEDAANNYAR		6	16	Q5FW91; P68369; M7NKU9; Q52L87; A0A0A0MQA5; A0A5S6QQ85	A0A087WRB4; Q5FW91; Q3TIZ0; Q9JJZ2; A0A2R8VHF3; P68369; M7NKU9; Q9NY65; P05213; P08537; A0A087WQS4; Q52L87; A0A0A0MQA5; A0A5S6QQ85; O89052; P68368	1	2	0.8143	0	1	1	1208.11	2415.21	2415.21	0.33	0.0004	HCD (High Energy Collision Dissociation)	MS2	0	50	55.8142	20511	OFL003164-TTL7-a1A-b2A-tubulin.raw	F7	4.47
		FALSE	High	Sequest HT (A2)	Unambiguous	QLFHPEQLITGKEDAANNYAR		6	16	Q5FW91; P68369; M7NKU9; Q52L87; A0A0A0MQA5; A0A5S6QQ85	A0A087WRB4; Q5FW91; Q3TIZ0; Q9JJZ2; A0A2R8VHF3; P68369; M7NKU9; Q9NY65; P05213; P08537; A0A087WQS4; Q52L87; A0A0A0MQA5; A0A5S6QQ85; O89052; P68368	1	3	0.8079	0	1	1	805.741	2415.21	2415.21	1.31	0.00106	HCD (High Energy Collision Dissociation)	MS2	8.58782	50	58.2859	21647	OFL003164-TTL7-a1A-b2A-tubulin.raw	F7	3.28
	FALSE	High	QLFHPEQLITGK		6	18	10	Q5FW91; P68369; M7NKU9; Q52L87; A0A0A0MQA5; A0A5S6QQ85	0	1410.77	High	4.3
		Checked	Confidence	Identifying Node	PSM Ambiguity	Annotated Sequence	Modifications	# Protein Groups	# Proteins	Master Protein Accessions	Protein Accessions	# Missed Cleavages	Charge	DeltaScore	DeltaCn	Rank	Search Engine Rank	m/z [Da]	MH+ [Da]	Theo. MH+ [Da]	DeltaM [ppm]	Deltam/z [Da]	Activation Type	MS Order	Isolation Interference [%]	Ion Inject Time [ms]	RT [min]	First Scan	Spectrum File	File ID	XCorr
		FALSE	High	Sequest HT (A2)	Unambiguous	QLFHPEQLITGK		6	18	Q5FW91; P68369; M7NKU9; Q52L87; A0A0A0MQA5; A0A5S6QQ85	A0A087WRB4; Q5FW91; Q3TIZ0; Q9JJZ2; A0A2R8VHF3; A0A087WSL5; P68369; M7NKU9; Q9NY65; P05213; P08537; A0A087WSB0; A0A087WQS4; Q52L87; A0A0A0MQA5; A0A5S6QQ85; O89052; P68368	0	2	0.7488	0	1	1	705.891	1410.77	1410.77	0.23	0.00017	HCD (High Energy Collision Dissociation)	MS2	0.684149	7.409	61.5197	23156	OFL003164-TTL7-a1A-b2A-tubulin.raw	F7	4.3
		FALSE	High	Sequest HT (A2)	Unambiguous	QLFHPEQLITGK		6	18	Q5FW91; P68369; M7NKU9; Q52L87; A0A0A0MQA5; A0A5S6QQ85	A0A087WRB4; Q5FW91; Q3TIZ0; Q9JJZ2; A0A2R8VHF3; A0A087WSL5; P68369; M7NKU9; Q9NY65; P05213; P08537; A0A087WSB0; A0A087WQS4; Q52L87; A0A0A0MQA5; A0A5S6QQ85; O89052; P68368	0	2	0.7775	0	1	1	705.89	1410.77	1410.77	-0.27	-0.00019	HCD (High Energy Collision Dissociation)	MS2	32.5847	41.095	60.5082	22732	OFL003164-TTL7-a1A-b2A-tubulin.raw	F7	4.18
		FALSE	High	Sequest HT (A2)	Unambiguous	QLFHPEQLITGK		6	18	Q5FW91; P68369; M7NKU9; Q52L87; A0A0A0MQA5; A0A5S6QQ85	A0A087WRB4; Q5FW91; Q3TIZ0; Q9JJZ2; A0A2R8VHF3; A0A087WSL5; P68369; M7NKU9; Q9NY65; P05213; P08537; A0A087WSB0; A0A087WQS4; Q52L87; A0A0A0MQA5; A0A5S6QQ85; O89052; P68368	0	2	0.7488	0	1	1	705.89	1410.77	1410.77	-0.45	-0.00032	HCD (High Energy Collision Dissociation)	MS2	0.161858	0.924	61.0091	22922	OFL003164-TTL7-a1A-b2A-tubulin.raw	F7	4.18
		FALSE	High	Sequest HT (A2)	Unambiguous	QLFHPEQLITGK		6	18	Q5FW91; P68369; M7NKU9; Q52L87; A0A0A0MQA5; A0A5S6QQ85	A0A087WRB4; Q5FW91; Q3TIZ0; Q9JJZ2; A0A2R8VHF3; A0A087WSL5; P68369; M7NKU9; Q9NY65; P05213; P08537; A0A087WSB0; A0A087WQS4; Q52L87; A0A0A0MQA5; A0A5S6QQ85; O89052; P68368	0	2	0.7868	0	1	1	705.891	1410.78	1410.77	0.92	0.00065	HCD (High Energy Collision Dissociation)	MS2	28.3623	50	62.0268	23430	OFL003164-TTL7-a1A-b2A-tubulin.raw	F7	3.94
		FALSE	High	Sequest HT (A2)	Unambiguous	QLFHPEQLITGK		6	18	Q5FW91; P68369; M7NKU9; Q52L87; A0A0A0MQA5; A0A5S6QQ85	A0A087WRB4; Q5FW91; Q3TIZ0; Q9JJZ2; A0A2R8VHF3; A0A087WSL5; P68369; M7NKU9; Q9NY65; P05213; P08537; A0A087WSB0; A0A087WQS4; Q52L87; A0A0A0MQA5; A0A5S6QQ85; O89052; P68368	0	3	0.7701	0	1	1	470.929	1410.77	1410.77	-0.94	-0.00044	HCD (High Energy Collision Dissociation)	MS2	0.151411	0.797	61.0213	22925	OFL003164-TTL7-a1A-b2A-tubulin.raw	F7	3.35
		FALSE	High	Sequest HT (A2)	Unambiguous	QLFHPEQLITGK		6	18	Q5FW91; P68369; M7NKU9; Q52L87; A0A0A0MQA5; A0A5S6QQ85	A0A087WRB4; Q5FW91; Q3TIZ0; Q9JJZ2; A0A2R8VHF3; A0A087WSL5; P68369; M7NKU9; Q9NY65; P05213; P08537; A0A087WSB0; A0A087WQS4; Q52L87; A0A0A0MQA5; A0A5S6QQ85; O89052; P68368	0	3	0.7	0	1	1	470.929	1410.77	1410.77	-1.07	-0.0005	HCD (High Energy Collision Dissociation)	MS2	0.659454	5.666	61.526	23158	OFL003164-TTL7-a1A-b2A-tubulin.raw	F7	3.2
		FALSE	High	Sequest HT (A2)	Unambiguous	QLFHPEQLITGK		6	18	Q5FW91; P68369; M7NKU9; Q52L87; A0A0A0MQA5; A0A5S6QQ85	A0A087WRB4; Q5FW91; Q3TIZ0; Q9JJZ2; A0A2R8VHF3; A0A087WSL5; P68369; M7NKU9; Q9NY65; P05213; P08537; A0A087WSB0; A0A087WQS4; Q52L87; A0A0A0MQA5; A0A5S6QQ85; O89052; P68368	0	3	0.7049	0	1	1	470.929	1410.77	1410.77	-0.74	-0.00035	HCD (High Energy Collision Dissociation)	MS2	27.8	17.52	60.5179	22737	OFL003164-TTL7-a1A-b2A-tubulin.raw	F7	3.05
		FALSE	High	Sequest HT (A2)	Unambiguous	QLFHPEQLITGK		6	18	Q5FW91; P68369; M7NKU9; Q52L87; A0A0A0MQA5; A0A5S6QQ85	A0A087WRB4; Q5FW91; Q3TIZ0; Q9JJZ2; A0A2R8VHF3; A0A087WSL5; P68369; M7NKU9; Q9NY65; P05213; P08537; A0A087WSB0; A0A087WQS4; Q52L87; A0A0A0MQA5; A0A5S6QQ85; O89052; P68368	0	3	0.6835	0	1	1	470.93	1410.77	1410.77	0.41	0.00019	HCD (High Energy Collision Dissociation)	MS2	1.17135	50	62.0381	23436	OFL003164-TTL7-a1A-b2A-tubulin.raw	F7	2.78
		FALSE	High	Sequest HT (A2)	Unambiguous	QLFHPEQLITGK		6	18	Q5FW91; P68369; M7NKU9; Q52L87; A0A0A0MQA5; A0A5S6QQ85	A0A087WRB4; Q5FW91; Q3TIZ0; Q9JJZ2; A0A2R8VHF3; A0A087WSL5; P68369; M7NKU9; Q9NY65; P05213; P08537; A0A087WSB0; A0A087WQS4; Q52L87; A0A0A0MQA5; A0A5S6QQ85; O89052; P68368	0	3	0.7572	0	1	1	470.929	1410.77	1410.77	-0.76	-0.00036	HCD (High Energy Collision Dissociation)	MS2	0	50	62.5478	23676	OFL003164-TTL7-a1A-b2A-tubulin.raw	F7	2.76
		FALSE	High	Sequest HT (A2)	Unambiguous	QLFHPEQLITGK		6	18	Q5FW91; P68369; M7NKU9; Q52L87; A0A0A0MQA5; A0A5S6QQ85	A0A087WRB4; Q5FW91; Q3TIZ0; Q9JJZ2; A0A2R8VHF3; A0A087WSL5; P68369; M7NKU9; Q9NY65; P05213; P08537; A0A087WSB0; A0A087WQS4; Q52L87; A0A0A0MQA5; A0A5S6QQ85; O89052; P68368	0	2	0.8159	0	1	1	705.891	1410.78	1410.77	1	0.0007	HCD (High Energy Collision Dissociation)	MS2	66.2627	50	63.7056	24286	OFL003164-TTL7-a1A-b2A-tubulin.raw	F7	2.01
	FALSE	High	IHFPLATYAPVISAEK		4	10	20	Q5FW91; P68369; Q52L87; A0A0A0MQA5	0	1756.96	High	4.83
		Checked	Confidence	Identifying Node	PSM Ambiguity	Annotated Sequence	Modifications	# Protein Groups	# Proteins	Master Protein Accessions	Protein Accessions	# Missed Cleavages	Charge	DeltaScore	DeltaCn	Rank	Search Engine Rank	m/z [Da]	MH+ [Da]	Theo. MH+ [Da]	DeltaM [ppm]	Deltam/z [Da]	Activation Type	MS Order	Isolation Interference [%]	Ion Inject Time [ms]	RT [min]	First Scan	Spectrum File	File ID	XCorr
		FALSE	High	Sequest HT (A2)	Unambiguous	IHFPLATYAPVISAEK		4	10	Q5FW91; P68369; Q52L87; A0A0A0MQA5	Q5FW91; Q3TIZ0; Q99KA2; P68369; Q9D9Y2; P05213; P08537; Q52L87; A0A0A0MQA5; P68368	0	2	0.8468	0	1	1	878.984	1756.96	1756.96	-0.89	-0.00078	HCD (High Energy Collision Dissociation)	MS2	0	4.259	92.8837	38244	OFL003164-TTL7-a1A-b2A-tubulin.raw	F7	4.83
		FALSE	High	Sequest HT (A2)	Unambiguous	IHFPLATYAPVISAEK		4	10	Q5FW91; P68369; Q52L87; A0A0A0MQA5	Q5FW91; Q3TIZ0; Q99KA2; P68369; Q9D9Y2; P05213; P08537; Q52L87; A0A0A0MQA5; P68368	0	2	0.8583	0	1	1	878.986	1756.97	1756.96	1.23	0.00108	HCD (High Energy Collision Dissociation)	MS2	0.651884	49.524	94.9024	39084	OFL003164-TTL7-a1A-b2A-tubulin.raw	F7	4.8
		FALSE	High	Sequest HT (A2)	Unambiguous	IHFPLATYAPVISAEK		4	10	Q5FW91; P68369; Q52L87; A0A0A0MQA5	Q5FW91; Q3TIZ0; Q99KA2; P68369; Q9D9Y2; P05213; P08537; Q52L87; A0A0A0MQA5; P68368	0	3	0.7604	0	1	1	586.326	1756.96	1756.96	0.31	0.00018	HCD (High Energy Collision Dissociation)	MS2	0.0974425	4.572	92.7499	38180	OFL003164-TTL7-a1A-b2A-tubulin.raw	F7	4.8
		FALSE	High	Sequest HT (A2)	Unambiguous	IHFPLATYAPVISAEK		4	10	Q5FW91; P68369; Q52L87; A0A0A0MQA5	Q5FW91; Q3TIZ0; Q99KA2; P68369; Q9D9Y2; P05213; P08537; Q52L87; A0A0A0MQA5; P68368	0	2	0.8404	0	1	1	878.985	1756.96	1756.96	-0.75	-0.00066	HCD (High Energy Collision Dissociation)	MS2	0	1.643	93.3878	38435	OFL003164-TTL7-a1A-b2A-tubulin.raw	F7	4.7
		FALSE	High	Sequest HT (A2)	Unambiguous	IHFPLATYAPVISAEK		4	10	Q5FW91; P68369; Q52L87; A0A0A0MQA5	Q5FW91; Q3TIZ0; Q99KA2; P68369; Q9D9Y2; P05213; P08537; Q52L87; A0A0A0MQA5; P68368	0	2	0.848	0	1	1	878.986	1756.96	1756.96	0.28	0.00025	HCD (High Energy Collision Dissociation)	MS2	17.2197	45.505	92.375	37962	OFL003164-TTL7-a1A-b2A-tubulin.raw	F7	4.67
		FALSE	High	Sequest HT (A2)	Unambiguous	IHFPLATYAPVISAEK		4	10	Q5FW91; P68369; Q52L87; A0A0A0MQA5	Q5FW91; Q3TIZ0; Q99KA2; P68369; Q9D9Y2; P05213; P08537; Q52L87; A0A0A0MQA5; P68368	0	2	0.8605	0	1	1	878.985	1756.96	1756.96	-0.25	-0.00022	HCD (High Energy Collision Dissociation)	MS2	0.15329	1.731	93.8922	38610	OFL003164-TTL7-a1A-b2A-tubulin.raw	F7	4.66
		FALSE	High	Sequest HT (A2)	Unambiguous	IHFPLATYAPVISAEK		4	10	Q5FW91; P68369; Q52L87; A0A0A0MQA5	Q5FW91; Q3TIZ0; Q99KA2; P68369; Q9D9Y2; P05213; P08537; Q52L87; A0A0A0MQA5; P68368	0	2	0.8603	0	1	1	878.985	1756.96	1756.96	-0.03	-3e-05	HCD (High Energy Collision Dissociation)	MS2	0.157591	7.233	94.3959	38812	OFL003164-TTL7-a1A-b2A-tubulin.raw	F7	4.58
		FALSE	High	Sequest HT (A2)	Unambiguous	IHFPLATYAPVISAEK		4	10	Q5FW91; P68369; Q52L87; A0A0A0MQA5	Q5FW91; Q3TIZ0; Q99KA2; P68369; Q9D9Y2; P05213; P08537; Q52L87; A0A0A0MQA5; P68368	0	3	0.7755	0	1	1	586.326	1756.96	1756.96	-0.5	-0.00029	HCD (High Energy Collision Dissociation)	MS2	0	0.721	93.7658	38566	OFL003164-TTL7-a1A-b2A-tubulin.raw	F7	4.41
		FALSE	High	Sequest HT (A2)	Unambiguous	IHFPLATYAPVISAEK		4	10	Q5FW91; P68369; Q52L87; A0A0A0MQA5	Q5FW91; Q3TIZ0; Q99KA2; P68369; Q9D9Y2; P05213; P08537; Q52L87; A0A0A0MQA5; P68368	0	3	0.78	0	1	1	586.325	1756.96	1756.96	-0.81	-0.00047	HCD (High Energy Collision Dissociation)	MS2	0	1.997	94.2765	38755	OFL003164-TTL7-a1A-b2A-tubulin.raw	F7	4.41
		FALSE	High	Sequest HT (A2)	Unambiguous	IHFPLATYAPVISAEK		4	10	Q5FW91; P68369; Q52L87; A0A0A0MQA5	Q5FW91; Q3TIZ0; Q99KA2; P68369; Q9D9Y2; P05213; P08537; Q52L87; A0A0A0MQA5; P68368	0	3	0.7655	0	1	1	586.327	1756.96	1756.96	0.98	0.00057	HCD (High Energy Collision Dissociation)	MS2	0.378545	20.471	94.7916	39025	OFL003164-TTL7-a1A-b2A-tubulin.raw	F7	4.35
		FALSE	High	Sequest HT (A2)	Unambiguous	IHFPLATYAPVISAEK		4	10	Q5FW91; P68369; Q52L87; A0A0A0MQA5	Q5FW91; Q3TIZ0; Q99KA2; P68369; Q9D9Y2; P05213; P08537; Q52L87; A0A0A0MQA5; P68368	0	3	0.7698	0	1	1	586.326	1756.96	1756.96	-0.42	-0.00025	HCD (High Energy Collision Dissociation)	MS2	0	50	92.2415	37895	OFL003164-TTL7-a1A-b2A-tubulin.raw	F7	4.04
		FALSE	High	Sequest HT (A2)	Unambiguous	IHFPLATYAPVISAEK		4	10	Q5FW91; P68369; Q52L87; A0A0A0MQA5	Q5FW91; Q3TIZ0; Q99KA2; P68369; Q9D9Y2; P05213; P08537; Q52L87; A0A0A0MQA5; P68368	0	2	0.8376	0	1	1	878.986	1756.97	1756.96	1.17	0.00103	HCD (High Energy Collision Dissociation)	MS2	8.49112	50	95.404	39355	OFL003164-TTL7-a1A-b2A-tubulin.raw	F7	3.88
		FALSE	High	Sequest HT (A2)	Unambiguous	IHFPLATYAPVISAEK		4	10	Q5FW91; P68369; Q52L87; A0A0A0MQA5	Q5FW91; Q3TIZ0; Q99KA2; P68369; Q9D9Y2; P05213; P08537; Q52L87; A0A0A0MQA5; P68368	0	3	0.7054	0	1	1	586.326	1756.96	1756.96	-0.03	-2e-05	HCD (High Energy Collision Dissociation)	MS2	0	50	96.3258	39676	OFL003164-TTL7-a1A-b2A-tubulin.raw	F7	3.87
		FALSE	High	Sequest HT (A2)	Unambiguous	IHFPLATYAPVISAEK		4	10	Q5FW91; P68369; Q52L87; A0A0A0MQA5	Q5FW91; Q3TIZ0; Q99KA2; P68369; Q9D9Y2; P05213; P08537; Q52L87; A0A0A0MQA5; P68368	0	3	0.7132	0	1	1	586.325	1756.96	1756.96	-1.1	-0.00064	HCD (High Energy Collision Dissociation)	MS2	0	50	95.3044	39307	OFL003164-TTL7-a1A-b2A-tubulin.raw	F7	3.8
		FALSE	High	Sequest HT (A2)	Unambiguous	IHFPLATYAPVISAEK		4	10	Q5FW91; P68369; Q52L87; A0A0A0MQA5	Q5FW91; Q3TIZ0; Q99KA2; P68369; Q9D9Y2; P05213; P08537; Q52L87; A0A0A0MQA5; P68368	0	3	0.7335	0	1	1	586.325	1756.96	1756.96	-0.93	-0.00054	HCD (High Energy Collision Dissociation)	MS2	0.177711	1.008	93.2559	38392	OFL003164-TTL7-a1A-b2A-tubulin.raw	F7	3.79
		FALSE	High	Sequest HT (A2)	Unambiguous	IHFPLATYAPVISAEK		4	10	Q5FW91; P68369; Q52L87; A0A0A0MQA5	Q5FW91; Q3TIZ0; Q99KA2; P68369; Q9D9Y2; P05213; P08537; Q52L87; A0A0A0MQA5; P68368	0	3	0.7313	0	1	1	586.326	1756.96	1756.96	-0.23	-0.00014	HCD (High Energy Collision Dissociation)	MS2	0	50	96.844	39940	OFL003164-TTL7-a1A-b2A-tubulin.raw	F7	3.2
		FALSE	High	Sequest HT (A2)	Unambiguous	IHFPLATYAPVISAEK		4	10	Q5FW91; P68369; Q52L87; A0A0A0MQA5	Q5FW91; Q3TIZ0; Q99KA2; P68369; Q9D9Y2; P05213; P08537; Q52L87; A0A0A0MQA5; P68368	0	3	0.7244	0	1	1	586.326	1756.96	1756.96	-0.15	-9e-05	HCD (High Energy Collision Dissociation)	MS2	0	50	95.8106	39498	OFL003164-TTL7-a1A-b2A-tubulin.raw	F7	3.12
		FALSE	High	Sequest HT (A2)	Unambiguous	IHFPLATYAPVISAEK		4	10	Q5FW91; P68369; Q52L87; A0A0A0MQA5	Q5FW91; Q3TIZ0; Q99KA2; P68369; Q9D9Y2; P05213; P08537; Q52L87; A0A0A0MQA5; P68368	0	2	0.6883	0	1	1	878.986	1756.96	1756.96	0.35	0.00031	HCD (High Energy Collision Dissociation)	MS2	15.6724	50	96.0172	39547	OFL003164-TTL7-a1A-b2A-tubulin.raw	F7	2.47
		FALSE	High	Sequest HT (A2)	Unambiguous	IHFPLATYAPVISAEK		4	10	Q5FW91; P68369; Q52L87; A0A0A0MQA5	Q5FW91; Q3TIZ0; Q99KA2; P68369; Q9D9Y2; P05213; P08537; Q52L87; A0A0A0MQA5; P68368	0	2	0.8471	0	1	1	878.986	1756.96	1756.96	0.64	0.00056	HCD (High Energy Collision Dissociation)	MS2	0	50	96.556	39805	OFL003164-TTL7-a1A-b2A-tubulin.raw	F7	2.42
		FALSE	High	Sequest HT (A2)	Unambiguous	IHFPLATYAPVISAEK		4	10	Q5FW91; P68369; Q52L87; A0A0A0MQA5	Q5FW91; Q3TIZ0; Q99KA2; P68369; Q9D9Y2; P05213; P08537; Q52L87; A0A0A0MQA5; P68368	0	2	0.87	0	1	1	878.986	1756.96	1756.96	0.86	0.00075	HCD (High Energy Collision Dissociation)	MS2	7.70598	50	97.065	40072	OFL003164-TTL7-a1A-b2A-tubulin.raw	F7	2
	FALSE	High	EIIDLVLDR		2	7	3	P68369; Q52L87	0	1085.62	High	2.38
		Checked	Confidence	Identifying Node	PSM Ambiguity	Annotated Sequence	Modifications	# Protein Groups	# Proteins	Master Protein Accessions	Protein Accessions	# Missed Cleavages	Charge	DeltaScore	DeltaCn	Rank	Search Engine Rank	m/z [Da]	MH+ [Da]	Theo. MH+ [Da]	DeltaM [ppm]	Deltam/z [Da]	Activation Type	MS Order	Isolation Interference [%]	Ion Inject Time [ms]	RT [min]	First Scan	Spectrum File	File ID	XCorr
		FALSE	High	Sequest HT (A2)	Unambiguous	EIIDLVLDR		2	7	P68369; Q52L87	Q3TIZ0; Q99KA2; A0A2R8VHF3; P68369; P05213; P08537; Q52L87	0	2	0.7311	0	1	1	543.313	1085.62	1085.62	-0.7	-0.00038	HCD (High Energy Collision Dissociation)	MS2	0	50	96.6357	39835	OFL003164-TTL7-a1A-b2A-tubulin.raw	F7	2.38
		FALSE	High	Sequest HT (A2)	Unambiguous	EIIDLVLDR		2	7	P68369; Q52L87	Q3TIZ0; Q99KA2; A0A2R8VHF3; P68369; P05213; P08537; Q52L87	0	2	0.7023	0	1	1	543.313	1085.62	1085.62	-1.16	-0.00063	HCD (High Energy Collision Dissociation)	MS2	0	0.546	96.1337	39583	OFL003164-TTL7-a1A-b2A-tubulin.raw	F7	2.15
		FALSE	High	Sequest HT (A2)	Unambiguous	EIIDLVLDR		2	7	P68369; Q52L87	Q3TIZ0; Q99KA2; A0A2R8VHF3; P68369; P05213; P08537; Q52L87	0	2	0.68	0	1	1	543.313	1085.62	1085.62	-0.61	-0.00033	HCD (High Energy Collision Dissociation)	MS2	8.80518	50	95.6315	39429	OFL003164-TTL7-a1A-b2A-tubulin.raw	F7	2
	FALSE	High	EDMAALEKDYEEVGVDSVEGEGEEEGEEY		1	3	1	P68369	1	3236.31	High	3.22
		Checked	Confidence	Identifying Node	PSM Ambiguity	Annotated Sequence	Modifications	# Protein Groups	# Proteins	Master Protein Accessions	Protein Accessions	# Missed Cleavages	Charge	DeltaScore	DeltaCn	Rank	Search Engine Rank	m/z [Da]	MH+ [Da]	Theo. MH+ [Da]	DeltaM [ppm]	Deltam/z [Da]	Activation Type	MS Order	Isolation Interference [%]	Ion Inject Time [ms]	RT [min]	First Scan	Spectrum File	File ID	XCorr
		FALSE	High	Sequest HT (A2)	Unambiguous	EDMAALEKDYEEVGVDSVEGEGEEEGEEY		1	3	P68369	Q99KA2; P68369; P05213	1	3	1	0	1	1	1079.44	3236.31	3236.31	-0.9	-0.00097	HCD (High Energy Collision Dissociation)	MS2	0	50	93.801	38579	OFL003164-TTL7-a1A-b2A-tubulin.raw	F7	3.22
	FALSE	High	EDMAALEK		3	8	3	P68369; Q52L87; A0A0A0MQA5	0	906.424	High	2.4
		Checked	Confidence	Identifying Node	PSM Ambiguity	Annotated Sequence	Modifications	# Protein Groups	# Proteins	Master Protein Accessions	Protein Accessions	# Missed Cleavages	Charge	DeltaScore	DeltaCn	Rank	Search Engine Rank	m/z [Da]	MH+ [Da]	Theo. MH+ [Da]	DeltaM [ppm]	Deltam/z [Da]	Activation Type	MS Order	Isolation Interference [%]	Ion Inject Time [ms]	RT [min]	First Scan	Spectrum File	File ID	XCorr
		FALSE	High	Sequest HT (A2)	Unambiguous	EDMAALEK		3	8	P68369; Q52L87; A0A0A0MQA5	Q3TIZ0; Q99KA2; P68369; P05213; P08537; Q52L87; A0A0A0MQA5; P68368	0	2	0.6625	0	1	1	453.715	906.424	906.424	-0.14	-6e-05	HCD (High Energy Collision Dissociation)	MS2	0	50	22.3849	5950	OFL003164-TTL7-a1A-b2A-tubulin.raw	F7	2.4
		FALSE	High	Sequest HT (A2)	Unambiguous	EDMAALEK		3	8	P68369; Q52L87; A0A0A0MQA5	Q3TIZ0; Q99KA2; P68369; P05213; P08537; Q52L87; A0A0A0MQA5; P68368	0	2	0.6725	0	1	1	453.715	906.423	906.424	-1.08	-0.00049	HCD (High Energy Collision Dissociation)	MS2	41.925	50	21.8814	5749	OFL003164-TTL7-a1A-b2A-tubulin.raw	F7	2.29
		FALSE	High	Sequest HT (A2)	Unambiguous	EDMAALEK		3	8	P68369; Q52L87; A0A0A0MQA5	Q3TIZ0; Q99KA2; P68369; P05213; P08537; Q52L87; A0A0A0MQA5; P68368	0	2	0.731	0	1	1	453.715	906.423	906.424	-0.49	-0.00022	HCD (High Energy Collision Dissociation)	MS2	0	50	25.4435	7406	OFL003164-TTL7-a1A-b2A-tubulin.raw	F7	1.97
	FALSE	High	EDAANNYAR		6	19	1	Q5FW91; P68369; M7NKU9; Q52L87; A0A0A0MQA5; A0A5S6QQ85	0	1023.45	High	2.3
		Checked	Confidence	Identifying Node	PSM Ambiguity	Annotated Sequence	Modifications	# Protein Groups	# Proteins	Master Protein Accessions	Protein Accessions	# Missed Cleavages	Charge	DeltaScore	DeltaCn	Rank	Search Engine Rank	m/z [Da]	MH+ [Da]	Theo. MH+ [Da]	DeltaM [ppm]	Deltam/z [Da]	Activation Type	MS Order	Isolation Interference [%]	Ion Inject Time [ms]	RT [min]	First Scan	Spectrum File	File ID	XCorr
		FALSE	High	Sequest HT (A2)	Unambiguous	EDAANNYAR		6	19	Q5FW91; P68369; M7NKU9; Q52L87; A0A0A0MQA5; A0A5S6QQ85	A0A087WRB4; Q5FW91; Q3TIZ0; Q9JJZ2; A0A5S6QIR1; A0A2R8VHF3; A0A5S6R1L6; P68369; M7NKU9; Q9NY65; P05213; P08537; A0A5S6Q8M8; A0A087WQS4; Q52L87; A0A0A0MQA5; A0A5S6QQ85; O89052; P68368	0	2	0.7652	0	1	1	512.229	1023.45	1023.45	0.86	0.00044	HCD (High Energy Collision Dissociation)	MS2	35.5337	50	16.7112	2590	OFL003164-TTL7-a1A-b2A-tubulin.raw	F7	2.3
	FALSE	High	ECISIHVGQAGVQIGNACWELYCLEHGIQPDGQMPSDK	3xCarbamidomethyl [C2; C18; C23]	3	7	1	Q5FW91; P68369; Q52L87	0	4296.96	High	6.01
		Checked	Confidence	Identifying Node	PSM Ambiguity	Annotated Sequence	Modifications	# Protein Groups	# Proteins	Master Protein Accessions	Protein Accessions	# Missed Cleavages	Charge	DeltaScore	DeltaCn	Rank	Search Engine Rank	m/z [Da]	MH+ [Da]	Theo. MH+ [Da]	DeltaM [ppm]	Deltam/z [Da]	Activation Type	MS Order	Isolation Interference [%]	Ion Inject Time [ms]	RT [min]	First Scan	Spectrum File	File ID	XCorr
		FALSE	High	Sequest HT (A2)	Unambiguous	EcISIHVGQAGVQIGNAcWELYcLEHGIQPDGQMPSDK	C2(Carbamidomethyl); C18(Carbamidomethyl); C23(Carbamidomethyl)	3	7	Q5FW91; P68369; Q52L87	Q5FW91; Q3TIZ0; A0A2R8VHF3; P68369; P05213; P08537; Q52L87	0	4	0.7205	0	1	1	1074.99	4296.96	4296.96	-0.28	-0.0003	HCD (High Energy Collision Dissociation)	MS2	0	8.39	103.338	43577	OFL003164-TTL7-a1A-b2A-tubulin.raw	F7	6.01
	FALSE	High	DYEEVGVDSVEGEGEEEGEEY	2xGlu-C13 [E19; E20]	1	3	1	P68369	0	2617.02	High	2.44
		Checked	Confidence	Identifying Node	PSM Ambiguity	Annotated Sequence	Modifications	# Protein Groups	# Proteins	Master Protein Accessions	Protein Accessions	# Missed Cleavages	Charge	DeltaScore	DeltaCn	Rank	Search Engine Rank	m/z [Da]	MH+ [Da]	Theo. MH+ [Da]	DeltaM [ppm]	Deltam/z [Da]	Activation Type	MS Order	Isolation Interference [%]	Ion Inject Time [ms]	RT [min]	First Scan	Spectrum File	File ID	XCorr
		FALSE	High	Sequest HT (A2)	Unambiguous	DYEEVGVDSVEGEGEEEGeeY	E19(Glu-C13); E20(Glu-C13)	1	3	P68369	Q99KA2; P68369; P05213	0	2	0.082	0	1	1	1309.02	2617.03	2617.02	1.45	0.00189	HCD (High Energy Collision Dissociation)	MS2	0	50	63.2249	24025	OFL003164-TTL7-a1A-b2A-tubulin.raw	F7	2.44
	FALSE	High	DYEEVGVDSVEGEGEEEGEEY	1xGlu-C13 [E]	1	3	3	P68369	0	2482.96	High	2.79
		Checked	Confidence	Identifying Node	PSM Ambiguity	Annotated Sequence	Modifications	# Protein Groups	# Proteins	Master Protein Accessions	Protein Accessions	# Missed Cleavages	Charge	DeltaScore	DeltaCn	Rank	Search Engine Rank	m/z [Da]	MH+ [Da]	Theo. MH+ [Da]	DeltaM [ppm]	Deltam/z [Da]	Activation Type	MS Order	Isolation Interference [%]	Ion Inject Time [ms]	RT [min]	First Scan	Spectrum File	File ID	XCorr
		FALSE	High	Sequest HT (A2)	Unambiguous	DYEEVGVDSVEGEGEEEGeEY	E19(Glu-C13)	1	3	P68369	Q99KA2; P68369; P05213	0	2	0.0072	0	1	1	1241.99	2482.96	2482.96	0.33	0.00041	HCD (High Energy Collision Dissociation)	MS2	0	50	62.6671	23718	OFL003164-TTL7-a1A-b2A-tubulin.raw	F7	2.79
		FALSE	High	Sequest HT (A2)	Unambiguous	DYEEVGVDSVEGEGEEEGEeY	E20(Glu-C13)	1	3	P68369	Q99KA2; P68369; P05213	0	2		0.0072	2	2	1241.99	2482.96	2482.96	0.33	0.00041	HCD (High Energy Collision Dissociation)	MS2	0	50	62.6671	23718	OFL003164-TTL7-a1A-b2A-tubulin.raw	F7	2.77
		FALSE	High	Sequest HT (A2)	Unambiguous	DYEEVGVDSVEGEGEEeGEEY	E17(Glu-C13)	1	3	P68369	Q99KA2; P68369; P05213	0	2		0.0466	3	3	1241.99	2482.96	2482.96	0.33	0.00041	HCD (High Energy Collision Dissociation)	MS2	0	50	62.6671	23718	OFL003164-TTL7-a1A-b2A-tubulin.raw	F7	2.66
	FALSE	High	DYEEVGVDSVEGEGEEEGEEY		1	3	2	P68369	0	2348.9	High	2.11
		Checked	Confidence	Identifying Node	PSM Ambiguity	Annotated Sequence	Modifications	# Protein Groups	# Proteins	Master Protein Accessions	Protein Accessions	# Missed Cleavages	Charge	DeltaScore	DeltaCn	Rank	Search Engine Rank	m/z [Da]	MH+ [Da]	Theo. MH+ [Da]	DeltaM [ppm]	Deltam/z [Da]	Activation Type	MS Order	Isolation Interference [%]	Ion Inject Time [ms]	RT [min]	First Scan	Spectrum File	File ID	XCorr
		FALSE	High	Sequest HT (A2)	Unambiguous	DYEEVGVDSVEGEGEEEGEEY		1	3	P68369	Q99KA2; P68369; P05213	0	2	1	0	1	1	1174.96	2348.9	2348.9	-0.49	-0.00058	HCD (High Energy Collision Dissociation)	MS2	0	10.222	61.537	23164	OFL003164-TTL7-a1A-b2A-tubulin.raw	F7	2.11
		FALSE	High	Sequest HT (A2)	Unambiguous	DYEEVGVDSVEGEGEEEGEEY		1	3	P68369	Q99KA2; P68369; P05213	0	2	1	0	1	1	1174.95	2348.9	2348.9	-1.01	-0.00118	HCD (High Energy Collision Dissociation)	MS2	0	50	61.0274	22927	OFL003164-TTL7-a1A-b2A-tubulin.raw	F7	1.88
	FALSE	High	DVNAAIATIK		3	8	14	Q5FW91; P68369; Q52L87	0	1015.58	High	2.94
		Checked	Confidence	Identifying Node	PSM Ambiguity	Annotated Sequence	Modifications	# Protein Groups	# Proteins	Master Protein Accessions	Protein Accessions	# Missed Cleavages	Charge	DeltaScore	DeltaCn	Rank	Search Engine Rank	m/z [Da]	MH+ [Da]	Theo. MH+ [Da]	DeltaM [ppm]	Deltam/z [Da]	Activation Type	MS Order	Isolation Interference [%]	Ion Inject Time [ms]	RT [min]	First Scan	Spectrum File	File ID	XCorr
		FALSE	High	Sequest HT (A2)	Unambiguous	DVNAAIATIK		3	8	Q5FW91; P68369; Q52L87	Q5FW91; Q3TIZ0; Q99KA2; P68369; Q9D9Y2; P05213; P08537; Q52L87	0	2	0.5918	0	1	1	508.293	1015.58	1015.58	0.07	3e-05	HCD (High Energy Collision Dissociation)	MS2	6.05811	50	42.9362	14695	OFL003164-TTL7-a1A-b2A-tubulin.raw	F7	2.94
		FALSE	High	Sequest HT (A2)	Unambiguous	DVNAAIATIK		3	8	Q5FW91; P68369; Q52L87	Q5FW91; Q3TIZ0; Q99KA2; P68369; Q9D9Y2; P05213; P08537; Q52L87	0	2	0.6747	0	1	1	508.293	1015.58	1015.58	0	0	HCD (High Energy Collision Dissociation)	MS2	0	19.077	42.4193	14485	OFL003164-TTL7-a1A-b2A-tubulin.raw	F7	2.89
		FALSE	High	Sequest HT (A2)	Unambiguous	DVNAAIATIK		3	8	Q5FW91; P68369; Q52L87	Q5FW91; Q3TIZ0; Q99KA2; P68369; Q9D9Y2; P05213; P08537; Q52L87	0	2	0.662	0	1	1	508.292	1015.58	1015.58	-0.84	-0.00043	HCD (High Energy Collision Dissociation)	MS2	0	0.6	41.9089	14265	OFL003164-TTL7-a1A-b2A-tubulin.raw	F7	2.84
		FALSE	High	Sequest HT (A2)	Unambiguous	DVNAAIATIK		3	8	Q5FW91; P68369; Q52L87	Q5FW91; Q3TIZ0; Q99KA2; P68369; Q9D9Y2; P05213; P08537; Q52L87	0	2	0.6655	0	1	1	508.293	1015.58	1015.58	-0.11	-6e-05	HCD (High Energy Collision Dissociation)	MS2	0	50	43.4394	14911	OFL003164-TTL7-a1A-b2A-tubulin.raw	F7	2.84
		FALSE	High	Sequest HT (A2)	Unambiguous	DVNAAIATIK		3	8	Q5FW91; P68369; Q52L87	Q5FW91; Q3TIZ0; Q99KA2; P68369; Q9D9Y2; P05213; P08537; Q52L87	0	2	0.6703	0	1	1	508.293	1015.58	1015.58	0.44	0.00022	HCD (High Energy Collision Dissociation)	MS2	12.0103	50	45.01	15656	OFL003164-TTL7-a1A-b2A-tubulin.raw	F7	2.73
		FALSE	High	Sequest HT (A2)	Unambiguous	DVNAAIATIK		3	8	Q5FW91; P68369; Q52L87	Q5FW91; Q3TIZ0; Q99KA2; P68369; Q9D9Y2; P05213; P08537; Q52L87	0	2	0.761	0	1	1	508.293	1015.58	1015.58	0.31	0.00016	HCD (High Energy Collision Dissociation)	MS2	9.81993	50	44.4927	15369	OFL003164-TTL7-a1A-b2A-tubulin.raw	F7	2.72
		FALSE	High	Sequest HT (A2)	Unambiguous	DVNAAIATIK		3	8	Q5FW91; P68369; Q52L87	Q5FW91; Q3TIZ0; Q99KA2; P68369; Q9D9Y2; P05213; P08537; Q52L87	0	2	0.6458	0	1	1	508.293	1015.58	1015.58	0.31	0.00016	HCD (High Energy Collision Dissociation)	MS2	12.0927	50	43.9442	15147	OFL003164-TTL7-a1A-b2A-tubulin.raw	F7	2.71
		FALSE	High	Sequest HT (A2)	Unambiguous	DVNAAIATIK		3	8	Q5FW91; P68369; Q52L87	Q5FW91; Q3TIZ0; Q99KA2; P68369; Q9D9Y2; P05213; P08537; Q52L87	0	2	0.7143	0	1	1	508.293	1015.58	1015.58	0.17	9e-05	HCD (High Energy Collision Dissociation)	MS2	0	50	41.4073	14122	OFL003164-TTL7-a1A-b2A-tubulin.raw	F7	2.66
		FALSE	High	Sequest HT (A2)	Unambiguous	DVNAAIATIK		3	8	Q5FW91; P68369; Q52L87	Q5FW91; Q3TIZ0; Q99KA2; P68369; Q9D9Y2; P05213; P08537; Q52L87	0	2	0.6314	0	1	1	508.293	1015.58	1015.58	-0.4	-0.00021	HCD (High Energy Collision Dissociation)	MS2	19.3122	50	45.517	15910	OFL003164-TTL7-a1A-b2A-tubulin.raw	F7	2.55
		FALSE	High	Sequest HT (A2)	Unambiguous	DVNAAIATIK		3	8	Q5FW91; P68369; Q52L87	Q5FW91; Q3TIZ0; Q99KA2; P68369; Q9D9Y2; P05213; P08537; Q52L87	0	2	0.65	0	1	1	508.293	1015.58	1015.58	0.62	0.00031	HCD (High Energy Collision Dissociation)	MS2	18.9444	50	36.1478	11980	OFL003164-TTL7-a1A-b2A-tubulin.raw	F7	2.4
		FALSE	High	Sequest HT (A2)	Unambiguous	DVNAAIATIK		3	8	Q5FW91; P68369; Q52L87	Q5FW91; Q3TIZ0; Q99KA2; P68369; Q9D9Y2; P05213; P08537; Q52L87	0	2	0.6638	0	1	1	508.293	1015.58	1015.58	0.02	1e-05	HCD (High Energy Collision Dissociation)	MS2	13.9853	50	46.9248	16634	OFL003164-TTL7-a1A-b2A-tubulin.raw	F7	2.32
		FALSE	High	Sequest HT (A2)	Unambiguous	DVNAAIATIK		3	8	Q5FW91; P68369; Q52L87	Q5FW91; Q3TIZ0; Q99KA2; P68369; Q9D9Y2; P05213; P08537; Q52L87	0	2	0.6623	0	1	1	508.293	1015.58	1015.58	-0.11	-5e-05	HCD (High Energy Collision Dissociation)	MS2	0	50	47.4416	16880	OFL003164-TTL7-a1A-b2A-tubulin.raw	F7	2.28
		FALSE	High	Sequest HT (A2)	Unambiguous	DVNAAIATIK		3	8	Q5FW91; P68369; Q52L87	Q5FW91; Q3TIZ0; Q99KA2; P68369; Q9D9Y2; P05213; P08537; Q52L87	0	2	0.7163	0	1	1	508.293	1015.58	1015.58	-0.11	-6e-05	HCD (High Energy Collision Dissociation)	MS2	31.4326	50	48.8195	17393	OFL003164-TTL7-a1A-b2A-tubulin.raw	F7	2.15
		FALSE	High	Sequest HT (A2)	Unambiguous	DVNAAIATIK		3	8	Q5FW91; P68369; Q52L87	Q5FW91; Q3TIZ0; Q99KA2; P68369; Q9D9Y2; P05213; P08537; Q52L87	0	2	0.729	0	1	1	508.293	1015.58	1015.58	0.79	0.0004	HCD (High Energy Collision Dissociation)	MS2	0	50	48.2378	17193	OFL003164-TTL7-a1A-b2A-tubulin.raw	F7	2.14
	FALSE	High	AYHEQLSVAEITNACFEPANQMVK	1xCarbamidomethyl [C15]; 1xOxidation [M22]	3	7	2	Q5FW91; P68369; A0A0A0MQA5	0	2766.29	High	3.6
		Checked	Confidence	Identifying Node	PSM Ambiguity	Annotated Sequence	Modifications	# Protein Groups	# Proteins	Master Protein Accessions	Protein Accessions	# Missed Cleavages	Charge	DeltaScore	DeltaCn	Rank	Search Engine Rank	m/z [Da]	MH+ [Da]	Theo. MH+ [Da]	DeltaM [ppm]	Deltam/z [Da]	Activation Type	MS Order	Isolation Interference [%]	Ion Inject Time [ms]	RT [min]	First Scan	Spectrum File	File ID	XCorr
		FALSE	High	Sequest HT (A2)	Unambiguous	AYHEQLSVAEITNAcFEPANQmVK	C15(Carbamidomethyl); M22(Oxidation)	3	7	Q5FW91; P68369; A0A0A0MQA5	Q5FW91; Q99KA2; P68369; Q9D9Y2; P05213; A0A0A0MQA5; P68368	0	3	0.1444	0	1	1	922.768	2766.29	2766.29	1.44	0.00133	HCD (High Energy Collision Dissociation)	MS2	0.846707	50	72.0705	28186	OFL003164-TTL7-a1A-b2A-tubulin.raw	F7	3.6
		FALSE	High	Sequest HT (A2)	Unambiguous	AYHEQLSVAEITNAcFEPANQmVK	C15(Carbamidomethyl); M22(Oxidation)	3	7	Q5FW91; P68369; A0A0A0MQA5	Q5FW91; Q99KA2; P68369; Q9D9Y2; P05213; A0A0A0MQA5; P68368	0	3	0.1918	0	1	1	922.767	2766.29	2766.29	0.51	0.00047	HCD (High Energy Collision Dissociation)	MS2	6.84039	50	71.5639	27918	OFL003164-TTL7-a1A-b2A-tubulin.raw	F7	2.92
	FALSE	High	AYHEQLSVAEITNACFEPANQMVK	1xCarbamidomethyl [C15]	3	7	4	Q5FW91; P68369; A0A0A0MQA5	0	2750.29	High	4.85
		Checked	Confidence	Identifying Node	PSM Ambiguity	Annotated Sequence	Modifications	# Protein Groups	# Proteins	Master Protein Accessions	Protein Accessions	# Missed Cleavages	Charge	DeltaScore	DeltaCn	Rank	Search Engine Rank	m/z [Da]	MH+ [Da]	Theo. MH+ [Da]	DeltaM [ppm]	Deltam/z [Da]	Activation Type	MS Order	Isolation Interference [%]	Ion Inject Time [ms]	RT [min]	First Scan	Spectrum File	File ID	XCorr
		FALSE	High	Sequest HT (A2)	Unambiguous	AYHEQLSVAEITNAcFEPANQMVK	C15(Carbamidomethyl)	3	7	Q5FW91; P68369; A0A0A0MQA5	Q5FW91; Q99KA2; P68369; Q9D9Y2; P05213; A0A0A0MQA5; P68368	0	3	0.0969	0	1	1	917.436	2750.29	2750.29	0.63	0.00058	HCD (High Energy Collision Dissociation)	MS2	0.142832	1.687	83.6947	33839	OFL003164-TTL7-a1A-b2A-tubulin.raw	F7	4.85
		FALSE	High	Sequest HT (A2)	Unambiguous	AYHEQLSVAEITNAcFEPANQMVK	C15(Carbamidomethyl)	3	7	Q5FW91; P68369; A0A0A0MQA5	Q5FW91; Q99KA2; P68369; Q9D9Y2; P05213; A0A0A0MQA5; P68368	0	3	0.1407	0	1	1	917.434	2750.29	2750.29	-1.05	-0.00096	HCD (High Energy Collision Dissociation)	MS2	48.1788	50	84.3277	34121	OFL003164-TTL7-a1A-b2A-tubulin.raw	F7	4.05
		FALSE	High	Sequest HT (A2)	Unambiguous	AYHEQLSVAEITNAcFEPANQMVK	C15(Carbamidomethyl)	3	7	Q5FW91; P68369; A0A0A0MQA5	Q5FW91; Q99KA2; P68369; Q9D9Y2; P05213; A0A0A0MQA5; P68368	0	3	0.1247	0	1	1	917.436	2750.29	2750.29	0.86	0.00079	HCD (High Energy Collision Dissociation)	MS2	0	50	85.147	34416	OFL003164-TTL7-a1A-b2A-tubulin.raw	F7	3.93
		FALSE	High	Sequest HT (A2)	Unambiguous	AYHEQLSVAEITNAcFEPANQMVK	C15(Carbamidomethyl)	3	7	Q5FW91; P68369; A0A0A0MQA5	Q5FW91; Q99KA2; P68369; Q9D9Y2; P05213; A0A0A0MQA5; P68368	0	2	0.1402	0	1	1	1375.65	2750.29	2750.29	0.87	0.00119	HCD (High Energy Collision Dissociation)	MS2	0	50	83.4459	33720	OFL003164-TTL7-a1A-b2A-tubulin.raw	F7	3.78
	FALSE	High	AVFVDLEPTVIDEVR		3	13	7	P68369; B9DGT7; Q52L87	0	1701.91	High	3.81
		Checked	Confidence	Identifying Node	PSM Ambiguity	Annotated Sequence	Modifications	# Protein Groups	# Proteins	Master Protein Accessions	Protein Accessions	# Missed Cleavages	Charge	DeltaScore	DeltaCn	Rank	Search Engine Rank	m/z [Da]	MH+ [Da]	Theo. MH+ [Da]	DeltaM [ppm]	Deltam/z [Da]	Activation Type	MS Order	Isolation Interference [%]	Ion Inject Time [ms]	RT [min]	First Scan	Spectrum File	File ID	XCorr
		FALSE	High	Sequest HT (A2)	Unambiguous	AVFVDLEPTVIDEVR		3	13	P68369; B9DGT7; Q52L87	Q3TIZ0; Q944I2; A0A2R8VHF3; A0A178UGA1; P68369; A0A178UXP7; B9DFF8; B9DHQ0; B9DGT7; P05213; P08537; Q52L87; O89052	0	2	0.5827	0	1	1	851.456	1701.91	1701.91	-0.05	-4e-05	HCD (High Energy Collision Dissociation)	MS2	64.0388	50	103.039	43468	OFL003164-TTL7-a1A-b2A-tubulin.raw	F7	3.81
		FALSE	High	Sequest HT (A2)	Unambiguous	AVFVDLEPTVIDEVR		3	13	P68369; B9DGT7; Q52L87	Q3TIZ0; Q944I2; A0A2R8VHF3; A0A178UGA1; P68369; A0A178UXP7; B9DFF8; B9DHQ0; B9DGT7; P05213; P08537; Q52L87; O89052	0	3	0.5413	0	1	1	567.973	1701.9	1701.91	-0.6	-0.00034	HCD (High Energy Collision Dissociation)	MS2	38.7402	33.835	103.075	43486	OFL003164-TTL7-a1A-b2A-tubulin.raw	F7	3.75
		FALSE	High	Sequest HT (A2)	Unambiguous	AVFVDLEPTVIDEVR		3	13	P68369; B9DGT7; Q52L87	Q3TIZ0; Q944I2; A0A2R8VHF3; A0A178UGA1; P68369; A0A178UXP7; B9DFF8; B9DHQ0; B9DGT7; P05213; P08537; Q52L87; O89052	0	2	0.6027	0	1	1	851.457	1701.91	1701.91	0.09	7e-05	HCD (High Energy Collision Dissociation)	MS2	3.92077	48.718	103.558	43702	OFL003164-TTL7-a1A-b2A-tubulin.raw	F7	3.7
		FALSE	High	Sequest HT (A2)	Unambiguous	AVFVDLEPTVIDEVR		3	13	P68369; B9DGT7; Q52L87	Q3TIZ0; Q944I2; A0A2R8VHF3; A0A178UGA1; P68369; A0A178UXP7; B9DFF8; B9DHQ0; B9DGT7; P05213; P08537; Q52L87; O89052	0	2	0.5983	0	1	1	851.456	1701.91	1701.91	-0.05	-4e-05	HCD (High Energy Collision Dissociation)	MS2	0	50	101.554	42533	OFL003164-TTL7-a1A-b2A-tubulin.raw	F7	3.46
		FALSE	High	Sequest HT (A2)	Unambiguous	AVFVDLEPTVIDEVR		3	13	P68369; B9DGT7; Q52L87	Q3TIZ0; Q944I2; A0A2R8VHF3; A0A178UGA1; P68369; A0A178UXP7; B9DFF8; B9DHQ0; B9DGT7; P05213; P08537; Q52L87; O89052	0	3	0.528	0	1	1	567.974	1701.91	1701.91	0.37	0.00021	HCD (High Energy Collision Dissociation)	MS2	14.5957	50	100.079	41723	OFL003164-TTL7-a1A-b2A-tubulin.raw	F7	2.86
		FALSE	High	Sequest HT (A2)	Unambiguous	AVFVDLEPTVIDEVR		3	13	P68369; B9DGT7; Q52L87	Q3TIZ0; Q944I2; A0A2R8VHF3; A0A178UGA1; P68369; A0A178UXP7; B9DFF8; B9DHQ0; B9DGT7; P05213; P08537; Q52L87; O89052	0	2	0.4098	0	1	1	851.457	1701.91	1701.91	0.37	0.00032	HCD (High Energy Collision Dissociation)	MS2	0	50	100.054	41709	OFL003164-TTL7-a1A-b2A-tubulin.raw	F7	2.44
		FALSE	High	Sequest HT (A2)	Unambiguous	AVFVDLEPTVIDEVR		3	13	P68369; B9DGT7; Q52L87	Q3TIZ0; Q944I2; A0A2R8VHF3; A0A178UGA1; P68369; A0A178UXP7; B9DFF8; B9DHQ0; B9DGT7; P05213; P08537; Q52L87; O89052	0	2	0.6083	0	1	1	851.456	1701.9	1701.91	-0.57	-0.00049	HCD (High Energy Collision Dissociation)	MS2	0	50	104.659	44239	OFL003164-TTL7-a1A-b2A-tubulin.raw	F7	2.17
	FALSE	High	AVCMLSNTTAIAEAWAR	1xCarbamidomethyl [C3]; 1xOxidation [M4]	4	15	12	Q5FW91; P68369; Q52L87; A0A0A0MQA5	0	1880.9	High	4.95
		Checked	Confidence	Identifying Node	PSM Ambiguity	Annotated Sequence	Modifications	# Protein Groups	# Proteins	Master Protein Accessions	Protein Accessions	# Missed Cleavages	Charge	DeltaScore	DeltaCn	Rank	Search Engine Rank	m/z [Da]	MH+ [Da]	Theo. MH+ [Da]	DeltaM [ppm]	Deltam/z [Da]	Activation Type	MS Order	Isolation Interference [%]	Ion Inject Time [ms]	RT [min]	First Scan	Spectrum File	File ID	XCorr
		FALSE	High	Sequest HT (A2)	Unambiguous	AVcmLSNTTAIAEAWAR	C3(Carbamidomethyl); M4(Oxidation)	4	15	Q5FW91; P68369; Q52L87; A0A0A0MQA5	Q5FW91; Q3TIZ0; Q9JJZ2; A0A5S6QIR1; Q99KA2; P68369; Q9NY65; Q9D9Y2; P05213; P08537; Q15670; A0A5S6Q8M8; Q52L87; A0A0A0MQA5; P68368	0	3	0.7616	0	1	1	627.638	1880.9	1880.9	-0.02	-1e-05	HCD (High Energy Collision Dissociation)	MS2	0	50	83.4901	33747	OFL003164-TTL7-a1A-b2A-tubulin.raw	F7	4.95
		FALSE	High	Sequest HT (A2)	Unambiguous	AVcmLSNTTAIAEAWAR	C3(Carbamidomethyl); M4(Oxidation)	4	15	Q5FW91; P68369; Q52L87; A0A0A0MQA5	Q5FW91; Q3TIZ0; Q9JJZ2; A0A5S6QIR1; Q99KA2; P68369; Q9NY65; Q9D9Y2; P05213; P08537; Q15670; A0A5S6Q8M8; Q52L87; A0A0A0MQA5; P68368	0	2	0.7152	0	1	1	940.952	1880.9	1880.9	-1.11	-0.00104	HCD (High Energy Collision Dissociation)	MS2	0	50	92.7704	38191	OFL003164-TTL7-a1A-b2A-tubulin.raw	F7	3.16
		FALSE	High	Sequest HT (A2)	Unambiguous	AVcmLSNTTAIAEAWAR	C3(Carbamidomethyl); M4(Oxidation)	4	15	Q5FW91; P68369; Q52L87; A0A0A0MQA5	Q5FW91; Q3TIZ0; Q9JJZ2; A0A5S6QIR1; Q99KA2; P68369; Q9NY65; Q9D9Y2; P05213; P08537; Q15670; A0A5S6Q8M8; Q52L87; A0A0A0MQA5; P68368	0	3	0.6776	0	1	1	627.638	1880.9	1880.9	0.45	0.00028	HCD (High Energy Collision Dissociation)	MS2	0	50	84.0138	33994	OFL003164-TTL7-a1A-b2A-tubulin.raw	F7	3.04
		FALSE	High	Sequest HT (A2)	Unambiguous	AVcmLSNTTAIAEAWAR	C3(Carbamidomethyl); M4(Oxidation)	4	15	Q5FW91; P68369; Q52L87; A0A0A0MQA5	Q5FW91; Q3TIZ0; Q9JJZ2; A0A5S6QIR1; Q99KA2; P68369; Q9NY65; Q9D9Y2; P05213; P08537; Q15670; A0A5S6Q8M8; Q52L87; A0A0A0MQA5; P68368	0	2	0.8194	0	1	1	940.952	1880.9	1880.9	-0.98	-0.00092	HCD (High Energy Collision Dissociation)	MS2	60.0293	50	83.0132	33539	OFL003164-TTL7-a1A-b2A-tubulin.raw	F7	2.88
		FALSE	High	Sequest HT (A2)	Unambiguous	AVcmLSNTTAIAEAWAR	C3(Carbamidomethyl); M4(Oxidation)	4	15	Q5FW91; P68369; Q52L87; A0A0A0MQA5	Q5FW91; Q3TIZ0; Q9JJZ2; A0A5S6QIR1; Q99KA2; P68369; Q9NY65; Q9D9Y2; P05213; P08537; Q15670; A0A5S6Q8M8; Q52L87; A0A0A0MQA5; P68368	0	3	0.7446	0	1	1	627.638	1880.9	1880.9	0.16	0.0001	HCD (High Energy Collision Dissociation)	MS2	35.3738	50	102.495	43117	OFL003164-TTL7-a1A-b2A-tubulin.raw	F7	2.78
		FALSE	High	Sequest HT (A2)	Unambiguous	AVcmLSNTTAIAEAWAR	C3(Carbamidomethyl); M4(Oxidation)	4	15	Q5FW91; P68369; Q52L87; A0A0A0MQA5	Q5FW91; Q3TIZ0; Q9JJZ2; A0A5S6QIR1; Q99KA2; P68369; Q9NY65; Q9D9Y2; P05213; P08537; Q15670; A0A5S6Q8M8; Q52L87; A0A0A0MQA5; P68368	0	3	0.7033	0	1	1	627.638	1880.9	1880.9	0.39	0.00024	HCD (High Energy Collision Dissociation)	MS2	62.1751	50	96.7446	39891	OFL003164-TTL7-a1A-b2A-tubulin.raw	F7	2.73
		FALSE	High	Sequest HT (A2)	Unambiguous	AVcmLSNTTAIAEAWAR	C3(Carbamidomethyl); M4(Oxidation)	4	15	Q5FW91; P68369; Q52L87; A0A0A0MQA5	Q5FW91; Q3TIZ0; Q9JJZ2; A0A5S6QIR1; Q99KA2; P68369; Q9NY65; Q9D9Y2; P05213; P08537; Q15670; A0A5S6Q8M8; Q52L87; A0A0A0MQA5; P68368	0	3	0.7328	0	1	1	627.638	1880.9	1880.9	-0.18	-0.00011	HCD (High Energy Collision Dissociation)	MS2	38.9374	50	92.4212	37988	OFL003164-TTL7-a1A-b2A-tubulin.raw	F7	2.62
		FALSE	High	Sequest HT (A2)	Unambiguous	AVcmLSNTTAIAEAWAR	C3(Carbamidomethyl); M4(Oxidation)	4	15	Q5FW91; P68369; Q52L87; A0A0A0MQA5	Q5FW91; Q3TIZ0; Q9JJZ2; A0A5S6QIR1; Q99KA2; P68369; Q9NY65; Q9D9Y2; P05213; P08537; Q15670; A0A5S6Q8M8; Q52L87; A0A0A0MQA5; P68368	0	2	0.7323	0	1	1	940.954	1880.9	1880.9	0.97	0.00092	HCD (High Energy Collision Dissociation)	MS2	75.9641	50	96.4461	39753	OFL003164-TTL7-a1A-b2A-tubulin.raw	F7	2.54
		FALSE	High	Sequest HT (A2)	Unambiguous	AVcmLSNTTAIAEAWAR	C3(Carbamidomethyl); M4(Oxidation)	4	15	Q5FW91; P68369; Q52L87; A0A0A0MQA5	Q5FW91; Q3TIZ0; Q9JJZ2; A0A5S6QIR1; Q99KA2; P68369; Q9NY65; Q9D9Y2; P05213; P08537; Q15670; A0A5S6Q8M8; Q52L87; A0A0A0MQA5; P68368	0	2	0.8174	0	1	1	940.952	1880.9	1880.9	-1.73	-0.00163	HCD (High Energy Collision Dissociation)	MS2	29.3363	50	94.3556	38796	OFL003164-TTL7-a1A-b2A-tubulin.raw	F7	2.3
		FALSE	High	Sequest HT (A2)	Unambiguous	AVcmLSNTTAIAEAWAR	C3(Carbamidomethyl); M4(Oxidation)	4	15	Q5FW91; P68369; Q52L87; A0A0A0MQA5	Q5FW91; Q3TIZ0; Q9JJZ2; A0A5S6QIR1; Q99KA2; P68369; Q9NY65; Q9D9Y2; P05213; P08537; Q15670; A0A5S6Q8M8; Q52L87; A0A0A0MQA5; P68368	0	2	0.7259	0	1	1	940.954	1880.9	1880.9	0.5	0.00047	HCD (High Energy Collision Dissociation)	MS2	18.4408	50	91.885	37725	OFL003164-TTL7-a1A-b2A-tubulin.raw	F7	1.97
		FALSE	High	Sequest HT (A2)	Unambiguous	AVcmLSNTTAIAEAWAR	C3(Carbamidomethyl); M4(Oxidation)	4	15	Q5FW91; P68369; Q52L87; A0A0A0MQA5	Q5FW91; Q3TIZ0; Q9JJZ2; A0A5S6QIR1; Q99KA2; P68369; Q9NY65; Q9D9Y2; P05213; P08537; Q15670; A0A5S6Q8M8; Q52L87; A0A0A0MQA5; P68368	0	2	0.7857	0	1	1	940.954	1880.9	1880.9	0.35	0.00033	HCD (High Energy Collision Dissociation)	MS2	18.8729	50	88.7788	36241	OFL003164-TTL7-a1A-b2A-tubulin.raw	F7	1.96
		FALSE	High	Sequest HT (A2)	Unambiguous	AVcmLSNTTAIAEAWAR	C3(Carbamidomethyl); M4(Oxidation)	4	15	Q5FW91; P68369; Q52L87; A0A0A0MQA5	Q5FW91; Q3TIZ0; Q9JJZ2; A0A5S6QIR1; Q99KA2; P68369; Q9NY65; Q9D9Y2; P05213; P08537; Q15670; A0A5S6Q8M8; Q52L87; A0A0A0MQA5; P68368	0	2	0.6598	0	1	1	940.953	1880.9	1880.9	0.17	0.00016	HCD (High Energy Collision Dissociation)	MS2	13.4875	50	91.3678	37461	OFL003164-TTL7-a1A-b2A-tubulin.raw	F7	1.94
	FALSE	High	AVCMLSNTTAIAEAWAR	1xCarbamidomethyl [C3]	4	15	10	Q5FW91; P68369; Q52L87; A0A0A0MQA5	0	1864.9	High	4.52
		Checked	Confidence	Identifying Node	PSM Ambiguity	Annotated Sequence	Modifications	# Protein Groups	# Proteins	Master Protein Accessions	Protein Accessions	# Missed Cleavages	Charge	DeltaScore	DeltaCn	Rank	Search Engine Rank	m/z [Da]	MH+ [Da]	Theo. MH+ [Da]	DeltaM [ppm]	Deltam/z [Da]	Activation Type	MS Order	Isolation Interference [%]	Ion Inject Time [ms]	RT [min]	First Scan	Spectrum File	File ID	XCorr
		FALSE	High	Sequest HT (A2)	Unambiguous	AVcMLSNTTAIAEAWAR	C3(Carbamidomethyl)	4	15	Q5FW91; P68369; Q52L87; A0A0A0MQA5	Q5FW91; Q3TIZ0; Q9JJZ2; A0A5S6QIR1; Q99KA2; P68369; Q9NY65; Q9D9Y2; P05213; P08537; Q15670; A0A5S6Q8M8; Q52L87; A0A0A0MQA5; P68368	0	3	0.8164	0	1	1	622.306	1864.9	1864.9	-0.35	-0.00022	HCD (High Energy Collision Dissociation)	MS2	0.20723	0.84	101.233	42375	OFL003164-TTL7-a1A-b2A-tubulin.raw	F7	4.52
		FALSE	High	Sequest HT (A2)	Unambiguous	AVcMLSNTTAIAEAWAR	C3(Carbamidomethyl)	4	15	Q5FW91; P68369; Q52L87; A0A0A0MQA5	Q5FW91; Q3TIZ0; Q9JJZ2; A0A5S6QIR1; Q99KA2; P68369; Q9NY65; Q9D9Y2; P05213; P08537; Q15670; A0A5S6Q8M8; Q52L87; A0A0A0MQA5; P68368	0	2	0.8844	0	1	1	932.956	1864.9	1864.9	-0.21	-0.0002	HCD (High Energy Collision Dissociation)	MS2	21.244	50	103.094	43496	OFL003164-TTL7-a1A-b2A-tubulin.raw	F7	3.98
		FALSE	High	Sequest HT (A2)	Unambiguous	AVcMLSNTTAIAEAWAR	C3(Carbamidomethyl)	4	15	Q5FW91; P68369; Q52L87; A0A0A0MQA5	Q5FW91; Q3TIZ0; Q9JJZ2; A0A5S6QIR1; Q99KA2; P68369; Q9NY65; Q9D9Y2; P05213; P08537; Q15670; A0A5S6Q8M8; Q52L87; A0A0A0MQA5; P68368	0	2	0.8503	0	1	1	932.956	1864.9	1864.9	0.05	5e-05	HCD (High Energy Collision Dissociation)	MS2	0	2.064	101.212	42363	OFL003164-TTL7-a1A-b2A-tubulin.raw	F7	3.74
		FALSE	High	Sequest HT (A2)	Unambiguous	AVcMLSNTTAIAEAWAR	C3(Carbamidomethyl)	4	15	Q5FW91; P68369; Q52L87; A0A0A0MQA5	Q5FW91; Q3TIZ0; Q9JJZ2; A0A5S6QIR1; Q99KA2; P68369; Q9NY65; Q9D9Y2; P05213; P08537; Q15670; A0A5S6Q8M8; Q52L87; A0A0A0MQA5; P68368	0	3	0.8472	0	1	1	622.306	1864.9	1864.9	0.14	9e-05	HCD (High Energy Collision Dissociation)	MS2	0	50	103.035	43465	OFL003164-TTL7-a1A-b2A-tubulin.raw	F7	3.73
		FALSE	High	Sequest HT (A2)	Unambiguous	AVcMLSNTTAIAEAWAR	C3(Carbamidomethyl)	4	15	Q5FW91; P68369; Q52L87; A0A0A0MQA5	Q5FW91; Q3TIZ0; Q9JJZ2; A0A5S6QIR1; Q99KA2; P68369; Q9NY65; Q9D9Y2; P05213; P08537; Q15670; A0A5S6Q8M8; Q52L87; A0A0A0MQA5; P68368	0	2	0.8761	0	1	1	932.956	1864.91	1864.9	0.69	0.00064	HCD (High Energy Collision Dissociation)	MS2	0	50	99.1342	41216	OFL003164-TTL7-a1A-b2A-tubulin.raw	F7	3.47
		FALSE	High	Sequest HT (A2)	Unambiguous	AVcMLSNTTAIAEAWAR	C3(Carbamidomethyl)	4	15	Q5FW91; P68369; Q52L87; A0A0A0MQA5	Q5FW91; Q3TIZ0; Q9JJZ2; A0A5S6QIR1; Q99KA2; P68369; Q9NY65; Q9D9Y2; P05213; P08537; Q15670; A0A5S6Q8M8; Q52L87; A0A0A0MQA5; P68368	0	3	0.8058	0	1	1	622.306	1864.9	1864.9	0.24	0.00015	HCD (High Energy Collision Dissociation)	MS2	2.5186	50	101.759	42663	OFL003164-TTL7-a1A-b2A-tubulin.raw	F7	3.09
		FALSE	High	Sequest HT (A2)	Unambiguous	AVcMLSNTTAIAEAWAR	C3(Carbamidomethyl)	4	15	Q5FW91; P68369; Q52L87; A0A0A0MQA5	Q5FW91; Q3TIZ0; Q9JJZ2; A0A5S6QIR1; Q99KA2; P68369; Q9NY65; Q9D9Y2; P05213; P08537; Q15670; A0A5S6Q8M8; Q52L87; A0A0A0MQA5; P68368	0	2	0.8311	0	1	1	932.954	1864.9	1864.9	-1.45	-0.00135	HCD (High Energy Collision Dissociation)	MS2	57.8536	50	102.405	43053	OFL003164-TTL7-a1A-b2A-tubulin.raw	F7	2.96
		FALSE	High	Sequest HT (A2)	Unambiguous	AVcMLSNTTAIAEAWAR	C3(Carbamidomethyl)	4	15	Q5FW91; P68369; Q52L87; A0A0A0MQA5	Q5FW91; Q3TIZ0; Q9JJZ2; A0A5S6QIR1; Q99KA2; P68369; Q9NY65; Q9D9Y2; P05213; P08537; Q15670; A0A5S6Q8M8; Q52L87; A0A0A0MQA5; P68368	0	2	0.8322	0	1	1	932.956	1864.91	1864.9	0.44	0.00041	HCD (High Energy Collision Dissociation)	MS2	0	50	100.706	42149	OFL003164-TTL7-a1A-b2A-tubulin.raw	F7	2.92
		FALSE	High	Sequest HT (A2)	Unambiguous	AVcMLSNTTAIAEAWAR	C3(Carbamidomethyl)	4	15	Q5FW91; P68369; Q52L87; A0A0A0MQA5	Q5FW91; Q3TIZ0; Q9JJZ2; A0A5S6QIR1; Q99KA2; P68369; Q9NY65; Q9D9Y2; P05213; P08537; Q15670; A0A5S6Q8M8; Q52L87; A0A0A0MQA5; P68368	0	2	0.8951	0	1	1	932.956	1864.91	1864.9	0.51	0.00048	HCD (High Energy Collision Dissociation)	MS2	0	50	101.87	42731	OFL003164-TTL7-a1A-b2A-tubulin.raw	F7	2.86
		FALSE	High	Sequest HT (A2)	Unambiguous	AVcMLSNTTAIAEAWAR	C3(Carbamidomethyl)	4	15	Q5FW91; P68369; Q52L87; A0A0A0MQA5	Q5FW91; Q3TIZ0; Q9JJZ2; A0A5S6QIR1; Q99KA2; P68369; Q9NY65; Q9D9Y2; P05213; P08537; Q15670; A0A5S6Q8M8; Q52L87; A0A0A0MQA5; P68368	0	3	0.8478	0	1	1	622.306	1864.9	1864.9	-1.04	-0.00064	HCD (High Energy Collision Dissociation)	MS2	35.9505	50	100.719	42157	OFL003164-TTL7-a1A-b2A-tubulin.raw	F7	2.76
	FALSE	High	AFVHWYVGEGMEEGEFSEAREDMAALEK		3	8	4	P68369; Q52L87; A0A0A0MQA5	1	3217.42	High	7.52
		Checked	Confidence	Identifying Node	PSM Ambiguity	Annotated Sequence	Modifications	# Protein Groups	# Proteins	Master Protein Accessions	Protein Accessions	# Missed Cleavages	Charge	DeltaScore	DeltaCn	Rank	Search Engine Rank	m/z [Da]	MH+ [Da]	Theo. MH+ [Da]	DeltaM [ppm]	Deltam/z [Da]	Activation Type	MS Order	Isolation Interference [%]	Ion Inject Time [ms]	RT [min]	First Scan	Spectrum File	File ID	XCorr
		FALSE	High	Sequest HT (A2)	Unambiguous	AFVHWYVGEGMEEGEFSEAREDMAALEK		3	8	P68369; Q52L87; A0A0A0MQA5	Q3TIZ0; Q99KA2; P68369; P05213; P08537; Q52L87; A0A0A0MQA5; P68368	1	3	0.8524	0	1	1	1073.15	3217.43	3217.42	0.82	0.00088	HCD (High Energy Collision Dissociation)	MS2	0	50	99.6571	41478	OFL003164-TTL7-a1A-b2A-tubulin.raw	F7	7.52
		FALSE	High	Sequest HT (A2)	Unambiguous	AFVHWYVGEGMEEGEFSEAREDMAALEK		3	8	P68369; Q52L87; A0A0A0MQA5	Q3TIZ0; Q99KA2; P68369; P05213; P08537; Q52L87; A0A0A0MQA5; P68368	1	4	0.804	0	1	1	805.113	3217.43	3217.42	1.52	0.00122	HCD (High Energy Collision Dissociation)	MS2	2.11151	35.882	99.6512	41476	OFL003164-TTL7-a1A-b2A-tubulin.raw	F7	6.48
		FALSE	High	Sequest HT (A2)	Unambiguous	AFVHWYVGEGMEEGEFSEAREDMAALEK		3	8	P68369; Q52L87; A0A0A0MQA5	Q3TIZ0; Q99KA2; P68369; P05213; P08537; Q52L87; A0A0A0MQA5; P68368	1	4	0.8663	0	1	1	805.112	3217.43	3217.42	0.31	0.00025	HCD (High Energy Collision Dissociation)	MS2	2.58907	50	100.167	41777	OFL003164-TTL7-a1A-b2A-tubulin.raw	F7	5.76
		FALSE	High	Sequest HT (A2)	Unambiguous	AFVHWYVGEGMEEGEFSEAREDMAALEK		3	8	P68369; Q52L87; A0A0A0MQA5	Q3TIZ0; Q99KA2; P68369; P05213; P08537; Q52L87; A0A0A0MQA5; P68368	1	3	0.8399	0	1	1	1073.15	3217.43	3217.42	3.33	0.00357	HCD (High Energy Collision Dissociation)	MS2	14.1269	50	100.22	41811	OFL003164-TTL7-a1A-b2A-tubulin.raw	F7	2.81
	FALSE	High	AFVHWYVGEGMEEGEFSEAR	1xGlu-C13 [E15]	6	24	1	Q5FW91; P68369; M7NKU9; B9DGT7; Q52L87; A0A0A0MQA5	0	2464.08	High	3.65
		Checked	Confidence	Identifying Node	PSM Ambiguity	Annotated Sequence	Modifications	# Protein Groups	# Proteins	Master Protein Accessions	Protein Accessions	# Missed Cleavages	Charge	DeltaScore	DeltaCn	Rank	Search Engine Rank	m/z [Da]	MH+ [Da]	Theo. MH+ [Da]	DeltaM [ppm]	Deltam/z [Da]	Activation Type	MS Order	Isolation Interference [%]	Ion Inject Time [ms]	RT [min]	First Scan	Spectrum File	File ID	XCorr
		FALSE	High	Sequest HT (A2)	Unambiguous	AFVHWYVGEGMEEGeFSEAR	E15(Glu-C13)	6	24	Q5FW91; P68369; M7NKU9; B9DGT7; Q52L87; A0A0A0MQA5	Q5FW91; Q3TIZ0; Q944I2; Q9JJZ2; A0A5S6QIR1; Q99KA2; A0A654EL16; A0A178UGA1; P68369; P11139; M7NKU9; Q9NY65; A0A178UXP7; B9DHQ0; B9DGT7; Q9D9Y2; P05213; P08537; Q15670; Q0WLQ5; A0A5S6Q8M8; Q52L87; A0A0A0MQA5; P68368	0	3	0.1123	0	1	1	822.033	2464.08	2464.08	2.82	0.00231	HCD (High Energy Collision Dissociation)	MS2	30.2733	50	84.5341	34216	OFL003164-TTL7-a1A-b2A-tubulin.raw	F7	3.65
	FALSE	High	AFVHWYVGEGMEEGEFSEAR	1xOxidation [M11]	6	24	9	Q5FW91; P68369; M7NKU9; B9DGT7; Q52L87; A0A0A0MQA5	0	2346.01	High	4.83
		Checked	Confidence	Identifying Node	PSM Ambiguity	Annotated Sequence	Modifications	# Protein Groups	# Proteins	Master Protein Accessions	Protein Accessions	# Missed Cleavages	Charge	DeltaScore	DeltaCn	Rank	Search Engine Rank	m/z [Da]	MH+ [Da]	Theo. MH+ [Da]	DeltaM [ppm]	Deltam/z [Da]	Activation Type	MS Order	Isolation Interference [%]	Ion Inject Time [ms]	RT [min]	First Scan	Spectrum File	File ID	XCorr
		FALSE	High	Sequest HT (A2)	Unambiguous	AFVHWYVGEGmEEGEFSEAR	M11(Oxidation)	6	24	Q5FW91; P68369; M7NKU9; B9DGT7; Q52L87; A0A0A0MQA5	Q5FW91; Q3TIZ0; Q944I2; Q9JJZ2; A0A5S6QIR1; Q99KA2; A0A654EL16; A0A178UGA1; P68369; P11139; M7NKU9; Q9NY65; A0A178UXP7; B9DHQ0; B9DGT7; Q9D9Y2; P05213; P08537; Q15670; Q0WLQ5; A0A5S6Q8M8; Q52L87; A0A0A0MQA5; P68368	0	3	0.8737	0	1	1	782.676	2346.01	2346.01	0.27	0.00021	HCD (High Energy Collision Dissociation)	MS2	0	30.595	71.0629	27695	OFL003164-TTL7-a1A-b2A-tubulin.raw	F7	4.83
		FALSE	High	Sequest HT (A2)	Unambiguous	AFVHWYVGEGmEEGEFSEAR	M11(Oxidation)	6	24	Q5FW91; P68369; M7NKU9; B9DGT7; Q52L87; A0A0A0MQA5	Q5FW91; Q3TIZ0; Q944I2; Q9JJZ2; A0A5S6QIR1; Q99KA2; A0A654EL16; A0A178UGA1; P68369; P11139; M7NKU9; Q9NY65; A0A178UXP7; B9DHQ0; B9DGT7; Q9D9Y2; P05213; P08537; Q15670; Q0WLQ5; A0A5S6Q8M8; Q52L87; A0A0A0MQA5; P68368	0	3	0.8977	0	1	1	782.677	2346.02	2346.01	1.06	0.00083	HCD (High Energy Collision Dissociation)	MS2	32.4503	50	72.5269	28434	OFL003164-TTL7-a1A-b2A-tubulin.raw	F7	3.91
		FALSE	High	Sequest HT (A2)	Unambiguous	AFVHWYVGEGmEEGEFSEAR	M11(Oxidation)	6	24	Q5FW91; P68369; M7NKU9; B9DGT7; Q52L87; A0A0A0MQA5	Q5FW91; Q3TIZ0; Q944I2; Q9JJZ2; A0A5S6QIR1; Q99KA2; A0A654EL16; A0A178UGA1; P68369; P11139; M7NKU9; Q9NY65; A0A178UXP7; B9DHQ0; B9DGT7; Q9D9Y2; P05213; P08537; Q15670; Q0WLQ5; A0A5S6Q8M8; Q52L87; A0A0A0MQA5; P68368	0	3	0.886	0	1	1	782.676	2346.01	2346.01	0.34	0.00027	HCD (High Energy Collision Dissociation)	MS2	0	50	85.1443	34414	OFL003164-TTL7-a1A-b2A-tubulin.raw	F7	3.51
		FALSE	High	Sequest HT (A2)	Unambiguous	AFVHWYVGEGmEEGEFSEAR	M11(Oxidation)	6	24	Q5FW91; P68369; M7NKU9; B9DGT7; Q52L87; A0A0A0MQA5	Q5FW91; Q3TIZ0; Q944I2; Q9JJZ2; A0A5S6QIR1; Q99KA2; A0A654EL16; A0A178UGA1; P68369; P11139; M7NKU9; Q9NY65; A0A178UXP7; B9DHQ0; B9DGT7; Q9D9Y2; P05213; P08537; Q15670; Q0WLQ5; A0A5S6Q8M8; Q52L87; A0A0A0MQA5; P68368	0	3	0.9018	0	1	1	782.676	2346.01	2346.01	0.66	0.00052	HCD (High Energy Collision Dissociation)	MS2	33.6756	50	71.605	27940	OFL003164-TTL7-a1A-b2A-tubulin.raw	F7	3.36
		FALSE	High	Sequest HT (A2)	Unambiguous	AFVHWYVGEGmEEGEFSEAR	M11(Oxidation)	6	24	Q5FW91; P68369; M7NKU9; B9DGT7; Q52L87; A0A0A0MQA5	Q5FW91; Q3TIZ0; Q944I2; Q9JJZ2; A0A5S6QIR1; Q99KA2; A0A654EL16; A0A178UGA1; P68369; P11139; M7NKU9; Q9NY65; A0A178UXP7; B9DHQ0; B9DGT7; Q9D9Y2; P05213; P08537; Q15670; Q0WLQ5; A0A5S6Q8M8; Q52L87; A0A0A0MQA5; P68368	0	3	0.8515	0	1	1	782.677	2346.02	2346.01	1.91	0.00149	HCD (High Energy Collision Dissociation)	MS2	52.6817	50	70.5537	27473	OFL003164-TTL7-a1A-b2A-tubulin.raw	F7	3.3
		FALSE	High	Sequest HT (A2)	Unambiguous	AFVHWYVGEGmEEGEFSEAR	M11(Oxidation)	6	24	Q5FW91; P68369; M7NKU9; B9DGT7; Q52L87; A0A0A0MQA5	Q5FW91; Q3TIZ0; Q944I2; Q9JJZ2; A0A5S6QIR1; Q99KA2; A0A654EL16; A0A178UGA1; P68369; P11139; M7NKU9; Q9NY65; A0A178UXP7; B9DHQ0; B9DGT7; Q9D9Y2; P05213; P08537; Q15670; Q0WLQ5; A0A5S6Q8M8; Q52L87; A0A0A0MQA5; P68368	0	3	0.9172	0	1	1	782.676	2346.01	2346.01	-0.12	-0.0001	HCD (High Energy Collision Dissociation)	MS2	0	50	74.8298	29540	OFL003164-TTL7-a1A-b2A-tubulin.raw	F7	3.02
		FALSE	High	Sequest HT (A2)	Unambiguous	AFVHWYVGEGmEEGEFSEAR	M11(Oxidation)	6	24	Q5FW91; P68369; M7NKU9; B9DGT7; Q52L87; A0A0A0MQA5	Q5FW91; Q3TIZ0; Q944I2; Q9JJZ2; A0A5S6QIR1; Q99KA2; A0A654EL16; A0A178UGA1; P68369; P11139; M7NKU9; Q9NY65; A0A178UXP7; B9DHQ0; B9DGT7; Q9D9Y2; P05213; P08537; Q15670; Q0WLQ5; A0A5S6Q8M8; Q52L87; A0A0A0MQA5; P68368	0	3	0.8763	0	1	1	782.675	2346.01	2346.01	-1.6	-0.00125	HCD (High Energy Collision Dissociation)	MS2	18.9267	50	74.3079	29249	OFL003164-TTL7-a1A-b2A-tubulin.raw	F7	2.83
		FALSE	High	Sequest HT (A2)	Unambiguous	AFVHWYVGEGmEEGEFSEAR	M11(Oxidation)	6	24	Q5FW91; P68369; M7NKU9; B9DGT7; Q52L87; A0A0A0MQA5	Q5FW91; Q3TIZ0; Q944I2; Q9JJZ2; A0A5S6QIR1; Q99KA2; A0A654EL16; A0A178UGA1; P68369; P11139; M7NKU9; Q9NY65; A0A178UXP7; B9DHQ0; B9DGT7; Q9D9Y2; P05213; P08537; Q15670; Q0WLQ5; A0A5S6Q8M8; Q52L87; A0A0A0MQA5; P68368	0	3	0.8993	0	1	1	782.675	2346.01	2346.01	-1.01	-0.00079	HCD (High Energy Collision Dissociation)	MS2	14.164	50	80.2288	32067	OFL003164-TTL7-a1A-b2A-tubulin.raw	F7	2.68
		FALSE	High	Sequest HT (A2)	Unambiguous	AFVHWYVGEGmEEGEFSEAR	M11(Oxidation)	6	24	Q5FW91; P68369; M7NKU9; B9DGT7; Q52L87; A0A0A0MQA5	Q5FW91; Q3TIZ0; Q944I2; Q9JJZ2; A0A5S6QIR1; Q99KA2; A0A654EL16; A0A178UGA1; P68369; P11139; M7NKU9; Q9NY65; A0A178UXP7; B9DHQ0; B9DGT7; Q9D9Y2; P05213; P08537; Q15670; Q0WLQ5; A0A5S6Q8M8; Q52L87; A0A0A0MQA5; P68368	0	2	0.8643	0	1	1	1173.51	2346.01	2346.01	0.48	0.00057	HCD (High Energy Collision Dissociation)	MS2	0	50	70.6976	27518	OFL003164-TTL7-a1A-b2A-tubulin.raw	F7	1.99
	FALSE	High	LDHKFDLMYAK	1xOxidation [M8]	7	23	2	Q5FW91; Q3UX10; P68369; B9DGT7; Q52L87; A0A0A0MQA5; A0A5S6QQ85	1	1396.69	High	2.54
		Checked	Confidence	Identifying Node	PSM Ambiguity	Annotated Sequence	Modifications	# Protein Groups	# Proteins	Master Protein Accessions	Protein Accessions	# Missed Cleavages	Charge	DeltaScore	DeltaCn	Rank	Search Engine Rank	m/z [Da]	MH+ [Da]	Theo. MH+ [Da]	DeltaM [ppm]	Deltam/z [Da]	Activation Type	MS Order	Isolation Interference [%]	Ion Inject Time [ms]	RT [min]	First Scan	Spectrum File	File ID	XCorr
		FALSE	High	Sequest HT (A2)	Unambiguous	LDHKFDLmYAK	M8(Oxidation)	6	17	Q5FW91; Q3UX10; P68369; Q52L87; A0A0A0MQA5; A0A5S6QQ85	Q5FW91; Q3TIZ0; Q9JJZ2; A0A5S6QIR1; Q99KA2; Q3UX10; P68369; Q9NY65; Q9D9Y2; P05213; P08537; Q15670; A0A5S6Q8M8; Q52L87; A0A0A0MQA5; A0A5S6QQ85; P68368	1	2	0	0	1	1	698.85	1396.69	1396.69	0.46	0.00032	HCD (High Energy Collision Dissociation)	MS2	9.83348	50	27.6995	8452	OFL003164-TTL7-a1A-b2A-tubulin.raw	F7	2.54
		FALSE	High	Sequest HT (A2)	Unambiguous	IDHKFDLmYAK	M8(Oxidation)	2	6	B9DGT7	Q944I2; A0A178UGA1; A0A178UXP7; B9DHQ0; B9DGT7; Q0WLQ5	1	2		0	1	2	698.85	1396.69	1396.69	0.46	0.00032	HCD (High Energy Collision Dissociation)	MS2	9.83348	50	27.6995	8452	OFL003164-TTL7-a1A-b2A-tubulin.raw	F7	2.54
	FALSE	High	LDHKFDLMYAK		7	23	20	Q5FW91; Q3UX10; P68369; B9DGT7; Q52L87; A0A0A0MQA5; A0A5S6QQ85	1	1380.7	High	4.28
		Checked	Confidence	Identifying Node	PSM Ambiguity	Annotated Sequence	Modifications	# Protein Groups	# Proteins	Master Protein Accessions	Protein Accessions	# Missed Cleavages	Charge	DeltaScore	DeltaCn	Rank	Search Engine Rank	m/z [Da]	MH+ [Da]	Theo. MH+ [Da]	DeltaM [ppm]	Deltam/z [Da]	Activation Type	MS Order	Isolation Interference [%]	Ion Inject Time [ms]	RT [min]	First Scan	Spectrum File	File ID	XCorr
		FALSE	High	Sequest HT (A2)	Unambiguous	LDHKFDLMYAK		6	17	Q5FW91; Q3UX10; P68369; Q52L87; A0A0A0MQA5; A0A5S6QQ85	Q5FW91; Q3TIZ0; Q9JJZ2; A0A5S6QIR1; Q99KA2; Q3UX10; P68369; Q9NY65; Q9D9Y2; P05213; P08537; Q15670; A0A5S6Q8M8; Q52L87; A0A0A0MQA5; A0A5S6QQ85; P68368	1	2	0	0	1	1	690.853	1380.7	1380.7	0.43	0.00029	HCD (High Energy Collision Dissociation)	MS2	2.80384	50	39.0732	13203	OFL003164-TTL7-a1A-b2A-tubulin.raw	F7	4.28
		FALSE	High	Sequest HT (A2)	Unambiguous	IDHKFDLMYAK		2	6	B9DGT7	Q944I2; A0A178UGA1; A0A178UXP7; B9DHQ0; B9DGT7; Q0WLQ5	1	2		0	1	2	690.853	1380.7	1380.7	0.43	0.00029	HCD (High Energy Collision Dissociation)	MS2	2.80384	50	39.0732	13203	OFL003164-TTL7-a1A-b2A-tubulin.raw	F7	4.28
		FALSE	High	Sequest HT (A2)	Unambiguous	LDHKFDLMYAK		6	17	Q5FW91; Q3UX10; P68369; Q52L87; A0A0A0MQA5; A0A5S6QQ85	Q5FW91; Q3TIZ0; Q9JJZ2; A0A5S6QIR1; Q99KA2; Q3UX10; P68369; Q9NY65; Q9D9Y2; P05213; P08537; Q15670; A0A5S6Q8M8; Q52L87; A0A0A0MQA5; A0A5S6QQ85; P68368	1	2	0	0	1	1	690.852	1380.7	1380.7	-0.26	-0.00018	HCD (High Energy Collision Dissociation)	MS2	0	50	41.1342	14030	OFL003164-TTL7-a1A-b2A-tubulin.raw	F7	4.16
		FALSE	High	Sequest HT (A2)	Unambiguous	IDHKFDLMYAK		2	6	B9DGT7	Q944I2; A0A178UGA1; A0A178UXP7; B9DHQ0; B9DGT7; Q0WLQ5	1	2		0	1	2	690.852	1380.7	1380.7	-0.26	-0.00018	HCD (High Energy Collision Dissociation)	MS2	0	50	41.1342	14030	OFL003164-TTL7-a1A-b2A-tubulin.raw	F7	4.16
		FALSE	High	Sequest HT (A2)	Unambiguous	IDHKFDLMYAK		2	6	B9DGT7	Q944I2; A0A178UGA1; A0A178UXP7; B9DHQ0; B9DGT7; Q0WLQ5	1	2	0	0	1	1	690.853	1380.7	1380.7	0.07	5e-05	HCD (High Energy Collision Dissociation)	MS2	2.89279	8.52	38.5699	13073	OFL003164-TTL7-a1A-b2A-tubulin.raw	F7	4.02
		FALSE	High	Sequest HT (A2)	Unambiguous	LDHKFDLMYAK		6	17	Q5FW91; Q3UX10; P68369; Q52L87; A0A0A0MQA5; A0A5S6QQ85	Q5FW91; Q3TIZ0; Q9JJZ2; A0A5S6QIR1; Q99KA2; Q3UX10; P68369; Q9NY65; Q9D9Y2; P05213; P08537; Q15670; A0A5S6Q8M8; Q52L87; A0A0A0MQA5; A0A5S6QQ85; P68368	1	2		0	1	2	690.853	1380.7	1380.7	0.07	5e-05	HCD (High Energy Collision Dissociation)	MS2	2.89279	8.52	38.5699	13073	OFL003164-TTL7-a1A-b2A-tubulin.raw	F7	4.02
		FALSE	High	Sequest HT (A2)	Unambiguous	LDHKFDLMYAK		6	17	Q5FW91; Q3UX10; P68369; Q52L87; A0A0A0MQA5; A0A5S6QQ85	Q5FW91; Q3TIZ0; Q9JJZ2; A0A5S6QIR1; Q99KA2; Q3UX10; P68369; Q9NY65; Q9D9Y2; P05213; P08537; Q15670; A0A5S6Q8M8; Q52L87; A0A0A0MQA5; A0A5S6QQ85; P68368	1	3		0	1	2	460.904	1380.7	1380.7	-0.07	-3e-05	HCD (High Energy Collision Dissociation)	MS2	0	18.362	39.0647	13199	OFL003164-TTL7-a1A-b2A-tubulin.raw	F7	3.97
		FALSE	High	Sequest HT (A2)	Unambiguous	IDHKFDLMYAK		2	6	B9DGT7	Q944I2; A0A178UGA1; A0A178UXP7; B9DHQ0; B9DGT7; Q0WLQ5	1	3	0	0	1	1	460.904	1380.7	1380.7	-0.07	-3e-05	HCD (High Energy Collision Dissociation)	MS2	0	18.362	39.0647	13199	OFL003164-TTL7-a1A-b2A-tubulin.raw	F7	3.97
		FALSE	High	Sequest HT (A2)	Unambiguous	LDHKFDLMYAK		6	17	Q5FW91; Q3UX10; P68369; Q52L87; A0A0A0MQA5; A0A5S6QQ85	Q5FW91; Q3TIZ0; Q9JJZ2; A0A5S6QIR1; Q99KA2; Q3UX10; P68369; Q9NY65; Q9D9Y2; P05213; P08537; Q15670; A0A5S6Q8M8; Q52L87; A0A0A0MQA5; A0A5S6QQ85; P68368	1	3	0	0	1	1	460.904	1380.7	1380.7	-0.41	-0.00019	HCD (High Energy Collision Dissociation)	MS2	0	3.633	38.5636	13071	OFL003164-TTL7-a1A-b2A-tubulin.raw	F7	3.94
		FALSE	High	Sequest HT (A2)	Unambiguous	IDHKFDLMYAK		2	6	B9DGT7	Q944I2; A0A178UGA1; A0A178UXP7; B9DHQ0; B9DGT7; Q0WLQ5	1	3		0	1	2	460.904	1380.7	1380.7	-0.41	-0.00019	HCD (High Energy Collision Dissociation)	MS2	0	3.633	38.5636	13071	OFL003164-TTL7-a1A-b2A-tubulin.raw	F7	3.94
		FALSE	High	Sequest HT (A2)	Unambiguous	IDHKFDLMYAK		2	6	B9DGT7	Q944I2; A0A178UGA1; A0A178UXP7; B9DHQ0; B9DGT7; Q0WLQ5	1	3		0	1	2	460.904	1380.7	1380.7	-0.45	-0.00021	HCD (High Energy Collision Dissociation)	MS2	0	24.728	41.1488	14036	OFL003164-TTL7-a1A-b2A-tubulin.raw	F7	3.71
		FALSE	High	Sequest HT (A2)	Unambiguous	LDHKFDLMYAK		6	17	Q5FW91; Q3UX10; P68369; Q52L87; A0A0A0MQA5; A0A5S6QQ85	Q5FW91; Q3TIZ0; Q9JJZ2; A0A5S6QIR1; Q99KA2; Q3UX10; P68369; Q9NY65; Q9D9Y2; P05213; P08537; Q15670; A0A5S6Q8M8; Q52L87; A0A0A0MQA5; A0A5S6QQ85; P68368	1	3	0	0	1	1	460.904	1380.7	1380.7	-0.45	-0.00021	HCD (High Energy Collision Dissociation)	MS2	0	24.728	41.1488	14036	OFL003164-TTL7-a1A-b2A-tubulin.raw	F7	3.71
		FALSE	High	Sequest HT (A2)	Unambiguous	LDHKFDLMYAK		6	17	Q5FW91; Q3UX10; P68369; Q52L87; A0A0A0MQA5; A0A5S6QQ85	Q5FW91; Q3TIZ0; Q9JJZ2; A0A5S6QIR1; Q99KA2; Q3UX10; P68369; Q9NY65; Q9D9Y2; P05213; P08537; Q15670; A0A5S6Q8M8; Q52L87; A0A0A0MQA5; A0A5S6QQ85; P68368	1	2		0	1	2	690.853	1380.7	1380.7	0.25	0.00017	HCD (High Energy Collision Dissociation)	MS2	8.57219	50	39.5814	13419	OFL003164-TTL7-a1A-b2A-tubulin.raw	F7	3.26
		FALSE	High	Sequest HT (A2)	Unambiguous	IDHKFDLMYAK		2	6	B9DGT7	Q944I2; A0A178UGA1; A0A178UXP7; B9DHQ0; B9DGT7; Q0WLQ5	1	2	0	0	1	1	690.853	1380.7	1380.7	0.25	0.00017	HCD (High Energy Collision Dissociation)	MS2	8.57219	50	39.5814	13419	OFL003164-TTL7-a1A-b2A-tubulin.raw	F7	3.26
		FALSE	High	Sequest HT (A2)	Unambiguous	LDHKFDLMYAK		6	17	Q5FW91; Q3UX10; P68369; Q52L87; A0A0A0MQA5; A0A5S6QQ85	Q5FW91; Q3TIZ0; Q9JJZ2; A0A5S6QIR1; Q99KA2; Q3UX10; P68369; Q9NY65; Q9D9Y2; P05213; P08537; Q15670; A0A5S6Q8M8; Q52L87; A0A0A0MQA5; A0A5S6QQ85; P68368	1	3	0	0	1	1	460.904	1380.7	1380.7	-0.54	-0.00025	HCD (High Energy Collision Dissociation)	MS2	10.2292	50	38.0619	12875	OFL003164-TTL7-a1A-b2A-tubulin.raw	F7	3
		FALSE	High	Sequest HT (A2)	Unambiguous	IDHKFDLMYAK		2	6	B9DGT7	Q944I2; A0A178UGA1; A0A178UXP7; B9DHQ0; B9DGT7; Q0WLQ5	1	3		0	1	2	460.904	1380.7	1380.7	-0.54	-0.00025	HCD (High Energy Collision Dissociation)	MS2	10.2292	50	38.0619	12875	OFL003164-TTL7-a1A-b2A-tubulin.raw	F7	3
		FALSE	High	Sequest HT (A2)	Unambiguous	IDHKFDLMYAK		2	6	B9DGT7	Q944I2; A0A178UGA1; A0A178UXP7; B9DHQ0; B9DGT7; Q0WLQ5	1	2	0	0	1	1	690.853	1380.7	1380.7	0.06	4e-05	HCD (High Energy Collision Dissociation)	MS2	21.764	50	38.0677	12877	OFL003164-TTL7-a1A-b2A-tubulin.raw	F7	2.49
		FALSE	High	Sequest HT (A2)	Unambiguous	LDHKFDLMYAK		6	17	Q5FW91; Q3UX10; P68369; Q52L87; A0A0A0MQA5; A0A5S6QQ85	Q5FW91; Q3TIZ0; Q9JJZ2; A0A5S6QIR1; Q99KA2; Q3UX10; P68369; Q9NY65; Q9D9Y2; P05213; P08537; Q15670; A0A5S6Q8M8; Q52L87; A0A0A0MQA5; A0A5S6QQ85; P68368	1	2		0	1	2	690.853	1380.7	1380.7	0.06	4e-05	HCD (High Energy Collision Dissociation)	MS2	21.764	50	38.0677	12877	OFL003164-TTL7-a1A-b2A-tubulin.raw	F7	2.49
		FALSE	High	Sequest HT (A2)	Unambiguous	IDHKFDLMYAK		2	6	B9DGT7	Q944I2; A0A178UGA1; A0A178UXP7; B9DHQ0; B9DGT7; Q0WLQ5	1	2		0	1	2	690.853	1380.7	1380.7	0.17	0.00012	HCD (High Energy Collision Dissociation)	MS2	29.975	50	40.0889	13628	OFL003164-TTL7-a1A-b2A-tubulin.raw	F7	1.97
		FALSE	High	Sequest HT (A2)	Unambiguous	LDHKFDLMYAK		6	17	Q5FW91; Q3UX10; P68369; Q52L87; A0A0A0MQA5; A0A5S6QQ85	Q5FW91; Q3TIZ0; Q9JJZ2; A0A5S6QIR1; Q99KA2; Q3UX10; P68369; Q9NY65; Q9D9Y2; P05213; P08537; Q15670; A0A5S6Q8M8; Q52L87; A0A0A0MQA5; A0A5S6QQ85; P68368	1	2	0	0	1	1	690.853	1380.7	1380.7	0.17	0.00012	HCD (High Energy Collision Dissociation)	MS2	29.975	50	40.0889	13628	OFL003164-TTL7-a1A-b2A-tubulin.raw	F7	1.97
	FALSE	High	LADQCTGLQGFLVFHSFGGGTGSGFTSLLMER	1xCarbamidomethyl [C5]; 1xOxidation [M30]	2	6	1	P68369; Q52L87	0	3406.62	High	5.08
		Checked	Confidence	Identifying Node	PSM Ambiguity	Annotated Sequence	Modifications	# Protein Groups	# Proteins	Master Protein Accessions	Protein Accessions	# Missed Cleavages	Charge	DeltaScore	DeltaCn	Rank	Search Engine Rank	m/z [Da]	MH+ [Da]	Theo. MH+ [Da]	DeltaM [ppm]	Deltam/z [Da]	Activation Type	MS Order	Isolation Interference [%]	Ion Inject Time [ms]	RT [min]	First Scan	Spectrum File	File ID	XCorr
		FALSE	High	Sequest HT (A2)	Unambiguous	LADQcTGLQGFLVFHSFGGGTGSGFTSLLmER	C5(Carbamidomethyl); M30(Oxidation)	2	6	P68369; Q52L87	Q99KA2; A0A2R8VHF3; P68369; P05213; P08537; Q52L87	0	3	0.1122	0	1	1	1136.21	3406.63	3406.62	1.73	0.00197	HCD (High Energy Collision Dissociation)	MS2	1.33835	50	112.014	48762	OFL003164-TTL7-a1A-b2A-tubulin.raw	F7	5.08
	FALSE	High	LADQCTGLQGFLVFHSFGGGTGSGFTSLLMER	1xCarbamidomethyl [C5]	2	6	2	P68369; Q52L87	0	3390.62	High	5.45
		Checked	Confidence	Identifying Node	PSM Ambiguity	Annotated Sequence	Modifications	# Protein Groups	# Proteins	Master Protein Accessions	Protein Accessions	# Missed Cleavages	Charge	DeltaScore	DeltaCn	Rank	Search Engine Rank	m/z [Da]	MH+ [Da]	Theo. MH+ [Da]	DeltaM [ppm]	Deltam/z [Da]	Activation Type	MS Order	Isolation Interference [%]	Ion Inject Time [ms]	RT [min]	First Scan	Spectrum File	File ID	XCorr
		FALSE	High	Sequest HT (A2)	Unambiguous	LADQcTGLQGFLVFHSFGGGTGSGFTSLLMER	C5(Carbamidomethyl)	2	6	P68369; Q52L87	Q99KA2; A0A2R8VHF3; P68369; P05213; P08537; Q52L87	0	3	0.0936	0	1	1	1130.88	3390.63	3390.62	0.6	0.00068	HCD (High Energy Collision Dissociation)	MS2	1.56952	50	114.432	50179	OFL003164-TTL7-a1A-b2A-tubulin.raw	F7	5.45
		FALSE	High	Sequest HT (A2)	Unambiguous	LADQcTGLQGFLVFHSFGGGTGSGFTSLLMER	C5(Carbamidomethyl)	2	6	P68369; Q52L87	Q99KA2; A0A2R8VHF3; P68369; P05213; P08537; Q52L87	0	3	0.0535	0	1	1	1130.88	3390.63	3390.62	0.72	0.00081	HCD (High Energy Collision Dissociation)	MS2	2.68934	50	113.918	49893	OFL003164-TTL7-a1A-b2A-tubulin.raw	F7	3.74
	FALSE	High	KLADQCTGLQGFLVFHSFGGGTGSGFTSLLMER	1xCarbamidomethyl [C6]; 1xOxidation [M31]	2	6	2	P68369; Q52L87	1	3534.71	High	7.88
		Checked	Confidence	Identifying Node	PSM Ambiguity	Annotated Sequence	Modifications	# Protein Groups	# Proteins	Master Protein Accessions	Protein Accessions	# Missed Cleavages	Charge	DeltaScore	DeltaCn	Rank	Search Engine Rank	m/z [Da]	MH+ [Da]	Theo. MH+ [Da]	DeltaM [ppm]	Deltam/z [Da]	Activation Type	MS Order	Isolation Interference [%]	Ion Inject Time [ms]	RT [min]	First Scan	Spectrum File	File ID	XCorr
		FALSE	High	Sequest HT (A2)	Unambiguous	KLADQcTGLQGFLVFHSFGGGTGSGFTSLLmER	C6(Carbamidomethyl); M31(Oxidation)	2	6	P68369; Q52L87	Q99KA2; A0A2R8VHF3; P68369; P05213; P08537; Q52L87	1	4	0.769	0	1	1	884.435	3534.72	3534.71	1.16	0.00102	HCD (High Energy Collision Dissociation)	MS2	4.49084	27.852	108.779	46764	OFL003164-TTL7-a1A-b2A-tubulin.raw	F7	7.88
		FALSE	High	Sequest HT (A2)	Unambiguous	KLADQcTGLQGFLVFHSFGGGTGSGFTSLLmER	C6(Carbamidomethyl); M31(Oxidation)	2	6	P68369; Q52L87	Q99KA2; A0A2R8VHF3; P68369; P05213; P08537; Q52L87	1	3	0.7819	0	1	1	1178.91	3534.72	3534.71	0.73	0.00086	HCD (High Energy Collision Dissociation)	MS2	0	50	108.772	46759	OFL003164-TTL7-a1A-b2A-tubulin.raw	F7	5.96
	FALSE	High	KLADQCTGLQGFLVFHSFGGGTGSGFTSLLMER	1xCarbamidomethyl [C6]	2	6	3	P68369; Q52L87	1	3518.72	High	8.52
		Checked	Confidence	Identifying Node	PSM Ambiguity	Annotated Sequence	Modifications	# Protein Groups	# Proteins	Master Protein Accessions	Protein Accessions	# Missed Cleavages	Charge	DeltaScore	DeltaCn	Rank	Search Engine Rank	m/z [Da]	MH+ [Da]	Theo. MH+ [Da]	DeltaM [ppm]	Deltam/z [Da]	Activation Type	MS Order	Isolation Interference [%]	Ion Inject Time [ms]	RT [min]	First Scan	Spectrum File	File ID	XCorr
		FALSE	High	Sequest HT (A2)	Unambiguous	KLADQcTGLQGFLVFHSFGGGTGSGFTSLLMER	C6(Carbamidomethyl)	2	6	P68369; Q52L87	Q99KA2; A0A2R8VHF3; P68369; P05213; P08537; Q52L87	1	3	0.7981	0	1	1	1173.58	3518.72	3518.72	0.15	0.00018	HCD (High Energy Collision Dissociation)	MS2	0	39.082	110.625	47901	OFL003164-TTL7-a1A-b2A-tubulin.raw	F7	8.52
		FALSE	High	Sequest HT (A2)	Unambiguous	KLADQcTGLQGFLVFHSFGGGTGSGFTSLLMER	C6(Carbamidomethyl)	2	6	P68369; Q52L87	Q99KA2; A0A2R8VHF3; P68369; P05213; P08537; Q52L87	1	4	0.7512	0	1	1	880.435	3518.72	3518.72	-0.32	-0.00028	HCD (High Energy Collision Dissociation)	MS2	0	39.012	110.615	47896	OFL003164-TTL7-a1A-b2A-tubulin.raw	F7	8.24
		FALSE	High	Sequest HT (A2)	Unambiguous	KLADQcTGLQGFLVFHSFGGGTGSGFTSLLMER	C6(Carbamidomethyl)	2	6	P68369; Q52L87	Q99KA2; A0A2R8VHF3; P68369; P05213; P08537; Q52L87	1	4	0.7605	0	1	1	880.436	3518.72	3518.72	0.29	0.00026	HCD (High Energy Collision Dissociation)	MS2	7.32489	50	111.154	48216	OFL003164-TTL7-a1A-b2A-tubulin.raw	F7	5.93
	FALSE	High	FDGALNVDLTEFQTNLVPYPR		5	19	20	Q5FW91; P68369; Q52L87; A0A0A0MQA5; A0A5S6QQ85	0	2409.21	High	6.09
		Checked	Confidence	Identifying Node	PSM Ambiguity	Annotated Sequence	Modifications	# Protein Groups	# Proteins	Master Protein Accessions	Protein Accessions	# Missed Cleavages	Charge	DeltaScore	DeltaCn	Rank	Search Engine Rank	m/z [Da]	MH+ [Da]	Theo. MH+ [Da]	DeltaM [ppm]	Deltam/z [Da]	Activation Type	MS Order	Isolation Interference [%]	Ion Inject Time [ms]	RT [min]	First Scan	Spectrum File	File ID	XCorr
		FALSE	High	Sequest HT (A2)	Unambiguous	FDGAINVDITEFQTNLVPYPR		1	4		A0A654EL16; A0A178UGA1; P11139; B9DHQ0	0	3		0	1	2	803.743	2409.21	2409.21	2.13	0.00171	HCD (High Energy Collision Dissociation)	MS2	0.47345	5.367	109.881	47477	OFL003164-TTL7-a1A-b2A-tubulin.raw	F7	6.09
		FALSE	High	Sequest HT (A2)	Unambiguous	FDGALNVDLTEFQTNLVPYPR		5	15	Q5FW91; P68369; Q52L87; A0A0A0MQA5; A0A5S6QQ85	Q5FW91; Q3TIZ0; Q9JJZ2; Q99KA2; A0A2R8VHF3; P68369; Q9NY65; Q9D9Y2; P05213; P08537; A0A5S6Q8M8; Q52L87; A0A0A0MQA5; A0A5S6QQ85; P68368	0	3	0	0	1	1	803.743	2409.21	2409.21	2.13	0.00171	HCD (High Energy Collision Dissociation)	MS2	0.47345	5.367	109.881	47477	OFL003164-TTL7-a1A-b2A-tubulin.raw	F7	6.09
		FALSE	High	Sequest HT (A2)	Unambiguous	FDGALNVDLTEFQTNLVPYPR		5	15	Q5FW91; P68369; Q52L87; A0A0A0MQA5; A0A5S6QQ85	Q5FW91; Q3TIZ0; Q9JJZ2; Q99KA2; A0A2R8VHF3; P68369; Q9NY65; Q9D9Y2; P05213; P08537; A0A5S6Q8M8; Q52L87; A0A0A0MQA5; A0A5S6QQ85; P68368	0	2		0	1	2	1205.11	2409.21	2409.21	0.62	0.00075	HCD (High Energy Collision Dissociation)	MS2	0	50	109.838	47445	OFL003164-TTL7-a1A-b2A-tubulin.raw	F7	5.26
		FALSE	High	Sequest HT (A2)	Unambiguous	FDGAINVDITEFQTNLVPYPR		1	4		A0A654EL16; A0A178UGA1; P11139; B9DHQ0	0	2	0	0	1	1	1205.11	2409.21	2409.21	0.62	0.00075	HCD (High Energy Collision Dissociation)	MS2	0	50	109.838	47445	OFL003164-TTL7-a1A-b2A-tubulin.raw	F7	5.26
		FALSE	High	Sequest HT (A2)	Unambiguous	FDGAINVDITEFQTNLVPYPR		1	4		A0A654EL16; A0A178UGA1; P11139; B9DHQ0	0	2		0	1	2	1205.11	2409.21	2409.21	-0.72	-0.00086	HCD (High Energy Collision Dissociation)	MS2	57.6818	50	110.489	47841	OFL003164-TTL7-a1A-b2A-tubulin.raw	F7	4.92
		FALSE	High	Sequest HT (A2)	Unambiguous	FDGALNVDLTEFQTNLVPYPR		5	15	Q5FW91; P68369; Q52L87; A0A0A0MQA5; A0A5S6QQ85	Q5FW91; Q3TIZ0; Q9JJZ2; Q99KA2; A0A2R8VHF3; P68369; Q9NY65; Q9D9Y2; P05213; P08537; A0A5S6Q8M8; Q52L87; A0A0A0MQA5; A0A5S6QQ85; P68368	0	2	0	0	1	1	1205.11	2409.21	2409.21	-0.72	-0.00086	HCD (High Energy Collision Dissociation)	MS2	57.6818	50	110.489	47841	OFL003164-TTL7-a1A-b2A-tubulin.raw	F7	4.92
		FALSE	High	Sequest HT (A2)	Unambiguous	FDGAINVDITEFQTNLVPYPR		1	4		A0A654EL16; A0A178UGA1; P11139; B9DHQ0	0	3		0	1	2	803.741	2409.21	2409.21	0.59	0.00048	HCD (High Energy Collision Dissociation)	MS2	66.3535	50	110.513	47848	OFL003164-TTL7-a1A-b2A-tubulin.raw	F7	4.46
		FALSE	High	Sequest HT (A2)	Unambiguous	FDGALNVDLTEFQTNLVPYPR		5	15	Q5FW91; P68369; Q52L87; A0A0A0MQA5; A0A5S6QQ85	Q5FW91; Q3TIZ0; Q9JJZ2; Q99KA2; A0A2R8VHF3; P68369; Q9NY65; Q9D9Y2; P05213; P08537; A0A5S6Q8M8; Q52L87; A0A0A0MQA5; A0A5S6QQ85; P68368	0	3	0	0	1	1	803.741	2409.21	2409.21	0.59	0.00048	HCD (High Energy Collision Dissociation)	MS2	66.3535	50	110.513	47848	OFL003164-TTL7-a1A-b2A-tubulin.raw	F7	4.46
		FALSE	High	Sequest HT (A2)	Unambiguous	FDGALNVDLTEFQTNLVPYPR		5	15	Q5FW91; P68369; Q52L87; A0A0A0MQA5; A0A5S6QQ85	Q5FW91; Q3TIZ0; Q9JJZ2; Q99KA2; A0A2R8VHF3; P68369; Q9NY65; Q9D9Y2; P05213; P08537; A0A5S6Q8M8; Q52L87; A0A0A0MQA5; A0A5S6QQ85; P68368	0	3	0	0	1	1	803.743	2409.21	2409.21	2.02	0.00162	HCD (High Energy Collision Dissociation)	MS2	36.1488	50	111.283	48302	OFL003164-TTL7-a1A-b2A-tubulin.raw	F7	4.37
		FALSE	High	Sequest HT (A2)	Unambiguous	FDGAINVDITEFQTNLVPYPR		1	4		A0A654EL16; A0A178UGA1; P11139; B9DHQ0	0	3		0	1	2	803.743	2409.21	2409.21	2.02	0.00162	HCD (High Energy Collision Dissociation)	MS2	36.1488	50	111.283	48302	OFL003164-TTL7-a1A-b2A-tubulin.raw	F7	4.37
		FALSE	High	Sequest HT (A2)	Unambiguous	FDGALNVDLTEFQTNLVPYPR		5	15	Q5FW91; P68369; Q52L87; A0A0A0MQA5; A0A5S6QQ85	Q5FW91; Q3TIZ0; Q9JJZ2; Q99KA2; A0A2R8VHF3; P68369; Q9NY65; Q9D9Y2; P05213; P08537; A0A5S6Q8M8; Q52L87; A0A0A0MQA5; A0A5S6QQ85; P68368	0	2		0	1	2	1205.11	2409.21	2409.21	-0.7	-0.00085	HCD (High Energy Collision Dissociation)	MS2	18.7497	40.667	110.06	47584	OFL003164-TTL7-a1A-b2A-tubulin.raw	F7	4.11
		FALSE	High	Sequest HT (A2)	Unambiguous	FDGAINVDITEFQTNLVPYPR		1	4		A0A654EL16; A0A178UGA1; P11139; B9DHQ0	0	2	0	0	1	1	1205.11	2409.21	2409.21	-0.7	-0.00085	HCD (High Energy Collision Dissociation)	MS2	18.7497	40.667	110.06	47584	OFL003164-TTL7-a1A-b2A-tubulin.raw	F7	4.11
		FALSE	High	Sequest HT (A2)	Unambiguous	FDGALNVDLTEFQTNLVPYPR		5	15	Q5FW91; P68369; Q52L87; A0A0A0MQA5; A0A5S6QQ85	Q5FW91; Q3TIZ0; Q9JJZ2; Q99KA2; A0A2R8VHF3; P68369; Q9NY65; Q9D9Y2; P05213; P08537; A0A5S6Q8M8; Q52L87; A0A0A0MQA5; A0A5S6QQ85; P68368	0	3	0	0	1	1	803.748	2409.23	2409.21	8.65	0.00695	HCD (High Energy Collision Dissociation)	MS2	24.047	50	110.433	47817	OFL003164-TTL7-a1A-b2A-tubulin.raw	F7	3.8
		FALSE	High	Sequest HT (A2)	Unambiguous	FDGAINVDITEFQTNLVPYPR		1	4		A0A654EL16; A0A178UGA1; P11139; B9DHQ0	0	3		0	1	2	803.748	2409.23	2409.21	8.65	0.00695	HCD (High Energy Collision Dissociation)	MS2	24.047	50	110.433	47817	OFL003164-TTL7-a1A-b2A-tubulin.raw	F7	3.8
		FALSE	High	Sequest HT (A2)	Unambiguous	FDGAINVDITEFQTNLVPYPR		1	4		A0A654EL16; A0A178UGA1; P11139; B9DHQ0	0	3		0	1	2	803.741	2409.21	2409.21	-0.59	-0.00047	HCD (High Energy Collision Dissociation)	MS2	48.4061	50	109.352	47136	OFL003164-TTL7-a1A-b2A-tubulin.raw	F7	3.61
		FALSE	High	Sequest HT (A2)	Unambiguous	FDGALNVDLTEFQTNLVPYPR		5	15	Q5FW91; P68369; Q52L87; A0A0A0MQA5; A0A5S6QQ85	Q5FW91; Q3TIZ0; Q9JJZ2; Q99KA2; A0A2R8VHF3; P68369; Q9NY65; Q9D9Y2; P05213; P08537; A0A5S6Q8M8; Q52L87; A0A0A0MQA5; A0A5S6QQ85; P68368	0	3	0	0	1	1	803.741	2409.21	2409.21	-0.59	-0.00047	HCD (High Energy Collision Dissociation)	MS2	48.4061	50	109.352	47136	OFL003164-TTL7-a1A-b2A-tubulin.raw	F7	3.61
		FALSE	High	Sequest HT (A2)	Unambiguous	FDGALNVDLTEFQTNLVPYPR		5	15	Q5FW91; P68369; Q52L87; A0A0A0MQA5; A0A5S6QQ85	Q5FW91; Q3TIZ0; Q9JJZ2; Q99KA2; A0A2R8VHF3; P68369; Q9NY65; Q9D9Y2; P05213; P08537; A0A5S6Q8M8; Q52L87; A0A0A0MQA5; A0A5S6QQ85; P68368	0	2		0	1	2	1205.11	2409.21	2409.21	0.88	0.00106	HCD (High Energy Collision Dissociation)	MS2	11.2294	50	111.251	48282	OFL003164-TTL7-a1A-b2A-tubulin.raw	F7	3.52
		FALSE	High	Sequest HT (A2)	Unambiguous	FDGAINVDITEFQTNLVPYPR		1	4		A0A654EL16; A0A178UGA1; P11139; B9DHQ0	0	2	0	0	1	1	1205.11	2409.21	2409.21	0.88	0.00106	HCD (High Energy Collision Dissociation)	MS2	11.2294	50	111.251	48282	OFL003164-TTL7-a1A-b2A-tubulin.raw	F7	3.52
		FALSE	High	Sequest HT (A2)	Unambiguous	FDGALNVDLTEFQTNLVPYPR		5	15	Q5FW91; P68369; Q52L87; A0A0A0MQA5; A0A5S6QQ85	Q5FW91; Q3TIZ0; Q9JJZ2; Q99KA2; A0A2R8VHF3; P68369; Q9NY65; Q9D9Y2; P05213; P08537; A0A5S6Q8M8; Q52L87; A0A0A0MQA5; A0A5S6QQ85; P68368	0	2	0	0	1	1	1205.11	2409.21	2409.21	1.85	0.00223	HCD (High Energy Collision Dissociation)	MS2	0	50	109.28	47090	OFL003164-TTL7-a1A-b2A-tubulin.raw	F7	3.41
		FALSE	High	Sequest HT (A2)	Unambiguous	FDGAINVDITEFQTNLVPYPR		1	4		A0A654EL16; A0A178UGA1; P11139; B9DHQ0	0	2		0	1	2	1205.11	2409.21	2409.21	1.85	0.00223	HCD (High Energy Collision Dissociation)	MS2	0	50	109.28	47090	OFL003164-TTL7-a1A-b2A-tubulin.raw	F7	3.41
	FALSE	High	YMACCLLYR	2xCarbamidomethyl [C4; C5]; 1xOxidation [M2]	4	9	15	Q3UX10; P68369; Q52L87; A0A0A0MQA5	0	1265.55	High	2.27
		Checked	Confidence	Identifying Node	PSM Ambiguity	Annotated Sequence	Modifications	# Protein Groups	# Proteins	Master Protein Accessions	Protein Accessions	# Missed Cleavages	Charge	DeltaScore	DeltaCn	Rank	Search Engine Rank	m/z [Da]	MH+ [Da]	Theo. MH+ [Da]	DeltaM [ppm]	Deltam/z [Da]	Activation Type	MS Order	Isolation Interference [%]	Ion Inject Time [ms]	RT [min]	First Scan	Spectrum File	File ID	XCorr
		FALSE	High	Sequest HT (A2)	Unambiguous	YmAccLLYR	M2(Oxidation); C4(Carbamidomethyl); C5(Carbamidomethyl)	4	9	Q3UX10; P68369; Q52L87; A0A0A0MQA5	Q3TIZ0; Q99KA2; Q3UX10; P68369; P05213; P08537; Q52L87; A0A0A0MQA5; P68368	0	2	0.815	0	1	1	633.278	1265.55	1265.55	0.39	0.00025	HCD (High Energy Collision Dissociation)	MS2	2.29374	50	46.2104	16280	OFL003164-TTL7-a1A-b2A-tubulin.raw	F7	2.27
		FALSE	High	Sequest HT (A2)	Unambiguous	YmAccLLYR	M2(Oxidation); C4(Carbamidomethyl); C5(Carbamidomethyl)	4	9	Q3UX10; P68369; Q52L87; A0A0A0MQA5	Q3TIZ0; Q99KA2; Q3UX10; P68369; P05213; P08537; Q52L87; A0A0A0MQA5; P68368	0	2	0.8475	0	1	1	633.278	1265.55	1265.55	0.2	0.00012	HCD (High Energy Collision Dissociation)	MS2	0	21.42	44.8445	15563	OFL003164-TTL7-a1A-b2A-tubulin.raw	F7	2.23
		FALSE	High	Sequest HT (A2)	Unambiguous	YmAccLLYR	M2(Oxidation); C4(Carbamidomethyl); C5(Carbamidomethyl)	4	9	Q3UX10; P68369; Q52L87; A0A0A0MQA5	Q3TIZ0; Q99KA2; Q3UX10; P68369; P05213; P08537; Q52L87; A0A0A0MQA5; P68368	0	2	0.8426	0	1	1	633.278	1265.55	1265.55	0.29	0.00019	HCD (High Energy Collision Dissociation)	MS2	34.3165	50	46.7354	16541	OFL003164-TTL7-a1A-b2A-tubulin.raw	F7	2.16
		FALSE	High	Sequest HT (A2)	Unambiguous	YmAccLLYR	M2(Oxidation); C4(Carbamidomethyl); C5(Carbamidomethyl)	4	9	Q3UX10; P68369; Q52L87; A0A0A0MQA5	Q3TIZ0; Q99KA2; Q3UX10; P68369; P05213; P08537; Q52L87; A0A0A0MQA5; P68368	0	2	0.7814	0	1	1	633.277	1265.55	1265.55	-0.19	-0.00012	HCD (High Energy Collision Dissociation)	MS2	4.62593	50	45.3518	15832	OFL003164-TTL7-a1A-b2A-tubulin.raw	F7	2.15
		FALSE	High	Sequest HT (A2)	Unambiguous	YmAccLLYR	M2(Oxidation); C4(Carbamidomethyl); C5(Carbamidomethyl)	4	9	Q3UX10; P68369; Q52L87; A0A0A0MQA5	Q3TIZ0; Q99KA2; Q3UX10; P68369; P05213; P08537; Q52L87; A0A0A0MQA5; P68368	0	2	0.7585	0	1	1	633.277	1265.55	1265.55	-0.01	0	HCD (High Energy Collision Dissociation)	MS2	0	50	48.7827	17379	OFL003164-TTL7-a1A-b2A-tubulin.raw	F7	2.07
		FALSE	High	Sequest HT (A2)	Unambiguous	YmAccLLYR	M2(Oxidation); C4(Carbamidomethyl); C5(Carbamidomethyl)	4	9	Q3UX10; P68369; Q52L87; A0A0A0MQA5	Q3TIZ0; Q99KA2; Q3UX10; P68369; P05213; P08537; Q52L87; A0A0A0MQA5; P68368	0	2	0.761	0	1	1	633.278	1265.55	1265.55	0.75	0.00047	HCD (High Energy Collision Dissociation)	MS2	0	50	50.2897	18026	OFL003164-TTL7-a1A-b2A-tubulin.raw	F7	2.05
		FALSE	High	Sequest HT (A2)	Unambiguous	YmAccLLYR	M2(Oxidation); C4(Carbamidomethyl); C5(Carbamidomethyl)	4	9	Q3UX10; P68369; Q52L87; A0A0A0MQA5	Q3TIZ0; Q99KA2; Q3UX10; P68369; P05213; P08537; Q52L87; A0A0A0MQA5; P68368	0	2	0.8529	0	1	1	633.278	1265.55	1265.55	0.95	0.0006	HCD (High Energy Collision Dissociation)	MS2	14.7737	50	49.7843	17804	OFL003164-TTL7-a1A-b2A-tubulin.raw	F7	2.04
		FALSE	High	Sequest HT (A2)	Unambiguous	YmAccLLYR	M2(Oxidation); C4(Carbamidomethyl); C5(Carbamidomethyl)	4	9	Q3UX10; P68369; Q52L87; A0A0A0MQA5	Q3TIZ0; Q99KA2; Q3UX10; P68369; P05213; P08537; Q52L87; A0A0A0MQA5; P68368	0	2	0.7734	0	1	1	633.278	1265.55	1265.55	1.29	0.00082	HCD (High Energy Collision Dissociation)	MS2	9.45932	50	52.8208	19253	OFL003164-TTL7-a1A-b2A-tubulin.raw	F7	2.03
		FALSE	High	Sequest HT (A2)	Unambiguous	YmAccLLYR	M2(Oxidation); C4(Carbamidomethyl); C5(Carbamidomethyl)	4	9	Q3UX10; P68369; Q52L87; A0A0A0MQA5	Q3TIZ0; Q99KA2; Q3UX10; P68369; P05213; P08537; Q52L87; A0A0A0MQA5; P68368	0	2	0.7363	0	1	1	633.278	1265.55	1265.55	0.38	0.00024	HCD (High Energy Collision Dissociation)	MS2	0	50	49.2822	17579	OFL003164-TTL7-a1A-b2A-tubulin.raw	F7	2.01
		FALSE	High	Sequest HT (A2)	Unambiguous	YmAccLLYR	M2(Oxidation); C4(Carbamidomethyl); C5(Carbamidomethyl)	4	9	Q3UX10; P68369; Q52L87; A0A0A0MQA5	Q3TIZ0; Q99KA2; Q3UX10; P68369; P05213; P08537; Q52L87; A0A0A0MQA5; P68368	0	2	0.8477	0	1	1	633.278	1265.55	1265.55	0.33	0.00021	HCD (High Energy Collision Dissociation)	MS2	27.9389	50	52.3147	19006	OFL003164-TTL7-a1A-b2A-tubulin.raw	F7	1.97
		FALSE	High	Sequest HT (A2)	Unambiguous	YmAccLLYR	M2(Oxidation); C4(Carbamidomethyl); C5(Carbamidomethyl)	4	9	Q3UX10; P68369; Q52L87; A0A0A0MQA5	Q3TIZ0; Q99KA2; Q3UX10; P68369; P05213; P08537; Q52L87; A0A0A0MQA5; P68368	0	2	0.7806	0	1	1	633.278	1265.55	1265.55	0.29	0.00018	HCD (High Energy Collision Dissociation)	MS2	0	50	48.2774	17205	OFL003164-TTL7-a1A-b2A-tubulin.raw	F7	1.96
		FALSE	High	Sequest HT (A2)	Unambiguous	YmAccLLYR	M2(Oxidation); C4(Carbamidomethyl); C5(Carbamidomethyl)	4	9	Q3UX10; P68369; Q52L87; A0A0A0MQA5	Q3TIZ0; Q99KA2; Q3UX10; P68369; P05213; P08537; Q52L87; A0A0A0MQA5; P68368	0	2	0.8351	0	1	1	633.278	1265.55	1265.55	1.45	0.00092	HCD (High Energy Collision Dissociation)	MS2	31.3789	50	44.337	15311	OFL003164-TTL7-a1A-b2A-tubulin.raw	F7	1.94
		FALSE	High	Sequest HT (A2)	Unambiguous	YmAccLLYR	M2(Oxidation); C4(Carbamidomethyl); C5(Carbamidomethyl)	4	9	Q3UX10; P68369; Q52L87; A0A0A0MQA5	Q3TIZ0; Q99KA2; Q3UX10; P68369; P05213; P08537; Q52L87; A0A0A0MQA5; P68368	0	2	0.7565	0	1	1	633.278	1265.55	1265.55	1.16	0.00073	HCD (High Energy Collision Dissociation)	MS2	44.5188	50	47.2367	16773	OFL003164-TTL7-a1A-b2A-tubulin.raw	F7	1.93
		FALSE	High	Sequest HT (A2)	Unambiguous	YmAccLLYR	M2(Oxidation); C4(Carbamidomethyl); C5(Carbamidomethyl)	4	9	Q3UX10; P68369; Q52L87; A0A0A0MQA5	Q3TIZ0; Q99KA2; Q3UX10; P68369; P05213; P08537; Q52L87; A0A0A0MQA5; P68368	0	2	0.7617	0	1	1	633.278	1265.55	1265.55	0.64	0.0004	HCD (High Energy Collision Dissociation)	MS2	10.0976	50	51.2975	18489	OFL003164-TTL7-a1A-b2A-tubulin.raw	F7	1.93
		FALSE	High	Sequest HT (A2)	Unambiguous	YmAccLLYR	M2(Oxidation); C4(Carbamidomethyl); C5(Carbamidomethyl)	4	9	Q3UX10; P68369; Q52L87; A0A0A0MQA5	Q3TIZ0; Q99KA2; Q3UX10; P68369; P05213; P08537; Q52L87; A0A0A0MQA5; P68368	0	2	0.7812	0	1	1	633.278	1265.55	1265.55	1.13	0.00071	HCD (High Energy Collision Dissociation)	MS2	29.8528	50	50.7907	18265	OFL003164-TTL7-a1A-b2A-tubulin.raw	F7	1.92
	FALSE	High	GHYTIGKEIIDLVLDR		2	7	1	P68369; Q52L87	1	1842.01	High	4.83
		Checked	Confidence	Identifying Node	PSM Ambiguity	Annotated Sequence	Modifications	# Protein Groups	# Proteins	Master Protein Accessions	Protein Accessions	# Missed Cleavages	Charge	DeltaScore	DeltaCn	Rank	Search Engine Rank	m/z [Da]	MH+ [Da]	Theo. MH+ [Da]	DeltaM [ppm]	Deltam/z [Da]	Activation Type	MS Order	Isolation Interference [%]	Ion Inject Time [ms]	RT [min]	First Scan	Spectrum File	File ID	XCorr
		FALSE	High	Sequest HT (A2)	Unambiguous	GHYTIGKEIIDLVLDR		2	7	P68369; Q52L87	Q3TIZ0; Q99KA2; A0A2R8VHF3; P68369; P05213; P08537; Q52L87	1	3	0.7743	0	1	1	614.676	1842.01	1842.01	0.61	0.00038	HCD (High Energy Collision Dissociation)	MS2	17.8404	50	108.166	46368	OFL003164-TTL7-a1A-b2A-tubulin.raw	F7	4.83
	FALSE	High	GDVVPKDVNAAIATIK		3	8	1	Q5FW91; P68369; Q52L87	1	1610.91	High	3.25
		Checked	Confidence	Identifying Node	PSM Ambiguity	Annotated Sequence	Modifications	# Protein Groups	# Proteins	Master Protein Accessions	Protein Accessions	# Missed Cleavages	Charge	DeltaScore	DeltaCn	Rank	Search Engine Rank	m/z [Da]	MH+ [Da]	Theo. MH+ [Da]	DeltaM [ppm]	Deltam/z [Da]	Activation Type	MS Order	Isolation Interference [%]	Ion Inject Time [ms]	RT [min]	First Scan	Spectrum File	File ID	XCorr
		FALSE	High	Sequest HT (A2)	Unambiguous	GDVVPKDVNAAIATIK		3	8	Q5FW91; P68369; Q52L87	Q5FW91; Q3TIZ0; Q99KA2; P68369; Q9D9Y2; P05213; P08537; Q52L87	1	3	0.8615	0	1	1	537.642	1610.91	1610.91	0.66	0.00035	HCD (High Energy Collision Dissociation)	MS2	19.0784	50	63.7187	24291	OFL003164-TTL7-a1A-b2A-tubulin.raw	F7	3.25
FALSE	High	Master Protein	Q52L87	Tubulin alpha chain OS=Mus musculus OX=10090 GN=Tuba1c PE=1 SV=1	0	75	29	212	1	1	449	49.9	5.1	734.74	29
	Checked	Confidence	Sequence	Modifications	# Protein Groups	# Proteins	# PSMs	Master Protein Accessions	# Missed Cleavages	Theo. MH+ [Da]	Confidence (by Search Engine): Sequest HT	XCorr (by Search Engine): Sequest HT
	FALSE	High	AFVHWYVGEGMEEGEFSEAR		6	24	5	Q5FW91; P68369; M7NKU9; B9DGT7; Q52L87; A0A0A0MQA5	0	2330.02	High	5.58
		Checked	Confidence	Identifying Node	PSM Ambiguity	Annotated Sequence	Modifications	# Protein Groups	# Proteins	Master Protein Accessions	Protein Accessions	# Missed Cleavages	Charge	DeltaScore	DeltaCn	Rank	Search Engine Rank	m/z [Da]	MH+ [Da]	Theo. MH+ [Da]	DeltaM [ppm]	Deltam/z [Da]	Activation Type	MS Order	Isolation Interference [%]	Ion Inject Time [ms]	RT [min]	First Scan	Spectrum File	File ID	XCorr
		FALSE	High	Sequest HT (A2)	Unambiguous	AFVHWYVGEGMEEGEFSEAR		6	24	Q5FW91; P68369; M7NKU9; B9DGT7; Q52L87; A0A0A0MQA5	Q5FW91; Q3TIZ0; Q944I2; Q9JJZ2; A0A5S6QIR1; Q99KA2; A0A654EL16; A0A178UGA1; P68369; P11139; M7NKU9; Q9NY65; A0A178UXP7; B9DHQ0; B9DGT7; Q9D9Y2; P05213; P08537; Q15670; Q0WLQ5; A0A5S6Q8M8; Q52L87; A0A0A0MQA5; P68368	0	3	0.862	0	1	1	777.344	2330.02	2330.02	0.19	0.00014	HCD (High Energy Collision Dissociation)	MS2	5.73553	18.29	84.8558	34317	OFL003164-TTL7-a1A-b2A-tubulin.raw	F7	5.58
		FALSE	High	Sequest HT (A2)	Unambiguous	AFVHWYVGEGMEEGEFSEAR		6	24	Q5FW91; P68369; M7NKU9; B9DGT7; Q52L87; A0A0A0MQA5	Q5FW91; Q3TIZ0; Q944I2; Q9JJZ2; A0A5S6QIR1; Q99KA2; A0A654EL16; A0A178UGA1; P68369; P11139; M7NKU9; Q9NY65; A0A178UXP7; B9DHQ0; B9DGT7; Q9D9Y2; P05213; P08537; Q15670; Q0WLQ5; A0A5S6Q8M8; Q52L87; A0A0A0MQA5; P68368	0	3	0.8693	0	1	1	777.345	2330.02	2330.02	0.8	0.00062	HCD (High Energy Collision Dissociation)	MS2	0.721866	4.102	85.37	34523	OFL003164-TTL7-a1A-b2A-tubulin.raw	F7	5.28
		FALSE	High	Sequest HT (A2)	Unambiguous	AFVHWYVGEGMEEGEFSEAR		6	24	Q5FW91; P68369; M7NKU9; B9DGT7; Q52L87; A0A0A0MQA5	Q5FW91; Q3TIZ0; Q944I2; Q9JJZ2; A0A5S6QIR1; Q99KA2; A0A654EL16; A0A178UGA1; P68369; P11139; M7NKU9; Q9NY65; A0A178UXP7; B9DHQ0; B9DGT7; Q9D9Y2; P05213; P08537; Q15670; Q0WLQ5; A0A5S6Q8M8; Q52L87; A0A0A0MQA5; P68368	0	2	0.847	0	1	1	1165.51	2330.02	2330.02	-0.13	-0.00016	HCD (High Energy Collision Dissociation)	MS2	0	43.187	85.33	34502	OFL003164-TTL7-a1A-b2A-tubulin.raw	F7	4.64
		FALSE	High	Sequest HT (A2)	Unambiguous	AFVHWYVGEGMEEGEFSEAR		6	24	Q5FW91; P68369; M7NKU9; B9DGT7; Q52L87; A0A0A0MQA5	Q5FW91; Q3TIZ0; Q944I2; Q9JJZ2; A0A5S6QIR1; Q99KA2; A0A654EL16; A0A178UGA1; P68369; P11139; M7NKU9; Q9NY65; A0A178UXP7; B9DHQ0; B9DGT7; Q9D9Y2; P05213; P08537; Q15670; Q0WLQ5; A0A5S6Q8M8; Q52L87; A0A0A0MQA5; P68368	0	2	0.8273	0	1	1	1165.52	2330.03	2330.02	3.44	0.00401	HCD (High Energy Collision Dissociation)	MS2	57.5677	50	84.8286	34308	OFL003164-TTL7-a1A-b2A-tubulin.raw	F7	4.11
		FALSE	High	Sequest HT (A2)	Unambiguous	AFVHWYVGEGMEEGEFSEAR		6	24	Q5FW91; P68369; M7NKU9; B9DGT7; Q52L87; A0A0A0MQA5	Q5FW91; Q3TIZ0; Q944I2; Q9JJZ2; A0A5S6QIR1; Q99KA2; A0A654EL16; A0A178UGA1; P68369; P11139; M7NKU9; Q9NY65; A0A178UXP7; B9DHQ0; B9DGT7; Q9D9Y2; P05213; P08537; Q15670; Q0WLQ5; A0A5S6Q8M8; Q52L87; A0A0A0MQA5; P68368	0	2	0.8744	0	1	1	1165.51	2330.02	2330.02	0.07	8e-05	HCD (High Energy Collision Dissociation)	MS2	0	50	85.8407	34760	OFL003164-TTL7-a1A-b2A-tubulin.raw	F7	1.99
	FALSE	High	NLDIERPTYTNLNR		4	15	18	Q5FW91; P68369; Q52L87; A0A0A0MQA5	0	1718.88	High	4.09
		Checked	Confidence	Identifying Node	PSM Ambiguity	Annotated Sequence	Modifications	# Protein Groups	# Proteins	Master Protein Accessions	Protein Accessions	# Missed Cleavages	Charge	DeltaScore	DeltaCn	Rank	Search Engine Rank	m/z [Da]	MH+ [Da]	Theo. MH+ [Da]	DeltaM [ppm]	Deltam/z [Da]	Activation Type	MS Order	Isolation Interference [%]	Ion Inject Time [ms]	RT [min]	First Scan	Spectrum File	File ID	XCorr
		FALSE	High	Sequest HT (A2)	Unambiguous	NLDIERPTYTNLNR		4	15	Q5FW91; P68369; Q52L87; A0A0A0MQA5	Q5FW91; Q3TIZ0; Q9JJZ2; A0A5S6QIR1; Q99KA2; A0A2R8VHF3; P68369; Q9NY65; Q9D9Y2; P05213; P08537; A0A5S6Q8M8; Q52L87; A0A0A0MQA5; P68368	0	3	0.7139	0	1	1	573.632	1718.88	1718.88	0.11	7e-05	HCD (High Energy Collision Dissociation)	MS2	0.366807	11.799	39.32	13297	OFL003164-TTL7-a1A-b2A-tubulin.raw	F7	4.09
		FALSE	High	Sequest HT (A2)	Unambiguous	NLDIERPTYTNLNR		4	15	Q5FW91; P68369; Q52L87; A0A0A0MQA5	Q5FW91; Q3TIZ0; Q9JJZ2; A0A5S6QIR1; Q99KA2; A0A2R8VHF3; P68369; Q9NY65; Q9D9Y2; P05213; P08537; A0A5S6Q8M8; Q52L87; A0A0A0MQA5; P68368	0	3	0.7157	0	1	1	573.632	1718.88	1718.88	0	0	HCD (High Energy Collision Dissociation)	MS2	0.126335	0.429	38.8174	13123	OFL003164-TTL7-a1A-b2A-tubulin.raw	F7	3.94
		FALSE	High	Sequest HT (A2)	Unambiguous	NLDIERPTYTNLNR		4	15	Q5FW91; P68369; Q52L87; A0A0A0MQA5	Q5FW91; Q3TIZ0; Q9JJZ2; A0A5S6QIR1; Q99KA2; A0A2R8VHF3; P68369; Q9NY65; Q9D9Y2; P05213; P08537; A0A5S6Q8M8; Q52L87; A0A0A0MQA5; P68368	0	3	0.6813	0	1	1	573.632	1718.88	1718.88	0.44	0.00025	HCD (High Energy Collision Dissociation)	MS2	2.40248	34.169	39.8238	13520	OFL003164-TTL7-a1A-b2A-tubulin.raw	F7	3.86
		FALSE	High	Sequest HT (A2)	Unambiguous	NLDIERPTYTNLNR		4	15	Q5FW91; P68369; Q52L87; A0A0A0MQA5	Q5FW91; Q3TIZ0; Q9JJZ2; A0A5S6QIR1; Q99KA2; A0A2R8VHF3; P68369; Q9NY65; Q9D9Y2; P05213; P08537; A0A5S6Q8M8; Q52L87; A0A0A0MQA5; P68368	0	2	0.7193	0	1	1	859.945	1718.88	1718.88	-0.17	-0.00014	HCD (High Energy Collision Dissociation)	MS2	0	0.988	38.8357	13127	OFL003164-TTL7-a1A-b2A-tubulin.raw	F7	3.67
		FALSE	High	Sequest HT (A2)	Unambiguous	NLDIERPTYTNLNR		4	15	Q5FW91; P68369; Q52L87; A0A0A0MQA5	Q5FW91; Q3TIZ0; Q9JJZ2; A0A5S6QIR1; Q99KA2; A0A2R8VHF3; P68369; Q9NY65; Q9D9Y2; P05213; P08537; A0A5S6Q8M8; Q52L87; A0A0A0MQA5; P68368	0	2	0.7166	0	1	1	859.945	1718.88	1718.88	0.21	0.00018	HCD (High Energy Collision Dissociation)	MS2	59.1397	50	40.8489	13945	OFL003164-TTL7-a1A-b2A-tubulin.raw	F7	3.67
		FALSE	High	Sequest HT (A2)	Unambiguous	NLDIERPTYTNLNR		4	15	Q5FW91; P68369; Q52L87; A0A0A0MQA5	Q5FW91; Q3TIZ0; Q9JJZ2; A0A5S6QIR1; Q99KA2; A0A2R8VHF3; P68369; Q9NY65; Q9D9Y2; P05213; P08537; A0A5S6Q8M8; Q52L87; A0A0A0MQA5; P68368	0	2	0.7418	0	1	1	859.946	1718.88	1718.88	1.55	0.00133	HCD (High Energy Collision Dissociation)	MS2	0	50	39.8395	13527	OFL003164-TTL7-a1A-b2A-tubulin.raw	F7	3.64
		FALSE	High	Sequest HT (A2)	Unambiguous	NLDIERPTYTNLNR		4	15	Q5FW91; P68369; Q52L87; A0A0A0MQA5	Q5FW91; Q3TIZ0; Q9JJZ2; A0A5S6QIR1; Q99KA2; A0A2R8VHF3; P68369; Q9NY65; Q9D9Y2; P05213; P08537; A0A5S6Q8M8; Q52L87; A0A0A0MQA5; P68368	0	2	0.697	0	1	1	859.945	1718.88	1718.88	-0.02	-2e-05	HCD (High Energy Collision Dissociation)	MS2	0	30.006	39.3376	13305	OFL003164-TTL7-a1A-b2A-tubulin.raw	F7	3.63
		FALSE	High	Sequest HT (A2)	Unambiguous	NLDIERPTYTNLNR		4	15	Q5FW91; P68369; Q52L87; A0A0A0MQA5	Q5FW91; Q3TIZ0; Q9JJZ2; A0A5S6QIR1; Q99KA2; A0A2R8VHF3; P68369; Q9NY65; Q9D9Y2; P05213; P08537; A0A5S6Q8M8; Q52L87; A0A0A0MQA5; P68368	0	3	0.6781	0	1	1	573.632	1718.88	1718.88	-0.64	-0.00037	HCD (High Energy Collision Dissociation)	MS2	37.9088	50	38.3151	12983	OFL003164-TTL7-a1A-b2A-tubulin.raw	F7	3.51
		FALSE	High	Sequest HT (A2)	Unambiguous	NLDIERPTYTNLNR		4	15	Q5FW91; P68369; Q52L87; A0A0A0MQA5	Q5FW91; Q3TIZ0; Q9JJZ2; A0A5S6QIR1; Q99KA2; A0A2R8VHF3; P68369; Q9NY65; Q9D9Y2; P05213; P08537; A0A5S6Q8M8; Q52L87; A0A0A0MQA5; P68368	0	3	0.6945	0	1	1	573.631	1718.88	1718.88	-1.26	-0.00072	HCD (High Energy Collision Dissociation)	MS2	0	50	40.8419	13942	OFL003164-TTL7-a1A-b2A-tubulin.raw	F7	3.47
		FALSE	High	Sequest HT (A2)	Unambiguous	NLDIERPTYTNLNR		4	15	Q5FW91; P68369; Q52L87; A0A0A0MQA5	Q5FW91; Q3TIZ0; Q9JJZ2; A0A5S6QIR1; Q99KA2; A0A2R8VHF3; P68369; Q9NY65; Q9D9Y2; P05213; P08537; A0A5S6Q8M8; Q52L87; A0A0A0MQA5; P68368	0	3	0.6537	0	1	1	573.632	1718.88	1718.88	0.44	0.00025	HCD (High Energy Collision Dissociation)	MS2	2.15398	50	40.3403	13739	OFL003164-TTL7-a1A-b2A-tubulin.raw	F7	3.35
		FALSE	High	Sequest HT (A2)	Unambiguous	NLDIERPTYTNLNR		4	15	Q5FW91; P68369; Q52L87; A0A0A0MQA5	Q5FW91; Q3TIZ0; Q9JJZ2; A0A5S6QIR1; Q99KA2; A0A2R8VHF3; P68369; Q9NY65; Q9D9Y2; P05213; P08537; A0A5S6Q8M8; Q52L87; A0A0A0MQA5; P68368	0	2	0.681	0	1	1	859.945	1718.88	1718.88	0.63	0.00054	HCD (High Energy Collision Dissociation)	MS2	2.62984	50	40.3466	13741	OFL003164-TTL7-a1A-b2A-tubulin.raw	F7	3.26
		FALSE	High	Sequest HT (A2)	Unambiguous	NLDIERPTYTNLNR		4	15	Q5FW91; P68369; Q52L87; A0A0A0MQA5	Q5FW91; Q3TIZ0; Q9JJZ2; A0A5S6QIR1; Q99KA2; A0A2R8VHF3; P68369; Q9NY65; Q9D9Y2; P05213; P08537; A0A5S6Q8M8; Q52L87; A0A0A0MQA5; P68368	0	3	0.6827	0	1	1	573.632	1718.88	1718.88	-0.18	-0.00011	HCD (High Energy Collision Dissociation)	MS2	40.4187	50	41.916	14268	OFL003164-TTL7-a1A-b2A-tubulin.raw	F7	3.12
		FALSE	High	Sequest HT (A2)	Unambiguous	NLDIERPTYTNLNR		4	15	Q5FW91; P68369; Q52L87; A0A0A0MQA5	Q5FW91; Q3TIZ0; Q9JJZ2; A0A5S6QIR1; Q99KA2; A0A2R8VHF3; P68369; Q9NY65; Q9D9Y2; P05213; P08537; A0A5S6Q8M8; Q52L87; A0A0A0MQA5; P68368	0	3	0.6373	0	1	1	573.632	1718.88	1718.88	-0.29	-0.00017	HCD (High Energy Collision Dissociation)	MS2	76.5593	50	41.3492	14103	OFL003164-TTL7-a1A-b2A-tubulin.raw	F7	2.95
		FALSE	High	Sequest HT (A2)	Unambiguous	NLDIERPTYTNLNR		4	15	Q5FW91; P68369; Q52L87; A0A0A0MQA5	Q5FW91; Q3TIZ0; Q9JJZ2; A0A5S6QIR1; Q99KA2; A0A2R8VHF3; P68369; Q9NY65; Q9D9Y2; P05213; P08537; A0A5S6Q8M8; Q52L87; A0A0A0MQA5; P68368	0	2	0.7456	0	1	1	859.945	1718.88	1718.88	-0.03	-2e-05	HCD (High Energy Collision Dissociation)	MS2	0	50	38.3355	12990	OFL003164-TTL7-a1A-b2A-tubulin.raw	F7	2.83
		FALSE	High	Sequest HT (A2)	Unambiguous	NLDIERPTYTNLNR		4	15	Q5FW91; P68369; Q52L87; A0A0A0MQA5	Q5FW91; Q3TIZ0; Q9JJZ2; A0A5S6QIR1; Q99KA2; A0A2R8VHF3; P68369; Q9NY65; Q9D9Y2; P05213; P08537; A0A5S6Q8M8; Q52L87; A0A0A0MQA5; P68368	0	3	0.6222	0	1	1	573.632	1718.88	1718.88	-0.39	-0.00022	HCD (High Energy Collision Dissociation)	MS2	26.1633	50	42.5839	14547	OFL003164-TTL7-a1A-b2A-tubulin.raw	F7	2.7
		FALSE	High	Sequest HT (A2)	Unambiguous	NLDIERPTYTNLNR		4	15	Q5FW91; P68369; Q52L87; A0A0A0MQA5	Q5FW91; Q3TIZ0; Q9JJZ2; A0A5S6QIR1; Q99KA2; A0A2R8VHF3; P68369; Q9NY65; Q9D9Y2; P05213; P08537; A0A5S6Q8M8; Q52L87; A0A0A0MQA5; P68368	0	2	0.6588	0	1	1	859.944	1718.88	1718.88	-0.43	-0.00037	HCD (High Energy Collision Dissociation)	MS2	0	50	41.3563	14106	OFL003164-TTL7-a1A-b2A-tubulin.raw	F7	2.55
		FALSE	High	Sequest HT (A2)	Unambiguous	NLDIERPTYTNLNR		4	15	Q5FW91; P68369; Q52L87; A0A0A0MQA5	Q5FW91; Q3TIZ0; Q9JJZ2; A0A5S6QIR1; Q99KA2; A0A2R8VHF3; P68369; Q9NY65; Q9D9Y2; P05213; P08537; A0A5S6Q8M8; Q52L87; A0A0A0MQA5; P68368	0	2	0.7672	0	1	1	859.946	1718.88	1718.88	1.21	0.00104	HCD (High Energy Collision Dissociation)	MS2	27.5364	50	42.607	14557	OFL003164-TTL7-a1A-b2A-tubulin.raw	F7	2.32
		FALSE	High	Sequest HT (A2)	Unambiguous	NLDIERPTYTNLNR		4	15	Q5FW91; P68369; Q52L87; A0A0A0MQA5	Q5FW91; Q3TIZ0; Q9JJZ2; A0A5S6QIR1; Q99KA2; A0A2R8VHF3; P68369; Q9NY65; Q9D9Y2; P05213; P08537; A0A5S6Q8M8; Q52L87; A0A0A0MQA5; P68368	0	2	0.7409	0	1	1	859.946	1718.88	1718.88	1.43	0.00123	HCD (High Energy Collision Dissociation)	MS2	0	50	42.6692	14580	OFL003164-TTL7-a1A-b2A-tubulin.raw	F7	2.2
	FALSE	High	LSVDYGK		7	20	3	Q5FW91; P68369; M7NKU9; B9DGT7; Q52L87; A0A0A0MQA5; A0A5S6QQ85	0	781.409	High	2.1
		Checked	Confidence	Identifying Node	PSM Ambiguity	Annotated Sequence	Modifications	# Protein Groups	# Proteins	Master Protein Accessions	Protein Accessions	# Missed Cleavages	Charge	DeltaScore	DeltaCn	Rank	Search Engine Rank	m/z [Da]	MH+ [Da]	Theo. MH+ [Da]	DeltaM [ppm]	Deltam/z [Da]	Activation Type	MS Order	Isolation Interference [%]	Ion Inject Time [ms]	RT [min]	First Scan	Spectrum File	File ID	XCorr
		FALSE	High	Sequest HT (A2)	Unambiguous	LSVDYGK		7	20	Q5FW91; P68369; M7NKU9; B9DGT7; Q52L87; A0A0A0MQA5; A0A5S6QQ85	Q5FW91; Q3TIZ0; Q944I2; A0A5S6QIR1; Q99KA2; A0A2R8VHF3; A0A178UGA1; P68369; M7NKU9; A0A178UXP7; B9DFF8; B9DHQ0; B9DGT7; P05213; P08537; A0A5S6Q8M8; Q52L87; A0A0A0MQA5; A0A5S6QQ85; P68368	0	2	0.781	0	1	1	391.208	781.409	781.409	-0.19	-7e-05	HCD (High Energy Collision Dissociation)	MS2	11.1456	50	20.9298	5250	OFL003164-TTL7-a1A-b2A-tubulin.raw	F7	2.1
		FALSE	High	Sequest HT (A2)	Unambiguous	LSVDYGK		7	20	Q5FW91; P68369; M7NKU9; B9DGT7; Q52L87; A0A0A0MQA5; A0A5S6QQ85	Q5FW91; Q3TIZ0; Q944I2; A0A5S6QIR1; Q99KA2; A0A2R8VHF3; A0A178UGA1; P68369; M7NKU9; A0A178UXP7; B9DFF8; B9DHQ0; B9DGT7; P05213; P08537; A0A5S6Q8M8; Q52L87; A0A0A0MQA5; A0A5S6QQ85; P68368	0	2	0.7612	0	1	1	391.208	781.409	781.409	-0.65	-0.00025	HCD (High Energy Collision Dissociation)	MS2	0	0.365	21.4323	5524	OFL003164-TTL7-a1A-b2A-tubulin.raw	F7	2.01
		FALSE	High	Sequest HT (A2)	Unambiguous	LSVDYGK		7	20	Q5FW91; P68369; M7NKU9; B9DGT7; Q52L87; A0A0A0MQA5; A0A5S6QQ85	Q5FW91; Q3TIZ0; Q944I2; A0A5S6QIR1; Q99KA2; A0A2R8VHF3; A0A178UGA1; P68369; M7NKU9; A0A178UXP7; B9DFF8; B9DHQ0; B9DGT7; P05213; P08537; A0A5S6Q8M8; Q52L87; A0A0A0MQA5; A0A5S6QQ85; P68368	0	2	0.799	0	1	1	391.208	781.409	781.409	-0.03	-1e-05	HCD (High Energy Collision Dissociation)	MS2	0	50	21.9409	5776	OFL003164-TTL7-a1A-b2A-tubulin.raw	F7	1.94
	FALSE	High	LISQIVSSITASLR		2	10	1	Q52L87; A0A0A0MQA5	0	1487.88	High	2.47
		Checked	Confidence	Identifying Node	PSM Ambiguity	Annotated Sequence	Modifications	# Protein Groups	# Proteins	Master Protein Accessions	Protein Accessions	# Missed Cleavages	Charge	DeltaScore	DeltaCn	Rank	Search Engine Rank	m/z [Da]	MH+ [Da]	Theo. MH+ [Da]	DeltaM [ppm]	Deltam/z [Da]	Activation Type	MS Order	Isolation Interference [%]	Ion Inject Time [ms]	RT [min]	First Scan	Spectrum File	File ID	XCorr
		FALSE	High	Sequest HT (A2)	Unambiguous	LISQIVSSITASLR		2	10	Q52L87; A0A0A0MQA5	Q3TIZ0; Q9JJZ2; Q99KA2; A0A2R8VHF3; Q9NY65; P05213; P08537; Q52L87; A0A0A0MQA5; P68368	0	2	0.9109	0	1	1	744.443	1487.88	1487.88	-0.27	-0.0002	HCD (High Energy Collision Dissociation)	MS2	44.4087	50	112.963	49327	OFL003164-TTL7-a1A-b2A-tubulin.raw	F7	2.47
	FALSE	High	YMACCLLYR	2xCarbamidomethyl [C4; C5]	4	9	5	Q3UX10; P68369; Q52L87; A0A0A0MQA5	0	1249.55	High	2.32
		Checked	Confidence	Identifying Node	PSM Ambiguity	Annotated Sequence	Modifications	# Protein Groups	# Proteins	Master Protein Accessions	Protein Accessions	# Missed Cleavages	Charge	DeltaScore	DeltaCn	Rank	Search Engine Rank	m/z [Da]	MH+ [Da]	Theo. MH+ [Da]	DeltaM [ppm]	Deltam/z [Da]	Activation Type	MS Order	Isolation Interference [%]	Ion Inject Time [ms]	RT [min]	First Scan	Spectrum File	File ID	XCorr
		FALSE	High	Sequest HT (A2)	Unambiguous	YMAccLLYR	C4(Carbamidomethyl); C5(Carbamidomethyl)	4	9	Q3UX10; P68369; Q52L87; A0A0A0MQA5	Q3TIZ0; Q99KA2; Q3UX10; P68369; P05213; P08537; Q52L87; A0A0A0MQA5; P68368	0	2	0.8836	0	1	1	625.28	1249.55	1249.55	-0.06	-4e-05	HCD (High Energy Collision Dissociation)	MS2	28.5855	50	56.2669	20709	OFL003164-TTL7-a1A-b2A-tubulin.raw	F7	2.32
		FALSE	High	Sequest HT (A2)	Unambiguous	YMAccLLYR	C4(Carbamidomethyl); C5(Carbamidomethyl)	4	9	Q3UX10; P68369; Q52L87; A0A0A0MQA5	Q3TIZ0; Q99KA2; Q3UX10; P68369; P05213; P08537; Q52L87; A0A0A0MQA5; P68368	0	2	0.8824	0	1	1	625.28	1249.55	1249.55	-0.46	-0.00029	HCD (High Energy Collision Dissociation)	MS2	0.0946918	1.043	56.7693	20904	OFL003164-TTL7-a1A-b2A-tubulin.raw	F7	2.21
		FALSE	High	Sequest HT (A2)	Unambiguous	YMAccLLYR	C4(Carbamidomethyl); C5(Carbamidomethyl)	4	9	Q3UX10; P68369; Q52L87; A0A0A0MQA5	Q3TIZ0; Q99KA2; Q3UX10; P68369; P05213; P08537; Q52L87; A0A0A0MQA5; P68368	0	2	0.799	0	1	1	625.28	1249.55	1249.55	-0.28	-0.00017	HCD (High Energy Collision Dissociation)	MS2	0.830981	50	57.2816	21168	OFL003164-TTL7-a1A-b2A-tubulin.raw	F7	2.09
		FALSE	High	Sequest HT (A2)	Unambiguous	YMAccLLYR	C4(Carbamidomethyl); C5(Carbamidomethyl)	4	9	Q3UX10; P68369; Q52L87; A0A0A0MQA5	Q3TIZ0; Q99KA2; Q3UX10; P68369; P05213; P08537; Q52L87; A0A0A0MQA5; P68368	0	2	0.6602	0	1	1	625.28	1249.55	1249.55	0.3	0.00019	HCD (High Energy Collision Dissociation)	MS2	0	50	57.8397	21447	OFL003164-TTL7-a1A-b2A-tubulin.raw	F7	2.06
		FALSE	High	Sequest HT (A2)	Unambiguous	YMAccLLYR	C4(Carbamidomethyl); C5(Carbamidomethyl)	4	9	Q3UX10; P68369; Q52L87; A0A0A0MQA5	Q3TIZ0; Q99KA2; Q3UX10; P68369; P05213; P08537; Q52L87; A0A0A0MQA5; P68368	0	2	0.7577	0	1	1	625.28	1249.55	1249.55	0.09	6e-05	HCD (High Energy Collision Dissociation)	MS2	15.5537	50	58.3467	21675	OFL003164-TTL7-a1A-b2A-tubulin.raw	F7	1.94
	FALSE	High	VGINYQPPTVVPGGDLAKVQR		4	12	1	Q5FW91; P68369; Q52L87; A0A0A0MQA5	1	2208.21	High	2.73
		Checked	Confidence	Identifying Node	PSM Ambiguity	Annotated Sequence	Modifications	# Protein Groups	# Proteins	Master Protein Accessions	Protein Accessions	# Missed Cleavages	Charge	DeltaScore	DeltaCn	Rank	Search Engine Rank	m/z [Da]	MH+ [Da]	Theo. MH+ [Da]	DeltaM [ppm]	Deltam/z [Da]	Activation Type	MS Order	Isolation Interference [%]	Ion Inject Time [ms]	RT [min]	First Scan	Spectrum File	File ID	XCorr
		FALSE	High	Sequest HT (A2)	Unambiguous	VGINYQPPTVVPGGDLAKVQR		4	12	Q5FW91; P68369; Q52L87; A0A0A0MQA5	Q5FW91; Q3TIZ0; Q9JJZ2; Q99KA2; P68369; Q9NY65; Q9D9Y2; P05213; P08537; Q52L87; A0A0A0MQA5; P68368	1	3	0.8132	0	1	1	736.744	2208.22	2208.21	1.71	0.00126	HCD (High Energy Collision Dissociation)	MS2	20.502	50	67.5362	26142	OFL003164-TTL7-a1A-b2A-tubulin.raw	F7	2.73
	FALSE	High	VGINYQPPTVVPGGDLAK		4	14	8	Q5FW91; P68369; Q52L87; A0A0A0MQA5	0	1824.99	High	4.9
		Checked	Confidence	Identifying Node	PSM Ambiguity	Annotated Sequence	Modifications	# Protein Groups	# Proteins	Master Protein Accessions	Protein Accessions	# Missed Cleavages	Charge	DeltaScore	DeltaCn	Rank	Search Engine Rank	m/z [Da]	MH+ [Da]	Theo. MH+ [Da]	DeltaM [ppm]	Deltam/z [Da]	Activation Type	MS Order	Isolation Interference [%]	Ion Inject Time [ms]	RT [min]	First Scan	Spectrum File	File ID	XCorr
		FALSE	High	Sequest HT (A2)	Unambiguous	VGINYQPPTVVPGGDLAK		4	14	Q5FW91; P68369; Q52L87; A0A0A0MQA5	Q5FW91; Q3TIZ0; Q9JJZ2; A0A5S6QIR1; Q99KA2; P68369; Q9NY65; Q9D9Y2; P05213; P08537; A0A5S6Q8M8; Q52L87; A0A0A0MQA5; P68368	0	3	0.7776	0	1	1	609	1824.99	1824.99	0.34	0.0002	HCD (High Energy Collision Dissociation)	MS2	0.715402	2.644	73.7784	29005	OFL003164-TTL7-a1A-b2A-tubulin.raw	F7	4.9
		FALSE	High	Sequest HT (A2)	Unambiguous	VGINYQPPTVVPGGDLAK		4	14	Q5FW91; P68369; Q52L87; A0A0A0MQA5	Q5FW91; Q3TIZ0; Q9JJZ2; A0A5S6QIR1; Q99KA2; P68369; Q9NY65; Q9D9Y2; P05213; P08537; A0A5S6Q8M8; Q52L87; A0A0A0MQA5; P68368	0	3	0.7451	0	1	1	609	1824.99	1824.99	0.04	2e-05	HCD (High Energy Collision Dissociation)	MS2	0	6.695	73.2736	28835	OFL003164-TTL7-a1A-b2A-tubulin.raw	F7	4.63
		FALSE	High	Sequest HT (A2)	Unambiguous	VGINYQPPTVVPGGDLAK		4	14	Q5FW91; P68369; Q52L87; A0A0A0MQA5	Q5FW91; Q3TIZ0; Q9JJZ2; A0A5S6QIR1; Q99KA2; P68369; Q9NY65; Q9D9Y2; P05213; P08537; A0A5S6Q8M8; Q52L87; A0A0A0MQA5; P68368	0	3	0.769	0	1	1	609	1824.99	1824.99	0.04	2e-05	HCD (High Energy Collision Dissociation)	MS2	13.291	50	72.7707	28570	OFL003164-TTL7-a1A-b2A-tubulin.raw	F7	3.68
		FALSE	High	Sequest HT (A2)	Unambiguous	VGINYQPPTVVPGGDLAK		4	14	Q5FW91; P68369; Q52L87; A0A0A0MQA5	Q5FW91; Q3TIZ0; Q9JJZ2; A0A5S6QIR1; Q99KA2; P68369; Q9NY65; Q9D9Y2; P05213; P08537; A0A5S6Q8M8; Q52L87; A0A0A0MQA5; P68368	0	3	0.6779	0	1	1	608.999	1824.98	1824.99	-0.87	-0.00053	HCD (High Energy Collision Dissociation)	MS2	38.5966	50	74.313	29253	OFL003164-TTL7-a1A-b2A-tubulin.raw	F7	3.26
		FALSE	High	Sequest HT (A2)	Unambiguous	VGINYQPPTVVPGGDLAK		4	14	Q5FW91; P68369; Q52L87; A0A0A0MQA5	Q5FW91; Q3TIZ0; Q9JJZ2; A0A5S6QIR1; Q99KA2; P68369; Q9NY65; Q9D9Y2; P05213; P08537; A0A5S6Q8M8; Q52L87; A0A0A0MQA5; P68368	0	2	0.8033	0	1	1	912.996	1824.98	1824.99	-0.39	-0.00036	HCD (High Energy Collision Dissociation)	MS2	0	0.56	73.3267	28851	OFL003164-TTL7-a1A-b2A-tubulin.raw	F7	3
		FALSE	High	Sequest HT (A2)	Unambiguous	VGINYQPPTVVPGGDLAK		4	14	Q5FW91; P68369; Q52L87; A0A0A0MQA5	Q5FW91; Q3TIZ0; Q9JJZ2; A0A5S6QIR1; Q99KA2; P68369; Q9NY65; Q9D9Y2; P05213; P08537; A0A5S6Q8M8; Q52L87; A0A0A0MQA5; P68368	0	2	0.8296	0	1	1	912.996	1824.98	1824.99	-0.33	-0.0003	HCD (High Energy Collision Dissociation)	MS2	0	0.605	73.8295	29018	OFL003164-TTL7-a1A-b2A-tubulin.raw	F7	2.7
		FALSE	High	Sequest HT (A2)	Unambiguous	VGINYQPPTVVPGGDLAK		4	14	Q5FW91; P68369; Q52L87; A0A0A0MQA5	Q5FW91; Q3TIZ0; Q9JJZ2; A0A5S6QIR1; Q99KA2; P68369; Q9NY65; Q9D9Y2; P05213; P08537; A0A5S6Q8M8; Q52L87; A0A0A0MQA5; P68368	0	2	0.8407	0	1	1	912.997	1824.99	1824.99	0.81	0.00074	HCD (High Energy Collision Dissociation)	MS2	0	21.006	72.8199	28598	OFL003164-TTL7-a1A-b2A-tubulin.raw	F7	2.7
		FALSE	High	Sequest HT (A2)	Unambiguous	VGINYQPPTVVPGGDLAK		4	14	Q5FW91; P68369; Q52L87; A0A0A0MQA5	Q5FW91; Q3TIZ0; Q9JJZ2; A0A5S6QIR1; Q99KA2; P68369; Q9NY65; Q9D9Y2; P05213; P08537; A0A5S6Q8M8; Q52L87; A0A0A0MQA5; P68368	0	2	0.8153	0	1	1	912.998	1824.99	1824.99	1.67	0.00153	HCD (High Energy Collision Dissociation)	MS2	4.5952	50	75.0399	29657	OFL003164-TTL7-a1A-b2A-tubulin.raw	F7	2.22
	FALSE	High	TIQFVDWCPTGFK	1xCarbamidomethyl [C8]	6	16	10	Q5FW91; P68369; M7NKU9; B9DGT7; Q52L87; A0A5S6QQ85	0	1598.77	High	3.56
		Checked	Confidence	Identifying Node	PSM Ambiguity	Annotated Sequence	Modifications	# Protein Groups	# Proteins	Master Protein Accessions	Protein Accessions	# Missed Cleavages	Charge	DeltaScore	DeltaCn	Rank	Search Engine Rank	m/z [Da]	MH+ [Da]	Theo. MH+ [Da]	DeltaM [ppm]	Deltam/z [Da]	Activation Type	MS Order	Isolation Interference [%]	Ion Inject Time [ms]	RT [min]	First Scan	Spectrum File	File ID	XCorr
		FALSE	High	Sequest HT (A2)	Unambiguous	TIQFVDWcPTGFK	C8(Carbamidomethyl)	6	16	Q5FW91; P68369; M7NKU9; B9DGT7; Q52L87; A0A5S6QQ85	Q5FW91; Q3TIZ0; Q944I2; Q9JJZ2; A0A654EL16; P68369; P11139; M7NKU9; Q9NY65; A0A178UXP7; B9DFF8; B9DGT7; Q9D9Y2; Q0WLQ5; Q52L87; A0A5S6QQ85	0	2	0.8399	0	1	1	799.888	1598.77	1598.77	0.36	0.00029	HCD (High Energy Collision Dissociation)	MS2	8.73943	50	101.655	42603	OFL003164-TTL7-a1A-b2A-tubulin.raw	F7	3.56
		FALSE	High	Sequest HT (A2)	Unambiguous	TIQFVDWcPTGFK	C8(Carbamidomethyl)	6	16	Q5FW91; P68369; M7NKU9; B9DGT7; Q52L87; A0A5S6QQ85	Q5FW91; Q3TIZ0; Q944I2; Q9JJZ2; A0A654EL16; P68369; P11139; M7NKU9; Q9NY65; A0A178UXP7; B9DFF8; B9DGT7; Q9D9Y2; Q0WLQ5; Q52L87; A0A5S6QQ85	0	3	0.7283	0	1	1	533.594	1598.77	1598.77	-0.26	-0.00014	HCD (High Energy Collision Dissociation)	MS2	9.43533	50	100.736	42168	OFL003164-TTL7-a1A-b2A-tubulin.raw	F7	3.46
		FALSE	High	Sequest HT (A2)	Unambiguous	TIQFVDWcPTGFK	C8(Carbamidomethyl)	6	16	Q5FW91; P68369; M7NKU9; B9DGT7; Q52L87; A0A5S6QQ85	Q5FW91; Q3TIZ0; Q944I2; Q9JJZ2; A0A654EL16; P68369; P11139; M7NKU9; Q9NY65; A0A178UXP7; B9DFF8; B9DGT7; Q9D9Y2; Q0WLQ5; Q52L87; A0A5S6QQ85	0	2	0.8252	0	1	1	799.887	1598.77	1598.77	-0.4	-0.00032	HCD (High Energy Collision Dissociation)	MS2	31.9615	50	101.799	42691	OFL003164-TTL7-a1A-b2A-tubulin.raw	F7	3.26
		FALSE	High	Sequest HT (A2)	Unambiguous	TIQFVDWcPTGFK	C8(Carbamidomethyl)	6	16	Q5FW91; P68369; M7NKU9; B9DGT7; Q52L87; A0A5S6QQ85	Q5FW91; Q3TIZ0; Q944I2; Q9JJZ2; A0A654EL16; P68369; P11139; M7NKU9; Q9NY65; A0A178UXP7; B9DFF8; B9DGT7; Q9D9Y2; Q0WLQ5; Q52L87; A0A5S6QQ85	0	2	0.8323	0	1	1	799.888	1598.77	1598.77	1.51	0.0012	HCD (High Energy Collision Dissociation)	MS2	12.2238	50	102.225	42932	OFL003164-TTL7-a1A-b2A-tubulin.raw	F7	3.16
		FALSE	High	Sequest HT (A2)	Unambiguous	TIQFVDWcPTGFK	C8(Carbamidomethyl)	6	16	Q5FW91; P68369; M7NKU9; B9DGT7; Q52L87; A0A5S6QQ85	Q5FW91; Q3TIZ0; Q944I2; Q9JJZ2; A0A654EL16; P68369; P11139; M7NKU9; Q9NY65; A0A178UXP7; B9DFF8; B9DGT7; Q9D9Y2; Q0WLQ5; Q52L87; A0A5S6QQ85	0	2	0.8323	0	1	1	799.888	1598.77	1598.77	0.43	0.00035	HCD (High Energy Collision Dissociation)	MS2	0	50	100.628	42098	OFL003164-TTL7-a1A-b2A-tubulin.raw	F7	3.1
		FALSE	High	Sequest HT (A2)	Unambiguous	TIQFVDWcPTGFK	C8(Carbamidomethyl)	6	16	Q5FW91; P68369; M7NKU9; B9DGT7; Q52L87; A0A5S6QQ85	Q5FW91; Q3TIZ0; Q944I2; Q9JJZ2; A0A654EL16; P68369; P11139; M7NKU9; Q9NY65; A0A178UXP7; B9DFF8; B9DGT7; Q9D9Y2; Q0WLQ5; Q52L87; A0A5S6QQ85	0	2	0.8149	0	1	1	799.887	1598.77	1598.77	0.21	0.00017	HCD (High Energy Collision Dissociation)	MS2	0	7.154	101.138	42326	OFL003164-TTL7-a1A-b2A-tubulin.raw	F7	3.08
		FALSE	High	Sequest HT (A2)	Unambiguous	TIQFVDWcPTGFK	C8(Carbamidomethyl)	6	16	Q5FW91; P68369; M7NKU9; B9DGT7; Q52L87; A0A5S6QQ85	Q5FW91; Q3TIZ0; Q944I2; Q9JJZ2; A0A654EL16; P68369; P11139; M7NKU9; Q9NY65; A0A178UXP7; B9DFF8; B9DGT7; Q9D9Y2; Q0WLQ5; Q52L87; A0A5S6QQ85	0	2	0.7985	0	1	1	799.888	1598.77	1598.77	0.96	0.00077	HCD (High Energy Collision Dissociation)	MS2	0	50	100.093	41732	OFL003164-TTL7-a1A-b2A-tubulin.raw	F7	2.63
		FALSE	High	Sequest HT (A2)	Unambiguous	TIQFVDWcPTGFK	C8(Carbamidomethyl)	6	16	Q5FW91; P68369; M7NKU9; B9DGT7; Q52L87; A0A5S6QQ85	Q5FW91; Q3TIZ0; Q944I2; Q9JJZ2; A0A654EL16; P68369; P11139; M7NKU9; Q9NY65; A0A178UXP7; B9DFF8; B9DGT7; Q9D9Y2; Q0WLQ5; Q52L87; A0A5S6QQ85	0	2	0.8382	0	1	1	799.887	1598.77	1598.77	-0.02	-2e-05	HCD (High Energy Collision Dissociation)	MS2	0	50	102.762	43299	OFL003164-TTL7-a1A-b2A-tubulin.raw	F7	2.41
		FALSE	High	Sequest HT (A2)	Unambiguous	TIQFVDWcPTGFK	C8(Carbamidomethyl)	6	16	Q5FW91; P68369; M7NKU9; B9DGT7; Q52L87; A0A5S6QQ85	Q5FW91; Q3TIZ0; Q944I2; Q9JJZ2; A0A654EL16; P68369; P11139; M7NKU9; Q9NY65; A0A178UXP7; B9DFF8; B9DGT7; Q9D9Y2; Q0WLQ5; Q52L87; A0A5S6QQ85	0	2	0.7964	0	1	1	799.888	1598.77	1598.77	1.04	0.00083	HCD (High Energy Collision Dissociation)	MS2	34.3478	50	100.46	41980	OFL003164-TTL7-a1A-b2A-tubulin.raw	F7	2.21
		FALSE	High	Sequest HT (A2)	Unambiguous	TIQFVDWcPTGFK	C8(Carbamidomethyl)	6	16	Q5FW91; P68369; M7NKU9; B9DGT7; Q52L87; A0A5S6QQ85	Q5FW91; Q3TIZ0; Q944I2; Q9JJZ2; A0A654EL16; P68369; P11139; M7NKU9; Q9NY65; A0A178UXP7; B9DFF8; B9DGT7; Q9D9Y2; Q0WLQ5; Q52L87; A0A5S6QQ85	0	2	0.7656	0	1	1	799.888	1598.77	1598.77	0.58	0.00047	HCD (High Energy Collision Dissociation)	MS2	22.7231	50	103.508	43667	OFL003164-TTL7-a1A-b2A-tubulin.raw	F7	1.92
	FALSE	High	RTIQFVDWCPTGFK	1xCarbamidomethyl [C9]	6	16	3	Q5FW91; P68369; M7NKU9; B9DGT7; Q52L87; A0A5S6QQ85	1	1754.87	High	4.67
		Checked	Confidence	Identifying Node	PSM Ambiguity	Annotated Sequence	Modifications	# Protein Groups	# Proteins	Master Protein Accessions	Protein Accessions	# Missed Cleavages	Charge	DeltaScore	DeltaCn	Rank	Search Engine Rank	m/z [Da]	MH+ [Da]	Theo. MH+ [Da]	DeltaM [ppm]	Deltam/z [Da]	Activation Type	MS Order	Isolation Interference [%]	Ion Inject Time [ms]	RT [min]	First Scan	Spectrum File	File ID	XCorr
		FALSE	High	Sequest HT (A2)	Unambiguous	RTIQFVDWcPTGFK	C9(Carbamidomethyl)	6	16	Q5FW91; P68369; M7NKU9; B9DGT7; Q52L87; A0A5S6QQ85	Q5FW91; Q3TIZ0; Q944I2; Q9JJZ2; A0A654EL16; P68369; P11139; M7NKU9; Q9NY65; A0A178UXP7; B9DFF8; B9DGT7; Q9D9Y2; Q0WLQ5; Q52L87; A0A5S6QQ85	1	3	0.7794	0	1	1	585.628	1754.87	1754.87	-0.16	-9e-05	HCD (High Energy Collision Dissociation)	MS2	0	46.434	84.8374	34311	OFL003164-TTL7-a1A-b2A-tubulin.raw	F7	4.67
		FALSE	High	Sequest HT (A2)	Unambiguous	RTIQFVDWcPTGFK	C9(Carbamidomethyl)	6	16	Q5FW91; P68369; M7NKU9; B9DGT7; Q52L87; A0A5S6QQ85	Q5FW91; Q3TIZ0; Q944I2; Q9JJZ2; A0A654EL16; P68369; P11139; M7NKU9; Q9NY65; A0A178UXP7; B9DFF8; B9DGT7; Q9D9Y2; Q0WLQ5; Q52L87; A0A5S6QQ85	1	2	0.8049	0	1	1	877.94	1754.87	1754.87	1.97	0.00173	HCD (High Energy Collision Dissociation)	MS2	0	50	84.8936	34327	OFL003164-TTL7-a1A-b2A-tubulin.raw	F7	4.46
		FALSE	High	Sequest HT (A2)	Unambiguous	RTIQFVDWcPTGFK	C9(Carbamidomethyl)	6	16	Q5FW91; P68369; M7NKU9; B9DGT7; Q52L87; A0A5S6QQ85	Q5FW91; Q3TIZ0; Q944I2; Q9JJZ2; A0A654EL16; P68369; P11139; M7NKU9; Q9NY65; A0A178UXP7; B9DFF8; B9DGT7; Q9D9Y2; Q0WLQ5; Q52L87; A0A5S6QQ85	1	2	0.8713	0	1	1	877.937	1754.87	1754.87	-0.39	-0.00034	HCD (High Energy Collision Dissociation)	MS2	12.9039	50	84.3874	34155	OFL003164-TTL7-a1A-b2A-tubulin.raw	F7	3.73
	FALSE	High	RNLDIERPTYTNLNR		4	15	2	Q5FW91; P68369; Q52L87; A0A0A0MQA5	1	1874.98	High	4.16
		Checked	Confidence	Identifying Node	PSM Ambiguity	Annotated Sequence	Modifications	# Protein Groups	# Proteins	Master Protein Accessions	Protein Accessions	# Missed Cleavages	Charge	DeltaScore	DeltaCn	Rank	Search Engine Rank	m/z [Da]	MH+ [Da]	Theo. MH+ [Da]	DeltaM [ppm]	Deltam/z [Da]	Activation Type	MS Order	Isolation Interference [%]	Ion Inject Time [ms]	RT [min]	First Scan	Spectrum File	File ID	XCorr
		FALSE	High	Sequest HT (A2)	Unambiguous	RNLDIERPTYTNLNR		4	15	Q5FW91; P68369; Q52L87; A0A0A0MQA5	Q5FW91; Q3TIZ0; Q9JJZ2; A0A5S6QIR1; Q99KA2; A0A2R8VHF3; P68369; Q9NY65; Q9D9Y2; P05213; P08537; A0A5S6Q8M8; Q52L87; A0A0A0MQA5; P68368	1	3	0.7163	0	1	1	625.666	1874.98	1874.98	-0.45	-0.00028	HCD (High Energy Collision Dissociation)	MS2	22.6616	50	26.8458	8022	OFL003164-TTL7-a1A-b2A-tubulin.raw	F7	4.16
		FALSE	High	Sequest HT (A2)	Unambiguous	RNLDIERPTYTNLNR		4	15	Q5FW91; P68369; Q52L87; A0A0A0MQA5	Q5FW91; Q3TIZ0; Q9JJZ2; A0A5S6QIR1; Q99KA2; A0A2R8VHF3; P68369; Q9NY65; Q9D9Y2; P05213; P08537; A0A5S6Q8M8; Q52L87; A0A0A0MQA5; P68368	1	2	0.758	0	1	1	937.996	1874.99	1874.98	1.15	0.00108	HCD (High Energy Collision Dissociation)	MS2	27.9955	50	26.8747	8037	OFL003164-TTL7-a1A-b2A-tubulin.raw	F7	2.19
	FALSE	High	RAFVHWYVGEGMEEGEFSEAR		6	24	3	Q5FW91; P68369; M7NKU9; B9DGT7; Q52L87; A0A0A0MQA5	1	2486.12	High	6.99
		Checked	Confidence	Identifying Node	PSM Ambiguity	Annotated Sequence	Modifications	# Protein Groups	# Proteins	Master Protein Accessions	Protein Accessions	# Missed Cleavages	Charge	DeltaScore	DeltaCn	Rank	Search Engine Rank	m/z [Da]	MH+ [Da]	Theo. MH+ [Da]	DeltaM [ppm]	Deltam/z [Da]	Activation Type	MS Order	Isolation Interference [%]	Ion Inject Time [ms]	RT [min]	First Scan	Spectrum File	File ID	XCorr
		FALSE	High	Sequest HT (A2)	Unambiguous	RAFVHWYVGEGMEEGEFSEAR		6	24	Q5FW91; P68369; M7NKU9; B9DGT7; Q52L87; A0A0A0MQA5	Q5FW91; Q3TIZ0; Q944I2; Q9JJZ2; A0A5S6QIR1; Q99KA2; A0A654EL16; A0A178UGA1; P68369; P11139; M7NKU9; Q9NY65; A0A178UXP7; B9DHQ0; B9DGT7; Q9D9Y2; P05213; P08537; Q15670; Q0WLQ5; A0A5S6Q8M8; Q52L87; A0A0A0MQA5; P68368	1	4	0.8426	0	1	1	622.285	2486.12	2486.12	-0.09	-5e-05	HCD (High Energy Collision Dissociation)	MS2	23.5651	50	70.3089	27370	OFL003164-TTL7-a1A-b2A-tubulin.raw	F7	6.99
		FALSE	High	Sequest HT (A2)	Unambiguous	RAFVHWYVGEGMEEGEFSEAR		6	24	Q5FW91; P68369; M7NKU9; B9DGT7; Q52L87; A0A0A0MQA5	Q5FW91; Q3TIZ0; Q944I2; Q9JJZ2; A0A5S6QIR1; Q99KA2; A0A654EL16; A0A178UGA1; P68369; P11139; M7NKU9; Q9NY65; A0A178UXP7; B9DHQ0; B9DGT7; Q9D9Y2; P05213; P08537; Q15670; Q0WLQ5; A0A5S6Q8M8; Q52L87; A0A0A0MQA5; P68368	1	3	0.8993	0	1	1	829.378	2486.12	2486.12	0.02	1e-05	HCD (High Energy Collision Dissociation)	MS2	66.9433	50	70.2479	27345	OFL003164-TTL7-a1A-b2A-tubulin.raw	F7	6.06
		FALSE	High	Sequest HT (A2)	Unambiguous	RAFVHWYVGEGMEEGEFSEAR		6	24	Q5FW91; P68369; M7NKU9; B9DGT7; Q52L87; A0A0A0MQA5	Q5FW91; Q3TIZ0; Q944I2; Q9JJZ2; A0A5S6QIR1; Q99KA2; A0A654EL16; A0A178UGA1; P68369; P11139; M7NKU9; Q9NY65; A0A178UXP7; B9DHQ0; B9DGT7; Q9D9Y2; P05213; P08537; Q15670; Q0WLQ5; A0A5S6Q8M8; Q52L87; A0A0A0MQA5; P68368	1	2	0.8494	0	1	1	1243.56	2486.12	2486.12	1.15	0.00143	HCD (High Energy Collision Dissociation)	MS2	0	50	70.3703	27391	OFL003164-TTL7-a1A-b2A-tubulin.raw	F7	2.59
	FALSE	High	QLFHPEQLITGKEDAANNYAR		6	16	9	Q5FW91; P68369; M7NKU9; Q52L87; A0A0A0MQA5; A0A5S6QQ85	1	2415.21	High	6.65
		Checked	Confidence	Identifying Node	PSM Ambiguity	Annotated Sequence	Modifications	# Protein Groups	# Proteins	Master Protein Accessions	Protein Accessions	# Missed Cleavages	Charge	DeltaScore	DeltaCn	Rank	Search Engine Rank	m/z [Da]	MH+ [Da]	Theo. MH+ [Da]	DeltaM [ppm]	Deltam/z [Da]	Activation Type	MS Order	Isolation Interference [%]	Ion Inject Time [ms]	RT [min]	First Scan	Spectrum File	File ID	XCorr
		FALSE	High	Sequest HT (A2)	Unambiguous	QLFHPEQLITGKEDAANNYAR		6	16	Q5FW91; P68369; M7NKU9; Q52L87; A0A0A0MQA5; A0A5S6QQ85	A0A087WRB4; Q5FW91; Q3TIZ0; Q9JJZ2; A0A2R8VHF3; P68369; M7NKU9; Q9NY65; P05213; P08537; A0A087WQS4; Q52L87; A0A0A0MQA5; A0A5S6QQ85; O89052; P68368	1	3	0.8241	0	1	1	805.741	2415.21	2415.21	0.9	0.00073	HCD (High Energy Collision Dissociation)	MS2	0.169777	1.828	56.1945	20681	OFL003164-TTL7-a1A-b2A-tubulin.raw	F7	6.65
		FALSE	High	Sequest HT (A2)	Unambiguous	QLFHPEQLITGKEDAANNYAR		6	16	Q5FW91; P68369; M7NKU9; Q52L87; A0A0A0MQA5; A0A5S6QQ85	A0A087WRB4; Q5FW91; Q3TIZ0; Q9JJZ2; A0A2R8VHF3; P68369; M7NKU9; Q9NY65; P05213; P08537; A0A087WQS4; Q52L87; A0A0A0MQA5; A0A5S6QQ85; O89052; P68368	1	4	0.7349	0	1	1	604.557	2415.21	2415.21	0.46	0.00028	HCD (High Energy Collision Dissociation)	MS2	0.135342	1.6	56.2864	20716	OFL003164-TTL7-a1A-b2A-tubulin.raw	F7	6.45
		FALSE	High	Sequest HT (A2)	Unambiguous	QLFHPEQLITGKEDAANNYAR		6	16	Q5FW91; P68369; M7NKU9; Q52L87; A0A0A0MQA5; A0A5S6QQ85	A0A087WRB4; Q5FW91; Q3TIZ0; Q9JJZ2; A0A2R8VHF3; P68369; M7NKU9; Q9NY65; P05213; P08537; A0A087WQS4; Q52L87; A0A0A0MQA5; A0A5S6QQ85; O89052; P68368	1	3	0.8333	0	1	1	805.74	2415.21	2415.21	0.28	0.00023	HCD (High Energy Collision Dissociation)	MS2	0	50	56.7187	20884	OFL003164-TTL7-a1A-b2A-tubulin.raw	F7	6.42
		FALSE	High	Sequest HT (A2)	Unambiguous	QLFHPEQLITGKEDAANNYAR		6	16	Q5FW91; P68369; M7NKU9; Q52L87; A0A0A0MQA5; A0A5S6QQ85	A0A087WRB4; Q5FW91; Q3TIZ0; Q9JJZ2; A0A2R8VHF3; P68369; M7NKU9; Q9NY65; P05213; P08537; A0A087WQS4; Q52L87; A0A0A0MQA5; A0A5S6QQ85; O89052; P68368	1	4	0.7331	0	1	1	604.557	2415.21	2415.21	0.88	0.00053	HCD (High Energy Collision Dissociation)	MS2	0	34.201	55.7826	20502	OFL003164-TTL7-a1A-b2A-tubulin.raw	F7	6.37
		FALSE	High	Sequest HT (A2)	Unambiguous	QLFHPEQLITGKEDAANNYAR		6	16	Q5FW91; P68369; M7NKU9; Q52L87; A0A0A0MQA5; A0A5S6QQ85	A0A087WRB4; Q5FW91; Q3TIZ0; Q9JJZ2; A0A2R8VHF3; P68369; M7NKU9; Q9NY65; P05213; P08537; A0A087WQS4; Q52L87; A0A0A0MQA5; A0A5S6QQ85; O89052; P68368	1	2	0.7964	0	1	1	1208.11	2415.21	2415.21	0.02	2e-05	HCD (High Energy Collision Dissociation)	MS2	0	41.666	56.3211	20729	OFL003164-TTL7-a1A-b2A-tubulin.raw	F7	5.01
		FALSE	High	Sequest HT (A2)	Unambiguous	QLFHPEQLITGKEDAANNYAR		6	16	Q5FW91; P68369; M7NKU9; Q52L87; A0A0A0MQA5; A0A5S6QQ85	A0A087WRB4; Q5FW91; Q3TIZ0; Q9JJZ2; A0A2R8VHF3; P68369; M7NKU9; Q9NY65; P05213; P08537; A0A087WQS4; Q52L87; A0A0A0MQA5; A0A5S6QQ85; O89052; P68368	1	3	0.8317	0	1	1	805.741	2415.21	2415.21	1.44	0.00116	HCD (High Energy Collision Dissociation)	MS2	0	50	55.6893	20480	OFL003164-TTL7-a1A-b2A-tubulin.raw	F7	4.99
		FALSE	High	Sequest HT (A2)	Unambiguous	QLFHPEQLITGKEDAANNYAR		6	16	Q5FW91; P68369; M7NKU9; Q52L87; A0A0A0MQA5; A0A5S6QQ85	A0A087WRB4; Q5FW91; Q3TIZ0; Q9JJZ2; A0A2R8VHF3; P68369; M7NKU9; Q9NY65; P05213; P08537; A0A087WQS4; Q52L87; A0A0A0MQA5; A0A5S6QQ85; O89052; P68368	1	3	0.8208	0	1	1	805.739	2415.2	2415.21	-0.64	-0.00052	HCD (High Energy Collision Dissociation)	MS2	0	50	57.5347	21300	OFL003164-TTL7-a1A-b2A-tubulin.raw	F7	4.8
		FALSE	High	Sequest HT (A2)	Unambiguous	QLFHPEQLITGKEDAANNYAR		6	16	Q5FW91; P68369; M7NKU9; Q52L87; A0A0A0MQA5; A0A5S6QQ85	A0A087WRB4; Q5FW91; Q3TIZ0; Q9JJZ2; A0A2R8VHF3; P68369; M7NKU9; Q9NY65; P05213; P08537; A0A087WQS4; Q52L87; A0A0A0MQA5; A0A5S6QQ85; O89052; P68368	1	2	0.8143	0	1	1	1208.11	2415.21	2415.21	0.33	0.0004	HCD (High Energy Collision Dissociation)	MS2	0	50	55.8142	20511	OFL003164-TTL7-a1A-b2A-tubulin.raw	F7	4.47
		FALSE	High	Sequest HT (A2)	Unambiguous	QLFHPEQLITGKEDAANNYAR		6	16	Q5FW91; P68369; M7NKU9; Q52L87; A0A0A0MQA5; A0A5S6QQ85	A0A087WRB4; Q5FW91; Q3TIZ0; Q9JJZ2; A0A2R8VHF3; P68369; M7NKU9; Q9NY65; P05213; P08537; A0A087WQS4; Q52L87; A0A0A0MQA5; A0A5S6QQ85; O89052; P68368	1	3	0.8079	0	1	1	805.741	2415.21	2415.21	1.31	0.00106	HCD (High Energy Collision Dissociation)	MS2	8.58782	50	58.2859	21647	OFL003164-TTL7-a1A-b2A-tubulin.raw	F7	3.28
	FALSE	High	QLFHPEQLITGK		6	18	10	Q5FW91; P68369; M7NKU9; Q52L87; A0A0A0MQA5; A0A5S6QQ85	0	1410.77	High	4.3
		Checked	Confidence	Identifying Node	PSM Ambiguity	Annotated Sequence	Modifications	# Protein Groups	# Proteins	Master Protein Accessions	Protein Accessions	# Missed Cleavages	Charge	DeltaScore	DeltaCn	Rank	Search Engine Rank	m/z [Da]	MH+ [Da]	Theo. MH+ [Da]	DeltaM [ppm]	Deltam/z [Da]	Activation Type	MS Order	Isolation Interference [%]	Ion Inject Time [ms]	RT [min]	First Scan	Spectrum File	File ID	XCorr
		FALSE	High	Sequest HT (A2)	Unambiguous	QLFHPEQLITGK		6	18	Q5FW91; P68369; M7NKU9; Q52L87; A0A0A0MQA5; A0A5S6QQ85	A0A087WRB4; Q5FW91; Q3TIZ0; Q9JJZ2; A0A2R8VHF3; A0A087WSL5; P68369; M7NKU9; Q9NY65; P05213; P08537; A0A087WSB0; A0A087WQS4; Q52L87; A0A0A0MQA5; A0A5S6QQ85; O89052; P68368	0	2	0.7488	0	1	1	705.891	1410.77	1410.77	0.23	0.00017	HCD (High Energy Collision Dissociation)	MS2	0.684149	7.409	61.5197	23156	OFL003164-TTL7-a1A-b2A-tubulin.raw	F7	4.3
		FALSE	High	Sequest HT (A2)	Unambiguous	QLFHPEQLITGK		6	18	Q5FW91; P68369; M7NKU9; Q52L87; A0A0A0MQA5; A0A5S6QQ85	A0A087WRB4; Q5FW91; Q3TIZ0; Q9JJZ2; A0A2R8VHF3; A0A087WSL5; P68369; M7NKU9; Q9NY65; P05213; P08537; A0A087WSB0; A0A087WQS4; Q52L87; A0A0A0MQA5; A0A5S6QQ85; O89052; P68368	0	2	0.7775	0	1	1	705.89	1410.77	1410.77	-0.27	-0.00019	HCD (High Energy Collision Dissociation)	MS2	32.5847	41.095	60.5082	22732	OFL003164-TTL7-a1A-b2A-tubulin.raw	F7	4.18
		FALSE	High	Sequest HT (A2)	Unambiguous	QLFHPEQLITGK		6	18	Q5FW91; P68369; M7NKU9; Q52L87; A0A0A0MQA5; A0A5S6QQ85	A0A087WRB4; Q5FW91; Q3TIZ0; Q9JJZ2; A0A2R8VHF3; A0A087WSL5; P68369; M7NKU9; Q9NY65; P05213; P08537; A0A087WSB0; A0A087WQS4; Q52L87; A0A0A0MQA5; A0A5S6QQ85; O89052; P68368	0	2	0.7488	0	1	1	705.89	1410.77	1410.77	-0.45	-0.00032	HCD (High Energy Collision Dissociation)	MS2	0.161858	0.924	61.0091	22922	OFL003164-TTL7-a1A-b2A-tubulin.raw	F7	4.18
		FALSE	High	Sequest HT (A2)	Unambiguous	QLFHPEQLITGK		6	18	Q5FW91; P68369; M7NKU9; Q52L87; A0A0A0MQA5; A0A5S6QQ85	A0A087WRB4; Q5FW91; Q3TIZ0; Q9JJZ2; A0A2R8VHF3; A0A087WSL5; P68369; M7NKU9; Q9NY65; P05213; P08537; A0A087WSB0; A0A087WQS4; Q52L87; A0A0A0MQA5; A0A5S6QQ85; O89052; P68368	0	2	0.7868	0	1	1	705.891	1410.78	1410.77	0.92	0.00065	HCD (High Energy Collision Dissociation)	MS2	28.3623	50	62.0268	23430	OFL003164-TTL7-a1A-b2A-tubulin.raw	F7	3.94
		FALSE	High	Sequest HT (A2)	Unambiguous	QLFHPEQLITGK		6	18	Q5FW91; P68369; M7NKU9; Q52L87; A0A0A0MQA5; A0A5S6QQ85	A0A087WRB4; Q5FW91; Q3TIZ0; Q9JJZ2; A0A2R8VHF3; A0A087WSL5; P68369; M7NKU9; Q9NY65; P05213; P08537; A0A087WSB0; A0A087WQS4; Q52L87; A0A0A0MQA5; A0A5S6QQ85; O89052; P68368	0	3	0.7701	0	1	1	470.929	1410.77	1410.77	-0.94	-0.00044	HCD (High Energy Collision Dissociation)	MS2	0.151411	0.797	61.0213	22925	OFL003164-TTL7-a1A-b2A-tubulin.raw	F7	3.35
		FALSE	High	Sequest HT (A2)	Unambiguous	QLFHPEQLITGK		6	18	Q5FW91; P68369; M7NKU9; Q52L87; A0A0A0MQA5; A0A5S6QQ85	A0A087WRB4; Q5FW91; Q3TIZ0; Q9JJZ2; A0A2R8VHF3; A0A087WSL5; P68369; M7NKU9; Q9NY65; P05213; P08537; A0A087WSB0; A0A087WQS4; Q52L87; A0A0A0MQA5; A0A5S6QQ85; O89052; P68368	0	3	0.7	0	1	1	470.929	1410.77	1410.77	-1.07	-0.0005	HCD (High Energy Collision Dissociation)	MS2	0.659454	5.666	61.526	23158	OFL003164-TTL7-a1A-b2A-tubulin.raw	F7	3.2
		FALSE	High	Sequest HT (A2)	Unambiguous	QLFHPEQLITGK		6	18	Q5FW91; P68369; M7NKU9; Q52L87; A0A0A0MQA5; A0A5S6QQ85	A0A087WRB4; Q5FW91; Q3TIZ0; Q9JJZ2; A0A2R8VHF3; A0A087WSL5; P68369; M7NKU9; Q9NY65; P05213; P08537; A0A087WSB0; A0A087WQS4; Q52L87; A0A0A0MQA5; A0A5S6QQ85; O89052; P68368	0	3	0.7049	0	1	1	470.929	1410.77	1410.77	-0.74	-0.00035	HCD (High Energy Collision Dissociation)	MS2	27.8	17.52	60.5179	22737	OFL003164-TTL7-a1A-b2A-tubulin.raw	F7	3.05
		FALSE	High	Sequest HT (A2)	Unambiguous	QLFHPEQLITGK		6	18	Q5FW91; P68369; M7NKU9; Q52L87; A0A0A0MQA5; A0A5S6QQ85	A0A087WRB4; Q5FW91; Q3TIZ0; Q9JJZ2; A0A2R8VHF3; A0A087WSL5; P68369; M7NKU9; Q9NY65; P05213; P08537; A0A087WSB0; A0A087WQS4; Q52L87; A0A0A0MQA5; A0A5S6QQ85; O89052; P68368	0	3	0.6835	0	1	1	470.93	1410.77	1410.77	0.41	0.00019	HCD (High Energy Collision Dissociation)	MS2	1.17135	50	62.0381	23436	OFL003164-TTL7-a1A-b2A-tubulin.raw	F7	2.78
		FALSE	High	Sequest HT (A2)	Unambiguous	QLFHPEQLITGK		6	18	Q5FW91; P68369; M7NKU9; Q52L87; A0A0A0MQA5; A0A5S6QQ85	A0A087WRB4; Q5FW91; Q3TIZ0; Q9JJZ2; A0A2R8VHF3; A0A087WSL5; P68369; M7NKU9; Q9NY65; P05213; P08537; A0A087WSB0; A0A087WQS4; Q52L87; A0A0A0MQA5; A0A5S6QQ85; O89052; P68368	0	3	0.7572	0	1	1	470.929	1410.77	1410.77	-0.76	-0.00036	HCD (High Energy Collision Dissociation)	MS2	0	50	62.5478	23676	OFL003164-TTL7-a1A-b2A-tubulin.raw	F7	2.76
		FALSE	High	Sequest HT (A2)	Unambiguous	QLFHPEQLITGK		6	18	Q5FW91; P68369; M7NKU9; Q52L87; A0A0A0MQA5; A0A5S6QQ85	A0A087WRB4; Q5FW91; Q3TIZ0; Q9JJZ2; A0A2R8VHF3; A0A087WSL5; P68369; M7NKU9; Q9NY65; P05213; P08537; A0A087WSB0; A0A087WQS4; Q52L87; A0A0A0MQA5; A0A5S6QQ85; O89052; P68368	0	2	0.8159	0	1	1	705.891	1410.78	1410.77	1	0.0007	HCD (High Energy Collision Dissociation)	MS2	66.2627	50	63.7056	24286	OFL003164-TTL7-a1A-b2A-tubulin.raw	F7	2.01
	FALSE	High	IHFPLATYAPVISAEK		4	10	20	Q5FW91; P68369; Q52L87; A0A0A0MQA5	0	1756.96	High	4.83
		Checked	Confidence	Identifying Node	PSM Ambiguity	Annotated Sequence	Modifications	# Protein Groups	# Proteins	Master Protein Accessions	Protein Accessions	# Missed Cleavages	Charge	DeltaScore	DeltaCn	Rank	Search Engine Rank	m/z [Da]	MH+ [Da]	Theo. MH+ [Da]	DeltaM [ppm]	Deltam/z [Da]	Activation Type	MS Order	Isolation Interference [%]	Ion Inject Time [ms]	RT [min]	First Scan	Spectrum File	File ID	XCorr
		FALSE	High	Sequest HT (A2)	Unambiguous	IHFPLATYAPVISAEK		4	10	Q5FW91; P68369; Q52L87; A0A0A0MQA5	Q5FW91; Q3TIZ0; Q99KA2; P68369; Q9D9Y2; P05213; P08537; Q52L87; A0A0A0MQA5; P68368	0	2	0.8468	0	1	1	878.984	1756.96	1756.96	-0.89	-0.00078	HCD (High Energy Collision Dissociation)	MS2	0	4.259	92.8837	38244	OFL003164-TTL7-a1A-b2A-tubulin.raw	F7	4.83
		FALSE	High	Sequest HT (A2)	Unambiguous	IHFPLATYAPVISAEK		4	10	Q5FW91; P68369; Q52L87; A0A0A0MQA5	Q5FW91; Q3TIZ0; Q99KA2; P68369; Q9D9Y2; P05213; P08537; Q52L87; A0A0A0MQA5; P68368	0	2	0.8583	0	1	1	878.986	1756.97	1756.96	1.23	0.00108	HCD (High Energy Collision Dissociation)	MS2	0.651884	49.524	94.9024	39084	OFL003164-TTL7-a1A-b2A-tubulin.raw	F7	4.8
		FALSE	High	Sequest HT (A2)	Unambiguous	IHFPLATYAPVISAEK		4	10	Q5FW91; P68369; Q52L87; A0A0A0MQA5	Q5FW91; Q3TIZ0; Q99KA2; P68369; Q9D9Y2; P05213; P08537; Q52L87; A0A0A0MQA5; P68368	0	3	0.7604	0	1	1	586.326	1756.96	1756.96	0.31	0.00018	HCD (High Energy Collision Dissociation)	MS2	0.0974425	4.572	92.7499	38180	OFL003164-TTL7-a1A-b2A-tubulin.raw	F7	4.8
		FALSE	High	Sequest HT (A2)	Unambiguous	IHFPLATYAPVISAEK		4	10	Q5FW91; P68369; Q52L87; A0A0A0MQA5	Q5FW91; Q3TIZ0; Q99KA2; P68369; Q9D9Y2; P05213; P08537; Q52L87; A0A0A0MQA5; P68368	0	2	0.8404	0	1	1	878.985	1756.96	1756.96	-0.75	-0.00066	HCD (High Energy Collision Dissociation)	MS2	0	1.643	93.3878	38435	OFL003164-TTL7-a1A-b2A-tubulin.raw	F7	4.7
		FALSE	High	Sequest HT (A2)	Unambiguous	IHFPLATYAPVISAEK		4	10	Q5FW91; P68369; Q52L87; A0A0A0MQA5	Q5FW91; Q3TIZ0; Q99KA2; P68369; Q9D9Y2; P05213; P08537; Q52L87; A0A0A0MQA5; P68368	0	2	0.848	0	1	1	878.986	1756.96	1756.96	0.28	0.00025	HCD (High Energy Collision Dissociation)	MS2	17.2197	45.505	92.375	37962	OFL003164-TTL7-a1A-b2A-tubulin.raw	F7	4.67
		FALSE	High	Sequest HT (A2)	Unambiguous	IHFPLATYAPVISAEK		4	10	Q5FW91; P68369; Q52L87; A0A0A0MQA5	Q5FW91; Q3TIZ0; Q99KA2; P68369; Q9D9Y2; P05213; P08537; Q52L87; A0A0A0MQA5; P68368	0	2	0.8605	0	1	1	878.985	1756.96	1756.96	-0.25	-0.00022	HCD (High Energy Collision Dissociation)	MS2	0.15329	1.731	93.8922	38610	OFL003164-TTL7-a1A-b2A-tubulin.raw	F7	4.66
		FALSE	High	Sequest HT (A2)	Unambiguous	IHFPLATYAPVISAEK		4	10	Q5FW91; P68369; Q52L87; A0A0A0MQA5	Q5FW91; Q3TIZ0; Q99KA2; P68369; Q9D9Y2; P05213; P08537; Q52L87; A0A0A0MQA5; P68368	0	2	0.8603	0	1	1	878.985	1756.96	1756.96	-0.03	-3e-05	HCD (High Energy Collision Dissociation)	MS2	0.157591	7.233	94.3959	38812	OFL003164-TTL7-a1A-b2A-tubulin.raw	F7	4.58
		FALSE	High	Sequest HT (A2)	Unambiguous	IHFPLATYAPVISAEK		4	10	Q5FW91; P68369; Q52L87; A0A0A0MQA5	Q5FW91; Q3TIZ0; Q99KA2; P68369; Q9D9Y2; P05213; P08537; Q52L87; A0A0A0MQA5; P68368	0	3	0.7755	0	1	1	586.326	1756.96	1756.96	-0.5	-0.00029	HCD (High Energy Collision Dissociation)	MS2	0	0.721	93.7658	38566	OFL003164-TTL7-a1A-b2A-tubulin.raw	F7	4.41
		FALSE	High	Sequest HT (A2)	Unambiguous	IHFPLATYAPVISAEK		4	10	Q5FW91; P68369; Q52L87; A0A0A0MQA5	Q5FW91; Q3TIZ0; Q99KA2; P68369; Q9D9Y2; P05213; P08537; Q52L87; A0A0A0MQA5; P68368	0	3	0.78	0	1	1	586.325	1756.96	1756.96	-0.81	-0.00047	HCD (High Energy Collision Dissociation)	MS2	0	1.997	94.2765	38755	OFL003164-TTL7-a1A-b2A-tubulin.raw	F7	4.41
		FALSE	High	Sequest HT (A2)	Unambiguous	IHFPLATYAPVISAEK		4	10	Q5FW91; P68369; Q52L87; A0A0A0MQA5	Q5FW91; Q3TIZ0; Q99KA2; P68369; Q9D9Y2; P05213; P08537; Q52L87; A0A0A0MQA5; P68368	0	3	0.7655	0	1	1	586.327	1756.96	1756.96	0.98	0.00057	HCD (High Energy Collision Dissociation)	MS2	0.378545	20.471	94.7916	39025	OFL003164-TTL7-a1A-b2A-tubulin.raw	F7	4.35
		FALSE	High	Sequest HT (A2)	Unambiguous	IHFPLATYAPVISAEK		4	10	Q5FW91; P68369; Q52L87; A0A0A0MQA5	Q5FW91; Q3TIZ0; Q99KA2; P68369; Q9D9Y2; P05213; P08537; Q52L87; A0A0A0MQA5; P68368	0	3	0.7698	0	1	1	586.326	1756.96	1756.96	-0.42	-0.00025	HCD (High Energy Collision Dissociation)	MS2	0	50	92.2415	37895	OFL003164-TTL7-a1A-b2A-tubulin.raw	F7	4.04
		FALSE	High	Sequest HT (A2)	Unambiguous	IHFPLATYAPVISAEK		4	10	Q5FW91; P68369; Q52L87; A0A0A0MQA5	Q5FW91; Q3TIZ0; Q99KA2; P68369; Q9D9Y2; P05213; P08537; Q52L87; A0A0A0MQA5; P68368	0	2	0.8376	0	1	1	878.986	1756.97	1756.96	1.17	0.00103	HCD (High Energy Collision Dissociation)	MS2	8.49112	50	95.404	39355	OFL003164-TTL7-a1A-b2A-tubulin.raw	F7	3.88
		FALSE	High	Sequest HT (A2)	Unambiguous	IHFPLATYAPVISAEK		4	10	Q5FW91; P68369; Q52L87; A0A0A0MQA5	Q5FW91; Q3TIZ0; Q99KA2; P68369; Q9D9Y2; P05213; P08537; Q52L87; A0A0A0MQA5; P68368	0	3	0.7054	0	1	1	586.326	1756.96	1756.96	-0.03	-2e-05	HCD (High Energy Collision Dissociation)	MS2	0	50	96.3258	39676	OFL003164-TTL7-a1A-b2A-tubulin.raw	F7	3.87
		FALSE	High	Sequest HT (A2)	Unambiguous	IHFPLATYAPVISAEK		4	10	Q5FW91; P68369; Q52L87; A0A0A0MQA5	Q5FW91; Q3TIZ0; Q99KA2; P68369; Q9D9Y2; P05213; P08537; Q52L87; A0A0A0MQA5; P68368	0	3	0.7132	0	1	1	586.325	1756.96	1756.96	-1.1	-0.00064	HCD (High Energy Collision Dissociation)	MS2	0	50	95.3044	39307	OFL003164-TTL7-a1A-b2A-tubulin.raw	F7	3.8
		FALSE	High	Sequest HT (A2)	Unambiguous	IHFPLATYAPVISAEK		4	10	Q5FW91; P68369; Q52L87; A0A0A0MQA5	Q5FW91; Q3TIZ0; Q99KA2; P68369; Q9D9Y2; P05213; P08537; Q52L87; A0A0A0MQA5; P68368	0	3	0.7335	0	1	1	586.325	1756.96	1756.96	-0.93	-0.00054	HCD (High Energy Collision Dissociation)	MS2	0.177711	1.008	93.2559	38392	OFL003164-TTL7-a1A-b2A-tubulin.raw	F7	3.79
		FALSE	High	Sequest HT (A2)	Unambiguous	IHFPLATYAPVISAEK		4	10	Q5FW91; P68369; Q52L87; A0A0A0MQA5	Q5FW91; Q3TIZ0; Q99KA2; P68369; Q9D9Y2; P05213; P08537; Q52L87; A0A0A0MQA5; P68368	0	3	0.7313	0	1	1	586.326	1756.96	1756.96	-0.23	-0.00014	HCD (High Energy Collision Dissociation)	MS2	0	50	96.844	39940	OFL003164-TTL7-a1A-b2A-tubulin.raw	F7	3.2
		FALSE	High	Sequest HT (A2)	Unambiguous	IHFPLATYAPVISAEK		4	10	Q5FW91; P68369; Q52L87; A0A0A0MQA5	Q5FW91; Q3TIZ0; Q99KA2; P68369; Q9D9Y2; P05213; P08537; Q52L87; A0A0A0MQA5; P68368	0	3	0.7244	0	1	1	586.326	1756.96	1756.96	-0.15	-9e-05	HCD (High Energy Collision Dissociation)	MS2	0	50	95.8106	39498	OFL003164-TTL7-a1A-b2A-tubulin.raw	F7	3.12
		FALSE	High	Sequest HT (A2)	Unambiguous	IHFPLATYAPVISAEK		4	10	Q5FW91; P68369; Q52L87; A0A0A0MQA5	Q5FW91; Q3TIZ0; Q99KA2; P68369; Q9D9Y2; P05213; P08537; Q52L87; A0A0A0MQA5; P68368	0	2	0.6883	0	1	1	878.986	1756.96	1756.96	0.35	0.00031	HCD (High Energy Collision Dissociation)	MS2	15.6724	50	96.0172	39547	OFL003164-TTL7-a1A-b2A-tubulin.raw	F7	2.47
		FALSE	High	Sequest HT (A2)	Unambiguous	IHFPLATYAPVISAEK		4	10	Q5FW91; P68369; Q52L87; A0A0A0MQA5	Q5FW91; Q3TIZ0; Q99KA2; P68369; Q9D9Y2; P05213; P08537; Q52L87; A0A0A0MQA5; P68368	0	2	0.8471	0	1	1	878.986	1756.96	1756.96	0.64	0.00056	HCD (High Energy Collision Dissociation)	MS2	0	50	96.556	39805	OFL003164-TTL7-a1A-b2A-tubulin.raw	F7	2.42
		FALSE	High	Sequest HT (A2)	Unambiguous	IHFPLATYAPVISAEK		4	10	Q5FW91; P68369; Q52L87; A0A0A0MQA5	Q5FW91; Q3TIZ0; Q99KA2; P68369; Q9D9Y2; P05213; P08537; Q52L87; A0A0A0MQA5; P68368	0	2	0.87	0	1	1	878.986	1756.96	1756.96	0.86	0.00075	HCD (High Energy Collision Dissociation)	MS2	7.70598	50	97.065	40072	OFL003164-TTL7-a1A-b2A-tubulin.raw	F7	2
	FALSE	High	EIIDLVLDR		2	7	3	P68369; Q52L87	0	1085.62	High	2.38
		Checked	Confidence	Identifying Node	PSM Ambiguity	Annotated Sequence	Modifications	# Protein Groups	# Proteins	Master Protein Accessions	Protein Accessions	# Missed Cleavages	Charge	DeltaScore	DeltaCn	Rank	Search Engine Rank	m/z [Da]	MH+ [Da]	Theo. MH+ [Da]	DeltaM [ppm]	Deltam/z [Da]	Activation Type	MS Order	Isolation Interference [%]	Ion Inject Time [ms]	RT [min]	First Scan	Spectrum File	File ID	XCorr
		FALSE	High	Sequest HT (A2)	Unambiguous	EIIDLVLDR		2	7	P68369; Q52L87	Q3TIZ0; Q99KA2; A0A2R8VHF3; P68369; P05213; P08537; Q52L87	0	2	0.7311	0	1	1	543.313	1085.62	1085.62	-0.7	-0.00038	HCD (High Energy Collision Dissociation)	MS2	0	50	96.6357	39835	OFL003164-TTL7-a1A-b2A-tubulin.raw	F7	2.38
		FALSE	High	Sequest HT (A2)	Unambiguous	EIIDLVLDR		2	7	P68369; Q52L87	Q3TIZ0; Q99KA2; A0A2R8VHF3; P68369; P05213; P08537; Q52L87	0	2	0.7023	0	1	1	543.313	1085.62	1085.62	-1.16	-0.00063	HCD (High Energy Collision Dissociation)	MS2	0	0.546	96.1337	39583	OFL003164-TTL7-a1A-b2A-tubulin.raw	F7	2.15
		FALSE	High	Sequest HT (A2)	Unambiguous	EIIDLVLDR		2	7	P68369; Q52L87	Q3TIZ0; Q99KA2; A0A2R8VHF3; P68369; P05213; P08537; Q52L87	0	2	0.68	0	1	1	543.313	1085.62	1085.62	-0.61	-0.00033	HCD (High Energy Collision Dissociation)	MS2	8.80518	50	95.6315	39429	OFL003164-TTL7-a1A-b2A-tubulin.raw	F7	2
	FALSE	High	EDMAALEK		3	8	3	P68369; Q52L87; A0A0A0MQA5	0	906.424	High	2.4
		Checked	Confidence	Identifying Node	PSM Ambiguity	Annotated Sequence	Modifications	# Protein Groups	# Proteins	Master Protein Accessions	Protein Accessions	# Missed Cleavages	Charge	DeltaScore	DeltaCn	Rank	Search Engine Rank	m/z [Da]	MH+ [Da]	Theo. MH+ [Da]	DeltaM [ppm]	Deltam/z [Da]	Activation Type	MS Order	Isolation Interference [%]	Ion Inject Time [ms]	RT [min]	First Scan	Spectrum File	File ID	XCorr
		FALSE	High	Sequest HT (A2)	Unambiguous	EDMAALEK		3	8	P68369; Q52L87; A0A0A0MQA5	Q3TIZ0; Q99KA2; P68369; P05213; P08537; Q52L87; A0A0A0MQA5; P68368	0	2	0.6625	0	1	1	453.715	906.424	906.424	-0.14	-6e-05	HCD (High Energy Collision Dissociation)	MS2	0	50	22.3849	5950	OFL003164-TTL7-a1A-b2A-tubulin.raw	F7	2.4
		FALSE	High	Sequest HT (A2)	Unambiguous	EDMAALEK		3	8	P68369; Q52L87; A0A0A0MQA5	Q3TIZ0; Q99KA2; P68369; P05213; P08537; Q52L87; A0A0A0MQA5; P68368	0	2	0.6725	0	1	1	453.715	906.423	906.424	-1.08	-0.00049	HCD (High Energy Collision Dissociation)	MS2	41.925	50	21.8814	5749	OFL003164-TTL7-a1A-b2A-tubulin.raw	F7	2.29
		FALSE	High	Sequest HT (A2)	Unambiguous	EDMAALEK		3	8	P68369; Q52L87; A0A0A0MQA5	Q3TIZ0; Q99KA2; P68369; P05213; P08537; Q52L87; A0A0A0MQA5; P68368	0	2	0.731	0	1	1	453.715	906.423	906.424	-0.49	-0.00022	HCD (High Energy Collision Dissociation)	MS2	0	50	25.4435	7406	OFL003164-TTL7-a1A-b2A-tubulin.raw	F7	1.97
	FALSE	High	EDAANNYAR		6	19	1	Q5FW91; P68369; M7NKU9; Q52L87; A0A0A0MQA5; A0A5S6QQ85	0	1023.45	High	2.3
		Checked	Confidence	Identifying Node	PSM Ambiguity	Annotated Sequence	Modifications	# Protein Groups	# Proteins	Master Protein Accessions	Protein Accessions	# Missed Cleavages	Charge	DeltaScore	DeltaCn	Rank	Search Engine Rank	m/z [Da]	MH+ [Da]	Theo. MH+ [Da]	DeltaM [ppm]	Deltam/z [Da]	Activation Type	MS Order	Isolation Interference [%]	Ion Inject Time [ms]	RT [min]	First Scan	Spectrum File	File ID	XCorr
		FALSE	High	Sequest HT (A2)	Unambiguous	EDAANNYAR		6	19	Q5FW91; P68369; M7NKU9; Q52L87; A0A0A0MQA5; A0A5S6QQ85	A0A087WRB4; Q5FW91; Q3TIZ0; Q9JJZ2; A0A5S6QIR1; A0A2R8VHF3; A0A5S6R1L6; P68369; M7NKU9; Q9NY65; P05213; P08537; A0A5S6Q8M8; A0A087WQS4; Q52L87; A0A0A0MQA5; A0A5S6QQ85; O89052; P68368	0	2	0.7652	0	1	1	512.229	1023.45	1023.45	0.86	0.00044	HCD (High Energy Collision Dissociation)	MS2	35.5337	50	16.7112	2590	OFL003164-TTL7-a1A-b2A-tubulin.raw	F7	2.3
	FALSE	High	ECISIHVGQAGVQIGNACWELYCLEHGIQPDGQMPSDK	3xCarbamidomethyl [C2; C18; C23]	3	7	1	Q5FW91; P68369; Q52L87	0	4296.96	High	6.01
		Checked	Confidence	Identifying Node	PSM Ambiguity	Annotated Sequence	Modifications	# Protein Groups	# Proteins	Master Protein Accessions	Protein Accessions	# Missed Cleavages	Charge	DeltaScore	DeltaCn	Rank	Search Engine Rank	m/z [Da]	MH+ [Da]	Theo. MH+ [Da]	DeltaM [ppm]	Deltam/z [Da]	Activation Type	MS Order	Isolation Interference [%]	Ion Inject Time [ms]	RT [min]	First Scan	Spectrum File	File ID	XCorr
		FALSE	High	Sequest HT (A2)	Unambiguous	EcISIHVGQAGVQIGNAcWELYcLEHGIQPDGQMPSDK	C2(Carbamidomethyl); C18(Carbamidomethyl); C23(Carbamidomethyl)	3	7	Q5FW91; P68369; Q52L87	Q5FW91; Q3TIZ0; A0A2R8VHF3; P68369; P05213; P08537; Q52L87	0	4	0.7205	0	1	1	1074.99	4296.96	4296.96	-0.28	-0.0003	HCD (High Energy Collision Dissociation)	MS2	0	8.39	103.338	43577	OFL003164-TTL7-a1A-b2A-tubulin.raw	F7	6.01
	FALSE	High	DVNAAIATIK		3	8	14	Q5FW91; P68369; Q52L87	0	1015.58	High	2.94
		Checked	Confidence	Identifying Node	PSM Ambiguity	Annotated Sequence	Modifications	# Protein Groups	# Proteins	Master Protein Accessions	Protein Accessions	# Missed Cleavages	Charge	DeltaScore	DeltaCn	Rank	Search Engine Rank	m/z [Da]	MH+ [Da]	Theo. MH+ [Da]	DeltaM [ppm]	Deltam/z [Da]	Activation Type	MS Order	Isolation Interference [%]	Ion Inject Time [ms]	RT [min]	First Scan	Spectrum File	File ID	XCorr
		FALSE	High	Sequest HT (A2)	Unambiguous	DVNAAIATIK		3	8	Q5FW91; P68369; Q52L87	Q5FW91; Q3TIZ0; Q99KA2; P68369; Q9D9Y2; P05213; P08537; Q52L87	0	2	0.5918	0	1	1	508.293	1015.58	1015.58	0.07	3e-05	HCD (High Energy Collision Dissociation)	MS2	6.05811	50	42.9362	14695	OFL003164-TTL7-a1A-b2A-tubulin.raw	F7	2.94
		FALSE	High	Sequest HT (A2)	Unambiguous	DVNAAIATIK		3	8	Q5FW91; P68369; Q52L87	Q5FW91; Q3TIZ0; Q99KA2; P68369; Q9D9Y2; P05213; P08537; Q52L87	0	2	0.6747	0	1	1	508.293	1015.58	1015.58	0	0	HCD (High Energy Collision Dissociation)	MS2	0	19.077	42.4193	14485	OFL003164-TTL7-a1A-b2A-tubulin.raw	F7	2.89
		FALSE	High	Sequest HT (A2)	Unambiguous	DVNAAIATIK		3	8	Q5FW91; P68369; Q52L87	Q5FW91; Q3TIZ0; Q99KA2; P68369; Q9D9Y2; P05213; P08537; Q52L87	0	2	0.662	0	1	1	508.292	1015.58	1015.58	-0.84	-0.00043	HCD (High Energy Collision Dissociation)	MS2	0	0.6	41.9089	14265	OFL003164-TTL7-a1A-b2A-tubulin.raw	F7	2.84
		FALSE	High	Sequest HT (A2)	Unambiguous	DVNAAIATIK		3	8	Q5FW91; P68369; Q52L87	Q5FW91; Q3TIZ0; Q99KA2; P68369; Q9D9Y2; P05213; P08537; Q52L87	0	2	0.6655	0	1	1	508.293	1015.58	1015.58	-0.11	-6e-05	HCD (High Energy Collision Dissociation)	MS2	0	50	43.4394	14911	OFL003164-TTL7-a1A-b2A-tubulin.raw	F7	2.84
		FALSE	High	Sequest HT (A2)	Unambiguous	DVNAAIATIK		3	8	Q5FW91; P68369; Q52L87	Q5FW91; Q3TIZ0; Q99KA2; P68369; Q9D9Y2; P05213; P08537; Q52L87	0	2	0.6703	0	1	1	508.293	1015.58	1015.58	0.44	0.00022	HCD (High Energy Collision Dissociation)	MS2	12.0103	50	45.01	15656	OFL003164-TTL7-a1A-b2A-tubulin.raw	F7	2.73
		FALSE	High	Sequest HT (A2)	Unambiguous	DVNAAIATIK		3	8	Q5FW91; P68369; Q52L87	Q5FW91; Q3TIZ0; Q99KA2; P68369; Q9D9Y2; P05213; P08537; Q52L87	0	2	0.761	0	1	1	508.293	1015.58	1015.58	0.31	0.00016	HCD (High Energy Collision Dissociation)	MS2	9.81993	50	44.4927	15369	OFL003164-TTL7-a1A-b2A-tubulin.raw	F7	2.72
		FALSE	High	Sequest HT (A2)	Unambiguous	DVNAAIATIK		3	8	Q5FW91; P68369; Q52L87	Q5FW91; Q3TIZ0; Q99KA2; P68369; Q9D9Y2; P05213; P08537; Q52L87	0	2	0.6458	0	1	1	508.293	1015.58	1015.58	0.31	0.00016	HCD (High Energy Collision Dissociation)	MS2	12.0927	50	43.9442	15147	OFL003164-TTL7-a1A-b2A-tubulin.raw	F7	2.71
		FALSE	High	Sequest HT (A2)	Unambiguous	DVNAAIATIK		3	8	Q5FW91; P68369; Q52L87	Q5FW91; Q3TIZ0; Q99KA2; P68369; Q9D9Y2; P05213; P08537; Q52L87	0	2	0.7143	0	1	1	508.293	1015.58	1015.58	0.17	9e-05	HCD (High Energy Collision Dissociation)	MS2	0	50	41.4073	14122	OFL003164-TTL7-a1A-b2A-tubulin.raw	F7	2.66
		FALSE	High	Sequest HT (A2)	Unambiguous	DVNAAIATIK		3	8	Q5FW91; P68369; Q52L87	Q5FW91; Q3TIZ0; Q99KA2; P68369; Q9D9Y2; P05213; P08537; Q52L87	0	2	0.6314	0	1	1	508.293	1015.58	1015.58	-0.4	-0.00021	HCD (High Energy Collision Dissociation)	MS2	19.3122	50	45.517	15910	OFL003164-TTL7-a1A-b2A-tubulin.raw	F7	2.55
		FALSE	High	Sequest HT (A2)	Unambiguous	DVNAAIATIK		3	8	Q5FW91; P68369; Q52L87	Q5FW91; Q3TIZ0; Q99KA2; P68369; Q9D9Y2; P05213; P08537; Q52L87	0	2	0.65	0	1	1	508.293	1015.58	1015.58	0.62	0.00031	HCD (High Energy Collision Dissociation)	MS2	18.9444	50	36.1478	11980	OFL003164-TTL7-a1A-b2A-tubulin.raw	F7	2.4
		FALSE	High	Sequest HT (A2)	Unambiguous	DVNAAIATIK		3	8	Q5FW91; P68369; Q52L87	Q5FW91; Q3TIZ0; Q99KA2; P68369; Q9D9Y2; P05213; P08537; Q52L87	0	2	0.6638	0	1	1	508.293	1015.58	1015.58	0.02	1e-05	HCD (High Energy Collision Dissociation)	MS2	13.9853	50	46.9248	16634	OFL003164-TTL7-a1A-b2A-tubulin.raw	F7	2.32
		FALSE	High	Sequest HT (A2)	Unambiguous	DVNAAIATIK		3	8	Q5FW91; P68369; Q52L87	Q5FW91; Q3TIZ0; Q99KA2; P68369; Q9D9Y2; P05213; P08537; Q52L87	0	2	0.6623	0	1	1	508.293	1015.58	1015.58	-0.11	-5e-05	HCD (High Energy Collision Dissociation)	MS2	0	50	47.4416	16880	OFL003164-TTL7-a1A-b2A-tubulin.raw	F7	2.28
		FALSE	High	Sequest HT (A2)	Unambiguous	DVNAAIATIK		3	8	Q5FW91; P68369; Q52L87	Q5FW91; Q3TIZ0; Q99KA2; P68369; Q9D9Y2; P05213; P08537; Q52L87	0	2	0.7163	0	1	1	508.293	1015.58	1015.58	-0.11	-6e-05	HCD (High Energy Collision Dissociation)	MS2	31.4326	50	48.8195	17393	OFL003164-TTL7-a1A-b2A-tubulin.raw	F7	2.15
		FALSE	High	Sequest HT (A2)	Unambiguous	DVNAAIATIK		3	8	Q5FW91; P68369; Q52L87	Q5FW91; Q3TIZ0; Q99KA2; P68369; Q9D9Y2; P05213; P08537; Q52L87	0	2	0.729	0	1	1	508.293	1015.58	1015.58	0.79	0.0004	HCD (High Energy Collision Dissociation)	MS2	0	50	48.2378	17193	OFL003164-TTL7-a1A-b2A-tubulin.raw	F7	2.14
	FALSE	High	AYHEQLTVAEITNACFEPANQMVK	1xCarbamidomethyl [C15]	1	2	3	Q52L87	0	2764.31	High	3.03
		Checked	Confidence	Identifying Node	PSM Ambiguity	Annotated Sequence	Modifications	# Protein Groups	# Proteins	Master Protein Accessions	Protein Accessions	# Missed Cleavages	Charge	DeltaScore	DeltaCn	Rank	Search Engine Rank	m/z [Da]	MH+ [Da]	Theo. MH+ [Da]	DeltaM [ppm]	Deltam/z [Da]	Activation Type	MS Order	Isolation Interference [%]	Ion Inject Time [ms]	RT [min]	First Scan	Spectrum File	File ID	XCorr
		FALSE	High	Sequest HT (A2)	Unambiguous	AYHEQLTVAEITNAcFEPANQMVK	C15(Carbamidomethyl)	1	2	Q52L87	Q3TIZ0; Q52L87	0	3	0.6634	0	1	1	922.107	2764.31	2764.31	0.05	4e-05	HCD (High Energy Collision Dissociation)	MS2	0.559086	4.586	84.7556	34289	OFL003164-TTL7-a1A-b2A-tubulin.raw	F7	3.03
		FALSE	High	Sequest HT (A2)	Unambiguous	AYHEQLTVAEITNAcFEPANQMVK	C15(Carbamidomethyl)	1	2	Q52L87	Q3TIZ0; Q52L87	0	3	0.7481	0	1	1	922.108	2764.31	2764.31	0.92	0.00085	HCD (High Energy Collision Dissociation)	MS2	0	50	84.2514	34085	OFL003164-TTL7-a1A-b2A-tubulin.raw	F7	2.66
		FALSE	High	Sequest HT (A2)	Unambiguous	AYHEQLTVAEITNAcFEPANQMVK	C15(Carbamidomethyl)	1	2	Q52L87	Q3TIZ0; Q52L87	0	2	0.7391	0	1	1	1382.66	2764.3	2764.31	-0.78	-0.00108	HCD (High Energy Collision Dissociation)	MS2	0	50	84.3712	34145	OFL003164-TTL7-a1A-b2A-tubulin.raw	F7	2.3
	FALSE	High	AVFVDLEPTVIDEVR		3	13	7	P68369; B9DGT7; Q52L87	0	1701.91	High	3.81
		Checked	Confidence	Identifying Node	PSM Ambiguity	Annotated Sequence	Modifications	# Protein Groups	# Proteins	Master Protein Accessions	Protein Accessions	# Missed Cleavages	Charge	DeltaScore	DeltaCn	Rank	Search Engine Rank	m/z [Da]	MH+ [Da]	Theo. MH+ [Da]	DeltaM [ppm]	Deltam/z [Da]	Activation Type	MS Order	Isolation Interference [%]	Ion Inject Time [ms]	RT [min]	First Scan	Spectrum File	File ID	XCorr
		FALSE	High	Sequest HT (A2)	Unambiguous	AVFVDLEPTVIDEVR		3	13	P68369; B9DGT7; Q52L87	Q3TIZ0; Q944I2; A0A2R8VHF3; A0A178UGA1; P68369; A0A178UXP7; B9DFF8; B9DHQ0; B9DGT7; P05213; P08537; Q52L87; O89052	0	2	0.5827	0	1	1	851.456	1701.91	1701.91	-0.05	-4e-05	HCD (High Energy Collision Dissociation)	MS2	64.0388	50	103.039	43468	OFL003164-TTL7-a1A-b2A-tubulin.raw	F7	3.81
		FALSE	High	Sequest HT (A2)	Unambiguous	AVFVDLEPTVIDEVR		3	13	P68369; B9DGT7; Q52L87	Q3TIZ0; Q944I2; A0A2R8VHF3; A0A178UGA1; P68369; A0A178UXP7; B9DFF8; B9DHQ0; B9DGT7; P05213; P08537; Q52L87; O89052	0	3	0.5413	0	1	1	567.973	1701.9	1701.91	-0.6	-0.00034	HCD (High Energy Collision Dissociation)	MS2	38.7402	33.835	103.075	43486	OFL003164-TTL7-a1A-b2A-tubulin.raw	F7	3.75
		FALSE	High	Sequest HT (A2)	Unambiguous	AVFVDLEPTVIDEVR		3	13	P68369; B9DGT7; Q52L87	Q3TIZ0; Q944I2; A0A2R8VHF3; A0A178UGA1; P68369; A0A178UXP7; B9DFF8; B9DHQ0; B9DGT7; P05213; P08537; Q52L87; O89052	0	2	0.6027	0	1	1	851.457	1701.91	1701.91	0.09	7e-05	HCD (High Energy Collision Dissociation)	MS2	3.92077	48.718	103.558	43702	OFL003164-TTL7-a1A-b2A-tubulin.raw	F7	3.7
		FALSE	High	Sequest HT (A2)	Unambiguous	AVFVDLEPTVIDEVR		3	13	P68369; B9DGT7; Q52L87	Q3TIZ0; Q944I2; A0A2R8VHF3; A0A178UGA1; P68369; A0A178UXP7; B9DFF8; B9DHQ0; B9DGT7; P05213; P08537; Q52L87; O89052	0	2	0.5983	0	1	1	851.456	1701.91	1701.91	-0.05	-4e-05	HCD (High Energy Collision Dissociation)	MS2	0	50	101.554	42533	OFL003164-TTL7-a1A-b2A-tubulin.raw	F7	3.46
		FALSE	High	Sequest HT (A2)	Unambiguous	AVFVDLEPTVIDEVR		3	13	P68369; B9DGT7; Q52L87	Q3TIZ0; Q944I2; A0A2R8VHF3; A0A178UGA1; P68369; A0A178UXP7; B9DFF8; B9DHQ0; B9DGT7; P05213; P08537; Q52L87; O89052	0	3	0.528	0	1	1	567.974	1701.91	1701.91	0.37	0.00021	HCD (High Energy Collision Dissociation)	MS2	14.5957	50	100.079	41723	OFL003164-TTL7-a1A-b2A-tubulin.raw	F7	2.86
		FALSE	High	Sequest HT (A2)	Unambiguous	AVFVDLEPTVIDEVR		3	13	P68369; B9DGT7; Q52L87	Q3TIZ0; Q944I2; A0A2R8VHF3; A0A178UGA1; P68369; A0A178UXP7; B9DFF8; B9DHQ0; B9DGT7; P05213; P08537; Q52L87; O89052	0	2	0.4098	0	1	1	851.457	1701.91	1701.91	0.37	0.00032	HCD (High Energy Collision Dissociation)	MS2	0	50	100.054	41709	OFL003164-TTL7-a1A-b2A-tubulin.raw	F7	2.44
		FALSE	High	Sequest HT (A2)	Unambiguous	AVFVDLEPTVIDEVR		3	13	P68369; B9DGT7; Q52L87	Q3TIZ0; Q944I2; A0A2R8VHF3; A0A178UGA1; P68369; A0A178UXP7; B9DFF8; B9DHQ0; B9DGT7; P05213; P08537; Q52L87; O89052	0	2	0.6083	0	1	1	851.456	1701.9	1701.91	-0.57	-0.00049	HCD (High Energy Collision Dissociation)	MS2	0	50	104.659	44239	OFL003164-TTL7-a1A-b2A-tubulin.raw	F7	2.17
	FALSE	High	AVCMLSNTTAIAEAWAR	1xCarbamidomethyl [C3]; 1xOxidation [M4]	4	15	12	Q5FW91; P68369; Q52L87; A0A0A0MQA5	0	1880.9	High	4.95
		Checked	Confidence	Identifying Node	PSM Ambiguity	Annotated Sequence	Modifications	# Protein Groups	# Proteins	Master Protein Accessions	Protein Accessions	# Missed Cleavages	Charge	DeltaScore	DeltaCn	Rank	Search Engine Rank	m/z [Da]	MH+ [Da]	Theo. MH+ [Da]	DeltaM [ppm]	Deltam/z [Da]	Activation Type	MS Order	Isolation Interference [%]	Ion Inject Time [ms]	RT [min]	First Scan	Spectrum File	File ID	XCorr
		FALSE	High	Sequest HT (A2)	Unambiguous	AVcmLSNTTAIAEAWAR	C3(Carbamidomethyl); M4(Oxidation)	4	15	Q5FW91; P68369; Q52L87; A0A0A0MQA5	Q5FW91; Q3TIZ0; Q9JJZ2; A0A5S6QIR1; Q99KA2; P68369; Q9NY65; Q9D9Y2; P05213; P08537; Q15670; A0A5S6Q8M8; Q52L87; A0A0A0MQA5; P68368	0	3	0.7616	0	1	1	627.638	1880.9	1880.9	-0.02	-1e-05	HCD (High Energy Collision Dissociation)	MS2	0	50	83.4901	33747	OFL003164-TTL7-a1A-b2A-tubulin.raw	F7	4.95
		FALSE	High	Sequest HT (A2)	Unambiguous	AVcmLSNTTAIAEAWAR	C3(Carbamidomethyl); M4(Oxidation)	4	15	Q5FW91; P68369; Q52L87; A0A0A0MQA5	Q5FW91; Q3TIZ0; Q9JJZ2; A0A5S6QIR1; Q99KA2; P68369; Q9NY65; Q9D9Y2; P05213; P08537; Q15670; A0A5S6Q8M8; Q52L87; A0A0A0MQA5; P68368	0	2	0.7152	0	1	1	940.952	1880.9	1880.9	-1.11	-0.00104	HCD (High Energy Collision Dissociation)	MS2	0	50	92.7704	38191	OFL003164-TTL7-a1A-b2A-tubulin.raw	F7	3.16
		FALSE	High	Sequest HT (A2)	Unambiguous	AVcmLSNTTAIAEAWAR	C3(Carbamidomethyl); M4(Oxidation)	4	15	Q5FW91; P68369; Q52L87; A0A0A0MQA5	Q5FW91; Q3TIZ0; Q9JJZ2; A0A5S6QIR1; Q99KA2; P68369; Q9NY65; Q9D9Y2; P05213; P08537; Q15670; A0A5S6Q8M8; Q52L87; A0A0A0MQA5; P68368	0	3	0.6776	0	1	1	627.638	1880.9	1880.9	0.45	0.00028	HCD (High Energy Collision Dissociation)	MS2	0	50	84.0138	33994	OFL003164-TTL7-a1A-b2A-tubulin.raw	F7	3.04
		FALSE	High	Sequest HT (A2)	Unambiguous	AVcmLSNTTAIAEAWAR	C3(Carbamidomethyl); M4(Oxidation)	4	15	Q5FW91; P68369; Q52L87; A0A0A0MQA5	Q5FW91; Q3TIZ0; Q9JJZ2; A0A5S6QIR1; Q99KA2; P68369; Q9NY65; Q9D9Y2; P05213; P08537; Q15670; A0A5S6Q8M8; Q52L87; A0A0A0MQA5; P68368	0	2	0.8194	0	1	1	940.952	1880.9	1880.9	-0.98	-0.00092	HCD (High Energy Collision Dissociation)	MS2	60.0293	50	83.0132	33539	OFL003164-TTL7-a1A-b2A-tubulin.raw	F7	2.88
		FALSE	High	Sequest HT (A2)	Unambiguous	AVcmLSNTTAIAEAWAR	C3(Carbamidomethyl); M4(Oxidation)	4	15	Q5FW91; P68369; Q52L87; A0A0A0MQA5	Q5FW91; Q3TIZ0; Q9JJZ2; A0A5S6QIR1; Q99KA2; P68369; Q9NY65; Q9D9Y2; P05213; P08537; Q15670; A0A5S6Q8M8; Q52L87; A0A0A0MQA5; P68368	0	3	0.7446	0	1	1	627.638	1880.9	1880.9	0.16	0.0001	HCD (High Energy Collision Dissociation)	MS2	35.3738	50	102.495	43117	OFL003164-TTL7-a1A-b2A-tubulin.raw	F7	2.78
		FALSE	High	Sequest HT (A2)	Unambiguous	AVcmLSNTTAIAEAWAR	C3(Carbamidomethyl); M4(Oxidation)	4	15	Q5FW91; P68369; Q52L87; A0A0A0MQA5	Q5FW91; Q3TIZ0; Q9JJZ2; A0A5S6QIR1; Q99KA2; P68369; Q9NY65; Q9D9Y2; P05213; P08537; Q15670; A0A5S6Q8M8; Q52L87; A0A0A0MQA5; P68368	0	3	0.7033	0	1	1	627.638	1880.9	1880.9	0.39	0.00024	HCD (High Energy Collision Dissociation)	MS2	62.1751	50	96.7446	39891	OFL003164-TTL7-a1A-b2A-tubulin.raw	F7	2.73
		FALSE	High	Sequest HT (A2)	Unambiguous	AVcmLSNTTAIAEAWAR	C3(Carbamidomethyl); M4(Oxidation)	4	15	Q5FW91; P68369; Q52L87; A0A0A0MQA5	Q5FW91; Q3TIZ0; Q9JJZ2; A0A5S6QIR1; Q99KA2; P68369; Q9NY65; Q9D9Y2; P05213; P08537; Q15670; A0A5S6Q8M8; Q52L87; A0A0A0MQA5; P68368	0	3	0.7328	0	1	1	627.638	1880.9	1880.9	-0.18	-0.00011	HCD (High Energy Collision Dissociation)	MS2	38.9374	50	92.4212	37988	OFL003164-TTL7-a1A-b2A-tubulin.raw	F7	2.62
		FALSE	High	Sequest HT (A2)	Unambiguous	AVcmLSNTTAIAEAWAR	C3(Carbamidomethyl); M4(Oxidation)	4	15	Q5FW91; P68369; Q52L87; A0A0A0MQA5	Q5FW91; Q3TIZ0; Q9JJZ2; A0A5S6QIR1; Q99KA2; P68369; Q9NY65; Q9D9Y2; P05213; P08537; Q15670; A0A5S6Q8M8; Q52L87; A0A0A0MQA5; P68368	0	2	0.7323	0	1	1	940.954	1880.9	1880.9	0.97	0.00092	HCD (High Energy Collision Dissociation)	MS2	75.9641	50	96.4461	39753	OFL003164-TTL7-a1A-b2A-tubulin.raw	F7	2.54
		FALSE	High	Sequest HT (A2)	Unambiguous	AVcmLSNTTAIAEAWAR	C3(Carbamidomethyl); M4(Oxidation)	4	15	Q5FW91; P68369; Q52L87; A0A0A0MQA5	Q5FW91; Q3TIZ0; Q9JJZ2; A0A5S6QIR1; Q99KA2; P68369; Q9NY65; Q9D9Y2; P05213; P08537; Q15670; A0A5S6Q8M8; Q52L87; A0A0A0MQA5; P68368	0	2	0.8174	0	1	1	940.952	1880.9	1880.9	-1.73	-0.00163	HCD (High Energy Collision Dissociation)	MS2	29.3363	50	94.3556	38796	OFL003164-TTL7-a1A-b2A-tubulin.raw	F7	2.3
		FALSE	High	Sequest HT (A2)	Unambiguous	AVcmLSNTTAIAEAWAR	C3(Carbamidomethyl); M4(Oxidation)	4	15	Q5FW91; P68369; Q52L87; A0A0A0MQA5	Q5FW91; Q3TIZ0; Q9JJZ2; A0A5S6QIR1; Q99KA2; P68369; Q9NY65; Q9D9Y2; P05213; P08537; Q15670; A0A5S6Q8M8; Q52L87; A0A0A0MQA5; P68368	0	2	0.7259	0	1	1	940.954	1880.9	1880.9	0.5	0.00047	HCD (High Energy Collision Dissociation)	MS2	18.4408	50	91.885	37725	OFL003164-TTL7-a1A-b2A-tubulin.raw	F7	1.97
		FALSE	High	Sequest HT (A2)	Unambiguous	AVcmLSNTTAIAEAWAR	C3(Carbamidomethyl); M4(Oxidation)	4	15	Q5FW91; P68369; Q52L87; A0A0A0MQA5	Q5FW91; Q3TIZ0; Q9JJZ2; A0A5S6QIR1; Q99KA2; P68369; Q9NY65; Q9D9Y2; P05213; P08537; Q15670; A0A5S6Q8M8; Q52L87; A0A0A0MQA5; P68368	0	2	0.7857	0	1	1	940.954	1880.9	1880.9	0.35	0.00033	HCD (High Energy Collision Dissociation)	MS2	18.8729	50	88.7788	36241	OFL003164-TTL7-a1A-b2A-tubulin.raw	F7	1.96
		FALSE	High	Sequest HT (A2)	Unambiguous	AVcmLSNTTAIAEAWAR	C3(Carbamidomethyl); M4(Oxidation)	4	15	Q5FW91; P68369; Q52L87; A0A0A0MQA5	Q5FW91; Q3TIZ0; Q9JJZ2; A0A5S6QIR1; Q99KA2; P68369; Q9NY65; Q9D9Y2; P05213; P08537; Q15670; A0A5S6Q8M8; Q52L87; A0A0A0MQA5; P68368	0	2	0.6598	0	1	1	940.953	1880.9	1880.9	0.17	0.00016	HCD (High Energy Collision Dissociation)	MS2	13.4875	50	91.3678	37461	OFL003164-TTL7-a1A-b2A-tubulin.raw	F7	1.94
	FALSE	High	AVCMLSNTTAIAEAWAR	1xCarbamidomethyl [C3]	4	15	10	Q5FW91; P68369; Q52L87; A0A0A0MQA5	0	1864.9	High	4.52
		Checked	Confidence	Identifying Node	PSM Ambiguity	Annotated Sequence	Modifications	# Protein Groups	# Proteins	Master Protein Accessions	Protein Accessions	# Missed Cleavages	Charge	DeltaScore	DeltaCn	Rank	Search Engine Rank	m/z [Da]	MH+ [Da]	Theo. MH+ [Da]	DeltaM [ppm]	Deltam/z [Da]	Activation Type	MS Order	Isolation Interference [%]	Ion Inject Time [ms]	RT [min]	First Scan	Spectrum File	File ID	XCorr
		FALSE	High	Sequest HT (A2)	Unambiguous	AVcMLSNTTAIAEAWAR	C3(Carbamidomethyl)	4	15	Q5FW91; P68369; Q52L87; A0A0A0MQA5	Q5FW91; Q3TIZ0; Q9JJZ2; A0A5S6QIR1; Q99KA2; P68369; Q9NY65; Q9D9Y2; P05213; P08537; Q15670; A0A5S6Q8M8; Q52L87; A0A0A0MQA5; P68368	0	3	0.8164	0	1	1	622.306	1864.9	1864.9	-0.35	-0.00022	HCD (High Energy Collision Dissociation)	MS2	0.20723	0.84	101.233	42375	OFL003164-TTL7-a1A-b2A-tubulin.raw	F7	4.52
		FALSE	High	Sequest HT (A2)	Unambiguous	AVcMLSNTTAIAEAWAR	C3(Carbamidomethyl)	4	15	Q5FW91; P68369; Q52L87; A0A0A0MQA5	Q5FW91; Q3TIZ0; Q9JJZ2; A0A5S6QIR1; Q99KA2; P68369; Q9NY65; Q9D9Y2; P05213; P08537; Q15670; A0A5S6Q8M8; Q52L87; A0A0A0MQA5; P68368	0	2	0.8844	0	1	1	932.956	1864.9	1864.9	-0.21	-0.0002	HCD (High Energy Collision Dissociation)	MS2	21.244	50	103.094	43496	OFL003164-TTL7-a1A-b2A-tubulin.raw	F7	3.98
		FALSE	High	Sequest HT (A2)	Unambiguous	AVcMLSNTTAIAEAWAR	C3(Carbamidomethyl)	4	15	Q5FW91; P68369; Q52L87; A0A0A0MQA5	Q5FW91; Q3TIZ0; Q9JJZ2; A0A5S6QIR1; Q99KA2; P68369; Q9NY65; Q9D9Y2; P05213; P08537; Q15670; A0A5S6Q8M8; Q52L87; A0A0A0MQA5; P68368	0	2	0.8503	0	1	1	932.956	1864.9	1864.9	0.05	5e-05	HCD (High Energy Collision Dissociation)	MS2	0	2.064	101.212	42363	OFL003164-TTL7-a1A-b2A-tubulin.raw	F7	3.74
		FALSE	High	Sequest HT (A2)	Unambiguous	AVcMLSNTTAIAEAWAR	C3(Carbamidomethyl)	4	15	Q5FW91; P68369; Q52L87; A0A0A0MQA5	Q5FW91; Q3TIZ0; Q9JJZ2; A0A5S6QIR1; Q99KA2; P68369; Q9NY65; Q9D9Y2; P05213; P08537; Q15670; A0A5S6Q8M8; Q52L87; A0A0A0MQA5; P68368	0	3	0.8472	0	1	1	622.306	1864.9	1864.9	0.14	9e-05	HCD (High Energy Collision Dissociation)	MS2	0	50	103.035	43465	OFL003164-TTL7-a1A-b2A-tubulin.raw	F7	3.73
		FALSE	High	Sequest HT (A2)	Unambiguous	AVcMLSNTTAIAEAWAR	C3(Carbamidomethyl)	4	15	Q5FW91; P68369; Q52L87; A0A0A0MQA5	Q5FW91; Q3TIZ0; Q9JJZ2; A0A5S6QIR1; Q99KA2; P68369; Q9NY65; Q9D9Y2; P05213; P08537; Q15670; A0A5S6Q8M8; Q52L87; A0A0A0MQA5; P68368	0	2	0.8761	0	1	1	932.956	1864.91	1864.9	0.69	0.00064	HCD (High Energy Collision Dissociation)	MS2	0	50	99.1342	41216	OFL003164-TTL7-a1A-b2A-tubulin.raw	F7	3.47
		FALSE	High	Sequest HT (A2)	Unambiguous	AVcMLSNTTAIAEAWAR	C3(Carbamidomethyl)	4	15	Q5FW91; P68369; Q52L87; A0A0A0MQA5	Q5FW91; Q3TIZ0; Q9JJZ2; A0A5S6QIR1; Q99KA2; P68369; Q9NY65; Q9D9Y2; P05213; P08537; Q15670; A0A5S6Q8M8; Q52L87; A0A0A0MQA5; P68368	0	3	0.8058	0	1	1	622.306	1864.9	1864.9	0.24	0.00015	HCD (High Energy Collision Dissociation)	MS2	2.5186	50	101.759	42663	OFL003164-TTL7-a1A-b2A-tubulin.raw	F7	3.09
		FALSE	High	Sequest HT (A2)	Unambiguous	AVcMLSNTTAIAEAWAR	C3(Carbamidomethyl)	4	15	Q5FW91; P68369; Q52L87; A0A0A0MQA5	Q5FW91; Q3TIZ0; Q9JJZ2; A0A5S6QIR1; Q99KA2; P68369; Q9NY65; Q9D9Y2; P05213; P08537; Q15670; A0A5S6Q8M8; Q52L87; A0A0A0MQA5; P68368	0	2	0.8311	0	1	1	932.954	1864.9	1864.9	-1.45	-0.00135	HCD (High Energy Collision Dissociation)	MS2	57.8536	50	102.405	43053	OFL003164-TTL7-a1A-b2A-tubulin.raw	F7	2.96
		FALSE	High	Sequest HT (A2)	Unambiguous	AVcMLSNTTAIAEAWAR	C3(Carbamidomethyl)	4	15	Q5FW91; P68369; Q52L87; A0A0A0MQA5	Q5FW91; Q3TIZ0; Q9JJZ2; A0A5S6QIR1; Q99KA2; P68369; Q9NY65; Q9D9Y2; P05213; P08537; Q15670; A0A5S6Q8M8; Q52L87; A0A0A0MQA5; P68368	0	2	0.8322	0	1	1	932.956	1864.91	1864.9	0.44	0.00041	HCD (High Energy Collision Dissociation)	MS2	0	50	100.706	42149	OFL003164-TTL7-a1A-b2A-tubulin.raw	F7	2.92
		FALSE	High	Sequest HT (A2)	Unambiguous	AVcMLSNTTAIAEAWAR	C3(Carbamidomethyl)	4	15	Q5FW91; P68369; Q52L87; A0A0A0MQA5	Q5FW91; Q3TIZ0; Q9JJZ2; A0A5S6QIR1; Q99KA2; P68369; Q9NY65; Q9D9Y2; P05213; P08537; Q15670; A0A5S6Q8M8; Q52L87; A0A0A0MQA5; P68368	0	2	0.8951	0	1	1	932.956	1864.91	1864.9	0.51	0.00048	HCD (High Energy Collision Dissociation)	MS2	0	50	101.87	42731	OFL003164-TTL7-a1A-b2A-tubulin.raw	F7	2.86
		FALSE	High	Sequest HT (A2)	Unambiguous	AVcMLSNTTAIAEAWAR	C3(Carbamidomethyl)	4	15	Q5FW91; P68369; Q52L87; A0A0A0MQA5	Q5FW91; Q3TIZ0; Q9JJZ2; A0A5S6QIR1; Q99KA2; P68369; Q9NY65; Q9D9Y2; P05213; P08537; Q15670; A0A5S6Q8M8; Q52L87; A0A0A0MQA5; P68368	0	3	0.8478	0	1	1	622.306	1864.9	1864.9	-1.04	-0.00064	HCD (High Energy Collision Dissociation)	MS2	35.9505	50	100.719	42157	OFL003164-TTL7-a1A-b2A-tubulin.raw	F7	2.76
	FALSE	High	AFVHWYVGEGMEEGEFSEAREDMAALEK		3	8	4	P68369; Q52L87; A0A0A0MQA5	1	3217.42	High	7.52
		Checked	Confidence	Identifying Node	PSM Ambiguity	Annotated Sequence	Modifications	# Protein Groups	# Proteins	Master Protein Accessions	Protein Accessions	# Missed Cleavages	Charge	DeltaScore	DeltaCn	Rank	Search Engine Rank	m/z [Da]	MH+ [Da]	Theo. MH+ [Da]	DeltaM [ppm]	Deltam/z [Da]	Activation Type	MS Order	Isolation Interference [%]	Ion Inject Time [ms]	RT [min]	First Scan	Spectrum File	File ID	XCorr
		FALSE	High	Sequest HT (A2)	Unambiguous	AFVHWYVGEGMEEGEFSEAREDMAALEK		3	8	P68369; Q52L87; A0A0A0MQA5	Q3TIZ0; Q99KA2; P68369; P05213; P08537; Q52L87; A0A0A0MQA5; P68368	1	3	0.8524	0	1	1	1073.15	3217.43	3217.42	0.82	0.00088	HCD (High Energy Collision Dissociation)	MS2	0	50	99.6571	41478	OFL003164-TTL7-a1A-b2A-tubulin.raw	F7	7.52
		FALSE	High	Sequest HT (A2)	Unambiguous	AFVHWYVGEGMEEGEFSEAREDMAALEK		3	8	P68369; Q52L87; A0A0A0MQA5	Q3TIZ0; Q99KA2; P68369; P05213; P08537; Q52L87; A0A0A0MQA5; P68368	1	4	0.804	0	1	1	805.113	3217.43	3217.42	1.52	0.00122	HCD (High Energy Collision Dissociation)	MS2	2.11151	35.882	99.6512	41476	OFL003164-TTL7-a1A-b2A-tubulin.raw	F7	6.48
		FALSE	High	Sequest HT (A2)	Unambiguous	AFVHWYVGEGMEEGEFSEAREDMAALEK		3	8	P68369; Q52L87; A0A0A0MQA5	Q3TIZ0; Q99KA2; P68369; P05213; P08537; Q52L87; A0A0A0MQA5; P68368	1	4	0.8663	0	1	1	805.112	3217.43	3217.42	0.31	0.00025	HCD (High Energy Collision Dissociation)	MS2	2.58907	50	100.167	41777	OFL003164-TTL7-a1A-b2A-tubulin.raw	F7	5.76
		FALSE	High	Sequest HT (A2)	Unambiguous	AFVHWYVGEGMEEGEFSEAREDMAALEK		3	8	P68369; Q52L87; A0A0A0MQA5	Q3TIZ0; Q99KA2; P68369; P05213; P08537; Q52L87; A0A0A0MQA5; P68368	1	3	0.8399	0	1	1	1073.15	3217.43	3217.42	3.33	0.00357	HCD (High Energy Collision Dissociation)	MS2	14.1269	50	100.22	41811	OFL003164-TTL7-a1A-b2A-tubulin.raw	F7	2.81
	FALSE	High	AFVHWYVGEGMEEGEFSEAR	1xGlu-C13 [E15]	6	24	1	Q5FW91; P68369; M7NKU9; B9DGT7; Q52L87; A0A0A0MQA5	0	2464.08	High	3.65
		Checked	Confidence	Identifying Node	PSM Ambiguity	Annotated Sequence	Modifications	# Protein Groups	# Proteins	Master Protein Accessions	Protein Accessions	# Missed Cleavages	Charge	DeltaScore	DeltaCn	Rank	Search Engine Rank	m/z [Da]	MH+ [Da]	Theo. MH+ [Da]	DeltaM [ppm]	Deltam/z [Da]	Activation Type	MS Order	Isolation Interference [%]	Ion Inject Time [ms]	RT [min]	First Scan	Spectrum File	File ID	XCorr
		FALSE	High	Sequest HT (A2)	Unambiguous	AFVHWYVGEGMEEGeFSEAR	E15(Glu-C13)	6	24	Q5FW91; P68369; M7NKU9; B9DGT7; Q52L87; A0A0A0MQA5	Q5FW91; Q3TIZ0; Q944I2; Q9JJZ2; A0A5S6QIR1; Q99KA2; A0A654EL16; A0A178UGA1; P68369; P11139; M7NKU9; Q9NY65; A0A178UXP7; B9DHQ0; B9DGT7; Q9D9Y2; P05213; P08537; Q15670; Q0WLQ5; A0A5S6Q8M8; Q52L87; A0A0A0MQA5; P68368	0	3	0.1123	0	1	1	822.033	2464.08	2464.08	2.82	0.00231	HCD (High Energy Collision Dissociation)	MS2	30.2733	50	84.5341	34216	OFL003164-TTL7-a1A-b2A-tubulin.raw	F7	3.65
	FALSE	High	AFVHWYVGEGMEEGEFSEAR	1xOxidation [M11]	6	24	9	Q5FW91; P68369; M7NKU9; B9DGT7; Q52L87; A0A0A0MQA5	0	2346.01	High	4.83
		Checked	Confidence	Identifying Node	PSM Ambiguity	Annotated Sequence	Modifications	# Protein Groups	# Proteins	Master Protein Accessions	Protein Accessions	# Missed Cleavages	Charge	DeltaScore	DeltaCn	Rank	Search Engine Rank	m/z [Da]	MH+ [Da]	Theo. MH+ [Da]	DeltaM [ppm]	Deltam/z [Da]	Activation Type	MS Order	Isolation Interference [%]	Ion Inject Time [ms]	RT [min]	First Scan	Spectrum File	File ID	XCorr
		FALSE	High	Sequest HT (A2)	Unambiguous	AFVHWYVGEGmEEGEFSEAR	M11(Oxidation)	6	24	Q5FW91; P68369; M7NKU9; B9DGT7; Q52L87; A0A0A0MQA5	Q5FW91; Q3TIZ0; Q944I2; Q9JJZ2; A0A5S6QIR1; Q99KA2; A0A654EL16; A0A178UGA1; P68369; P11139; M7NKU9; Q9NY65; A0A178UXP7; B9DHQ0; B9DGT7; Q9D9Y2; P05213; P08537; Q15670; Q0WLQ5; A0A5S6Q8M8; Q52L87; A0A0A0MQA5; P68368	0	3	0.8737	0	1	1	782.676	2346.01	2346.01	0.27	0.00021	HCD (High Energy Collision Dissociation)	MS2	0	30.595	71.0629	27695	OFL003164-TTL7-a1A-b2A-tubulin.raw	F7	4.83
		FALSE	High	Sequest HT (A2)	Unambiguous	AFVHWYVGEGmEEGEFSEAR	M11(Oxidation)	6	24	Q5FW91; P68369; M7NKU9; B9DGT7; Q52L87; A0A0A0MQA5	Q5FW91; Q3TIZ0; Q944I2; Q9JJZ2; A0A5S6QIR1; Q99KA2; A0A654EL16; A0A178UGA1; P68369; P11139; M7NKU9; Q9NY65; A0A178UXP7; B9DHQ0; B9DGT7; Q9D9Y2; P05213; P08537; Q15670; Q0WLQ5; A0A5S6Q8M8; Q52L87; A0A0A0MQA5; P68368	0	3	0.8977	0	1	1	782.677	2346.02	2346.01	1.06	0.00083	HCD (High Energy Collision Dissociation)	MS2	32.4503	50	72.5269	28434	OFL003164-TTL7-a1A-b2A-tubulin.raw	F7	3.91
		FALSE	High	Sequest HT (A2)	Unambiguous	AFVHWYVGEGmEEGEFSEAR	M11(Oxidation)	6	24	Q5FW91; P68369; M7NKU9; B9DGT7; Q52L87; A0A0A0MQA5	Q5FW91; Q3TIZ0; Q944I2; Q9JJZ2; A0A5S6QIR1; Q99KA2; A0A654EL16; A0A178UGA1; P68369; P11139; M7NKU9; Q9NY65; A0A178UXP7; B9DHQ0; B9DGT7; Q9D9Y2; P05213; P08537; Q15670; Q0WLQ5; A0A5S6Q8M8; Q52L87; A0A0A0MQA5; P68368	0	3	0.886	0	1	1	782.676	2346.01	2346.01	0.34	0.00027	HCD (High Energy Collision Dissociation)	MS2	0	50	85.1443	34414	OFL003164-TTL7-a1A-b2A-tubulin.raw	F7	3.51
		FALSE	High	Sequest HT (A2)	Unambiguous	AFVHWYVGEGmEEGEFSEAR	M11(Oxidation)	6	24	Q5FW91; P68369; M7NKU9; B9DGT7; Q52L87; A0A0A0MQA5	Q5FW91; Q3TIZ0; Q944I2; Q9JJZ2; A0A5S6QIR1; Q99KA2; A0A654EL16; A0A178UGA1; P68369; P11139; M7NKU9; Q9NY65; A0A178UXP7; B9DHQ0; B9DGT7; Q9D9Y2; P05213; P08537; Q15670; Q0WLQ5; A0A5S6Q8M8; Q52L87; A0A0A0MQA5; P68368	0	3	0.9018	0	1	1	782.676	2346.01	2346.01	0.66	0.00052	HCD (High Energy Collision Dissociation)	MS2	33.6756	50	71.605	27940	OFL003164-TTL7-a1A-b2A-tubulin.raw	F7	3.36
		FALSE	High	Sequest HT (A2)	Unambiguous	AFVHWYVGEGmEEGEFSEAR	M11(Oxidation)	6	24	Q5FW91; P68369; M7NKU9; B9DGT7; Q52L87; A0A0A0MQA5	Q5FW91; Q3TIZ0; Q944I2; Q9JJZ2; A0A5S6QIR1; Q99KA2; A0A654EL16; A0A178UGA1; P68369; P11139; M7NKU9; Q9NY65; A0A178UXP7; B9DHQ0; B9DGT7; Q9D9Y2; P05213; P08537; Q15670; Q0WLQ5; A0A5S6Q8M8; Q52L87; A0A0A0MQA5; P68368	0	3	0.8515	0	1	1	782.677	2346.02	2346.01	1.91	0.00149	HCD (High Energy Collision Dissociation)	MS2	52.6817	50	70.5537	27473	OFL003164-TTL7-a1A-b2A-tubulin.raw	F7	3.3
		FALSE	High	Sequest HT (A2)	Unambiguous	AFVHWYVGEGmEEGEFSEAR	M11(Oxidation)	6	24	Q5FW91; P68369; M7NKU9; B9DGT7; Q52L87; A0A0A0MQA5	Q5FW91; Q3TIZ0; Q944I2; Q9JJZ2; A0A5S6QIR1; Q99KA2; A0A654EL16; A0A178UGA1; P68369; P11139; M7NKU9; Q9NY65; A0A178UXP7; B9DHQ0; B9DGT7; Q9D9Y2; P05213; P08537; Q15670; Q0WLQ5; A0A5S6Q8M8; Q52L87; A0A0A0MQA5; P68368	0	3	0.9172	0	1	1	782.676	2346.01	2346.01	-0.12	-0.0001	HCD (High Energy Collision Dissociation)	MS2	0	50	74.8298	29540	OFL003164-TTL7-a1A-b2A-tubulin.raw	F7	3.02
		FALSE	High	Sequest HT (A2)	Unambiguous	AFVHWYVGEGmEEGEFSEAR	M11(Oxidation)	6	24	Q5FW91; P68369; M7NKU9; B9DGT7; Q52L87; A0A0A0MQA5	Q5FW91; Q3TIZ0; Q944I2; Q9JJZ2; A0A5S6QIR1; Q99KA2; A0A654EL16; A0A178UGA1; P68369; P11139; M7NKU9; Q9NY65; A0A178UXP7; B9DHQ0; B9DGT7; Q9D9Y2; P05213; P08537; Q15670; Q0WLQ5; A0A5S6Q8M8; Q52L87; A0A0A0MQA5; P68368	0	3	0.8763	0	1	1	782.675	2346.01	2346.01	-1.6	-0.00125	HCD (High Energy Collision Dissociation)	MS2	18.9267	50	74.3079	29249	OFL003164-TTL7-a1A-b2A-tubulin.raw	F7	2.83
		FALSE	High	Sequest HT (A2)	Unambiguous	AFVHWYVGEGmEEGEFSEAR	M11(Oxidation)	6	24	Q5FW91; P68369; M7NKU9; B9DGT7; Q52L87; A0A0A0MQA5	Q5FW91; Q3TIZ0; Q944I2; Q9JJZ2; A0A5S6QIR1; Q99KA2; A0A654EL16; A0A178UGA1; P68369; P11139; M7NKU9; Q9NY65; A0A178UXP7; B9DHQ0; B9DGT7; Q9D9Y2; P05213; P08537; Q15670; Q0WLQ5; A0A5S6Q8M8; Q52L87; A0A0A0MQA5; P68368	0	3	0.8993	0	1	1	782.675	2346.01	2346.01	-1.01	-0.00079	HCD (High Energy Collision Dissociation)	MS2	14.164	50	80.2288	32067	OFL003164-TTL7-a1A-b2A-tubulin.raw	F7	2.68
		FALSE	High	Sequest HT (A2)	Unambiguous	AFVHWYVGEGmEEGEFSEAR	M11(Oxidation)	6	24	Q5FW91; P68369; M7NKU9; B9DGT7; Q52L87; A0A0A0MQA5	Q5FW91; Q3TIZ0; Q944I2; Q9JJZ2; A0A5S6QIR1; Q99KA2; A0A654EL16; A0A178UGA1; P68369; P11139; M7NKU9; Q9NY65; A0A178UXP7; B9DHQ0; B9DGT7; Q9D9Y2; P05213; P08537; Q15670; Q0WLQ5; A0A5S6Q8M8; Q52L87; A0A0A0MQA5; P68368	0	2	0.8643	0	1	1	1173.51	2346.01	2346.01	0.48	0.00057	HCD (High Energy Collision Dissociation)	MS2	0	50	70.6976	27518	OFL003164-TTL7-a1A-b2A-tubulin.raw	F7	1.99
	FALSE	High	LDHKFDLMYAK	1xOxidation [M8]	7	23	2	Q5FW91; Q3UX10; P68369; B9DGT7; Q52L87; A0A0A0MQA5; A0A5S6QQ85	1	1396.69	High	2.54
		Checked	Confidence	Identifying Node	PSM Ambiguity	Annotated Sequence	Modifications	# Protein Groups	# Proteins	Master Protein Accessions	Protein Accessions	# Missed Cleavages	Charge	DeltaScore	DeltaCn	Rank	Search Engine Rank	m/z [Da]	MH+ [Da]	Theo. MH+ [Da]	DeltaM [ppm]	Deltam/z [Da]	Activation Type	MS Order	Isolation Interference [%]	Ion Inject Time [ms]	RT [min]	First Scan	Spectrum File	File ID	XCorr
		FALSE	High	Sequest HT (A2)	Unambiguous	LDHKFDLmYAK	M8(Oxidation)	6	17	Q5FW91; Q3UX10; P68369; Q52L87; A0A0A0MQA5; A0A5S6QQ85	Q5FW91; Q3TIZ0; Q9JJZ2; A0A5S6QIR1; Q99KA2; Q3UX10; P68369; Q9NY65; Q9D9Y2; P05213; P08537; Q15670; A0A5S6Q8M8; Q52L87; A0A0A0MQA5; A0A5S6QQ85; P68368	1	2	0	0	1	1	698.85	1396.69	1396.69	0.46	0.00032	HCD (High Energy Collision Dissociation)	MS2	9.83348	50	27.6995	8452	OFL003164-TTL7-a1A-b2A-tubulin.raw	F7	2.54
		FALSE	High	Sequest HT (A2)	Unambiguous	IDHKFDLmYAK	M8(Oxidation)	2	6	B9DGT7	Q944I2; A0A178UGA1; A0A178UXP7; B9DHQ0; B9DGT7; Q0WLQ5	1	2		0	1	2	698.85	1396.69	1396.69	0.46	0.00032	HCD (High Energy Collision Dissociation)	MS2	9.83348	50	27.6995	8452	OFL003164-TTL7-a1A-b2A-tubulin.raw	F7	2.54
	FALSE	High	LDHKFDLMYAK		7	23	20	Q5FW91; Q3UX10; P68369; B9DGT7; Q52L87; A0A0A0MQA5; A0A5S6QQ85	1	1380.7	High	4.28
		Checked	Confidence	Identifying Node	PSM Ambiguity	Annotated Sequence	Modifications	# Protein Groups	# Proteins	Master Protein Accessions	Protein Accessions	# Missed Cleavages	Charge	DeltaScore	DeltaCn	Rank	Search Engine Rank	m/z [Da]	MH+ [Da]	Theo. MH+ [Da]	DeltaM [ppm]	Deltam/z [Da]	Activation Type	MS Order	Isolation Interference [%]	Ion Inject Time [ms]	RT [min]	First Scan	Spectrum File	File ID	XCorr
		FALSE	High	Sequest HT (A2)	Unambiguous	LDHKFDLMYAK		6	17	Q5FW91; Q3UX10; P68369; Q52L87; A0A0A0MQA5; A0A5S6QQ85	Q5FW91; Q3TIZ0; Q9JJZ2; A0A5S6QIR1; Q99KA2; Q3UX10; P68369; Q9NY65; Q9D9Y2; P05213; P08537; Q15670; A0A5S6Q8M8; Q52L87; A0A0A0MQA5; A0A5S6QQ85; P68368	1	2	0	0	1	1	690.853	1380.7	1380.7	0.43	0.00029	HCD (High Energy Collision Dissociation)	MS2	2.80384	50	39.0732	13203	OFL003164-TTL7-a1A-b2A-tubulin.raw	F7	4.28
		FALSE	High	Sequest HT (A2)	Unambiguous	IDHKFDLMYAK		2	6	B9DGT7	Q944I2; A0A178UGA1; A0A178UXP7; B9DHQ0; B9DGT7; Q0WLQ5	1	2		0	1	2	690.853	1380.7	1380.7	0.43	0.00029	HCD (High Energy Collision Dissociation)	MS2	2.80384	50	39.0732	13203	OFL003164-TTL7-a1A-b2A-tubulin.raw	F7	4.28
		FALSE	High	Sequest HT (A2)	Unambiguous	LDHKFDLMYAK		6	17	Q5FW91; Q3UX10; P68369; Q52L87; A0A0A0MQA5; A0A5S6QQ85	Q5FW91; Q3TIZ0; Q9JJZ2; A0A5S6QIR1; Q99KA2; Q3UX10; P68369; Q9NY65; Q9D9Y2; P05213; P08537; Q15670; A0A5S6Q8M8; Q52L87; A0A0A0MQA5; A0A5S6QQ85; P68368	1	2	0	0	1	1	690.852	1380.7	1380.7	-0.26	-0.00018	HCD (High Energy Collision Dissociation)	MS2	0	50	41.1342	14030	OFL003164-TTL7-a1A-b2A-tubulin.raw	F7	4.16
		FALSE	High	Sequest HT (A2)	Unambiguous	IDHKFDLMYAK		2	6	B9DGT7	Q944I2; A0A178UGA1; A0A178UXP7; B9DHQ0; B9DGT7; Q0WLQ5	1	2		0	1	2	690.852	1380.7	1380.7	-0.26	-0.00018	HCD (High Energy Collision Dissociation)	MS2	0	50	41.1342	14030	OFL003164-TTL7-a1A-b2A-tubulin.raw	F7	4.16
		FALSE	High	Sequest HT (A2)	Unambiguous	IDHKFDLMYAK		2	6	B9DGT7	Q944I2; A0A178UGA1; A0A178UXP7; B9DHQ0; B9DGT7; Q0WLQ5	1	2	0	0	1	1	690.853	1380.7	1380.7	0.07	5e-05	HCD (High Energy Collision Dissociation)	MS2	2.89279	8.52	38.5699	13073	OFL003164-TTL7-a1A-b2A-tubulin.raw	F7	4.02
		FALSE	High	Sequest HT (A2)	Unambiguous	LDHKFDLMYAK		6	17	Q5FW91; Q3UX10; P68369; Q52L87; A0A0A0MQA5; A0A5S6QQ85	Q5FW91; Q3TIZ0; Q9JJZ2; A0A5S6QIR1; Q99KA2; Q3UX10; P68369; Q9NY65; Q9D9Y2; P05213; P08537; Q15670; A0A5S6Q8M8; Q52L87; A0A0A0MQA5; A0A5S6QQ85; P68368	1	2		0	1	2	690.853	1380.7	1380.7	0.07	5e-05	HCD (High Energy Collision Dissociation)	MS2	2.89279	8.52	38.5699	13073	OFL003164-TTL7-a1A-b2A-tubulin.raw	F7	4.02
		FALSE	High	Sequest HT (A2)	Unambiguous	LDHKFDLMYAK		6	17	Q5FW91; Q3UX10; P68369; Q52L87; A0A0A0MQA5; A0A5S6QQ85	Q5FW91; Q3TIZ0; Q9JJZ2; A0A5S6QIR1; Q99KA2; Q3UX10; P68369; Q9NY65; Q9D9Y2; P05213; P08537; Q15670; A0A5S6Q8M8; Q52L87; A0A0A0MQA5; A0A5S6QQ85; P68368	1	3		0	1	2	460.904	1380.7	1380.7	-0.07	-3e-05	HCD (High Energy Collision Dissociation)	MS2	0	18.362	39.0647	13199	OFL003164-TTL7-a1A-b2A-tubulin.raw	F7	3.97
		FALSE	High	Sequest HT (A2)	Unambiguous	IDHKFDLMYAK		2	6	B9DGT7	Q944I2; A0A178UGA1; A0A178UXP7; B9DHQ0; B9DGT7; Q0WLQ5	1	3	0	0	1	1	460.904	1380.7	1380.7	-0.07	-3e-05	HCD (High Energy Collision Dissociation)	MS2	0	18.362	39.0647	13199	OFL003164-TTL7-a1A-b2A-tubulin.raw	F7	3.97
		FALSE	High	Sequest HT (A2)	Unambiguous	LDHKFDLMYAK		6	17	Q5FW91; Q3UX10; P68369; Q52L87; A0A0A0MQA5; A0A5S6QQ85	Q5FW91; Q3TIZ0; Q9JJZ2; A0A5S6QIR1; Q99KA2; Q3UX10; P68369; Q9NY65; Q9D9Y2; P05213; P08537; Q15670; A0A5S6Q8M8; Q52L87; A0A0A0MQA5; A0A5S6QQ85; P68368	1	3	0	0	1	1	460.904	1380.7	1380.7	-0.41	-0.00019	HCD (High Energy Collision Dissociation)	MS2	0	3.633	38.5636	13071	OFL003164-TTL7-a1A-b2A-tubulin.raw	F7	3.94
		FALSE	High	Sequest HT (A2)	Unambiguous	IDHKFDLMYAK		2	6	B9DGT7	Q944I2; A0A178UGA1; A0A178UXP7; B9DHQ0; B9DGT7; Q0WLQ5	1	3		0	1	2	460.904	1380.7	1380.7	-0.41	-0.00019	HCD (High Energy Collision Dissociation)	MS2	0	3.633	38.5636	13071	OFL003164-TTL7-a1A-b2A-tubulin.raw	F7	3.94
		FALSE	High	Sequest HT (A2)	Unambiguous	IDHKFDLMYAK		2	6	B9DGT7	Q944I2; A0A178UGA1; A0A178UXP7; B9DHQ0; B9DGT7; Q0WLQ5	1	3		0	1	2	460.904	1380.7	1380.7	-0.45	-0.00021	HCD (High Energy Collision Dissociation)	MS2	0	24.728	41.1488	14036	OFL003164-TTL7-a1A-b2A-tubulin.raw	F7	3.71
		FALSE	High	Sequest HT (A2)	Unambiguous	LDHKFDLMYAK		6	17	Q5FW91; Q3UX10; P68369; Q52L87; A0A0A0MQA5; A0A5S6QQ85	Q5FW91; Q3TIZ0; Q9JJZ2; A0A5S6QIR1; Q99KA2; Q3UX10; P68369; Q9NY65; Q9D9Y2; P05213; P08537; Q15670; A0A5S6Q8M8; Q52L87; A0A0A0MQA5; A0A5S6QQ85; P68368	1	3	0	0	1	1	460.904	1380.7	1380.7	-0.45	-0.00021	HCD (High Energy Collision Dissociation)	MS2	0	24.728	41.1488	14036	OFL003164-TTL7-a1A-b2A-tubulin.raw	F7	3.71
		FALSE	High	Sequest HT (A2)	Unambiguous	LDHKFDLMYAK		6	17	Q5FW91; Q3UX10; P68369; Q52L87; A0A0A0MQA5; A0A5S6QQ85	Q5FW91; Q3TIZ0; Q9JJZ2; A0A5S6QIR1; Q99KA2; Q3UX10; P68369; Q9NY65; Q9D9Y2; P05213; P08537; Q15670; A0A5S6Q8M8; Q52L87; A0A0A0MQA5; A0A5S6QQ85; P68368	1	2		0	1	2	690.853	1380.7	1380.7	0.25	0.00017	HCD (High Energy Collision Dissociation)	MS2	8.57219	50	39.5814	13419	OFL003164-TTL7-a1A-b2A-tubulin.raw	F7	3.26
		FALSE	High	Sequest HT (A2)	Unambiguous	IDHKFDLMYAK		2	6	B9DGT7	Q944I2; A0A178UGA1; A0A178UXP7; B9DHQ0; B9DGT7; Q0WLQ5	1	2	0	0	1	1	690.853	1380.7	1380.7	0.25	0.00017	HCD (High Energy Collision Dissociation)	MS2	8.57219	50	39.5814	13419	OFL003164-TTL7-a1A-b2A-tubulin.raw	F7	3.26
		FALSE	High	Sequest HT (A2)	Unambiguous	LDHKFDLMYAK		6	17	Q5FW91; Q3UX10; P68369; Q52L87; A0A0A0MQA5; A0A5S6QQ85	Q5FW91; Q3TIZ0; Q9JJZ2; A0A5S6QIR1; Q99KA2; Q3UX10; P68369; Q9NY65; Q9D9Y2; P05213; P08537; Q15670; A0A5S6Q8M8; Q52L87; A0A0A0MQA5; A0A5S6QQ85; P68368	1	3	0	0	1	1	460.904	1380.7	1380.7	-0.54	-0.00025	HCD (High Energy Collision Dissociation)	MS2	10.2292	50	38.0619	12875	OFL003164-TTL7-a1A-b2A-tubulin.raw	F7	3
		FALSE	High	Sequest HT (A2)	Unambiguous	IDHKFDLMYAK		2	6	B9DGT7	Q944I2; A0A178UGA1; A0A178UXP7; B9DHQ0; B9DGT7; Q0WLQ5	1	3		0	1	2	460.904	1380.7	1380.7	-0.54	-0.00025	HCD (High Energy Collision Dissociation)	MS2	10.2292	50	38.0619	12875	OFL003164-TTL7-a1A-b2A-tubulin.raw	F7	3
		FALSE	High	Sequest HT (A2)	Unambiguous	IDHKFDLMYAK		2	6	B9DGT7	Q944I2; A0A178UGA1; A0A178UXP7; B9DHQ0; B9DGT7; Q0WLQ5	1	2	0	0	1	1	690.853	1380.7	1380.7	0.06	4e-05	HCD (High Energy Collision Dissociation)	MS2	21.764	50	38.0677	12877	OFL003164-TTL7-a1A-b2A-tubulin.raw	F7	2.49
		FALSE	High	Sequest HT (A2)	Unambiguous	LDHKFDLMYAK		6	17	Q5FW91; Q3UX10; P68369; Q52L87; A0A0A0MQA5; A0A5S6QQ85	Q5FW91; Q3TIZ0; Q9JJZ2; A0A5S6QIR1; Q99KA2; Q3UX10; P68369; Q9NY65; Q9D9Y2; P05213; P08537; Q15670; A0A5S6Q8M8; Q52L87; A0A0A0MQA5; A0A5S6QQ85; P68368	1	2		0	1	2	690.853	1380.7	1380.7	0.06	4e-05	HCD (High Energy Collision Dissociation)	MS2	21.764	50	38.0677	12877	OFL003164-TTL7-a1A-b2A-tubulin.raw	F7	2.49
		FALSE	High	Sequest HT (A2)	Unambiguous	IDHKFDLMYAK		2	6	B9DGT7	Q944I2; A0A178UGA1; A0A178UXP7; B9DHQ0; B9DGT7; Q0WLQ5	1	2		0	1	2	690.853	1380.7	1380.7	0.17	0.00012	HCD (High Energy Collision Dissociation)	MS2	29.975	50	40.0889	13628	OFL003164-TTL7-a1A-b2A-tubulin.raw	F7	1.97
		FALSE	High	Sequest HT (A2)	Unambiguous	LDHKFDLMYAK		6	17	Q5FW91; Q3UX10; P68369; Q52L87; A0A0A0MQA5; A0A5S6QQ85	Q5FW91; Q3TIZ0; Q9JJZ2; A0A5S6QIR1; Q99KA2; Q3UX10; P68369; Q9NY65; Q9D9Y2; P05213; P08537; Q15670; A0A5S6Q8M8; Q52L87; A0A0A0MQA5; A0A5S6QQ85; P68368	1	2	0	0	1	1	690.853	1380.7	1380.7	0.17	0.00012	HCD (High Energy Collision Dissociation)	MS2	29.975	50	40.0889	13628	OFL003164-TTL7-a1A-b2A-tubulin.raw	F7	1.97
	FALSE	High	LADQCTGLQGFLVFHSFGGGTGSGFTSLLMER	1xCarbamidomethyl [C5]; 1xOxidation [M30]	2	6	1	P68369; Q52L87	0	3406.62	High	5.08
		Checked	Confidence	Identifying Node	PSM Ambiguity	Annotated Sequence	Modifications	# Protein Groups	# Proteins	Master Protein Accessions	Protein Accessions	# Missed Cleavages	Charge	DeltaScore	DeltaCn	Rank	Search Engine Rank	m/z [Da]	MH+ [Da]	Theo. MH+ [Da]	DeltaM [ppm]	Deltam/z [Da]	Activation Type	MS Order	Isolation Interference [%]	Ion Inject Time [ms]	RT [min]	First Scan	Spectrum File	File ID	XCorr
		FALSE	High	Sequest HT (A2)	Unambiguous	LADQcTGLQGFLVFHSFGGGTGSGFTSLLmER	C5(Carbamidomethyl); M30(Oxidation)	2	6	P68369; Q52L87	Q99KA2; A0A2R8VHF3; P68369; P05213; P08537; Q52L87	0	3	0.1122	0	1	1	1136.21	3406.63	3406.62	1.73	0.00197	HCD (High Energy Collision Dissociation)	MS2	1.33835	50	112.014	48762	OFL003164-TTL7-a1A-b2A-tubulin.raw	F7	5.08
	FALSE	High	LADQCTGLQGFLVFHSFGGGTGSGFTSLLMER	1xCarbamidomethyl [C5]	2	6	2	P68369; Q52L87	0	3390.62	High	5.45
		Checked	Confidence	Identifying Node	PSM Ambiguity	Annotated Sequence	Modifications	# Protein Groups	# Proteins	Master Protein Accessions	Protein Accessions	# Missed Cleavages	Charge	DeltaScore	DeltaCn	Rank	Search Engine Rank	m/z [Da]	MH+ [Da]	Theo. MH+ [Da]	DeltaM [ppm]	Deltam/z [Da]	Activation Type	MS Order	Isolation Interference [%]	Ion Inject Time [ms]	RT [min]	First Scan	Spectrum File	File ID	XCorr
		FALSE	High	Sequest HT (A2)	Unambiguous	LADQcTGLQGFLVFHSFGGGTGSGFTSLLMER	C5(Carbamidomethyl)	2	6	P68369; Q52L87	Q99KA2; A0A2R8VHF3; P68369; P05213; P08537; Q52L87	0	3	0.0936	0	1	1	1130.88	3390.63	3390.62	0.6	0.00068	HCD (High Energy Collision Dissociation)	MS2	1.56952	50	114.432	50179	OFL003164-TTL7-a1A-b2A-tubulin.raw	F7	5.45
		FALSE	High	Sequest HT (A2)	Unambiguous	LADQcTGLQGFLVFHSFGGGTGSGFTSLLMER	C5(Carbamidomethyl)	2	6	P68369; Q52L87	Q99KA2; A0A2R8VHF3; P68369; P05213; P08537; Q52L87	0	3	0.0535	0	1	1	1130.88	3390.63	3390.62	0.72	0.00081	HCD (High Energy Collision Dissociation)	MS2	2.68934	50	113.918	49893	OFL003164-TTL7-a1A-b2A-tubulin.raw	F7	3.74
	FALSE	High	KLADQCTGLQGFLVFHSFGGGTGSGFTSLLMER	1xCarbamidomethyl [C6]; 1xOxidation [M31]	2	6	2	P68369; Q52L87	1	3534.71	High	7.88
		Checked	Confidence	Identifying Node	PSM Ambiguity	Annotated Sequence	Modifications	# Protein Groups	# Proteins	Master Protein Accessions	Protein Accessions	# Missed Cleavages	Charge	DeltaScore	DeltaCn	Rank	Search Engine Rank	m/z [Da]	MH+ [Da]	Theo. MH+ [Da]	DeltaM [ppm]	Deltam/z [Da]	Activation Type	MS Order	Isolation Interference [%]	Ion Inject Time [ms]	RT [min]	First Scan	Spectrum File	File ID	XCorr
		FALSE	High	Sequest HT (A2)	Unambiguous	KLADQcTGLQGFLVFHSFGGGTGSGFTSLLmER	C6(Carbamidomethyl); M31(Oxidation)	2	6	P68369; Q52L87	Q99KA2; A0A2R8VHF3; P68369; P05213; P08537; Q52L87	1	4	0.769	0	1	1	884.435	3534.72	3534.71	1.16	0.00102	HCD (High Energy Collision Dissociation)	MS2	4.49084	27.852	108.779	46764	OFL003164-TTL7-a1A-b2A-tubulin.raw	F7	7.88
		FALSE	High	Sequest HT (A2)	Unambiguous	KLADQcTGLQGFLVFHSFGGGTGSGFTSLLmER	C6(Carbamidomethyl); M31(Oxidation)	2	6	P68369; Q52L87	Q99KA2; A0A2R8VHF3; P68369; P05213; P08537; Q52L87	1	3	0.7819	0	1	1	1178.91	3534.72	3534.71	0.73	0.00086	HCD (High Energy Collision Dissociation)	MS2	0	50	108.772	46759	OFL003164-TTL7-a1A-b2A-tubulin.raw	F7	5.96
	FALSE	High	KLADQCTGLQGFLVFHSFGGGTGSGFTSLLMER	1xCarbamidomethyl [C6]	2	6	3	P68369; Q52L87	1	3518.72	High	8.52
		Checked	Confidence	Identifying Node	PSM Ambiguity	Annotated Sequence	Modifications	# Protein Groups	# Proteins	Master Protein Accessions	Protein Accessions	# Missed Cleavages	Charge	DeltaScore	DeltaCn	Rank	Search Engine Rank	m/z [Da]	MH+ [Da]	Theo. MH+ [Da]	DeltaM [ppm]	Deltam/z [Da]	Activation Type	MS Order	Isolation Interference [%]	Ion Inject Time [ms]	RT [min]	First Scan	Spectrum File	File ID	XCorr
		FALSE	High	Sequest HT (A2)	Unambiguous	KLADQcTGLQGFLVFHSFGGGTGSGFTSLLMER	C6(Carbamidomethyl)	2	6	P68369; Q52L87	Q99KA2; A0A2R8VHF3; P68369; P05213; P08537; Q52L87	1	3	0.7981	0	1	1	1173.58	3518.72	3518.72	0.15	0.00018	HCD (High Energy Collision Dissociation)	MS2	0	39.082	110.625	47901	OFL003164-TTL7-a1A-b2A-tubulin.raw	F7	8.52
		FALSE	High	Sequest HT (A2)	Unambiguous	KLADQcTGLQGFLVFHSFGGGTGSGFTSLLMER	C6(Carbamidomethyl)	2	6	P68369; Q52L87	Q99KA2; A0A2R8VHF3; P68369; P05213; P08537; Q52L87	1	4	0.7512	0	1	1	880.435	3518.72	3518.72	-0.32	-0.00028	HCD (High Energy Collision Dissociation)	MS2	0	39.012	110.615	47896	OFL003164-TTL7-a1A-b2A-tubulin.raw	F7	8.24
		FALSE	High	Sequest HT (A2)	Unambiguous	KLADQcTGLQGFLVFHSFGGGTGSGFTSLLMER	C6(Carbamidomethyl)	2	6	P68369; Q52L87	Q99KA2; A0A2R8VHF3; P68369; P05213; P08537; Q52L87	1	4	0.7605	0	1	1	880.436	3518.72	3518.72	0.29	0.00026	HCD (High Energy Collision Dissociation)	MS2	7.32489	50	111.154	48216	OFL003164-TTL7-a1A-b2A-tubulin.raw	F7	5.93
	FALSE	High	FDGALNVDLTEFQTNLVPYPR		5	19	20	Q5FW91; P68369; Q52L87; A0A0A0MQA5; A0A5S6QQ85	0	2409.21	High	6.09
		Checked	Confidence	Identifying Node	PSM Ambiguity	Annotated Sequence	Modifications	# Protein Groups	# Proteins	Master Protein Accessions	Protein Accessions	# Missed Cleavages	Charge	DeltaScore	DeltaCn	Rank	Search Engine Rank	m/z [Da]	MH+ [Da]	Theo. MH+ [Da]	DeltaM [ppm]	Deltam/z [Da]	Activation Type	MS Order	Isolation Interference [%]	Ion Inject Time [ms]	RT [min]	First Scan	Spectrum File	File ID	XCorr
		FALSE	High	Sequest HT (A2)	Unambiguous	FDGAINVDITEFQTNLVPYPR		1	4		A0A654EL16; A0A178UGA1; P11139; B9DHQ0	0	3		0	1	2	803.743	2409.21	2409.21	2.13	0.00171	HCD (High Energy Collision Dissociation)	MS2	0.47345	5.367	109.881	47477	OFL003164-TTL7-a1A-b2A-tubulin.raw	F7	6.09
		FALSE	High	Sequest HT (A2)	Unambiguous	FDGALNVDLTEFQTNLVPYPR		5	15	Q5FW91; P68369; Q52L87; A0A0A0MQA5; A0A5S6QQ85	Q5FW91; Q3TIZ0; Q9JJZ2; Q99KA2; A0A2R8VHF3; P68369; Q9NY65; Q9D9Y2; P05213; P08537; A0A5S6Q8M8; Q52L87; A0A0A0MQA5; A0A5S6QQ85; P68368	0	3	0	0	1	1	803.743	2409.21	2409.21	2.13	0.00171	HCD (High Energy Collision Dissociation)	MS2	0.47345	5.367	109.881	47477	OFL003164-TTL7-a1A-b2A-tubulin.raw	F7	6.09
		FALSE	High	Sequest HT (A2)	Unambiguous	FDGALNVDLTEFQTNLVPYPR		5	15	Q5FW91; P68369; Q52L87; A0A0A0MQA5; A0A5S6QQ85	Q5FW91; Q3TIZ0; Q9JJZ2; Q99KA2; A0A2R8VHF3; P68369; Q9NY65; Q9D9Y2; P05213; P08537; A0A5S6Q8M8; Q52L87; A0A0A0MQA5; A0A5S6QQ85; P68368	0	2		0	1	2	1205.11	2409.21	2409.21	0.62	0.00075	HCD (High Energy Collision Dissociation)	MS2	0	50	109.838	47445	OFL003164-TTL7-a1A-b2A-tubulin.raw	F7	5.26
		FALSE	High	Sequest HT (A2)	Unambiguous	FDGAINVDITEFQTNLVPYPR		1	4		A0A654EL16; A0A178UGA1; P11139; B9DHQ0	0	2	0	0	1	1	1205.11	2409.21	2409.21	0.62	0.00075	HCD (High Energy Collision Dissociation)	MS2	0	50	109.838	47445	OFL003164-TTL7-a1A-b2A-tubulin.raw	F7	5.26
		FALSE	High	Sequest HT (A2)	Unambiguous	FDGAINVDITEFQTNLVPYPR		1	4		A0A654EL16; A0A178UGA1; P11139; B9DHQ0	0	2		0	1	2	1205.11	2409.21	2409.21	-0.72	-0.00086	HCD (High Energy Collision Dissociation)	MS2	57.6818	50	110.489	47841	OFL003164-TTL7-a1A-b2A-tubulin.raw	F7	4.92
		FALSE	High	Sequest HT (A2)	Unambiguous	FDGALNVDLTEFQTNLVPYPR		5	15	Q5FW91; P68369; Q52L87; A0A0A0MQA5; A0A5S6QQ85	Q5FW91; Q3TIZ0; Q9JJZ2; Q99KA2; A0A2R8VHF3; P68369; Q9NY65; Q9D9Y2; P05213; P08537; A0A5S6Q8M8; Q52L87; A0A0A0MQA5; A0A5S6QQ85; P68368	0	2	0	0	1	1	1205.11	2409.21	2409.21	-0.72	-0.00086	HCD (High Energy Collision Dissociation)	MS2	57.6818	50	110.489	47841	OFL003164-TTL7-a1A-b2A-tubulin.raw	F7	4.92
		FALSE	High	Sequest HT (A2)	Unambiguous	FDGAINVDITEFQTNLVPYPR		1	4		A0A654EL16; A0A178UGA1; P11139; B9DHQ0	0	3		0	1	2	803.741	2409.21	2409.21	0.59	0.00048	HCD (High Energy Collision Dissociation)	MS2	66.3535	50	110.513	47848	OFL003164-TTL7-a1A-b2A-tubulin.raw	F7	4.46
		FALSE	High	Sequest HT (A2)	Unambiguous	FDGALNVDLTEFQTNLVPYPR		5	15	Q5FW91; P68369; Q52L87; A0A0A0MQA5; A0A5S6QQ85	Q5FW91; Q3TIZ0; Q9JJZ2; Q99KA2; A0A2R8VHF3; P68369; Q9NY65; Q9D9Y2; P05213; P08537; A0A5S6Q8M8; Q52L87; A0A0A0MQA5; A0A5S6QQ85; P68368	0	3	0	0	1	1	803.741	2409.21	2409.21	0.59	0.00048	HCD (High Energy Collision Dissociation)	MS2	66.3535	50	110.513	47848	OFL003164-TTL7-a1A-b2A-tubulin.raw	F7	4.46
		FALSE	High	Sequest HT (A2)	Unambiguous	FDGALNVDLTEFQTNLVPYPR		5	15	Q5FW91; P68369; Q52L87; A0A0A0MQA5; A0A5S6QQ85	Q5FW91; Q3TIZ0; Q9JJZ2; Q99KA2; A0A2R8VHF3; P68369; Q9NY65; Q9D9Y2; P05213; P08537; A0A5S6Q8M8; Q52L87; A0A0A0MQA5; A0A5S6QQ85; P68368	0	3	0	0	1	1	803.743	2409.21	2409.21	2.02	0.00162	HCD (High Energy Collision Dissociation)	MS2	36.1488	50	111.283	48302	OFL003164-TTL7-a1A-b2A-tubulin.raw	F7	4.37
		FALSE	High	Sequest HT (A2)	Unambiguous	FDGAINVDITEFQTNLVPYPR		1	4		A0A654EL16; A0A178UGA1; P11139; B9DHQ0	0	3		0	1	2	803.743	2409.21	2409.21	2.02	0.00162	HCD (High Energy Collision Dissociation)	MS2	36.1488	50	111.283	48302	OFL003164-TTL7-a1A-b2A-tubulin.raw	F7	4.37
		FALSE	High	Sequest HT (A2)	Unambiguous	FDGALNVDLTEFQTNLVPYPR		5	15	Q5FW91; P68369; Q52L87; A0A0A0MQA5; A0A5S6QQ85	Q5FW91; Q3TIZ0; Q9JJZ2; Q99KA2; A0A2R8VHF3; P68369; Q9NY65; Q9D9Y2; P05213; P08537; A0A5S6Q8M8; Q52L87; A0A0A0MQA5; A0A5S6QQ85; P68368	0	2		0	1	2	1205.11	2409.21	2409.21	-0.7	-0.00085	HCD (High Energy Collision Dissociation)	MS2	18.7497	40.667	110.06	47584	OFL003164-TTL7-a1A-b2A-tubulin.raw	F7	4.11
		FALSE	High	Sequest HT (A2)	Unambiguous	FDGAINVDITEFQTNLVPYPR		1	4		A0A654EL16; A0A178UGA1; P11139; B9DHQ0	0	2	0	0	1	1	1205.11	2409.21	2409.21	-0.7	-0.00085	HCD (High Energy Collision Dissociation)	MS2	18.7497	40.667	110.06	47584	OFL003164-TTL7-a1A-b2A-tubulin.raw	F7	4.11
		FALSE	High	Sequest HT (A2)	Unambiguous	FDGALNVDLTEFQTNLVPYPR		5	15	Q5FW91; P68369; Q52L87; A0A0A0MQA5; A0A5S6QQ85	Q5FW91; Q3TIZ0; Q9JJZ2; Q99KA2; A0A2R8VHF3; P68369; Q9NY65; Q9D9Y2; P05213; P08537; A0A5S6Q8M8; Q52L87; A0A0A0MQA5; A0A5S6QQ85; P68368	0	3	0	0	1	1	803.748	2409.23	2409.21	8.65	0.00695	HCD (High Energy Collision Dissociation)	MS2	24.047	50	110.433	47817	OFL003164-TTL7-a1A-b2A-tubulin.raw	F7	3.8
		FALSE	High	Sequest HT (A2)	Unambiguous	FDGAINVDITEFQTNLVPYPR		1	4		A0A654EL16; A0A178UGA1; P11139; B9DHQ0	0	3		0	1	2	803.748	2409.23	2409.21	8.65	0.00695	HCD (High Energy Collision Dissociation)	MS2	24.047	50	110.433	47817	OFL003164-TTL7-a1A-b2A-tubulin.raw	F7	3.8
		FALSE	High	Sequest HT (A2)	Unambiguous	FDGAINVDITEFQTNLVPYPR		1	4		A0A654EL16; A0A178UGA1; P11139; B9DHQ0	0	3		0	1	2	803.741	2409.21	2409.21	-0.59	-0.00047	HCD (High Energy Collision Dissociation)	MS2	48.4061	50	109.352	47136	OFL003164-TTL7-a1A-b2A-tubulin.raw	F7	3.61
		FALSE	High	Sequest HT (A2)	Unambiguous	FDGALNVDLTEFQTNLVPYPR		5	15	Q5FW91; P68369; Q52L87; A0A0A0MQA5; A0A5S6QQ85	Q5FW91; Q3TIZ0; Q9JJZ2; Q99KA2; A0A2R8VHF3; P68369; Q9NY65; Q9D9Y2; P05213; P08537; A0A5S6Q8M8; Q52L87; A0A0A0MQA5; A0A5S6QQ85; P68368	0	3	0	0	1	1	803.741	2409.21	2409.21	-0.59	-0.00047	HCD (High Energy Collision Dissociation)	MS2	48.4061	50	109.352	47136	OFL003164-TTL7-a1A-b2A-tubulin.raw	F7	3.61
		FALSE	High	Sequest HT (A2)	Unambiguous	FDGALNVDLTEFQTNLVPYPR		5	15	Q5FW91; P68369; Q52L87; A0A0A0MQA5; A0A5S6QQ85	Q5FW91; Q3TIZ0; Q9JJZ2; Q99KA2; A0A2R8VHF3; P68369; Q9NY65; Q9D9Y2; P05213; P08537; A0A5S6Q8M8; Q52L87; A0A0A0MQA5; A0A5S6QQ85; P68368	0	2		0	1	2	1205.11	2409.21	2409.21	0.88	0.00106	HCD (High Energy Collision Dissociation)	MS2	11.2294	50	111.251	48282	OFL003164-TTL7-a1A-b2A-tubulin.raw	F7	3.52
		FALSE	High	Sequest HT (A2)	Unambiguous	FDGAINVDITEFQTNLVPYPR		1	4		A0A654EL16; A0A178UGA1; P11139; B9DHQ0	0	2	0	0	1	1	1205.11	2409.21	2409.21	0.88	0.00106	HCD (High Energy Collision Dissociation)	MS2	11.2294	50	111.251	48282	OFL003164-TTL7-a1A-b2A-tubulin.raw	F7	3.52
		FALSE	High	Sequest HT (A2)	Unambiguous	FDGALNVDLTEFQTNLVPYPR		5	15	Q5FW91; P68369; Q52L87; A0A0A0MQA5; A0A5S6QQ85	Q5FW91; Q3TIZ0; Q9JJZ2; Q99KA2; A0A2R8VHF3; P68369; Q9NY65; Q9D9Y2; P05213; P08537; A0A5S6Q8M8; Q52L87; A0A0A0MQA5; A0A5S6QQ85; P68368	0	2	0	0	1	1	1205.11	2409.21	2409.21	1.85	0.00223	HCD (High Energy Collision Dissociation)	MS2	0	50	109.28	47090	OFL003164-TTL7-a1A-b2A-tubulin.raw	F7	3.41
		FALSE	High	Sequest HT (A2)	Unambiguous	FDGAINVDITEFQTNLVPYPR		1	4		A0A654EL16; A0A178UGA1; P11139; B9DHQ0	0	2		0	1	2	1205.11	2409.21	2409.21	1.85	0.00223	HCD (High Energy Collision Dissociation)	MS2	0	50	109.28	47090	OFL003164-TTL7-a1A-b2A-tubulin.raw	F7	3.41
	FALSE	High	YMACCLLYR	2xCarbamidomethyl [C4; C5]; 1xOxidation [M2]	4	9	15	Q3UX10; P68369; Q52L87; A0A0A0MQA5	0	1265.55	High	2.27
		Checked	Confidence	Identifying Node	PSM Ambiguity	Annotated Sequence	Modifications	# Protein Groups	# Proteins	Master Protein Accessions	Protein Accessions	# Missed Cleavages	Charge	DeltaScore	DeltaCn	Rank	Search Engine Rank	m/z [Da]	MH+ [Da]	Theo. MH+ [Da]	DeltaM [ppm]	Deltam/z [Da]	Activation Type	MS Order	Isolation Interference [%]	Ion Inject Time [ms]	RT [min]	First Scan	Spectrum File	File ID	XCorr
		FALSE	High	Sequest HT (A2)	Unambiguous	YmAccLLYR	M2(Oxidation); C4(Carbamidomethyl); C5(Carbamidomethyl)	4	9	Q3UX10; P68369; Q52L87; A0A0A0MQA5	Q3TIZ0; Q99KA2; Q3UX10; P68369; P05213; P08537; Q52L87; A0A0A0MQA5; P68368	0	2	0.815	0	1	1	633.278	1265.55	1265.55	0.39	0.00025	HCD (High Energy Collision Dissociation)	MS2	2.29374	50	46.2104	16280	OFL003164-TTL7-a1A-b2A-tubulin.raw	F7	2.27
		FALSE	High	Sequest HT (A2)	Unambiguous	YmAccLLYR	M2(Oxidation); C4(Carbamidomethyl); C5(Carbamidomethyl)	4	9	Q3UX10; P68369; Q52L87; A0A0A0MQA5	Q3TIZ0; Q99KA2; Q3UX10; P68369; P05213; P08537; Q52L87; A0A0A0MQA5; P68368	0	2	0.8475	0	1	1	633.278	1265.55	1265.55	0.2	0.00012	HCD (High Energy Collision Dissociation)	MS2	0	21.42	44.8445	15563	OFL003164-TTL7-a1A-b2A-tubulin.raw	F7	2.23
		FALSE	High	Sequest HT (A2)	Unambiguous	YmAccLLYR	M2(Oxidation); C4(Carbamidomethyl); C5(Carbamidomethyl)	4	9	Q3UX10; P68369; Q52L87; A0A0A0MQA5	Q3TIZ0; Q99KA2; Q3UX10; P68369; P05213; P08537; Q52L87; A0A0A0MQA5; P68368	0	2	0.8426	0	1	1	633.278	1265.55	1265.55	0.29	0.00019	HCD (High Energy Collision Dissociation)	MS2	34.3165	50	46.7354	16541	OFL003164-TTL7-a1A-b2A-tubulin.raw	F7	2.16
		FALSE	High	Sequest HT (A2)	Unambiguous	YmAccLLYR	M2(Oxidation); C4(Carbamidomethyl); C5(Carbamidomethyl)	4	9	Q3UX10; P68369; Q52L87; A0A0A0MQA5	Q3TIZ0; Q99KA2; Q3UX10; P68369; P05213; P08537; Q52L87; A0A0A0MQA5; P68368	0	2	0.7814	0	1	1	633.277	1265.55	1265.55	-0.19	-0.00012	HCD (High Energy Collision Dissociation)	MS2	4.62593	50	45.3518	15832	OFL003164-TTL7-a1A-b2A-tubulin.raw	F7	2.15
		FALSE	High	Sequest HT (A2)	Unambiguous	YmAccLLYR	M2(Oxidation); C4(Carbamidomethyl); C5(Carbamidomethyl)	4	9	Q3UX10; P68369; Q52L87; A0A0A0MQA5	Q3TIZ0; Q99KA2; Q3UX10; P68369; P05213; P08537; Q52L87; A0A0A0MQA5; P68368	0	2	0.7585	0	1	1	633.277	1265.55	1265.55	-0.01	0	HCD (High Energy Collision Dissociation)	MS2	0	50	48.7827	17379	OFL003164-TTL7-a1A-b2A-tubulin.raw	F7	2.07
		FALSE	High	Sequest HT (A2)	Unambiguous	YmAccLLYR	M2(Oxidation); C4(Carbamidomethyl); C5(Carbamidomethyl)	4	9	Q3UX10; P68369; Q52L87; A0A0A0MQA5	Q3TIZ0; Q99KA2; Q3UX10; P68369; P05213; P08537; Q52L87; A0A0A0MQA5; P68368	0	2	0.761	0	1	1	633.278	1265.55	1265.55	0.75	0.00047	HCD (High Energy Collision Dissociation)	MS2	0	50	50.2897	18026	OFL003164-TTL7-a1A-b2A-tubulin.raw	F7	2.05
		FALSE	High	Sequest HT (A2)	Unambiguous	YmAccLLYR	M2(Oxidation); C4(Carbamidomethyl); C5(Carbamidomethyl)	4	9	Q3UX10; P68369; Q52L87; A0A0A0MQA5	Q3TIZ0; Q99KA2; Q3UX10; P68369; P05213; P08537; Q52L87; A0A0A0MQA5; P68368	0	2	0.8529	0	1	1	633.278	1265.55	1265.55	0.95	0.0006	HCD (High Energy Collision Dissociation)	MS2	14.7737	50	49.7843	17804	OFL003164-TTL7-a1A-b2A-tubulin.raw	F7	2.04
		FALSE	High	Sequest HT (A2)	Unambiguous	YmAccLLYR	M2(Oxidation); C4(Carbamidomethyl); C5(Carbamidomethyl)	4	9	Q3UX10; P68369; Q52L87; A0A0A0MQA5	Q3TIZ0; Q99KA2; Q3UX10; P68369; P05213; P08537; Q52L87; A0A0A0MQA5; P68368	0	2	0.7734	0	1	1	633.278	1265.55	1265.55	1.29	0.00082	HCD (High Energy Collision Dissociation)	MS2	9.45932	50	52.8208	19253	OFL003164-TTL7-a1A-b2A-tubulin.raw	F7	2.03
		FALSE	High	Sequest HT (A2)	Unambiguous	YmAccLLYR	M2(Oxidation); C4(Carbamidomethyl); C5(Carbamidomethyl)	4	9	Q3UX10; P68369; Q52L87; A0A0A0MQA5	Q3TIZ0; Q99KA2; Q3UX10; P68369; P05213; P08537; Q52L87; A0A0A0MQA5; P68368	0	2	0.7363	0	1	1	633.278	1265.55	1265.55	0.38	0.00024	HCD (High Energy Collision Dissociation)	MS2	0	50	49.2822	17579	OFL003164-TTL7-a1A-b2A-tubulin.raw	F7	2.01
		FALSE	High	Sequest HT (A2)	Unambiguous	YmAccLLYR	M2(Oxidation); C4(Carbamidomethyl); C5(Carbamidomethyl)	4	9	Q3UX10; P68369; Q52L87; A0A0A0MQA5	Q3TIZ0; Q99KA2; Q3UX10; P68369; P05213; P08537; Q52L87; A0A0A0MQA5; P68368	0	2	0.8477	0	1	1	633.278	1265.55	1265.55	0.33	0.00021	HCD (High Energy Collision Dissociation)	MS2	27.9389	50	52.3147	19006	OFL003164-TTL7-a1A-b2A-tubulin.raw	F7	1.97
		FALSE	High	Sequest HT (A2)	Unambiguous	YmAccLLYR	M2(Oxidation); C4(Carbamidomethyl); C5(Carbamidomethyl)	4	9	Q3UX10; P68369; Q52L87; A0A0A0MQA5	Q3TIZ0; Q99KA2; Q3UX10; P68369; P05213; P08537; Q52L87; A0A0A0MQA5; P68368	0	2	0.7806	0	1	1	633.278	1265.55	1265.55	0.29	0.00018	HCD (High Energy Collision Dissociation)	MS2	0	50	48.2774	17205	OFL003164-TTL7-a1A-b2A-tubulin.raw	F7	1.96
		FALSE	High	Sequest HT (A2)	Unambiguous	YmAccLLYR	M2(Oxidation); C4(Carbamidomethyl); C5(Carbamidomethyl)	4	9	Q3UX10; P68369; Q52L87; A0A0A0MQA5	Q3TIZ0; Q99KA2; Q3UX10; P68369; P05213; P08537; Q52L87; A0A0A0MQA5; P68368	0	2	0.8351	0	1	1	633.278	1265.55	1265.55	1.45	0.00092	HCD (High Energy Collision Dissociation)	MS2	31.3789	50	44.337	15311	OFL003164-TTL7-a1A-b2A-tubulin.raw	F7	1.94
		FALSE	High	Sequest HT (A2)	Unambiguous	YmAccLLYR	M2(Oxidation); C4(Carbamidomethyl); C5(Carbamidomethyl)	4	9	Q3UX10; P68369; Q52L87; A0A0A0MQA5	Q3TIZ0; Q99KA2; Q3UX10; P68369; P05213; P08537; Q52L87; A0A0A0MQA5; P68368	0	2	0.7565	0	1	1	633.278	1265.55	1265.55	1.16	0.00073	HCD (High Energy Collision Dissociation)	MS2	44.5188	50	47.2367	16773	OFL003164-TTL7-a1A-b2A-tubulin.raw	F7	1.93
		FALSE	High	Sequest HT (A2)	Unambiguous	YmAccLLYR	M2(Oxidation); C4(Carbamidomethyl); C5(Carbamidomethyl)	4	9	Q3UX10; P68369; Q52L87; A0A0A0MQA5	Q3TIZ0; Q99KA2; Q3UX10; P68369; P05213; P08537; Q52L87; A0A0A0MQA5; P68368	0	2	0.7617	0	1	1	633.278	1265.55	1265.55	0.64	0.0004	HCD (High Energy Collision Dissociation)	MS2	10.0976	50	51.2975	18489	OFL003164-TTL7-a1A-b2A-tubulin.raw	F7	1.93
		FALSE	High	Sequest HT (A2)	Unambiguous	YmAccLLYR	M2(Oxidation); C4(Carbamidomethyl); C5(Carbamidomethyl)	4	9	Q3UX10; P68369; Q52L87; A0A0A0MQA5	Q3TIZ0; Q99KA2; Q3UX10; P68369; P05213; P08537; Q52L87; A0A0A0MQA5; P68368	0	2	0.7812	0	1	1	633.278	1265.55	1265.55	1.13	0.00071	HCD (High Energy Collision Dissociation)	MS2	29.8528	50	50.7907	18265	OFL003164-TTL7-a1A-b2A-tubulin.raw	F7	1.92
	FALSE	High	GHYTIGKEIIDLVLDR		2	7	1	P68369; Q52L87	1	1842.01	High	4.83
		Checked	Confidence	Identifying Node	PSM Ambiguity	Annotated Sequence	Modifications	# Protein Groups	# Proteins	Master Protein Accessions	Protein Accessions	# Missed Cleavages	Charge	DeltaScore	DeltaCn	Rank	Search Engine Rank	m/z [Da]	MH+ [Da]	Theo. MH+ [Da]	DeltaM [ppm]	Deltam/z [Da]	Activation Type	MS Order	Isolation Interference [%]	Ion Inject Time [ms]	RT [min]	First Scan	Spectrum File	File ID	XCorr
		FALSE	High	Sequest HT (A2)	Unambiguous	GHYTIGKEIIDLVLDR		2	7	P68369; Q52L87	Q3TIZ0; Q99KA2; A0A2R8VHF3; P68369; P05213; P08537; Q52L87	1	3	0.7743	0	1	1	614.676	1842.01	1842.01	0.61	0.00038	HCD (High Energy Collision Dissociation)	MS2	17.8404	50	108.166	46368	OFL003164-TTL7-a1A-b2A-tubulin.raw	F7	4.83
	FALSE	High	GDVVPKDVNAAIATIK		3	8	1	Q5FW91; P68369; Q52L87	1	1610.91	High	3.25
		Checked	Confidence	Identifying Node	PSM Ambiguity	Annotated Sequence	Modifications	# Protein Groups	# Proteins	Master Protein Accessions	Protein Accessions	# Missed Cleavages	Charge	DeltaScore	DeltaCn	Rank	Search Engine Rank	m/z [Da]	MH+ [Da]	Theo. MH+ [Da]	DeltaM [ppm]	Deltam/z [Da]	Activation Type	MS Order	Isolation Interference [%]	Ion Inject Time [ms]	RT [min]	First Scan	Spectrum File	File ID	XCorr
		FALSE	High	Sequest HT (A2)	Unambiguous	GDVVPKDVNAAIATIK		3	8	Q5FW91; P68369; Q52L87	Q5FW91; Q3TIZ0; Q99KA2; P68369; Q9D9Y2; P05213; P08537; Q52L87	1	3	0.8615	0	1	1	537.642	1610.91	1610.91	0.66	0.00035	HCD (High Energy Collision Dissociation)	MS2	19.0784	50	63.7187	24291	OFL003164-TTL7-a1A-b2A-tubulin.raw	F7	3.25
FALSE	High	Master Protein	Q5FW91	Tubulin alpha chain OS=Mus musculus OX=10090 GN=Tuba3a PE=1 SV=1	0	64	24	187	2	1	450	49.9	5.1	654.24	24
	Checked	Confidence	Sequence	Modifications	# Protein Groups	# Proteins	# PSMs	Master Protein Accessions	# Missed Cleavages	Theo. MH+ [Da]	Confidence (by Search Engine): Sequest HT	XCorr (by Search Engine): Sequest HT
	FALSE	High	AFVHWYVGEGMEEGEFSEAR		6	24	5	Q5FW91; P68369; M7NKU9; B9DGT7; Q52L87; A0A0A0MQA5	0	2330.02	High	5.58
		Checked	Confidence	Identifying Node	PSM Ambiguity	Annotated Sequence	Modifications	# Protein Groups	# Proteins	Master Protein Accessions	Protein Accessions	# Missed Cleavages	Charge	DeltaScore	DeltaCn	Rank	Search Engine Rank	m/z [Da]	MH+ [Da]	Theo. MH+ [Da]	DeltaM [ppm]	Deltam/z [Da]	Activation Type	MS Order	Isolation Interference [%]	Ion Inject Time [ms]	RT [min]	First Scan	Spectrum File	File ID	XCorr
		FALSE	High	Sequest HT (A2)	Unambiguous	AFVHWYVGEGMEEGEFSEAR		6	24	Q5FW91; P68369; M7NKU9; B9DGT7; Q52L87; A0A0A0MQA5	Q5FW91; Q3TIZ0; Q944I2; Q9JJZ2; A0A5S6QIR1; Q99KA2; A0A654EL16; A0A178UGA1; P68369; P11139; M7NKU9; Q9NY65; A0A178UXP7; B9DHQ0; B9DGT7; Q9D9Y2; P05213; P08537; Q15670; Q0WLQ5; A0A5S6Q8M8; Q52L87; A0A0A0MQA5; P68368	0	3	0.862	0	1	1	777.344	2330.02	2330.02	0.19	0.00014	HCD (High Energy Collision Dissociation)	MS2	5.73553	18.29	84.8558	34317	OFL003164-TTL7-a1A-b2A-tubulin.raw	F7	5.58
		FALSE	High	Sequest HT (A2)	Unambiguous	AFVHWYVGEGMEEGEFSEAR		6	24	Q5FW91; P68369; M7NKU9; B9DGT7; Q52L87; A0A0A0MQA5	Q5FW91; Q3TIZ0; Q944I2; Q9JJZ2; A0A5S6QIR1; Q99KA2; A0A654EL16; A0A178UGA1; P68369; P11139; M7NKU9; Q9NY65; A0A178UXP7; B9DHQ0; B9DGT7; Q9D9Y2; P05213; P08537; Q15670; Q0WLQ5; A0A5S6Q8M8; Q52L87; A0A0A0MQA5; P68368	0	3	0.8693	0	1	1	777.345	2330.02	2330.02	0.8	0.00062	HCD (High Energy Collision Dissociation)	MS2	0.721866	4.102	85.37	34523	OFL003164-TTL7-a1A-b2A-tubulin.raw	F7	5.28
		FALSE	High	Sequest HT (A2)	Unambiguous	AFVHWYVGEGMEEGEFSEAR		6	24	Q5FW91; P68369; M7NKU9; B9DGT7; Q52L87; A0A0A0MQA5	Q5FW91; Q3TIZ0; Q944I2; Q9JJZ2; A0A5S6QIR1; Q99KA2; A0A654EL16; A0A178UGA1; P68369; P11139; M7NKU9; Q9NY65; A0A178UXP7; B9DHQ0; B9DGT7; Q9D9Y2; P05213; P08537; Q15670; Q0WLQ5; A0A5S6Q8M8; Q52L87; A0A0A0MQA5; P68368	0	2	0.847	0	1	1	1165.51	2330.02	2330.02	-0.13	-0.00016	HCD (High Energy Collision Dissociation)	MS2	0	43.187	85.33	34502	OFL003164-TTL7-a1A-b2A-tubulin.raw	F7	4.64
		FALSE	High	Sequest HT (A2)	Unambiguous	AFVHWYVGEGMEEGEFSEAR		6	24	Q5FW91; P68369; M7NKU9; B9DGT7; Q52L87; A0A0A0MQA5	Q5FW91; Q3TIZ0; Q944I2; Q9JJZ2; A0A5S6QIR1; Q99KA2; A0A654EL16; A0A178UGA1; P68369; P11139; M7NKU9; Q9NY65; A0A178UXP7; B9DHQ0; B9DGT7; Q9D9Y2; P05213; P08537; Q15670; Q0WLQ5; A0A5S6Q8M8; Q52L87; A0A0A0MQA5; P68368	0	2	0.8273	0	1	1	1165.52	2330.03	2330.02	3.44	0.00401	HCD (High Energy Collision Dissociation)	MS2	57.5677	50	84.8286	34308	OFL003164-TTL7-a1A-b2A-tubulin.raw	F7	4.11
		FALSE	High	Sequest HT (A2)	Unambiguous	AFVHWYVGEGMEEGEFSEAR		6	24	Q5FW91; P68369; M7NKU9; B9DGT7; Q52L87; A0A0A0MQA5	Q5FW91; Q3TIZ0; Q944I2; Q9JJZ2; A0A5S6QIR1; Q99KA2; A0A654EL16; A0A178UGA1; P68369; P11139; M7NKU9; Q9NY65; A0A178UXP7; B9DHQ0; B9DGT7; Q9D9Y2; P05213; P08537; Q15670; Q0WLQ5; A0A5S6Q8M8; Q52L87; A0A0A0MQA5; P68368	0	2	0.8744	0	1	1	1165.51	2330.02	2330.02	0.07	8e-05	HCD (High Energy Collision Dissociation)	MS2	0	50	85.8407	34760	OFL003164-TTL7-a1A-b2A-tubulin.raw	F7	1.99
	FALSE	High	NLDIERPTYTNLNR		4	15	18	Q5FW91; P68369; Q52L87; A0A0A0MQA5	0	1718.88	High	4.09
		Checked	Confidence	Identifying Node	PSM Ambiguity	Annotated Sequence	Modifications	# Protein Groups	# Proteins	Master Protein Accessions	Protein Accessions	# Missed Cleavages	Charge	DeltaScore	DeltaCn	Rank	Search Engine Rank	m/z [Da]	MH+ [Da]	Theo. MH+ [Da]	DeltaM [ppm]	Deltam/z [Da]	Activation Type	MS Order	Isolation Interference [%]	Ion Inject Time [ms]	RT [min]	First Scan	Spectrum File	File ID	XCorr
		FALSE	High	Sequest HT (A2)	Unambiguous	NLDIERPTYTNLNR		4	15	Q5FW91; P68369; Q52L87; A0A0A0MQA5	Q5FW91; Q3TIZ0; Q9JJZ2; A0A5S6QIR1; Q99KA2; A0A2R8VHF3; P68369; Q9NY65; Q9D9Y2; P05213; P08537; A0A5S6Q8M8; Q52L87; A0A0A0MQA5; P68368	0	3	0.7139	0	1	1	573.632	1718.88	1718.88	0.11	7e-05	HCD (High Energy Collision Dissociation)	MS2	0.366807	11.799	39.32	13297	OFL003164-TTL7-a1A-b2A-tubulin.raw	F7	4.09
		FALSE	High	Sequest HT (A2)	Unambiguous	NLDIERPTYTNLNR		4	15	Q5FW91; P68369; Q52L87; A0A0A0MQA5	Q5FW91; Q3TIZ0; Q9JJZ2; A0A5S6QIR1; Q99KA2; A0A2R8VHF3; P68369; Q9NY65; Q9D9Y2; P05213; P08537; A0A5S6Q8M8; Q52L87; A0A0A0MQA5; P68368	0	3	0.7157	0	1	1	573.632	1718.88	1718.88	0	0	HCD (High Energy Collision Dissociation)	MS2	0.126335	0.429	38.8174	13123	OFL003164-TTL7-a1A-b2A-tubulin.raw	F7	3.94
		FALSE	High	Sequest HT (A2)	Unambiguous	NLDIERPTYTNLNR		4	15	Q5FW91; P68369; Q52L87; A0A0A0MQA5	Q5FW91; Q3TIZ0; Q9JJZ2; A0A5S6QIR1; Q99KA2; A0A2R8VHF3; P68369; Q9NY65; Q9D9Y2; P05213; P08537; A0A5S6Q8M8; Q52L87; A0A0A0MQA5; P68368	0	3	0.6813	0	1	1	573.632	1718.88	1718.88	0.44	0.00025	HCD (High Energy Collision Dissociation)	MS2	2.40248	34.169	39.8238	13520	OFL003164-TTL7-a1A-b2A-tubulin.raw	F7	3.86
		FALSE	High	Sequest HT (A2)	Unambiguous	NLDIERPTYTNLNR		4	15	Q5FW91; P68369; Q52L87; A0A0A0MQA5	Q5FW91; Q3TIZ0; Q9JJZ2; A0A5S6QIR1; Q99KA2; A0A2R8VHF3; P68369; Q9NY65; Q9D9Y2; P05213; P08537; A0A5S6Q8M8; Q52L87; A0A0A0MQA5; P68368	0	2	0.7193	0	1	1	859.945	1718.88	1718.88	-0.17	-0.00014	HCD (High Energy Collision Dissociation)	MS2	0	0.988	38.8357	13127	OFL003164-TTL7-a1A-b2A-tubulin.raw	F7	3.67
		FALSE	High	Sequest HT (A2)	Unambiguous	NLDIERPTYTNLNR		4	15	Q5FW91; P68369; Q52L87; A0A0A0MQA5	Q5FW91; Q3TIZ0; Q9JJZ2; A0A5S6QIR1; Q99KA2; A0A2R8VHF3; P68369; Q9NY65; Q9D9Y2; P05213; P08537; A0A5S6Q8M8; Q52L87; A0A0A0MQA5; P68368	0	2	0.7166	0	1	1	859.945	1718.88	1718.88	0.21	0.00018	HCD (High Energy Collision Dissociation)	MS2	59.1397	50	40.8489	13945	OFL003164-TTL7-a1A-b2A-tubulin.raw	F7	3.67
		FALSE	High	Sequest HT (A2)	Unambiguous	NLDIERPTYTNLNR		4	15	Q5FW91; P68369; Q52L87; A0A0A0MQA5	Q5FW91; Q3TIZ0; Q9JJZ2; A0A5S6QIR1; Q99KA2; A0A2R8VHF3; P68369; Q9NY65; Q9D9Y2; P05213; P08537; A0A5S6Q8M8; Q52L87; A0A0A0MQA5; P68368	0	2	0.7418	0	1	1	859.946	1718.88	1718.88	1.55	0.00133	HCD (High Energy Collision Dissociation)	MS2	0	50	39.8395	13527	OFL003164-TTL7-a1A-b2A-tubulin.raw	F7	3.64
		FALSE	High	Sequest HT (A2)	Unambiguous	NLDIERPTYTNLNR		4	15	Q5FW91; P68369; Q52L87; A0A0A0MQA5	Q5FW91; Q3TIZ0; Q9JJZ2; A0A5S6QIR1; Q99KA2; A0A2R8VHF3; P68369; Q9NY65; Q9D9Y2; P05213; P08537; A0A5S6Q8M8; Q52L87; A0A0A0MQA5; P68368	0	2	0.697	0	1	1	859.945	1718.88	1718.88	-0.02	-2e-05	HCD (High Energy Collision Dissociation)	MS2	0	30.006	39.3376	13305	OFL003164-TTL7-a1A-b2A-tubulin.raw	F7	3.63
		FALSE	High	Sequest HT (A2)	Unambiguous	NLDIERPTYTNLNR		4	15	Q5FW91; P68369; Q52L87; A0A0A0MQA5	Q5FW91; Q3TIZ0; Q9JJZ2; A0A5S6QIR1; Q99KA2; A0A2R8VHF3; P68369; Q9NY65; Q9D9Y2; P05213; P08537; A0A5S6Q8M8; Q52L87; A0A0A0MQA5; P68368	0	3	0.6781	0	1	1	573.632	1718.88	1718.88	-0.64	-0.00037	HCD (High Energy Collision Dissociation)	MS2	37.9088	50	38.3151	12983	OFL003164-TTL7-a1A-b2A-tubulin.raw	F7	3.51
		FALSE	High	Sequest HT (A2)	Unambiguous	NLDIERPTYTNLNR		4	15	Q5FW91; P68369; Q52L87; A0A0A0MQA5	Q5FW91; Q3TIZ0; Q9JJZ2; A0A5S6QIR1; Q99KA2; A0A2R8VHF3; P68369; Q9NY65; Q9D9Y2; P05213; P08537; A0A5S6Q8M8; Q52L87; A0A0A0MQA5; P68368	0	3	0.6945	0	1	1	573.631	1718.88	1718.88	-1.26	-0.00072	HCD (High Energy Collision Dissociation)	MS2	0	50	40.8419	13942	OFL003164-TTL7-a1A-b2A-tubulin.raw	F7	3.47
		FALSE	High	Sequest HT (A2)	Unambiguous	NLDIERPTYTNLNR		4	15	Q5FW91; P68369; Q52L87; A0A0A0MQA5	Q5FW91; Q3TIZ0; Q9JJZ2; A0A5S6QIR1; Q99KA2; A0A2R8VHF3; P68369; Q9NY65; Q9D9Y2; P05213; P08537; A0A5S6Q8M8; Q52L87; A0A0A0MQA5; P68368	0	3	0.6537	0	1	1	573.632	1718.88	1718.88	0.44	0.00025	HCD (High Energy Collision Dissociation)	MS2	2.15398	50	40.3403	13739	OFL003164-TTL7-a1A-b2A-tubulin.raw	F7	3.35
		FALSE	High	Sequest HT (A2)	Unambiguous	NLDIERPTYTNLNR		4	15	Q5FW91; P68369; Q52L87; A0A0A0MQA5	Q5FW91; Q3TIZ0; Q9JJZ2; A0A5S6QIR1; Q99KA2; A0A2R8VHF3; P68369; Q9NY65; Q9D9Y2; P05213; P08537; A0A5S6Q8M8; Q52L87; A0A0A0MQA5; P68368	0	2	0.681	0	1	1	859.945	1718.88	1718.88	0.63	0.00054	HCD (High Energy Collision Dissociation)	MS2	2.62984	50	40.3466	13741	OFL003164-TTL7-a1A-b2A-tubulin.raw	F7	3.26
		FALSE	High	Sequest HT (A2)	Unambiguous	NLDIERPTYTNLNR		4	15	Q5FW91; P68369; Q52L87; A0A0A0MQA5	Q5FW91; Q3TIZ0; Q9JJZ2; A0A5S6QIR1; Q99KA2; A0A2R8VHF3; P68369; Q9NY65; Q9D9Y2; P05213; P08537; A0A5S6Q8M8; Q52L87; A0A0A0MQA5; P68368	0	3	0.6827	0	1	1	573.632	1718.88	1718.88	-0.18	-0.00011	HCD (High Energy Collision Dissociation)	MS2	40.4187	50	41.916	14268	OFL003164-TTL7-a1A-b2A-tubulin.raw	F7	3.12
		FALSE	High	Sequest HT (A2)	Unambiguous	NLDIERPTYTNLNR		4	15	Q5FW91; P68369; Q52L87; A0A0A0MQA5	Q5FW91; Q3TIZ0; Q9JJZ2; A0A5S6QIR1; Q99KA2; A0A2R8VHF3; P68369; Q9NY65; Q9D9Y2; P05213; P08537; A0A5S6Q8M8; Q52L87; A0A0A0MQA5; P68368	0	3	0.6373	0	1	1	573.632	1718.88	1718.88	-0.29	-0.00017	HCD (High Energy Collision Dissociation)	MS2	76.5593	50	41.3492	14103	OFL003164-TTL7-a1A-b2A-tubulin.raw	F7	2.95
		FALSE	High	Sequest HT (A2)	Unambiguous	NLDIERPTYTNLNR		4	15	Q5FW91; P68369; Q52L87; A0A0A0MQA5	Q5FW91; Q3TIZ0; Q9JJZ2; A0A5S6QIR1; Q99KA2; A0A2R8VHF3; P68369; Q9NY65; Q9D9Y2; P05213; P08537; A0A5S6Q8M8; Q52L87; A0A0A0MQA5; P68368	0	2	0.7456	0	1	1	859.945	1718.88	1718.88	-0.03	-2e-05	HCD (High Energy Collision Dissociation)	MS2	0	50	38.3355	12990	OFL003164-TTL7-a1A-b2A-tubulin.raw	F7	2.83
		FALSE	High	Sequest HT (A2)	Unambiguous	NLDIERPTYTNLNR		4	15	Q5FW91; P68369; Q52L87; A0A0A0MQA5	Q5FW91; Q3TIZ0; Q9JJZ2; A0A5S6QIR1; Q99KA2; A0A2R8VHF3; P68369; Q9NY65; Q9D9Y2; P05213; P08537; A0A5S6Q8M8; Q52L87; A0A0A0MQA5; P68368	0	3	0.6222	0	1	1	573.632	1718.88	1718.88	-0.39	-0.00022	HCD (High Energy Collision Dissociation)	MS2	26.1633	50	42.5839	14547	OFL003164-TTL7-a1A-b2A-tubulin.raw	F7	2.7
		FALSE	High	Sequest HT (A2)	Unambiguous	NLDIERPTYTNLNR		4	15	Q5FW91; P68369; Q52L87; A0A0A0MQA5	Q5FW91; Q3TIZ0; Q9JJZ2; A0A5S6QIR1; Q99KA2; A0A2R8VHF3; P68369; Q9NY65; Q9D9Y2; P05213; P08537; A0A5S6Q8M8; Q52L87; A0A0A0MQA5; P68368	0	2	0.6588	0	1	1	859.944	1718.88	1718.88	-0.43	-0.00037	HCD (High Energy Collision Dissociation)	MS2	0	50	41.3563	14106	OFL003164-TTL7-a1A-b2A-tubulin.raw	F7	2.55
		FALSE	High	Sequest HT (A2)	Unambiguous	NLDIERPTYTNLNR		4	15	Q5FW91; P68369; Q52L87; A0A0A0MQA5	Q5FW91; Q3TIZ0; Q9JJZ2; A0A5S6QIR1; Q99KA2; A0A2R8VHF3; P68369; Q9NY65; Q9D9Y2; P05213; P08537; A0A5S6Q8M8; Q52L87; A0A0A0MQA5; P68368	0	2	0.7672	0	1	1	859.946	1718.88	1718.88	1.21	0.00104	HCD (High Energy Collision Dissociation)	MS2	27.5364	50	42.607	14557	OFL003164-TTL7-a1A-b2A-tubulin.raw	F7	2.32
		FALSE	High	Sequest HT (A2)	Unambiguous	NLDIERPTYTNLNR		4	15	Q5FW91; P68369; Q52L87; A0A0A0MQA5	Q5FW91; Q3TIZ0; Q9JJZ2; A0A5S6QIR1; Q99KA2; A0A2R8VHF3; P68369; Q9NY65; Q9D9Y2; P05213; P08537; A0A5S6Q8M8; Q52L87; A0A0A0MQA5; P68368	0	2	0.7409	0	1	1	859.946	1718.88	1718.88	1.43	0.00123	HCD (High Energy Collision Dissociation)	MS2	0	50	42.6692	14580	OFL003164-TTL7-a1A-b2A-tubulin.raw	F7	2.2
	FALSE	High	LSVDYGK		7	20	3	Q5FW91; P68369; M7NKU9; B9DGT7; Q52L87; A0A0A0MQA5; A0A5S6QQ85	0	781.409	High	2.1
		Checked	Confidence	Identifying Node	PSM Ambiguity	Annotated Sequence	Modifications	# Protein Groups	# Proteins	Master Protein Accessions	Protein Accessions	# Missed Cleavages	Charge	DeltaScore	DeltaCn	Rank	Search Engine Rank	m/z [Da]	MH+ [Da]	Theo. MH+ [Da]	DeltaM [ppm]	Deltam/z [Da]	Activation Type	MS Order	Isolation Interference [%]	Ion Inject Time [ms]	RT [min]	First Scan	Spectrum File	File ID	XCorr
		FALSE	High	Sequest HT (A2)	Unambiguous	LSVDYGK		7	20	Q5FW91; P68369; M7NKU9; B9DGT7; Q52L87; A0A0A0MQA5; A0A5S6QQ85	Q5FW91; Q3TIZ0; Q944I2; A0A5S6QIR1; Q99KA2; A0A2R8VHF3; A0A178UGA1; P68369; M7NKU9; A0A178UXP7; B9DFF8; B9DHQ0; B9DGT7; P05213; P08537; A0A5S6Q8M8; Q52L87; A0A0A0MQA5; A0A5S6QQ85; P68368	0	2	0.781	0	1	1	391.208	781.409	781.409	-0.19	-7e-05	HCD (High Energy Collision Dissociation)	MS2	11.1456	50	20.9298	5250	OFL003164-TTL7-a1A-b2A-tubulin.raw	F7	2.1
		FALSE	High	Sequest HT (A2)	Unambiguous	LSVDYGK		7	20	Q5FW91; P68369; M7NKU9; B9DGT7; Q52L87; A0A0A0MQA5; A0A5S6QQ85	Q5FW91; Q3TIZ0; Q944I2; A0A5S6QIR1; Q99KA2; A0A2R8VHF3; A0A178UGA1; P68369; M7NKU9; A0A178UXP7; B9DFF8; B9DHQ0; B9DGT7; P05213; P08537; A0A5S6Q8M8; Q52L87; A0A0A0MQA5; A0A5S6QQ85; P68368	0	2	0.7612	0	1	1	391.208	781.409	781.409	-0.65	-0.00025	HCD (High Energy Collision Dissociation)	MS2	0	0.365	21.4323	5524	OFL003164-TTL7-a1A-b2A-tubulin.raw	F7	2.01
		FALSE	High	Sequest HT (A2)	Unambiguous	LSVDYGK		7	20	Q5FW91; P68369; M7NKU9; B9DGT7; Q52L87; A0A0A0MQA5; A0A5S6QQ85	Q5FW91; Q3TIZ0; Q944I2; A0A5S6QIR1; Q99KA2; A0A2R8VHF3; A0A178UGA1; P68369; M7NKU9; A0A178UXP7; B9DFF8; B9DHQ0; B9DGT7; P05213; P08537; A0A5S6Q8M8; Q52L87; A0A0A0MQA5; A0A5S6QQ85; P68368	0	2	0.799	0	1	1	391.208	781.409	781.409	-0.03	-1e-05	HCD (High Energy Collision Dissociation)	MS2	0	50	21.9409	5776	OFL003164-TTL7-a1A-b2A-tubulin.raw	F7	1.94
	FALSE	High	LIGQIVSSITASLR		3	6	15	Q5FW91; P68369; A0A5S6QQ85	0	1457.87	High	3.72
		Checked	Confidence	Identifying Node	PSM Ambiguity	Annotated Sequence	Modifications	# Protein Groups	# Proteins	Master Protein Accessions	Protein Accessions	# Missed Cleavages	Charge	DeltaScore	DeltaCn	Rank	Search Engine Rank	m/z [Da]	MH+ [Da]	Theo. MH+ [Da]	DeltaM [ppm]	Deltam/z [Da]	Activation Type	MS Order	Isolation Interference [%]	Ion Inject Time [ms]	RT [min]	First Scan	Spectrum File	File ID	XCorr
		FALSE	High	Sequest HT (A2)	Unambiguous	LIGQIVSSITASLR		3	6	Q5FW91; P68369; A0A5S6QQ85	Q5FW91; A0A5S6QIR1; P68369; Q9D9Y2; A0A5S6Q8M8; A0A5S6QQ85	0	2	0.3038	0	1	1	729.438	1457.87	1457.87	-0.6	-0.00044	HCD (High Energy Collision Dissociation)	MS2	55.6012	50	101.099	42303	OFL003164-TTL7-a1A-b2A-tubulin.raw	F7	3.72
		FALSE	High	Sequest HT (A2)	Unambiguous	LIGQIVSSITASLR		3	6	Q5FW91; P68369; A0A5S6QQ85	Q5FW91; A0A5S6QIR1; P68369; Q9D9Y2; A0A5S6Q8M8; A0A5S6QQ85	0	3	0.1667	0	1	1	486.628	1457.87	1457.87	-0.36	-0.00017	HCD (High Energy Collision Dissociation)	MS2	0	5.691	110.643	47910	OFL003164-TTL7-a1A-b2A-tubulin.raw	F7	3.66
		FALSE	High	Sequest HT (A2)	Unambiguous	LIGQIVSSITASLR		3	6	Q5FW91; P68369; A0A5S6QQ85	Q5FW91; A0A5S6QIR1; P68369; Q9D9Y2; A0A5S6Q8M8; A0A5S6QQ85	0	2	0.2885	0	1	1	729.438	1457.87	1457.87	-0.09	-7e-05	HCD (High Energy Collision Dissociation)	MS2	0	1.137	110.597	47887	OFL003164-TTL7-a1A-b2A-tubulin.raw	F7	3.64
		FALSE	High	Sequest HT (A2)	Unambiguous	LIGQIVSSITASLR		3	6	Q5FW91; P68369; A0A5S6QQ85	Q5FW91; A0A5S6QIR1; P68369; Q9D9Y2; A0A5S6Q8M8; A0A5S6QQ85	0	2	0.2983	0	1	1	729.439	1457.87	1457.87	0.88	0.00064	HCD (High Energy Collision Dissociation)	MS2	11.482	50	111.649	48539	OFL003164-TTL7-a1A-b2A-tubulin.raw	F7	3.52
		FALSE	High	Sequest HT (A2)	Unambiguous	LIGQIVSSITASLR		3	6	Q5FW91; P68369; A0A5S6QQ85	Q5FW91; A0A5S6QIR1; P68369; Q9D9Y2; A0A5S6Q8M8; A0A5S6QQ85	0	2	0.3072	0	1	1	729.438	1457.87	1457.87	0.65	0.00048	HCD (High Energy Collision Dissociation)	MS2	14.2589	50	100.218	41809	OFL003164-TTL7-a1A-b2A-tubulin.raw	F7	3.45
		FALSE	High	Sequest HT (A2)	Unambiguous	LIGQIVSSITASLR		3	6	Q5FW91; P68369; A0A5S6QQ85	Q5FW91; A0A5S6QIR1; P68369; Q9D9Y2; A0A5S6Q8M8; A0A5S6QQ85	0	2	0.3227	0	1	1	729.437	1457.87	1457.87	-0.78	-0.00057	HCD (High Energy Collision Dissociation)	MS2	0.414663	5.538	111.138	48209	OFL003164-TTL7-a1A-b2A-tubulin.raw	F7	3.44
		FALSE	High	Sequest HT (A2)	Unambiguous	LIGQIVSSITASLR		3	6	Q5FW91; P68369; A0A5S6QQ85	Q5FW91; A0A5S6QIR1; P68369; Q9D9Y2; A0A5S6Q8M8; A0A5S6QQ85	0	2	0.3109	0	1	1	729.438	1457.87	1457.87	0.28	0.00021	HCD (High Energy Collision Dissociation)	MS2	8.86079	50	112.171	48864	OFL003164-TTL7-a1A-b2A-tubulin.raw	F7	3.41
		FALSE	High	Sequest HT (A2)	Unambiguous	LIGQIVSSITASLR		3	6	Q5FW91; P68369; A0A5S6QQ85	Q5FW91; A0A5S6QIR1; P68369; Q9D9Y2; A0A5S6Q8M8; A0A5S6QQ85	0	3	0.1976	0	1	1	486.627	1457.87	1457.87	-0.75	-0.00036	HCD (High Energy Collision Dissociation)	MS2	0.726338	50	111.149	48215	OFL003164-TTL7-a1A-b2A-tubulin.raw	F7	3.34
		FALSE	High	Sequest HT (A2)	Unambiguous	LIGQIVSSITASLR		3	6	Q5FW91; P68369; A0A5S6QQ85	Q5FW91; A0A5S6QIR1; P68369; Q9D9Y2; A0A5S6Q8M8; A0A5S6QQ85	0	2	0.2988	0	1	1	729.438	1457.87	1457.87	0.62	0.00045	HCD (High Energy Collision Dissociation)	MS2	3.412	50	119.916	52678	OFL003164-TTL7-a1A-b2A-tubulin.raw	F7	3.28
		FALSE	High	Sequest HT (A2)	Unambiguous	LIGQIVSSITASLR		3	6	Q5FW91; P68369; A0A5S6QQ85	Q5FW91; A0A5S6QIR1; P68369; Q9D9Y2; A0A5S6Q8M8; A0A5S6QQ85	0	2	0.2605	0	1	1	729.438	1457.87	1457.87	0.59	0.00043	HCD (High Energy Collision Dissociation)	MS2	4.07213	50	110.083	47600	OFL003164-TTL7-a1A-b2A-tubulin.raw	F7	3.11
		FALSE	High	Sequest HT (A2)	Unambiguous	LIGQIVSSITASLR		3	6	Q5FW91; P68369; A0A5S6QQ85	Q5FW91; A0A5S6QIR1; P68369; Q9D9Y2; A0A5S6Q8M8; A0A5S6QQ85	0	2	0.2697	0	1	1	729.438	1457.87	1457.87	-0.52	-0.00038	HCD (High Energy Collision Dissociation)	MS2	56.3672	50	114.628	50286	OFL003164-TTL7-a1A-b2A-tubulin.raw	F7	3.04
		FALSE	High	Sequest HT (A2)	Unambiguous	LIGQIVSSITASLR		3	6	Q5FW91; P68369; A0A5S6QQ85	Q5FW91; A0A5S6QIR1; P68369; Q9D9Y2; A0A5S6Q8M8; A0A5S6QQ85	0	3	0.1207	0	1	1	486.628	1457.87	1457.87	-0.2	-9e-05	HCD (High Energy Collision Dissociation)	MS2	3.07386	50	111.665	48549	OFL003164-TTL7-a1A-b2A-tubulin.raw	F7	2.9
		FALSE	High	Sequest HT (A2)	Unambiguous	LIGQIVSSITASLR		3	6	Q5FW91; P68369; A0A5S6QQ85	Q5FW91; A0A5S6QIR1; P68369; Q9D9Y2; A0A5S6Q8M8; A0A5S6QQ85	0	2	0.2727	0	1	1	729.438	1457.87	1457.87	0.15	0.00011	HCD (High Energy Collision Dissociation)	MS2	9.15851	50	114.106	49993	OFL003164-TTL7-a1A-b2A-tubulin.raw	F7	2.86
		FALSE	High	Sequest HT (A2)	Unambiguous	LIGQIVSSITASLR		3	6	Q5FW91; P68369; A0A5S6QQ85	Q5FW91; A0A5S6QIR1; P68369; Q9D9Y2; A0A5S6Q8M8; A0A5S6QQ85	0	3	0.0954	0	1	1	486.628	1457.87	1457.87	-0.26	-0.00012	HCD (High Energy Collision Dissociation)	MS2	49.0432	50	100.263	41840	OFL003164-TTL7-a1A-b2A-tubulin.raw	F7	2.83
		FALSE	High	Sequest HT (A2)	Unambiguous	LIGQIVSSITASLR		3	6	Q5FW91; P68369; A0A5S6QQ85	Q5FW91; A0A5S6QIR1; P68369; Q9D9Y2; A0A5S6Q8M8; A0A5S6QQ85	0	2	0.2996	0	1	1	729.438	1457.87	1457.87	0.55	0.0004	HCD (High Energy Collision Dissociation)	MS2	10.3541	50	115.469	50724	OFL003164-TTL7-a1A-b2A-tubulin.raw	F7	2.77
	FALSE	High	VGINYQPPTVVPGGDLAKVQR		4	12	1	Q5FW91; P68369; Q52L87; A0A0A0MQA5	1	2208.21	High	2.73
		Checked	Confidence	Identifying Node	PSM Ambiguity	Annotated Sequence	Modifications	# Protein Groups	# Proteins	Master Protein Accessions	Protein Accessions	# Missed Cleavages	Charge	DeltaScore	DeltaCn	Rank	Search Engine Rank	m/z [Da]	MH+ [Da]	Theo. MH+ [Da]	DeltaM [ppm]	Deltam/z [Da]	Activation Type	MS Order	Isolation Interference [%]	Ion Inject Time [ms]	RT [min]	First Scan	Spectrum File	File ID	XCorr
		FALSE	High	Sequest HT (A2)	Unambiguous	VGINYQPPTVVPGGDLAKVQR		4	12	Q5FW91; P68369; Q52L87; A0A0A0MQA5	Q5FW91; Q3TIZ0; Q9JJZ2; Q99KA2; P68369; Q9NY65; Q9D9Y2; P05213; P08537; Q52L87; A0A0A0MQA5; P68368	1	3	0.8132	0	1	1	736.744	2208.22	2208.21	1.71	0.00126	HCD (High Energy Collision Dissociation)	MS2	20.502	50	67.5362	26142	OFL003164-TTL7-a1A-b2A-tubulin.raw	F7	2.73
	FALSE	High	VGINYQPPTVVPGGDLAK		4	14	8	Q5FW91; P68369; Q52L87; A0A0A0MQA5	0	1824.99	High	4.9
		Checked	Confidence	Identifying Node	PSM Ambiguity	Annotated Sequence	Modifications	# Protein Groups	# Proteins	Master Protein Accessions	Protein Accessions	# Missed Cleavages	Charge	DeltaScore	DeltaCn	Rank	Search Engine Rank	m/z [Da]	MH+ [Da]	Theo. MH+ [Da]	DeltaM [ppm]	Deltam/z [Da]	Activation Type	MS Order	Isolation Interference [%]	Ion Inject Time [ms]	RT [min]	First Scan	Spectrum File	File ID	XCorr
		FALSE	High	Sequest HT (A2)	Unambiguous	VGINYQPPTVVPGGDLAK		4	14	Q5FW91; P68369; Q52L87; A0A0A0MQA5	Q5FW91; Q3TIZ0; Q9JJZ2; A0A5S6QIR1; Q99KA2; P68369; Q9NY65; Q9D9Y2; P05213; P08537; A0A5S6Q8M8; Q52L87; A0A0A0MQA5; P68368	0	3	0.7776	0	1	1	609	1824.99	1824.99	0.34	0.0002	HCD (High Energy Collision Dissociation)	MS2	0.715402	2.644	73.7784	29005	OFL003164-TTL7-a1A-b2A-tubulin.raw	F7	4.9
		FALSE	High	Sequest HT (A2)	Unambiguous	VGINYQPPTVVPGGDLAK		4	14	Q5FW91; P68369; Q52L87; A0A0A0MQA5	Q5FW91; Q3TIZ0; Q9JJZ2; A0A5S6QIR1; Q99KA2; P68369; Q9NY65; Q9D9Y2; P05213; P08537; A0A5S6Q8M8; Q52L87; A0A0A0MQA5; P68368	0	3	0.7451	0	1	1	609	1824.99	1824.99	0.04	2e-05	HCD (High Energy Collision Dissociation)	MS2	0	6.695	73.2736	28835	OFL003164-TTL7-a1A-b2A-tubulin.raw	F7	4.63
		FALSE	High	Sequest HT (A2)	Unambiguous	VGINYQPPTVVPGGDLAK		4	14	Q5FW91; P68369; Q52L87; A0A0A0MQA5	Q5FW91; Q3TIZ0; Q9JJZ2; A0A5S6QIR1; Q99KA2; P68369; Q9NY65; Q9D9Y2; P05213; P08537; A0A5S6Q8M8; Q52L87; A0A0A0MQA5; P68368	0	3	0.769	0	1	1	609	1824.99	1824.99	0.04	2e-05	HCD (High Energy Collision Dissociation)	MS2	13.291	50	72.7707	28570	OFL003164-TTL7-a1A-b2A-tubulin.raw	F7	3.68
		FALSE	High	Sequest HT (A2)	Unambiguous	VGINYQPPTVVPGGDLAK		4	14	Q5FW91; P68369; Q52L87; A0A0A0MQA5	Q5FW91; Q3TIZ0; Q9JJZ2; A0A5S6QIR1; Q99KA2; P68369; Q9NY65; Q9D9Y2; P05213; P08537; A0A5S6Q8M8; Q52L87; A0A0A0MQA5; P68368	0	3	0.6779	0	1	1	608.999	1824.98	1824.99	-0.87	-0.00053	HCD (High Energy Collision Dissociation)	MS2	38.5966	50	74.313	29253	OFL003164-TTL7-a1A-b2A-tubulin.raw	F7	3.26
		FALSE	High	Sequest HT (A2)	Unambiguous	VGINYQPPTVVPGGDLAK		4	14	Q5FW91; P68369; Q52L87; A0A0A0MQA5	Q5FW91; Q3TIZ0; Q9JJZ2; A0A5S6QIR1; Q99KA2; P68369; Q9NY65; Q9D9Y2; P05213; P08537; A0A5S6Q8M8; Q52L87; A0A0A0MQA5; P68368	0	2	0.8033	0	1	1	912.996	1824.98	1824.99	-0.39	-0.00036	HCD (High Energy Collision Dissociation)	MS2	0	0.56	73.3267	28851	OFL003164-TTL7-a1A-b2A-tubulin.raw	F7	3
		FALSE	High	Sequest HT (A2)	Unambiguous	VGINYQPPTVVPGGDLAK		4	14	Q5FW91; P68369; Q52L87; A0A0A0MQA5	Q5FW91; Q3TIZ0; Q9JJZ2; A0A5S6QIR1; Q99KA2; P68369; Q9NY65; Q9D9Y2; P05213; P08537; A0A5S6Q8M8; Q52L87; A0A0A0MQA5; P68368	0	2	0.8296	0	1	1	912.996	1824.98	1824.99	-0.33	-0.0003	HCD (High Energy Collision Dissociation)	MS2	0	0.605	73.8295	29018	OFL003164-TTL7-a1A-b2A-tubulin.raw	F7	2.7
		FALSE	High	Sequest HT (A2)	Unambiguous	VGINYQPPTVVPGGDLAK		4	14	Q5FW91; P68369; Q52L87; A0A0A0MQA5	Q5FW91; Q3TIZ0; Q9JJZ2; A0A5S6QIR1; Q99KA2; P68369; Q9NY65; Q9D9Y2; P05213; P08537; A0A5S6Q8M8; Q52L87; A0A0A0MQA5; P68368	0	2	0.8407	0	1	1	912.997	1824.99	1824.99	0.81	0.00074	HCD (High Energy Collision Dissociation)	MS2	0	21.006	72.8199	28598	OFL003164-TTL7-a1A-b2A-tubulin.raw	F7	2.7
		FALSE	High	Sequest HT (A2)	Unambiguous	VGINYQPPTVVPGGDLAK		4	14	Q5FW91; P68369; Q52L87; A0A0A0MQA5	Q5FW91; Q3TIZ0; Q9JJZ2; A0A5S6QIR1; Q99KA2; P68369; Q9NY65; Q9D9Y2; P05213; P08537; A0A5S6Q8M8; Q52L87; A0A0A0MQA5; P68368	0	2	0.8153	0	1	1	912.998	1824.99	1824.99	1.67	0.00153	HCD (High Energy Collision Dissociation)	MS2	4.5952	50	75.0399	29657	OFL003164-TTL7-a1A-b2A-tubulin.raw	F7	2.22
	FALSE	High	TIQFVDWCPTGFK	1xCarbamidomethyl [C8]	6	16	10	Q5FW91; P68369; M7NKU9; B9DGT7; Q52L87; A0A5S6QQ85	0	1598.77	High	3.56
		Checked	Confidence	Identifying Node	PSM Ambiguity	Annotated Sequence	Modifications	# Protein Groups	# Proteins	Master Protein Accessions	Protein Accessions	# Missed Cleavages	Charge	DeltaScore	DeltaCn	Rank	Search Engine Rank	m/z [Da]	MH+ [Da]	Theo. MH+ [Da]	DeltaM [ppm]	Deltam/z [Da]	Activation Type	MS Order	Isolation Interference [%]	Ion Inject Time [ms]	RT [min]	First Scan	Spectrum File	File ID	XCorr
		FALSE	High	Sequest HT (A2)	Unambiguous	TIQFVDWcPTGFK	C8(Carbamidomethyl)	6	16	Q5FW91; P68369; M7NKU9; B9DGT7; Q52L87; A0A5S6QQ85	Q5FW91; Q3TIZ0; Q944I2; Q9JJZ2; A0A654EL16; P68369; P11139; M7NKU9; Q9NY65; A0A178UXP7; B9DFF8; B9DGT7; Q9D9Y2; Q0WLQ5; Q52L87; A0A5S6QQ85	0	2	0.8399	0	1	1	799.888	1598.77	1598.77	0.36	0.00029	HCD (High Energy Collision Dissociation)	MS2	8.73943	50	101.655	42603	OFL003164-TTL7-a1A-b2A-tubulin.raw	F7	3.56
		FALSE	High	Sequest HT (A2)	Unambiguous	TIQFVDWcPTGFK	C8(Carbamidomethyl)	6	16	Q5FW91; P68369; M7NKU9; B9DGT7; Q52L87; A0A5S6QQ85	Q5FW91; Q3TIZ0; Q944I2; Q9JJZ2; A0A654EL16; P68369; P11139; M7NKU9; Q9NY65; A0A178UXP7; B9DFF8; B9DGT7; Q9D9Y2; Q0WLQ5; Q52L87; A0A5S6QQ85	0	3	0.7283	0	1	1	533.594	1598.77	1598.77	-0.26	-0.00014	HCD (High Energy Collision Dissociation)	MS2	9.43533	50	100.736	42168	OFL003164-TTL7-a1A-b2A-tubulin.raw	F7	3.46
		FALSE	High	Sequest HT (A2)	Unambiguous	TIQFVDWcPTGFK	C8(Carbamidomethyl)	6	16	Q5FW91; P68369; M7NKU9; B9DGT7; Q52L87; A0A5S6QQ85	Q5FW91; Q3TIZ0; Q944I2; Q9JJZ2; A0A654EL16; P68369; P11139; M7NKU9; Q9NY65; A0A178UXP7; B9DFF8; B9DGT7; Q9D9Y2; Q0WLQ5; Q52L87; A0A5S6QQ85	0	2	0.8252	0	1	1	799.887	1598.77	1598.77	-0.4	-0.00032	HCD (High Energy Collision Dissociation)	MS2	31.9615	50	101.799	42691	OFL003164-TTL7-a1A-b2A-tubulin.raw	F7	3.26
		FALSE	High	Sequest HT (A2)	Unambiguous	TIQFVDWcPTGFK	C8(Carbamidomethyl)	6	16	Q5FW91; P68369; M7NKU9; B9DGT7; Q52L87; A0A5S6QQ85	Q5FW91; Q3TIZ0; Q944I2; Q9JJZ2; A0A654EL16; P68369; P11139; M7NKU9; Q9NY65; A0A178UXP7; B9DFF8; B9DGT7; Q9D9Y2; Q0WLQ5; Q52L87; A0A5S6QQ85	0	2	0.8323	0	1	1	799.888	1598.77	1598.77	1.51	0.0012	HCD (High Energy Collision Dissociation)	MS2	12.2238	50	102.225	42932	OFL003164-TTL7-a1A-b2A-tubulin.raw	F7	3.16
		FALSE	High	Sequest HT (A2)	Unambiguous	TIQFVDWcPTGFK	C8(Carbamidomethyl)	6	16	Q5FW91; P68369; M7NKU9; B9DGT7; Q52L87; A0A5S6QQ85	Q5FW91; Q3TIZ0; Q944I2; Q9JJZ2; A0A654EL16; P68369; P11139; M7NKU9; Q9NY65; A0A178UXP7; B9DFF8; B9DGT7; Q9D9Y2; Q0WLQ5; Q52L87; A0A5S6QQ85	0	2	0.8323	0	1	1	799.888	1598.77	1598.77	0.43	0.00035	HCD (High Energy Collision Dissociation)	MS2	0	50	100.628	42098	OFL003164-TTL7-a1A-b2A-tubulin.raw	F7	3.1
		FALSE	High	Sequest HT (A2)	Unambiguous	TIQFVDWcPTGFK	C8(Carbamidomethyl)	6	16	Q5FW91; P68369; M7NKU9; B9DGT7; Q52L87; A0A5S6QQ85	Q5FW91; Q3TIZ0; Q944I2; Q9JJZ2; A0A654EL16; P68369; P11139; M7NKU9; Q9NY65; A0A178UXP7; B9DFF8; B9DGT7; Q9D9Y2; Q0WLQ5; Q52L87; A0A5S6QQ85	0	2	0.8149	0	1	1	799.887	1598.77	1598.77	0.21	0.00017	HCD (High Energy Collision Dissociation)	MS2	0	7.154	101.138	42326	OFL003164-TTL7-a1A-b2A-tubulin.raw	F7	3.08
		FALSE	High	Sequest HT (A2)	Unambiguous	TIQFVDWcPTGFK	C8(Carbamidomethyl)	6	16	Q5FW91; P68369; M7NKU9; B9DGT7; Q52L87; A0A5S6QQ85	Q5FW91; Q3TIZ0; Q944I2; Q9JJZ2; A0A654EL16; P68369; P11139; M7NKU9; Q9NY65; A0A178UXP7; B9DFF8; B9DGT7; Q9D9Y2; Q0WLQ5; Q52L87; A0A5S6QQ85	0	2	0.7985	0	1	1	799.888	1598.77	1598.77	0.96	0.00077	HCD (High Energy Collision Dissociation)	MS2	0	50	100.093	41732	OFL003164-TTL7-a1A-b2A-tubulin.raw	F7	2.63
		FALSE	High	Sequest HT (A2)	Unambiguous	TIQFVDWcPTGFK	C8(Carbamidomethyl)	6	16	Q5FW91; P68369; M7NKU9; B9DGT7; Q52L87; A0A5S6QQ85	Q5FW91; Q3TIZ0; Q944I2; Q9JJZ2; A0A654EL16; P68369; P11139; M7NKU9; Q9NY65; A0A178UXP7; B9DFF8; B9DGT7; Q9D9Y2; Q0WLQ5; Q52L87; A0A5S6QQ85	0	2	0.8382	0	1	1	799.887	1598.77	1598.77	-0.02	-2e-05	HCD (High Energy Collision Dissociation)	MS2	0	50	102.762	43299	OFL003164-TTL7-a1A-b2A-tubulin.raw	F7	2.41
		FALSE	High	Sequest HT (A2)	Unambiguous	TIQFVDWcPTGFK	C8(Carbamidomethyl)	6	16	Q5FW91; P68369; M7NKU9; B9DGT7; Q52L87; A0A5S6QQ85	Q5FW91; Q3TIZ0; Q944I2; Q9JJZ2; A0A654EL16; P68369; P11139; M7NKU9; Q9NY65; A0A178UXP7; B9DFF8; B9DGT7; Q9D9Y2; Q0WLQ5; Q52L87; A0A5S6QQ85	0	2	0.7964	0	1	1	799.888	1598.77	1598.77	1.04	0.00083	HCD (High Energy Collision Dissociation)	MS2	34.3478	50	100.46	41980	OFL003164-TTL7-a1A-b2A-tubulin.raw	F7	2.21
		FALSE	High	Sequest HT (A2)	Unambiguous	TIQFVDWcPTGFK	C8(Carbamidomethyl)	6	16	Q5FW91; P68369; M7NKU9; B9DGT7; Q52L87; A0A5S6QQ85	Q5FW91; Q3TIZ0; Q944I2; Q9JJZ2; A0A654EL16; P68369; P11139; M7NKU9; Q9NY65; A0A178UXP7; B9DFF8; B9DGT7; Q9D9Y2; Q0WLQ5; Q52L87; A0A5S6QQ85	0	2	0.7656	0	1	1	799.888	1598.77	1598.77	0.58	0.00047	HCD (High Energy Collision Dissociation)	MS2	22.7231	50	103.508	43667	OFL003164-TTL7-a1A-b2A-tubulin.raw	F7	1.92
	FALSE	High	RTIQFVDWCPTGFK	1xCarbamidomethyl [C9]	6	16	3	Q5FW91; P68369; M7NKU9; B9DGT7; Q52L87; A0A5S6QQ85	1	1754.87	High	4.67
		Checked	Confidence	Identifying Node	PSM Ambiguity	Annotated Sequence	Modifications	# Protein Groups	# Proteins	Master Protein Accessions	Protein Accessions	# Missed Cleavages	Charge	DeltaScore	DeltaCn	Rank	Search Engine Rank	m/z [Da]	MH+ [Da]	Theo. MH+ [Da]	DeltaM [ppm]	Deltam/z [Da]	Activation Type	MS Order	Isolation Interference [%]	Ion Inject Time [ms]	RT [min]	First Scan	Spectrum File	File ID	XCorr
		FALSE	High	Sequest HT (A2)	Unambiguous	RTIQFVDWcPTGFK	C9(Carbamidomethyl)	6	16	Q5FW91; P68369; M7NKU9; B9DGT7; Q52L87; A0A5S6QQ85	Q5FW91; Q3TIZ0; Q944I2; Q9JJZ2; A0A654EL16; P68369; P11139; M7NKU9; Q9NY65; A0A178UXP7; B9DFF8; B9DGT7; Q9D9Y2; Q0WLQ5; Q52L87; A0A5S6QQ85	1	3	0.7794	0	1	1	585.628	1754.87	1754.87	-0.16	-9e-05	HCD (High Energy Collision Dissociation)	MS2	0	46.434	84.8374	34311	OFL003164-TTL7-a1A-b2A-tubulin.raw	F7	4.67
		FALSE	High	Sequest HT (A2)	Unambiguous	RTIQFVDWcPTGFK	C9(Carbamidomethyl)	6	16	Q5FW91; P68369; M7NKU9; B9DGT7; Q52L87; A0A5S6QQ85	Q5FW91; Q3TIZ0; Q944I2; Q9JJZ2; A0A654EL16; P68369; P11139; M7NKU9; Q9NY65; A0A178UXP7; B9DFF8; B9DGT7; Q9D9Y2; Q0WLQ5; Q52L87; A0A5S6QQ85	1	2	0.8049	0	1	1	877.94	1754.87	1754.87	1.97	0.00173	HCD (High Energy Collision Dissociation)	MS2	0	50	84.8936	34327	OFL003164-TTL7-a1A-b2A-tubulin.raw	F7	4.46
		FALSE	High	Sequest HT (A2)	Unambiguous	RTIQFVDWcPTGFK	C9(Carbamidomethyl)	6	16	Q5FW91; P68369; M7NKU9; B9DGT7; Q52L87; A0A5S6QQ85	Q5FW91; Q3TIZ0; Q944I2; Q9JJZ2; A0A654EL16; P68369; P11139; M7NKU9; Q9NY65; A0A178UXP7; B9DFF8; B9DGT7; Q9D9Y2; Q0WLQ5; Q52L87; A0A5S6QQ85	1	2	0.8713	0	1	1	877.937	1754.87	1754.87	-0.39	-0.00034	HCD (High Energy Collision Dissociation)	MS2	12.9039	50	84.3874	34155	OFL003164-TTL7-a1A-b2A-tubulin.raw	F7	3.73
	FALSE	High	RNLDIERPTYTNLNR		4	15	2	Q5FW91; P68369; Q52L87; A0A0A0MQA5	1	1874.98	High	4.16
		Checked	Confidence	Identifying Node	PSM Ambiguity	Annotated Sequence	Modifications	# Protein Groups	# Proteins	Master Protein Accessions	Protein Accessions	# Missed Cleavages	Charge	DeltaScore	DeltaCn	Rank	Search Engine Rank	m/z [Da]	MH+ [Da]	Theo. MH+ [Da]	DeltaM [ppm]	Deltam/z [Da]	Activation Type	MS Order	Isolation Interference [%]	Ion Inject Time [ms]	RT [min]	First Scan	Spectrum File	File ID	XCorr
		FALSE	High	Sequest HT (A2)	Unambiguous	RNLDIERPTYTNLNR		4	15	Q5FW91; P68369; Q52L87; A0A0A0MQA5	Q5FW91; Q3TIZ0; Q9JJZ2; A0A5S6QIR1; Q99KA2; A0A2R8VHF3; P68369; Q9NY65; Q9D9Y2; P05213; P08537; A0A5S6Q8M8; Q52L87; A0A0A0MQA5; P68368	1	3	0.7163	0	1	1	625.666	1874.98	1874.98	-0.45	-0.00028	HCD (High Energy Collision Dissociation)	MS2	22.6616	50	26.8458	8022	OFL003164-TTL7-a1A-b2A-tubulin.raw	F7	4.16
		FALSE	High	Sequest HT (A2)	Unambiguous	RNLDIERPTYTNLNR		4	15	Q5FW91; P68369; Q52L87; A0A0A0MQA5	Q5FW91; Q3TIZ0; Q9JJZ2; A0A5S6QIR1; Q99KA2; A0A2R8VHF3; P68369; Q9NY65; Q9D9Y2; P05213; P08537; A0A5S6Q8M8; Q52L87; A0A0A0MQA5; P68368	1	2	0.758	0	1	1	937.996	1874.99	1874.98	1.15	0.00108	HCD (High Energy Collision Dissociation)	MS2	27.9955	50	26.8747	8037	OFL003164-TTL7-a1A-b2A-tubulin.raw	F7	2.19
	FALSE	High	RAFVHWYVGEGMEEGEFSEAR		6	24	3	Q5FW91; P68369; M7NKU9; B9DGT7; Q52L87; A0A0A0MQA5	1	2486.12	High	6.99
		Checked	Confidence	Identifying Node	PSM Ambiguity	Annotated Sequence	Modifications	# Protein Groups	# Proteins	Master Protein Accessions	Protein Accessions	# Missed Cleavages	Charge	DeltaScore	DeltaCn	Rank	Search Engine Rank	m/z [Da]	MH+ [Da]	Theo. MH+ [Da]	DeltaM [ppm]	Deltam/z [Da]	Activation Type	MS Order	Isolation Interference [%]	Ion Inject Time [ms]	RT [min]	First Scan	Spectrum File	File ID	XCorr
		FALSE	High	Sequest HT (A2)	Unambiguous	RAFVHWYVGEGMEEGEFSEAR		6	24	Q5FW91; P68369; M7NKU9; B9DGT7; Q52L87; A0A0A0MQA5	Q5FW91; Q3TIZ0; Q944I2; Q9JJZ2; A0A5S6QIR1; Q99KA2; A0A654EL16; A0A178UGA1; P68369; P11139; M7NKU9; Q9NY65; A0A178UXP7; B9DHQ0; B9DGT7; Q9D9Y2; P05213; P08537; Q15670; Q0WLQ5; A0A5S6Q8M8; Q52L87; A0A0A0MQA5; P68368	1	4	0.8426	0	1	1	622.285	2486.12	2486.12	-0.09	-5e-05	HCD (High Energy Collision Dissociation)	MS2	23.5651	50	70.3089	27370	OFL003164-TTL7-a1A-b2A-tubulin.raw	F7	6.99
		FALSE	High	Sequest HT (A2)	Unambiguous	RAFVHWYVGEGMEEGEFSEAR		6	24	Q5FW91; P68369; M7NKU9; B9DGT7; Q52L87; A0A0A0MQA5	Q5FW91; Q3TIZ0; Q944I2; Q9JJZ2; A0A5S6QIR1; Q99KA2; A0A654EL16; A0A178UGA1; P68369; P11139; M7NKU9; Q9NY65; A0A178UXP7; B9DHQ0; B9DGT7; Q9D9Y2; P05213; P08537; Q15670; Q0WLQ5; A0A5S6Q8M8; Q52L87; A0A0A0MQA5; P68368	1	3	0.8993	0	1	1	829.378	2486.12	2486.12	0.02	1e-05	HCD (High Energy Collision Dissociation)	MS2	66.9433	50	70.2479	27345	OFL003164-TTL7-a1A-b2A-tubulin.raw	F7	6.06
		FALSE	High	Sequest HT (A2)	Unambiguous	RAFVHWYVGEGMEEGEFSEAR		6	24	Q5FW91; P68369; M7NKU9; B9DGT7; Q52L87; A0A0A0MQA5	Q5FW91; Q3TIZ0; Q944I2; Q9JJZ2; A0A5S6QIR1; Q99KA2; A0A654EL16; A0A178UGA1; P68369; P11139; M7NKU9; Q9NY65; A0A178UXP7; B9DHQ0; B9DGT7; Q9D9Y2; P05213; P08537; Q15670; Q0WLQ5; A0A5S6Q8M8; Q52L87; A0A0A0MQA5; P68368	1	2	0.8494	0	1	1	1243.56	2486.12	2486.12	1.15	0.00143	HCD (High Energy Collision Dissociation)	MS2	0	50	70.3703	27391	OFL003164-TTL7-a1A-b2A-tubulin.raw	F7	2.59
	FALSE	High	QLFHPEQLITGKEDAANNYAR		6	16	9	Q5FW91; P68369; M7NKU9; Q52L87; A0A0A0MQA5; A0A5S6QQ85	1	2415.21	High	6.65
		Checked	Confidence	Identifying Node	PSM Ambiguity	Annotated Sequence	Modifications	# Protein Groups	# Proteins	Master Protein Accessions	Protein Accessions	# Missed Cleavages	Charge	DeltaScore	DeltaCn	Rank	Search Engine Rank	m/z [Da]	MH+ [Da]	Theo. MH+ [Da]	DeltaM [ppm]	Deltam/z [Da]	Activation Type	MS Order	Isolation Interference [%]	Ion Inject Time [ms]	RT [min]	First Scan	Spectrum File	File ID	XCorr
		FALSE	High	Sequest HT (A2)	Unambiguous	QLFHPEQLITGKEDAANNYAR		6	16	Q5FW91; P68369; M7NKU9; Q52L87; A0A0A0MQA5; A0A5S6QQ85	A0A087WRB4; Q5FW91; Q3TIZ0; Q9JJZ2; A0A2R8VHF3; P68369; M7NKU9; Q9NY65; P05213; P08537; A0A087WQS4; Q52L87; A0A0A0MQA5; A0A5S6QQ85; O89052; P68368	1	3	0.8241	0	1	1	805.741	2415.21	2415.21	0.9	0.00073	HCD (High Energy Collision Dissociation)	MS2	0.169777	1.828	56.1945	20681	OFL003164-TTL7-a1A-b2A-tubulin.raw	F7	6.65
		FALSE	High	Sequest HT (A2)	Unambiguous	QLFHPEQLITGKEDAANNYAR		6	16	Q5FW91; P68369; M7NKU9; Q52L87; A0A0A0MQA5; A0A5S6QQ85	A0A087WRB4; Q5FW91; Q3TIZ0; Q9JJZ2; A0A2R8VHF3; P68369; M7NKU9; Q9NY65; P05213; P08537; A0A087WQS4; Q52L87; A0A0A0MQA5; A0A5S6QQ85; O89052; P68368	1	4	0.7349	0	1	1	604.557	2415.21	2415.21	0.46	0.00028	HCD (High Energy Collision Dissociation)	MS2	0.135342	1.6	56.2864	20716	OFL003164-TTL7-a1A-b2A-tubulin.raw	F7	6.45
		FALSE	High	Sequest HT (A2)	Unambiguous	QLFHPEQLITGKEDAANNYAR		6	16	Q5FW91; P68369; M7NKU9; Q52L87; A0A0A0MQA5; A0A5S6QQ85	A0A087WRB4; Q5FW91; Q3TIZ0; Q9JJZ2; A0A2R8VHF3; P68369; M7NKU9; Q9NY65; P05213; P08537; A0A087WQS4; Q52L87; A0A0A0MQA5; A0A5S6QQ85; O89052; P68368	1	3	0.8333	0	1	1	805.74	2415.21	2415.21	0.28	0.00023	HCD (High Energy Collision Dissociation)	MS2	0	50	56.7187	20884	OFL003164-TTL7-a1A-b2A-tubulin.raw	F7	6.42
		FALSE	High	Sequest HT (A2)	Unambiguous	QLFHPEQLITGKEDAANNYAR		6	16	Q5FW91; P68369; M7NKU9; Q52L87; A0A0A0MQA5; A0A5S6QQ85	A0A087WRB4; Q5FW91; Q3TIZ0; Q9JJZ2; A0A2R8VHF3; P68369; M7NKU9; Q9NY65; P05213; P08537; A0A087WQS4; Q52L87; A0A0A0MQA5; A0A5S6QQ85; O89052; P68368	1	4	0.7331	0	1	1	604.557	2415.21	2415.21	0.88	0.00053	HCD (High Energy Collision Dissociation)	MS2	0	34.201	55.7826	20502	OFL003164-TTL7-a1A-b2A-tubulin.raw	F7	6.37
		FALSE	High	Sequest HT (A2)	Unambiguous	QLFHPEQLITGKEDAANNYAR		6	16	Q5FW91; P68369; M7NKU9; Q52L87; A0A0A0MQA5; A0A5S6QQ85	A0A087WRB4; Q5FW91; Q3TIZ0; Q9JJZ2; A0A2R8VHF3; P68369; M7NKU9; Q9NY65; P05213; P08537; A0A087WQS4; Q52L87; A0A0A0MQA5; A0A5S6QQ85; O89052; P68368	1	2	0.7964	0	1	1	1208.11	2415.21	2415.21	0.02	2e-05	HCD (High Energy Collision Dissociation)	MS2	0	41.666	56.3211	20729	OFL003164-TTL7-a1A-b2A-tubulin.raw	F7	5.01
		FALSE	High	Sequest HT (A2)	Unambiguous	QLFHPEQLITGKEDAANNYAR		6	16	Q5FW91; P68369; M7NKU9; Q52L87; A0A0A0MQA5; A0A5S6QQ85	A0A087WRB4; Q5FW91; Q3TIZ0; Q9JJZ2; A0A2R8VHF3; P68369; M7NKU9; Q9NY65; P05213; P08537; A0A087WQS4; Q52L87; A0A0A0MQA5; A0A5S6QQ85; O89052; P68368	1	3	0.8317	0	1	1	805.741	2415.21	2415.21	1.44	0.00116	HCD (High Energy Collision Dissociation)	MS2	0	50	55.6893	20480	OFL003164-TTL7-a1A-b2A-tubulin.raw	F7	4.99
		FALSE	High	Sequest HT (A2)	Unambiguous	QLFHPEQLITGKEDAANNYAR		6	16	Q5FW91; P68369; M7NKU9; Q52L87; A0A0A0MQA5; A0A5S6QQ85	A0A087WRB4; Q5FW91; Q3TIZ0; Q9JJZ2; A0A2R8VHF3; P68369; M7NKU9; Q9NY65; P05213; P08537; A0A087WQS4; Q52L87; A0A0A0MQA5; A0A5S6QQ85; O89052; P68368	1	3	0.8208	0	1	1	805.739	2415.2	2415.21	-0.64	-0.00052	HCD (High Energy Collision Dissociation)	MS2	0	50	57.5347	21300	OFL003164-TTL7-a1A-b2A-tubulin.raw	F7	4.8
		FALSE	High	Sequest HT (A2)	Unambiguous	QLFHPEQLITGKEDAANNYAR		6	16	Q5FW91; P68369; M7NKU9; Q52L87; A0A0A0MQA5; A0A5S6QQ85	A0A087WRB4; Q5FW91; Q3TIZ0; Q9JJZ2; A0A2R8VHF3; P68369; M7NKU9; Q9NY65; P05213; P08537; A0A087WQS4; Q52L87; A0A0A0MQA5; A0A5S6QQ85; O89052; P68368	1	2	0.8143	0	1	1	1208.11	2415.21	2415.21	0.33	0.0004	HCD (High Energy Collision Dissociation)	MS2	0	50	55.8142	20511	OFL003164-TTL7-a1A-b2A-tubulin.raw	F7	4.47
		FALSE	High	Sequest HT (A2)	Unambiguous	QLFHPEQLITGKEDAANNYAR		6	16	Q5FW91; P68369; M7NKU9; Q52L87; A0A0A0MQA5; A0A5S6QQ85	A0A087WRB4; Q5FW91; Q3TIZ0; Q9JJZ2; A0A2R8VHF3; P68369; M7NKU9; Q9NY65; P05213; P08537; A0A087WQS4; Q52L87; A0A0A0MQA5; A0A5S6QQ85; O89052; P68368	1	3	0.8079	0	1	1	805.741	2415.21	2415.21	1.31	0.00106	HCD (High Energy Collision Dissociation)	MS2	8.58782	50	58.2859	21647	OFL003164-TTL7-a1A-b2A-tubulin.raw	F7	3.28
	FALSE	High	QLFHPEQLITGK		6	18	10	Q5FW91; P68369; M7NKU9; Q52L87; A0A0A0MQA5; A0A5S6QQ85	0	1410.77	High	4.3
		Checked	Confidence	Identifying Node	PSM Ambiguity	Annotated Sequence	Modifications	# Protein Groups	# Proteins	Master Protein Accessions	Protein Accessions	# Missed Cleavages	Charge	DeltaScore	DeltaCn	Rank	Search Engine Rank	m/z [Da]	MH+ [Da]	Theo. MH+ [Da]	DeltaM [ppm]	Deltam/z [Da]	Activation Type	MS Order	Isolation Interference [%]	Ion Inject Time [ms]	RT [min]	First Scan	Spectrum File	File ID	XCorr
		FALSE	High	Sequest HT (A2)	Unambiguous	QLFHPEQLITGK		6	18	Q5FW91; P68369; M7NKU9; Q52L87; A0A0A0MQA5; A0A5S6QQ85	A0A087WRB4; Q5FW91; Q3TIZ0; Q9JJZ2; A0A2R8VHF3; A0A087WSL5; P68369; M7NKU9; Q9NY65; P05213; P08537; A0A087WSB0; A0A087WQS4; Q52L87; A0A0A0MQA5; A0A5S6QQ85; O89052; P68368	0	2	0.7488	0	1	1	705.891	1410.77	1410.77	0.23	0.00017	HCD (High Energy Collision Dissociation)	MS2	0.684149	7.409	61.5197	23156	OFL003164-TTL7-a1A-b2A-tubulin.raw	F7	4.3
		FALSE	High	Sequest HT (A2)	Unambiguous	QLFHPEQLITGK		6	18	Q5FW91; P68369; M7NKU9; Q52L87; A0A0A0MQA5; A0A5S6QQ85	A0A087WRB4; Q5FW91; Q3TIZ0; Q9JJZ2; A0A2R8VHF3; A0A087WSL5; P68369; M7NKU9; Q9NY65; P05213; P08537; A0A087WSB0; A0A087WQS4; Q52L87; A0A0A0MQA5; A0A5S6QQ85; O89052; P68368	0	2	0.7775	0	1	1	705.89	1410.77	1410.77	-0.27	-0.00019	HCD (High Energy Collision Dissociation)	MS2	32.5847	41.095	60.5082	22732	OFL003164-TTL7-a1A-b2A-tubulin.raw	F7	4.18
		FALSE	High	Sequest HT (A2)	Unambiguous	QLFHPEQLITGK		6	18	Q5FW91; P68369; M7NKU9; Q52L87; A0A0A0MQA5; A0A5S6QQ85	A0A087WRB4; Q5FW91; Q3TIZ0; Q9JJZ2; A0A2R8VHF3; A0A087WSL5; P68369; M7NKU9; Q9NY65; P05213; P08537; A0A087WSB0; A0A087WQS4; Q52L87; A0A0A0MQA5; A0A5S6QQ85; O89052; P68368	0	2	0.7488	0	1	1	705.89	1410.77	1410.77	-0.45	-0.00032	HCD (High Energy Collision Dissociation)	MS2	0.161858	0.924	61.0091	22922	OFL003164-TTL7-a1A-b2A-tubulin.raw	F7	4.18
		FALSE	High	Sequest HT (A2)	Unambiguous	QLFHPEQLITGK		6	18	Q5FW91; P68369; M7NKU9; Q52L87; A0A0A0MQA5; A0A5S6QQ85	A0A087WRB4; Q5FW91; Q3TIZ0; Q9JJZ2; A0A2R8VHF3; A0A087WSL5; P68369; M7NKU9; Q9NY65; P05213; P08537; A0A087WSB0; A0A087WQS4; Q52L87; A0A0A0MQA5; A0A5S6QQ85; O89052; P68368	0	2	0.7868	0	1	1	705.891	1410.78	1410.77	0.92	0.00065	HCD (High Energy Collision Dissociation)	MS2	28.3623	50	62.0268	23430	OFL003164-TTL7-a1A-b2A-tubulin.raw	F7	3.94
		FALSE	High	Sequest HT (A2)	Unambiguous	QLFHPEQLITGK		6	18	Q5FW91; P68369; M7NKU9; Q52L87; A0A0A0MQA5; A0A5S6QQ85	A0A087WRB4; Q5FW91; Q3TIZ0; Q9JJZ2; A0A2R8VHF3; A0A087WSL5; P68369; M7NKU9; Q9NY65; P05213; P08537; A0A087WSB0; A0A087WQS4; Q52L87; A0A0A0MQA5; A0A5S6QQ85; O89052; P68368	0	3	0.7701	0	1	1	470.929	1410.77	1410.77	-0.94	-0.00044	HCD (High Energy Collision Dissociation)	MS2	0.151411	0.797	61.0213	22925	OFL003164-TTL7-a1A-b2A-tubulin.raw	F7	3.35
		FALSE	High	Sequest HT (A2)	Unambiguous	QLFHPEQLITGK		6	18	Q5FW91; P68369; M7NKU9; Q52L87; A0A0A0MQA5; A0A5S6QQ85	A0A087WRB4; Q5FW91; Q3TIZ0; Q9JJZ2; A0A2R8VHF3; A0A087WSL5; P68369; M7NKU9; Q9NY65; P05213; P08537; A0A087WSB0; A0A087WQS4; Q52L87; A0A0A0MQA5; A0A5S6QQ85; O89052; P68368	0	3	0.7	0	1	1	470.929	1410.77	1410.77	-1.07	-0.0005	HCD (High Energy Collision Dissociation)	MS2	0.659454	5.666	61.526	23158	OFL003164-TTL7-a1A-b2A-tubulin.raw	F7	3.2
		FALSE	High	Sequest HT (A2)	Unambiguous	QLFHPEQLITGK		6	18	Q5FW91; P68369; M7NKU9; Q52L87; A0A0A0MQA5; A0A5S6QQ85	A0A087WRB4; Q5FW91; Q3TIZ0; Q9JJZ2; A0A2R8VHF3; A0A087WSL5; P68369; M7NKU9; Q9NY65; P05213; P08537; A0A087WSB0; A0A087WQS4; Q52L87; A0A0A0MQA5; A0A5S6QQ85; O89052; P68368	0	3	0.7049	0	1	1	470.929	1410.77	1410.77	-0.74	-0.00035	HCD (High Energy Collision Dissociation)	MS2	27.8	17.52	60.5179	22737	OFL003164-TTL7-a1A-b2A-tubulin.raw	F7	3.05
		FALSE	High	Sequest HT (A2)	Unambiguous	QLFHPEQLITGK		6	18	Q5FW91; P68369; M7NKU9; Q52L87; A0A0A0MQA5; A0A5S6QQ85	A0A087WRB4; Q5FW91; Q3TIZ0; Q9JJZ2; A0A2R8VHF3; A0A087WSL5; P68369; M7NKU9; Q9NY65; P05213; P08537; A0A087WSB0; A0A087WQS4; Q52L87; A0A0A0MQA5; A0A5S6QQ85; O89052; P68368	0	3	0.6835	0	1	1	470.93	1410.77	1410.77	0.41	0.00019	HCD (High Energy Collision Dissociation)	MS2	1.17135	50	62.0381	23436	OFL003164-TTL7-a1A-b2A-tubulin.raw	F7	2.78
		FALSE	High	Sequest HT (A2)	Unambiguous	QLFHPEQLITGK		6	18	Q5FW91; P68369; M7NKU9; Q52L87; A0A0A0MQA5; A0A5S6QQ85	A0A087WRB4; Q5FW91; Q3TIZ0; Q9JJZ2; A0A2R8VHF3; A0A087WSL5; P68369; M7NKU9; Q9NY65; P05213; P08537; A0A087WSB0; A0A087WQS4; Q52L87; A0A0A0MQA5; A0A5S6QQ85; O89052; P68368	0	3	0.7572	0	1	1	470.929	1410.77	1410.77	-0.76	-0.00036	HCD (High Energy Collision Dissociation)	MS2	0	50	62.5478	23676	OFL003164-TTL7-a1A-b2A-tubulin.raw	F7	2.76
		FALSE	High	Sequest HT (A2)	Unambiguous	QLFHPEQLITGK		6	18	Q5FW91; P68369; M7NKU9; Q52L87; A0A0A0MQA5; A0A5S6QQ85	A0A087WRB4; Q5FW91; Q3TIZ0; Q9JJZ2; A0A2R8VHF3; A0A087WSL5; P68369; M7NKU9; Q9NY65; P05213; P08537; A0A087WSB0; A0A087WQS4; Q52L87; A0A0A0MQA5; A0A5S6QQ85; O89052; P68368	0	2	0.8159	0	1	1	705.891	1410.78	1410.77	1	0.0007	HCD (High Energy Collision Dissociation)	MS2	66.2627	50	63.7056	24286	OFL003164-TTL7-a1A-b2A-tubulin.raw	F7	2.01
	FALSE	High	IHFPLATYAPVISAEK		4	10	20	Q5FW91; P68369; Q52L87; A0A0A0MQA5	0	1756.96	High	4.83
[truncated: 1,467 more rows]
