# Supplementary material for: The distinct initiation sites and processing activities of TTLL4 and TTLL7 in glutamylation of brain tubulin
Source: J Biol Chem. 2023 Jun 14;299(7):104923. doi: 10.1016/j.jbc.2023.104923 (PMC10404701; doi:10.1016/j.jbc.2023.104923)
Supplement: Supporting information S3 [file mmc4.xlsx]

## Sheet: Proteins
Checked	Protein FDR Confidence: Sequest HT	Master	Accession	Description	Exp. q-value: Sequest HT	Coverage [%]	# Peptides	# PSMs	# Unique Peptides	# Protein Groups	# AAs	MW [kDa]	calc. pI	Score Sequest HT: Sequest HT	# Peptides (by Search Engine): Sequest HT
FALSE	High	Master Protein	P68369	Tubulin alpha-1A chain OS=Mus musculus OX=10090 GN=Tuba1a PE=1 SV=1	0	93	46	849	2	1	451	50.1	5.06	2985.88	46
	Checked	Confidence	Sequence	Modifications	# Protein Groups	# Proteins	# PSMs	Master Protein Accessions	# Missed Cleavages	Theo. MH+ [Da]	Confidence (by Search Engine): Sequest HT	XCorr (by Search Engine): Sequest HT
	FALSE	High	MRECISIHVGQAGVQIGNACWELYCLEHGIQPDGQMPSDK	3xCarbamidomethyl [C4; C20; C25]	4	7	5	Q5FW91; Q3TIZ0; P68369; P08537	1	4584.1	High	6.76
		Checked	Confidence	Identifying Node	PSM Ambiguity	Annotated Sequence	Modifications	# Protein Groups	# Proteins	Master Protein Accessions	Protein Accessions	# Missed Cleavages	Charge	DeltaScore	DeltaCn	Rank	Search Engine Rank	m/z [Da]	MH+ [Da]	Theo. MH+ [Da]	DeltaM [ppm]	Deltam/z [Da]	Activation Type	MS Order	Isolation Interference [%]	Ion Inject Time [ms]	RT [min]	First Scan	Spectrum File	File ID	XCorr
		FALSE	High	Sequest HT (A2)	Unambiguous	MREcISIHVGQAGVQIGNAcWELYcLEHGIQPDGQMPSDK	C4(Carbamidomethyl); C20(Carbamidomethyl); C25(Carbamidomethyl)	4	7	Q5FW91; Q3TIZ0; P68369; P08537	Q5FW91; Q3TIZ0; A0A2R8VHF3; P68369; P05213; P08537; Q52L87	1	4	0.6391	0	1	1	1146.78	4584.1	4584.1	0.99	0.00114	HCD (High Energy Collision Dissociation)	MS2	0	0.748	97.9011	31860	OFL003219-0-8TTL4-a1A-b2A-tubulin.raw	F8	6.76
		FALSE	High	Sequest HT (A2)	Unambiguous	MREcISIHVGQAGVQIGNAcWELYcLEHGIQPDGQMPSDK	C4(Carbamidomethyl); C20(Carbamidomethyl); C25(Carbamidomethyl)	4	7	Q5FW91; Q3TIZ0; P68369; P08537	Q5FW91; Q3TIZ0; A0A2R8VHF3; P68369; P05213; P08537; Q52L87	1	5	0.6502	0	1	1	917.626	4584.1	4584.1	0.95	0.00087	HCD (High Energy Collision Dissociation)	MS2	0	1.922	98.1777	31966	OFL003219-0-8TTL4-a1A-b2A-tubulin.raw	F8	6.66
		FALSE	High	Sequest HT (A2)	Unambiguous	MREcISIHVGQAGVQIGNAcWELYcLEHGIQPDGQMPSDK	C4(Carbamidomethyl); C20(Carbamidomethyl); C25(Carbamidomethyl)	4	7	Q5FW91; Q3TIZ0; P68369; P08537	Q5FW91; Q3TIZ0; A0A2R8VHF3; P68369; P05213; P08537; Q52L87	1	5	0.6491	0	1	1	917.627	4584.11	4584.1	1.51	0.00138	HCD (High Energy Collision Dissociation)	MS2	5.55168	4.188	97.6385	31752	OFL003219-0-8TTL4-a1A-b2A-tubulin.raw	F8	6.27
		FALSE	High	Sequest HT (A2)	Unambiguous	MREcISIHVGQAGVQIGNAcWELYcLEHGIQPDGQMPSDK	C4(Carbamidomethyl); C20(Carbamidomethyl); C25(Carbamidomethyl)	4	7	Q5FW91; Q3TIZ0; P68369; P08537	Q5FW91; Q3TIZ0; A0A2R8VHF3; P68369; P05213; P08537; Q52L87	1	4	0.6604	0	1	1	1146.78	4584.1	4584.1	0.55	0.00063	HCD (High Energy Collision Dissociation)	MS2	0	4.096	98.4436	32025	OFL003219-0-8TTL4-a1A-b2A-tubulin.raw	F8	5.83
		FALSE	High	Sequest HT (A2)	Unambiguous	MREcISIHVGQAGVQIGNAcWELYcLEHGIQPDGQMPSDK	C4(Carbamidomethyl); C20(Carbamidomethyl); C25(Carbamidomethyl)	4	7	Q5FW91; Q3TIZ0; P68369; P08537	Q5FW91; Q3TIZ0; A0A2R8VHF3; P68369; P05213; P08537; Q52L87	1	4	0.7042	0	1	1	1146.78	4584.09	4584.1	-2.12	-0.00243	HCD (High Energy Collision Dissociation)	MS2	12.9091	50	100.81	32839	OFL003219-0-8TTL4-a1A-b2A-tubulin.raw	F8	5.51
	FALSE	High	MRECISIHVGQAGVQIGNACWELYCLEHGIQPDGQMPSDK	3xCarbamidomethyl [C4; C20; C25]; 1xOxidation [M]	4	7	3	Q5FW91; Q3TIZ0; P68369; P08537	1	4600.09	High	7.34
		Checked	Confidence	Identifying Node	PSM Ambiguity	Annotated Sequence	Modifications	# Protein Groups	# Proteins	Master Protein Accessions	Protein Accessions	# Missed Cleavages	Charge	DeltaScore	DeltaCn	Rank	Search Engine Rank	m/z [Da]	MH+ [Da]	Theo. MH+ [Da]	DeltaM [ppm]	Deltam/z [Da]	Activation Type	MS Order	Isolation Interference [%]	Ion Inject Time [ms]	RT [min]	First Scan	Spectrum File	File ID	XCorr
		FALSE	High	Sequest HT (A2)	Unambiguous	mREcISIHVGQAGVQIGNAcWELYcLEHGIQPDGQMPSDK	M1(Oxidation); C4(Carbamidomethyl); C20(Carbamidomethyl); C25(Carbamidomethyl)	4	7	Q5FW91; Q3TIZ0; P68369; P08537	Q5FW91; Q3TIZ0; A0A2R8VHF3; P68369; P05213; P08537; Q52L87	1	4	0.3025	0	1	1	1150.78	4600.11	4600.09	4.05	0.00465	HCD (High Energy Collision Dissociation)	MS2	17.8855	5.396	96.0033	31150	OFL003219-0-8TTL4-a1A-b2A-tubulin.raw	F8	7.34
		FALSE	High	Sequest HT (A2)	Unambiguous	mREcISIHVGQAGVQIGNAcWELYcLEHGIQPDGQMPSDK	M1(Oxidation); C4(Carbamidomethyl); C20(Carbamidomethyl); C25(Carbamidomethyl)	4	7	Q5FW91; Q3TIZ0; P68369; P08537	Q5FW91; Q3TIZ0; A0A2R8VHF3; P68369; P05213; P08537; Q52L87	1	5	0.5057	0	1	1	920.826	4600.1	4600.09	2.08	0.00191	HCD (High Energy Collision Dissociation)	MS2	11.514	25.926	97.4463	31655	OFL003219-0-8TTL4-a1A-b2A-tubulin.raw	F8	6.11
		FALSE	High	Sequest HT (A2)	Unambiguous	MREcISIHVGQAGVQIGNAcWELYcLEHGIQPDGQmPSDK	C4(Carbamidomethyl); C20(Carbamidomethyl); C25(Carbamidomethyl); M36(Oxidation)	4	7	Q5FW91; Q3TIZ0; P68369; P08537	Q5FW91; Q3TIZ0; A0A2R8VHF3; P68369; P05213; P08537; Q52L87	1	4	0.1557	0	1	1	1150.79	4600.12	4600.09	6.32	0.00726	HCD (High Energy Collision Dissociation)	MS2	0	43.58	98.1194	31946	OFL003219-0-8TTL4-a1A-b2A-tubulin.raw	F8	3.79
	FALSE	High	MRECISIHVGQAGVQIGNACWELYCLEHGIQPDGQMPSDK	3xCarbamidomethyl [C4; C20; C25]; 2xOxidation [M1; M36]	4	7	1	Q5FW91; Q3TIZ0; P68369; P08537	1	4616.09	High	6.25
		Checked	Confidence	Identifying Node	PSM Ambiguity	Annotated Sequence	Modifications	# Protein Groups	# Proteins	Master Protein Accessions	Protein Accessions	# Missed Cleavages	Charge	DeltaScore	DeltaCn	Rank	Search Engine Rank	m/z [Da]	MH+ [Da]	Theo. MH+ [Da]	DeltaM [ppm]	Deltam/z [Da]	Activation Type	MS Order	Isolation Interference [%]	Ion Inject Time [ms]	RT [min]	First Scan	Spectrum File	File ID	XCorr
		FALSE	High	Sequest HT (A2)	Unambiguous	mREcISIHVGQAGVQIGNAcWELYcLEHGIQPDGQmPSDK	M1(Oxidation); C4(Carbamidomethyl); C20(Carbamidomethyl); C25(Carbamidomethyl); M36(Oxidation)	4	7	Q5FW91; Q3TIZ0; P68369; P08537	Q5FW91; Q3TIZ0; A0A2R8VHF3; P68369; P05213; P08537; Q52L87	1	5	0.7248	0	1	1	924.025	4616.1	4616.09	1.72	0.00158	HCD (High Energy Collision Dissociation)	MS2	58.9825	10.743	93.7884	30477	OFL003219-0-8TTL4-a1A-b2A-tubulin.raw	F8	6.25
	FALSE	High	NLDIERPTYTNLNR		6	15	36	Q5FW91; Q3TIZ0; P68369; P08537; A0A5S6Q8M8; P68368	0	1718.88	High	3.99
		Checked	Confidence	Identifying Node	PSM Ambiguity	Annotated Sequence	Modifications	# Protein Groups	# Proteins	Master Protein Accessions	Protein Accessions	# Missed Cleavages	Charge	DeltaScore	DeltaCn	Rank	Search Engine Rank	m/z [Da]	MH+ [Da]	Theo. MH+ [Da]	DeltaM [ppm]	Deltam/z [Da]	Activation Type	MS Order	Isolation Interference [%]	Ion Inject Time [ms]	RT [min]	First Scan	Spectrum File	File ID	XCorr
		FALSE	High	Sequest HT (A2)	Unambiguous	NLDIERPTYTNLNR		6	15	Q5FW91; Q3TIZ0; P68369; P08537; A0A5S6Q8M8; P68368	Q5FW91; Q3TIZ0; Q9JJZ2; A0A5S6QIR1; Q99KA2; A0A2R8VHF3; P68369; Q9NY65; Q9D9Y2; P05213; P08537; A0A5S6Q8M8; Q52L87; A0A0A0MQA5; P68368	0	2	0.6842	0	1	1	859.944	1718.88	1718.88	-0.62	-0.00053	HCD (High Energy Collision Dissociation)	MS2	51.6122	50	48.2966	12782	OFL003219-0-8TTL4-a1A-b2A-tubulin.raw	F8	3.99
		FALSE	High	Sequest HT (A2)	Unambiguous	NLDIERPTYTNLNR		6	15	Q5FW91; Q3TIZ0; P68369; P08537; A0A5S6Q8M8; P68368	Q5FW91; Q3TIZ0; Q9JJZ2; A0A5S6QIR1; Q99KA2; A0A2R8VHF3; P68369; Q9NY65; Q9D9Y2; P05213; P08537; A0A5S6Q8M8; Q52L87; A0A0A0MQA5; P68368	0	3	0.7147	0	1	1	573.632	1718.88	1718.88	-0.84	-0.00048	HCD (High Energy Collision Dissociation)	MS2	54.1197	36.087	48.2905	12780	OFL003219-0-8TTL4-a1A-b2A-tubulin.raw	F8	3.89
		FALSE	High	Sequest HT (A2)	Unambiguous	NLDIERPTYTNLNR		6	15	Q5FW91; Q3TIZ0; P68369; P08537; A0A5S6Q8M8; P68368	Q5FW91; Q3TIZ0; Q9JJZ2; A0A5S6QIR1; Q99KA2; A0A2R8VHF3; P68369; Q9NY65; Q9D9Y2; P05213; P08537; A0A5S6Q8M8; Q52L87; A0A0A0MQA5; P68368	0	3	0.7077	0	1	1	573.632	1718.88	1718.88	-0.46	-0.00026	HCD (High Energy Collision Dissociation)	MS2	0	32.971	51.842	13742	OFL003219-0-8TTL4-a1A-b2A-tubulin.raw	F8	3.66
		FALSE	High	Sequest HT (A2)	Unambiguous	NLDIERPTYTNLNR		6	15	Q5FW91; Q3TIZ0; P68369; P08537; A0A5S6Q8M8; P68368	Q5FW91; Q3TIZ0; Q9JJZ2; A0A5S6QIR1; Q99KA2; A0A2R8VHF3; P68369; Q9NY65; Q9D9Y2; P05213; P08537; A0A5S6Q8M8; Q52L87; A0A0A0MQA5; P68368	0	3	0.6942	0	1	1	573.632	1718.88	1718.88	-0.43	-0.00024	HCD (High Energy Collision Dissociation)	MS2	12.5463	50	47.7168	12591	OFL003219-0-8TTL4-a1A-b2A-tubulin.raw	F8	3.63
		FALSE	High	Sequest HT (A2)	Unambiguous	NLDIERPTYTNLNR		6	15	Q5FW91; Q3TIZ0; P68369; P08537; A0A5S6Q8M8; P68368	Q5FW91; Q3TIZ0; Q9JJZ2; A0A5S6QIR1; Q99KA2; A0A2R8VHF3; P68369; Q9NY65; Q9D9Y2; P05213; P08537; A0A5S6Q8M8; Q52L87; A0A0A0MQA5; P68368	0	2	0.6833	0	1	1	859.945	1718.88	1718.88	0.81	0.0007	HCD (High Energy Collision Dissociation)	MS2	0	50	53.0062	14179	OFL003219-0-8TTL4-a1A-b2A-tubulin.raw	F8	3.6
		FALSE	High	Sequest HT (A2)	Unambiguous	NLDIERPTYTNLNR		6	15	Q5FW91; Q3TIZ0; P68369; P08537; A0A5S6Q8M8; P68368	Q5FW91; Q3TIZ0; Q9JJZ2; A0A5S6QIR1; Q99KA2; A0A2R8VHF3; P68369; Q9NY65; Q9D9Y2; P05213; P08537; A0A5S6Q8M8; Q52L87; A0A0A0MQA5; P68368	0	3	0.7111	0	1	1	573.632	1718.88	1718.88	0.04	2e-05	HCD (High Energy Collision Dissociation)	MS2	0	0.215	49.8005	13149	OFL003219-0-8TTL4-a1A-b2A-tubulin.raw	F8	3.6
		FALSE	High	Sequest HT (A2)	Unambiguous	NLDIERPTYTNLNR		6	15	Q5FW91; Q3TIZ0; P68369; P08537; A0A5S6Q8M8; P68368	Q5FW91; Q3TIZ0; Q9JJZ2; A0A5S6QIR1; Q99KA2; A0A2R8VHF3; P68369; Q9NY65; Q9D9Y2; P05213; P08537; A0A5S6Q8M8; Q52L87; A0A0A0MQA5; P68368	0	3	0.6601	0	1	1	573.632	1718.88	1718.88	0.34	0.00019	HCD (High Energy Collision Dissociation)	MS2	8.33815	46.046	55.0855	15153	OFL003219-0-8TTL4-a1A-b2A-tubulin.raw	F8	3.56
		FALSE	High	Sequest HT (A2)	Unambiguous	NLDIERPTYTNLNR		6	15	Q5FW91; Q3TIZ0; P68369; P08537; A0A5S6Q8M8; P68368	Q5FW91; Q3TIZ0; Q9JJZ2; A0A5S6QIR1; Q99KA2; A0A2R8VHF3; P68369; Q9NY65; Q9D9Y2; P05213; P08537; A0A5S6Q8M8; Q52L87; A0A0A0MQA5; P68368	0	3	0.6934	0	1	1	573.632	1718.88	1718.88	-0.02	-1e-05	HCD (High Energy Collision Dissociation)	MS2	54.8419	50	46.4484	12151	OFL003219-0-8TTL4-a1A-b2A-tubulin.raw	F8	3.49
		FALSE	High	Sequest HT (A2)	Unambiguous	NLDIERPTYTNLNR		6	15	Q5FW91; Q3TIZ0; P68369; P08537; A0A5S6Q8M8; P68368	Q5FW91; Q3TIZ0; Q9JJZ2; A0A5S6QIR1; Q99KA2; A0A2R8VHF3; P68369; Q9NY65; Q9D9Y2; P05213; P08537; A0A5S6Q8M8; Q52L87; A0A0A0MQA5; P68368	0	2	0.6934	0	1	1	859.946	1718.88	1718.88	1.44	0.00124	HCD (High Energy Collision Dissociation)	MS2	0	50	52.5052	13969	OFL003219-0-8TTL4-a1A-b2A-tubulin.raw	F8	3.49
		FALSE	High	Sequest HT (A2)	Unambiguous	NLDIERPTYTNLNR		6	15	Q5FW91; Q3TIZ0; P68369; P08537; A0A5S6Q8M8; P68368	Q5FW91; Q3TIZ0; Q9JJZ2; A0A5S6QIR1; Q99KA2; A0A2R8VHF3; P68369; Q9NY65; Q9D9Y2; P05213; P08537; A0A5S6Q8M8; Q52L87; A0A0A0MQA5; P68368	0	3	0.681	0	1	1	573.632	1718.88	1718.88	0.2	0.00011	HCD (High Energy Collision Dissociation)	MS2	35.4159	20.732	52.8685	14123	OFL003219-0-8TTL4-a1A-b2A-tubulin.raw	F8	3.48
		FALSE	High	Sequest HT (A2)	Unambiguous	NLDIERPTYTNLNR		6	15	Q5FW91; Q3TIZ0; P68369; P08537; A0A5S6Q8M8; P68368	Q5FW91; Q3TIZ0; Q9JJZ2; A0A5S6QIR1; Q99KA2; A0A2R8VHF3; P68369; Q9NY65; Q9D9Y2; P05213; P08537; A0A5S6Q8M8; Q52L87; A0A0A0MQA5; P68368	0	3	0.6484	0	1	1	573.632	1718.88	1718.88	-0.17	-0.0001	HCD (High Energy Collision Dissociation)	MS2	14.4017	50	57.2342	15909	OFL003219-0-8TTL4-a1A-b2A-tubulin.raw	F8	3.47
		FALSE	High	Sequest HT (A2)	Unambiguous	NLDIERPTYTNLNR		6	15	Q5FW91; Q3TIZ0; P68369; P08537; A0A5S6Q8M8; P68368	Q5FW91; Q3TIZ0; Q9JJZ2; A0A5S6QIR1; Q99KA2; A0A2R8VHF3; P68369; Q9NY65; Q9D9Y2; P05213; P08537; A0A5S6Q8M8; Q52L87; A0A0A0MQA5; P68368	0	3	0.7089	0	1	1	573.632	1718.88	1718.88	0.02	1e-05	HCD (High Energy Collision Dissociation)	MS2	0	0.126	48.7942	12912	OFL003219-0-8TTL4-a1A-b2A-tubulin.raw	F8	3.47
		FALSE	High	Sequest HT (A2)	Unambiguous	NLDIERPTYTNLNR		6	15	Q5FW91; Q3TIZ0; P68369; P08537; A0A5S6Q8M8; P68368	Q5FW91; Q3TIZ0; Q9JJZ2; A0A5S6QIR1; Q99KA2; A0A2R8VHF3; P68369; Q9NY65; Q9D9Y2; P05213; P08537; A0A5S6Q8M8; Q52L87; A0A0A0MQA5; P68368	0	2	0.6609	0	1	1	859.945	1718.88	1718.88	0.18	0.00015	HCD (High Energy Collision Dissociation)	MS2	0	0.239	49.3055	13025	OFL003219-0-8TTL4-a1A-b2A-tubulin.raw	F8	3.45
		FALSE	High	Sequest HT (A2)	Unambiguous	NLDIERPTYTNLNR		6	15	Q5FW91; Q3TIZ0; P68369; P08537; A0A5S6Q8M8; P68368	Q5FW91; Q3TIZ0; Q9JJZ2; A0A5S6QIR1; Q99KA2; A0A2R8VHF3; P68369; Q9NY65; Q9D9Y2; P05213; P08537; A0A5S6Q8M8; Q52L87; A0A0A0MQA5; P68368	0	3	0.6822	0	1	1	573.632	1718.88	1718.88	-0.8	-0.00046	HCD (High Energy Collision Dissociation)	MS2	5.79819	47.666	57.8549	16094	OFL003219-0-8TTL4-a1A-b2A-tubulin.raw	F8	3.43
		FALSE	High	Sequest HT (A2)	Unambiguous	NLDIERPTYTNLNR		6	15	Q5FW91; Q3TIZ0; P68369; P08537; A0A5S6Q8M8; P68368	Q5FW91; Q3TIZ0; Q9JJZ2; A0A5S6QIR1; Q99KA2; A0A2R8VHF3; P68369; Q9NY65; Q9D9Y2; P05213; P08537; A0A5S6Q8M8; Q52L87; A0A0A0MQA5; P68368	0	2	0.6607	0	1	1	859.945	1718.88	1718.88	0.26	0.00022	HCD (High Energy Collision Dissociation)	MS2	0	0.402	49.8067	13151	OFL003219-0-8TTL4-a1A-b2A-tubulin.raw	F8	3.36
		FALSE	High	Sequest HT (A2)	Unambiguous	NLDIERPTYTNLNR		6	15	Q5FW91; Q3TIZ0; P68369; P08537; A0A5S6Q8M8; P68368	Q5FW91; Q3TIZ0; Q9JJZ2; A0A5S6QIR1; Q99KA2; A0A2R8VHF3; P68369; Q9NY65; Q9D9Y2; P05213; P08537; A0A5S6Q8M8; Q52L87; A0A0A0MQA5; P68368	0	2	0.6358	0	1	1	859.944	1718.88	1718.88	-0.19	-0.00016	HCD (High Energy Collision Dissociation)	MS2	0.260567	0.194	48.8012	12915	OFL003219-0-8TTL4-a1A-b2A-tubulin.raw	F8	3.35
		FALSE	High	Sequest HT (A2)	Unambiguous	NLDIERPTYTNLNR		6	15	Q5FW91; Q3TIZ0; P68369; P08537; A0A5S6Q8M8; P68368	Q5FW91; Q3TIZ0; Q9JJZ2; A0A5S6QIR1; Q99KA2; A0A2R8VHF3; P68369; Q9NY65; Q9D9Y2; P05213; P08537; A0A5S6Q8M8; Q52L87; A0A0A0MQA5; P68368	0	2	0.7373	0	1	1	859.946	1718.88	1718.88	1.27	0.00109	HCD (High Energy Collision Dissociation)	MS2	0	50	55.077	15149	OFL003219-0-8TTL4-a1A-b2A-tubulin.raw	F8	3.35
		FALSE	High	Sequest HT (A2)	Unambiguous	NLDIERPTYTNLNR		6	15	Q5FW91; Q3TIZ0; P68369; P08537; A0A5S6Q8M8; P68368	Q5FW91; Q3TIZ0; Q9JJZ2; A0A5S6QIR1; Q99KA2; A0A2R8VHF3; P68369; Q9NY65; Q9D9Y2; P05213; P08537; A0A5S6Q8M8; Q52L87; A0A0A0MQA5; P68368	0	3	0.6328	0	1	1	573.632	1718.88	1718.88	-0.82	-0.00047	HCD (High Energy Collision Dissociation)	MS2	44.9133	50	56.1799	15644	OFL003219-0-8TTL4-a1A-b2A-tubulin.raw	F8	3.35
		FALSE	High	Sequest HT (A2)	Unambiguous	NLDIERPTYTNLNR		6	15	Q5FW91; Q3TIZ0; P68369; P08537; A0A5S6Q8M8; P68368	Q5FW91; Q3TIZ0; Q9JJZ2; A0A5S6QIR1; Q99KA2; A0A2R8VHF3; P68369; Q9NY65; Q9D9Y2; P05213; P08537; A0A5S6Q8M8; Q52L87; A0A0A0MQA5; P68368	0	2	0.7275	0	1	1	859.944	1718.88	1718.88	-0.27	-0.00023	HCD (High Energy Collision Dissociation)	MS2	0	50	52.0027	13787	OFL003219-0-8TTL4-a1A-b2A-tubulin.raw	F8	3.34
		FALSE	High	Sequest HT (A2)	Unambiguous	NLDIERPTYTNLNR		6	15	Q5FW91; Q3TIZ0; P68369; P08537; A0A5S6Q8M8; P68368	Q5FW91; Q3TIZ0; Q9JJZ2; A0A5S6QIR1; Q99KA2; A0A2R8VHF3; P68369; Q9NY65; Q9D9Y2; P05213; P08537; A0A5S6Q8M8; Q52L87; A0A0A0MQA5; P68368	0	3	0.6006	0	1	1	573.632	1718.88	1718.88	0.46	0.00027	HCD (High Energy Collision Dissociation)	MS2	46.3586	50	56.7121	15773	OFL003219-0-8TTL4-a1A-b2A-tubulin.raw	F8	3.33
		FALSE	High	Sequest HT (A2)	Unambiguous	NLDIERPTYTNLNR		6	15	Q5FW91; Q3TIZ0; P68369; P08537; A0A5S6Q8M8; P68368	Q5FW91; Q3TIZ0; Q9JJZ2; A0A5S6QIR1; Q99KA2; A0A2R8VHF3; P68369; Q9NY65; Q9D9Y2; P05213; P08537; A0A5S6Q8M8; Q52L87; A0A0A0MQA5; P68368	0	3	0.6677	0	1	1	573.632	1718.88	1718.88	-0.16	-9e-05	HCD (High Energy Collision Dissociation)	MS2	22.3052	24.415	50.8334	13517	OFL003219-0-8TTL4-a1A-b2A-tubulin.raw	F8	3.22
		FALSE	High	Sequest HT (A2)	Unambiguous	NLDIERPTYTNLNR		6	15	Q5FW91; Q3TIZ0; P68369; P08537; A0A5S6Q8M8; P68368	Q5FW91; Q3TIZ0; Q9JJZ2; A0A5S6QIR1; Q99KA2; A0A2R8VHF3; P68369; Q9NY65; Q9D9Y2; P05213; P08537; A0A5S6Q8M8; Q52L87; A0A0A0MQA5; P68368	0	2	0.6834	0	1	1	859.946	1718.88	1718.88	1.07	0.00092	HCD (High Energy Collision Dissociation)	MS2	0	40.167	51.501	13654	OFL003219-0-8TTL4-a1A-b2A-tubulin.raw	F8	3.19
		FALSE	High	Sequest HT (A2)	Unambiguous	NLDIERPTYTNLNR		6	15	Q5FW91; Q3TIZ0; P68369; P08537; A0A5S6Q8M8; P68368	Q5FW91; Q3TIZ0; Q9JJZ2; A0A5S6QIR1; Q99KA2; A0A2R8VHF3; P68369; Q9NY65; Q9D9Y2; P05213; P08537; A0A5S6Q8M8; Q52L87; A0A0A0MQA5; P68368	0	3	0.6497	0	1	1	573.632	1718.88	1718.88	-0.89	-0.00051	HCD (High Energy Collision Dissociation)	MS2	44.5596	21.016	51.3367	13620	OFL003219-0-8TTL4-a1A-b2A-tubulin.raw	F8	3.14
		FALSE	High	Sequest HT (A2)	Unambiguous	NLDIERPTYTNLNR		6	15	Q5FW91; Q3TIZ0; P68369; P08537; A0A5S6Q8M8; P68368	Q5FW91; Q3TIZ0; Q9JJZ2; A0A5S6QIR1; Q99KA2; A0A2R8VHF3; P68369; Q9NY65; Q9D9Y2; P05213; P08537; A0A5S6Q8M8; Q52L87; A0A0A0MQA5; P68368	0	2	0.6933	0	1	1	859.946	1718.88	1718.88	1.35	0.00116	HCD (High Energy Collision Dissociation)	MS2	0	50	50.9907	13547	OFL003219-0-8TTL4-a1A-b2A-tubulin.raw	F8	3.13
		FALSE	High	Sequest HT (A2)	Unambiguous	NLDIERPTYTNLNR		6	15	Q5FW91; Q3TIZ0; P68369; P08537; A0A5S6Q8M8; P68368	Q5FW91; Q3TIZ0; Q9JJZ2; A0A5S6QIR1; Q99KA2; A0A2R8VHF3; P68369; Q9NY65; Q9D9Y2; P05213; P08537; A0A5S6Q8M8; Q52L87; A0A0A0MQA5; P68368	0	3	0.7129	0	1	1	573.632	1718.88	1718.88	0.35	0.0002	HCD (High Energy Collision Dissociation)	MS2	7.72906	32.093	55.6582	15468	OFL003219-0-8TTL4-a1A-b2A-tubulin.raw	F8	3.1
		FALSE	High	Sequest HT (A2)	Unambiguous	NLDIERPTYTNLNR		6	15	Q5FW91; Q3TIZ0; P68369; P08537; A0A5S6Q8M8; P68368	Q5FW91; Q3TIZ0; Q9JJZ2; A0A5S6QIR1; Q99KA2; A0A2R8VHF3; P68369; Q9NY65; Q9D9Y2; P05213; P08537; A0A5S6Q8M8; Q52L87; A0A0A0MQA5; P68368	0	3	0.6786	0	1	1	573.632	1718.88	1718.88	-0.13	-7e-05	HCD (High Energy Collision Dissociation)	MS2	64.896	21.471	52.3647	13915	OFL003219-0-8TTL4-a1A-b2A-tubulin.raw	F8	3.08
		FALSE	High	Sequest HT (A2)	Unambiguous	NLDIERPTYTNLNR		6	15	Q5FW91; Q3TIZ0; P68369; P08537; A0A5S6Q8M8; P68368	Q5FW91; Q3TIZ0; Q9JJZ2; A0A5S6QIR1; Q99KA2; A0A2R8VHF3; P68369; Q9NY65; Q9D9Y2; P05213; P08537; A0A5S6Q8M8; Q52L87; A0A0A0MQA5; P68368	0	3	0.6131	0	1	1	573.632	1718.88	1718.88	0.16	9e-05	HCD (High Energy Collision Dissociation)	MS2	20.0113	50	58.3699	16296	OFL003219-0-8TTL4-a1A-b2A-tubulin.raw	F8	3.05
		FALSE	High	Sequest HT (A2)	Unambiguous	NLDIERPTYTNLNR		6	15	Q5FW91; Q3TIZ0; P68369; P08537; A0A5S6Q8M8; P68368	Q5FW91; Q3TIZ0; Q9JJZ2; A0A5S6QIR1; Q99KA2; A0A2R8VHF3; P68369; Q9NY65; Q9D9Y2; P05213; P08537; A0A5S6Q8M8; Q52L87; A0A0A0MQA5; P68368	0	2	0.6346	0	1	1	859.945	1718.88	1718.88	0.84	0.00072	HCD (High Energy Collision Dissociation)	MS2	0	5.253	50.3208	13333	OFL003219-0-8TTL4-a1A-b2A-tubulin.raw	F8	3.01
		FALSE	High	Sequest HT (A2)	Unambiguous	NLDIERPTYTNLNR		6	15	Q5FW91; Q3TIZ0; P68369; P08537; A0A5S6Q8M8; P68368	Q5FW91; Q3TIZ0; Q9JJZ2; A0A5S6QIR1; Q99KA2; A0A2R8VHF3; P68369; Q9NY65; Q9D9Y2; P05213; P08537; A0A5S6Q8M8; Q52L87; A0A0A0MQA5; P68368	0	3	0.5525	0	1	1	573.632	1718.88	1718.88	-1.05	-0.0006	HCD (High Energy Collision Dissociation)	MS2	57.3953	50	70.5742	20874	OFL003219-0-8TTL4-a1A-b2A-tubulin.raw	F8	2.95
		FALSE	High	Sequest HT (A2)	Unambiguous	NLDIERPTYTNLNR		6	15	Q5FW91; Q3TIZ0; P68369; P08537; A0A5S6Q8M8; P68368	Q5FW91; Q3TIZ0; Q9JJZ2; A0A5S6QIR1; Q99KA2; A0A2R8VHF3; P68369; Q9NY65; Q9D9Y2; P05213; P08537; A0A5S6Q8M8; Q52L87; A0A0A0MQA5; P68368	0	3	0.5427	0	1	1	573.633	1718.88	1718.88	0.9	0.00052	HCD (High Energy Collision Dissociation)	MS2	13.7633	50	62.9306	17871	OFL003219-0-8TTL4-a1A-b2A-tubulin.raw	F8	2.93
		FALSE	High	Sequest HT (A2)	Unambiguous	NLDIERPTYTNLNR		6	15	Q5FW91; Q3TIZ0; P68369; P08537; A0A5S6Q8M8; P68368	Q5FW91; Q3TIZ0; Q9JJZ2; A0A5S6QIR1; Q99KA2; A0A2R8VHF3; P68369; Q9NY65; Q9D9Y2; P05213; P08537; A0A5S6Q8M8; Q52L87; A0A0A0MQA5; P68368	0	3	0.6172	0	1	1	573.633	1718.88	1718.88	0.69	0.00039	HCD (High Energy Collision Dissociation)	MS2	0.0825806	1.723	50.3073	13325	OFL003219-0-8TTL4-a1A-b2A-tubulin.raw	F8	2.9
		FALSE	High	Sequest HT (A2)	Unambiguous	NLDIERPTYTNLNR		6	15	Q5FW91; Q3TIZ0; P68369; P08537; A0A5S6Q8M8; P68368	Q5FW91; Q3TIZ0; Q9JJZ2; A0A5S6QIR1; Q99KA2; A0A2R8VHF3; P68369; Q9NY65; Q9D9Y2; P05213; P08537; A0A5S6Q8M8; Q52L87; A0A0A0MQA5; P68368	0	2	0.7324	0	1	1	859.946	1718.88	1718.88	1.16	0.001	HCD (High Energy Collision Dissociation)	MS2	0	50	58.4232	16319	OFL003219-0-8TTL4-a1A-b2A-tubulin.raw	F8	2.84
		FALSE	High	Sequest HT (A2)	Unambiguous	NLDIERPTYTNLNR		6	15	Q5FW91; Q3TIZ0; P68369; P08537; A0A5S6Q8M8; P68368	Q5FW91; Q3TIZ0; Q9JJZ2; A0A5S6QIR1; Q99KA2; A0A2R8VHF3; P68369; Q9NY65; Q9D9Y2; P05213; P08537; A0A5S6Q8M8; Q52L87; A0A0A0MQA5; P68368	0	2	0.6459	0	1	1	859.945	1718.88	1718.88	0.78	0.00067	HCD (High Energy Collision Dissociation)	MS2	0	50	55.6911	15486	OFL003219-0-8TTL4-a1A-b2A-tubulin.raw	F8	2.57
		FALSE	High	Sequest HT (A2)	Unambiguous	NLDIERPTYTNLNR		6	15	Q5FW91; Q3TIZ0; P68369; P08537; A0A5S6Q8M8; P68368	Q5FW91; Q3TIZ0; Q9JJZ2; A0A5S6QIR1; Q99KA2; A0A2R8VHF3; P68369; Q9NY65; Q9D9Y2; P05213; P08537; A0A5S6Q8M8; Q52L87; A0A0A0MQA5; P68368	0	3	0.5779	0	1	1	573.632	1718.88	1718.88	-0.08	-4e-05	HCD (High Energy Collision Dissociation)	MS2	0	0.151	49.2995	13023	OFL003219-0-8TTL4-a1A-b2A-tubulin.raw	F8	2.44
		FALSE	High	Sequest HT (A2)	Unambiguous	NLDIERPTYTNLNR		6	15	Q5FW91; Q3TIZ0; P68369; P08537; A0A5S6Q8M8; P68368	Q5FW91; Q3TIZ0; Q9JJZ2; A0A5S6QIR1; Q99KA2; A0A2R8VHF3; P68369; Q9NY65; Q9D9Y2; P05213; P08537; A0A5S6Q8M8; Q52L87; A0A0A0MQA5; P68368	0	2	0.7562	0	1	1	859.945	1718.88	1718.88	-0.05	-4e-05	HCD (High Energy Collision Dissociation)	MS2	0	50	57.9033	16111	OFL003219-0-8TTL4-a1A-b2A-tubulin.raw	F8	2.42
		FALSE	High	Sequest HT (A2)	Unambiguous	NLDIERPTYTNLNR		6	15	Q5FW91; Q3TIZ0; P68369; P08537; A0A5S6Q8M8; P68368	Q5FW91; Q3TIZ0; Q9JJZ2; A0A5S6QIR1; Q99KA2; A0A2R8VHF3; P68369; Q9NY65; Q9D9Y2; P05213; P08537; A0A5S6Q8M8; Q52L87; A0A0A0MQA5; P68368	0	2	0.5949	0	1	1	859.944	1718.88	1718.88	-0.63	-0.00054	HCD (High Energy Collision Dissociation)	MS2	0	50	56.2071	15651	OFL003219-0-8TTL4-a1A-b2A-tubulin.raw	F8	1.95
	FALSE	High	LIGQIVSSITASLR		4	6	54	Q5FW91; P68369; A0A5S6Q8M8; A0A5S6QQ85	0	1457.87	High	3.78
		Checked	Confidence	Identifying Node	PSM Ambiguity	Annotated Sequence	Modifications	# Protein Groups	# Proteins	Master Protein Accessions	Protein Accessions	# Missed Cleavages	Charge	DeltaScore	DeltaCn	Rank	Search Engine Rank	m/z [Da]	MH+ [Da]	Theo. MH+ [Da]	DeltaM [ppm]	Deltam/z [Da]	Activation Type	MS Order	Isolation Interference [%]	Ion Inject Time [ms]	RT [min]	First Scan	Spectrum File	File ID	XCorr
		FALSE	High	Sequest HT (A2)	Unambiguous	LIGQIVSSITASLR		4	6	Q5FW91; P68369; A0A5S6Q8M8; A0A5S6QQ85	Q5FW91; A0A5S6QIR1; P68369; Q9D9Y2; A0A5S6Q8M8; A0A5S6QQ85	0	2	0.2884	0	1	1	729.438	1457.87	1457.87	-0.27	-0.00019	HCD (High Energy Collision Dissociation)	MS2	0	12.859	111.743	38381	OFL003219-0-8TTL4-a1A-b2A-tubulin.raw	F8	3.78
		FALSE	High	Sequest HT (A2)	Unambiguous	LIGQIVSSITASLR		4	6	Q5FW91; P68369; A0A5S6Q8M8; A0A5S6QQ85	Q5FW91; A0A5S6QIR1; P68369; Q9D9Y2; A0A5S6Q8M8; A0A5S6QQ85	0	2	0.2773	0	1	1	729.438	1457.87	1457.87	-0.14	-0.0001	HCD (High Energy Collision Dissociation)	MS2	3.45083	33.822	112.759	38919	OFL003219-0-8TTL4-a1A-b2A-tubulin.raw	F8	3.75
		FALSE	High	Sequest HT (A2)	Unambiguous	LIGQIVSSITASLR		4	6	Q5FW91; P68369; A0A5S6Q8M8; A0A5S6QQ85	Q5FW91; A0A5S6QIR1; P68369; Q9D9Y2; A0A5S6Q8M8; A0A5S6QQ85	0	2	0.293	0	1	1	729.437	1457.87	1457.87	-0.92	-0.00067	HCD (High Energy Collision Dissociation)	MS2	56.6996	33.339	94.7011	30766	OFL003219-0-8TTL4-a1A-b2A-tubulin.raw	F8	3.72
		FALSE	High	Sequest HT (A2)	Unambiguous	LIGQIVSSITASLR		4	6	Q5FW91; P68369; A0A5S6Q8M8; A0A5S6QQ85	Q5FW91; A0A5S6QIR1; P68369; Q9D9Y2; A0A5S6Q8M8; A0A5S6QQ85	0	2	0.2098	0	1	1	729.438	1457.87	1457.87	0.37	0.00027	HCD (High Energy Collision Dissociation)	MS2	0.492319	6.741	110.211	37401	OFL003219-0-8TTL4-a1A-b2A-tubulin.raw	F8	3.67
		FALSE	High	Sequest HT (A2)	Unambiguous	LIGQIVSSITASLR		4	6	Q5FW91; P68369; A0A5S6Q8M8; A0A5S6QQ85	Q5FW91; A0A5S6QIR1; P68369; Q9D9Y2; A0A5S6Q8M8; A0A5S6QQ85	0	2	0.2904	0	1	1	729.438	1457.87	1457.87	0.08	6e-05	HCD (High Energy Collision Dissociation)	MS2	0.671594	44.717	119.482	43042	OFL003219-0-8TTL4-a1A-b2A-tubulin.raw	F8	3.65
		FALSE	High	Sequest HT (A2)	Unambiguous	LIGQIVSSITASLR		4	6	Q5FW91; P68369; A0A5S6Q8M8; A0A5S6QQ85	Q5FW91; A0A5S6QIR1; P68369; Q9D9Y2; A0A5S6Q8M8; A0A5S6QQ85	0	2	0.2885	0	1	1	729.438	1457.87	1457.87	0.01	1e-05	HCD (High Energy Collision Dissociation)	MS2	1.85347	31.266	116.919	41549	OFL003219-0-8TTL4-a1A-b2A-tubulin.raw	F8	3.64
		FALSE	High	Sequest HT (A2)	Unambiguous	LIGQIVSSITASLR		4	6	Q5FW91; P68369; A0A5S6Q8M8; A0A5S6QQ85	Q5FW91; A0A5S6QIR1; P68369; Q9D9Y2; A0A5S6Q8M8; A0A5S6QQ85	0	2	0.2995	0	1	1	729.439	1457.87	1457.87	1.13	0.00083	HCD (High Energy Collision Dissociation)	MS2	70.3145	50	106.621	35578	OFL003219-0-8TTL4-a1A-b2A-tubulin.raw	F8	3.64
		FALSE	High	Sequest HT (A2)	Unambiguous	LIGQIVSSITASLR		4	6	Q5FW91; P68369; A0A5S6Q8M8; A0A5S6QQ85	Q5FW91; A0A5S6QIR1; P68369; Q9D9Y2; A0A5S6Q8M8; A0A5S6QQ85	0	3	0.1868	0	1	1	486.628	1457.87	1457.87	-0.41	-0.0002	HCD (High Energy Collision Dissociation)	MS2	36.5859	50	106.675	35610	OFL003219-0-8TTL4-a1A-b2A-tubulin.raw	F8	3.64
		FALSE	High	Sequest HT (A2)	Unambiguous	LIGQIVSSITASLR		4	6	Q5FW91; P68369; A0A5S6Q8M8; A0A5S6QQ85	Q5FW91; A0A5S6QIR1; P68369; Q9D9Y2; A0A5S6Q8M8; A0A5S6QQ85	0	2	0.2885	0	1	1	729.438	1457.87	1457.87	0.57	0.00041	HCD (High Energy Collision Dissociation)	MS2	0	31.567	113.802	39589	OFL003219-0-8TTL4-a1A-b2A-tubulin.raw	F8	3.64
		FALSE	High	Sequest HT (A2)	Unambiguous	LIGQIVSSITASLR		4	6	Q5FW91; P68369; A0A5S6Q8M8; A0A5S6QQ85	Q5FW91; A0A5S6QIR1; P68369; Q9D9Y2; A0A5S6Q8M8; A0A5S6QQ85	0	2	0.3003	0	1	1	729.437	1457.87	1457.87	-0.99	-0.00072	HCD (High Energy Collision Dissociation)	MS2	0	0.547	107.636	35985	OFL003219-0-8TTL4-a1A-b2A-tubulin.raw	F8	3.63
		FALSE	High	Sequest HT (A2)	Unambiguous	LIGQIVSSITASLR		4	6	Q5FW91; P68369; A0A5S6Q8M8; A0A5S6QQ85	Q5FW91; A0A5S6QIR1; P68369; Q9D9Y2; A0A5S6Q8M8; A0A5S6QQ85	0	2	0.2837	0	1	1	729.438	1457.87	1457.87	-0.45	-0.00033	HCD (High Energy Collision Dissociation)	MS2	5.16525	50	117.428	41859	OFL003219-0-8TTL4-a1A-b2A-tubulin.raw	F8	3.63
		FALSE	High	Sequest HT (A2)	Unambiguous	LIGQIVSSITASLR		4	6	Q5FW91; P68369; A0A5S6Q8M8; A0A5S6QQ85	Q5FW91; A0A5S6QIR1; P68369; Q9D9Y2; A0A5S6Q8M8; A0A5S6QQ85	0	2	0.2948	0	1	1	729.438	1457.87	1457.87	0.43	0.00031	HCD (High Energy Collision Dissociation)	MS2	7.25512	41.021	114.838	40252	OFL003219-0-8TTL4-a1A-b2A-tubulin.raw	F8	3.63
		FALSE	High	Sequest HT (A2)	Unambiguous	LIGQIVSSITASLR		4	6	Q5FW91; P68369; A0A5S6Q8M8; A0A5S6QQ85	Q5FW91; A0A5S6QIR1; P68369; Q9D9Y2; A0A5S6Q8M8; A0A5S6QQ85	0	2	0.2983	0	1	1	729.438	1457.87	1457.87	0	0	HCD (High Energy Collision Dissociation)	MS2	0.659167	43.016	117.938	42163	OFL003219-0-8TTL4-a1A-b2A-tubulin.raw	F8	3.62
		FALSE	High	Sequest HT (A2)	Unambiguous	LIGQIVSSITASLR		4	6	Q5FW91; P68369; A0A5S6Q8M8; A0A5S6QQ85	Q5FW91; A0A5S6QIR1; P68369; Q9D9Y2; A0A5S6Q8M8; A0A5S6QQ85	0	2	0.2928	0	1	1	729.438	1457.87	1457.87	0.73	0.00053	HCD (High Energy Collision Dissociation)	MS2	9.70437	29.371	115.373	40591	OFL003219-0-8TTL4-a1A-b2A-tubulin.raw	F8	3.62
		FALSE	High	Sequest HT (A2)	Unambiguous	LIGQIVSSITASLR		4	6	Q5FW91; P68369; A0A5S6Q8M8; A0A5S6QQ85	Q5FW91; A0A5S6QIR1; P68369; Q9D9Y2; A0A5S6Q8M8; A0A5S6QQ85	0	2	0.2936	0	1	1	729.437	1457.87	1457.87	-0.83	-0.0006	HCD (High Energy Collision Dissociation)	MS2	2.10824	25.445	113.283	39254	OFL003219-0-8TTL4-a1A-b2A-tubulin.raw	F8	3.61
		FALSE	High	Sequest HT (A2)	Unambiguous	LIGQIVSSITASLR		4	6	Q5FW91; P68369; A0A5S6Q8M8; A0A5S6QQ85	Q5FW91; A0A5S6QIR1; P68369; Q9D9Y2; A0A5S6Q8M8; A0A5S6QQ85	0	2	0.2972	0	1	1	729.438	1457.87	1457.87	0.27	0.0002	HCD (High Energy Collision Dissociation)	MS2	0.637841	33.005	115.887	40918	OFL003219-0-8TTL4-a1A-b2A-tubulin.raw	F8	3.6
		FALSE	High	Sequest HT (A2)	Unambiguous	LIGQIVSSITASLR		4	6	Q5FW91; P68369; A0A5S6Q8M8; A0A5S6QQ85	Q5FW91; A0A5S6QIR1; P68369; Q9D9Y2; A0A5S6Q8M8; A0A5S6QQ85	0	2	0.3092	0	1	1	729.438	1457.87	1457.87	-0.26	-0.00019	HCD (High Energy Collision Dissociation)	MS2	0	2.305	108.645	36457	OFL003219-0-8TTL4-a1A-b2A-tubulin.raw	F8	3.59
		FALSE	High	Sequest HT (A2)	Unambiguous	LIGQIVSSITASLR		4	6	Q5FW91; P68369; A0A5S6Q8M8; A0A5S6QQ85	Q5FW91; A0A5S6QIR1; P68369; Q9D9Y2; A0A5S6Q8M8; A0A5S6QQ85	0	2	0.2989	0	1	1	729.438	1457.87	1457.87	0.06	4e-05	HCD (High Energy Collision Dissociation)	MS2	2.46835	37.962	116.407	41235	OFL003219-0-8TTL4-a1A-b2A-tubulin.raw	F8	3.58
		FALSE	High	Sequest HT (A2)	Unambiguous	LIGQIVSSITASLR		4	6	Q5FW91; P68369; A0A5S6Q8M8; A0A5S6QQ85	Q5FW91; A0A5S6QIR1; P68369; Q9D9Y2; A0A5S6Q8M8; A0A5S6QQ85	0	2	0.2969	0	1	1	729.438	1457.87	1457.87	0.37	0.00027	HCD (High Energy Collision Dissociation)	MS2	2.68129	10.605	114.319	39910	OFL003219-0-8TTL4-a1A-b2A-tubulin.raw	F8	3.57
		FALSE	High	Sequest HT (A2)	Unambiguous	LIGQIVSSITASLR		4	6	Q5FW91; P68369; A0A5S6Q8M8; A0A5S6QQ85	Q5FW91; A0A5S6QIR1; P68369; Q9D9Y2; A0A5S6Q8M8; A0A5S6QQ85	0	2	0.2921	0	1	1	729.439	1457.87	1457.87	0.93	0.00067	HCD (High Energy Collision Dissociation)	MS2	0	36.404	93.9484	30536	OFL003219-0-8TTL4-a1A-b2A-tubulin.raw	F8	3.56
		FALSE	High	Sequest HT (A2)	Unambiguous	LIGQIVSSITASLR		4	6	Q5FW91; P68369; A0A5S6Q8M8; A0A5S6QQ85	Q5FW91; A0A5S6QIR1; P68369; Q9D9Y2; A0A5S6Q8M8; A0A5S6QQ85	0	2	0.2901	0	1	1	729.438	1457.87	1457.87	-0.25	-0.00018	HCD (High Energy Collision Dissociation)	MS2	0	1.087	108.143	36221	OFL003219-0-8TTL4-a1A-b2A-tubulin.raw	F8	3.55
		FALSE	High	Sequest HT (A2)	Unambiguous	LIGQIVSSITASLR		4	6	Q5FW91; P68369; A0A5S6Q8M8; A0A5S6QQ85	Q5FW91; A0A5S6QIR1; P68369; Q9D9Y2; A0A5S6Q8M8; A0A5S6QQ85	0	3	0.1887	0	1	1	486.627	1457.87	1457.87	-0.74	-0.00036	HCD (High Energy Collision Dissociation)	MS2	0	0.706	107.181	35785	OFL003219-0-8TTL4-a1A-b2A-tubulin.raw	F8	3.55
		FALSE	High	Sequest HT (A2)	Unambiguous	LIGQIVSSITASLR		4	6	Q5FW91; P68369; A0A5S6Q8M8; A0A5S6QQ85	Q5FW91; A0A5S6QIR1; P68369; Q9D9Y2; A0A5S6Q8M8; A0A5S6QQ85	0	2	0.2881	0	1	1	729.438	1457.87	1457.87	-0.03	-2e-05	HCD (High Energy Collision Dissociation)	MS2	2.28825	36.272	118.978	42761	OFL003219-0-8TTL4-a1A-b2A-tubulin.raw	F8	3.54
		FALSE	High	Sequest HT (A2)	Unambiguous	LIGQIVSSITASLR		4	6	Q5FW91; P68369; A0A5S6Q8M8; A0A5S6QQ85	Q5FW91; A0A5S6QIR1; P68369; Q9D9Y2; A0A5S6Q8M8; A0A5S6QQ85	0	2	0.3051	0	1	1	729.438	1457.87	1457.87	0.03	2e-05	HCD (High Energy Collision Dissociation)	MS2	0.36893	39.306	118.456	42473	OFL003219-0-8TTL4-a1A-b2A-tubulin.raw	F8	3.54
		FALSE	High	Sequest HT (A2)	Unambiguous	LIGQIVSSITASLR		4	6	Q5FW91; P68369; A0A5S6Q8M8; A0A5S6QQ85	Q5FW91; A0A5S6QIR1; P68369; Q9D9Y2; A0A5S6Q8M8; A0A5S6QQ85	0	2	0.3003	0	1	1	729.439	1457.87	1457.87	0.8	0.00058	HCD (High Energy Collision Dissociation)	MS2	1.00767	6.802	109.697	37084	OFL003219-0-8TTL4-a1A-b2A-tubulin.raw	F8	3.53
		FALSE	High	Sequest HT (A2)	Unambiguous	LIGQIVSSITASLR		4	6	Q5FW91; P68369; A0A5S6Q8M8; A0A5S6QQ85	Q5FW91; A0A5S6QIR1; P68369; Q9D9Y2; A0A5S6Q8M8; A0A5S6QQ85	0	2	0.2943	0	1	1	729.438	1457.87	1457.87	-0.22	-0.00016	HCD (High Energy Collision Dissociation)	MS2	0	0.087	107.124	35762	OFL003219-0-8TTL4-a1A-b2A-tubulin.raw	F8	3.5
		FALSE	High	Sequest HT (A2)	Unambiguous	LIGQIVSSITASLR		4	6	Q5FW91; P68369; A0A5S6Q8M8; A0A5S6QQ85	Q5FW91; A0A5S6QIR1; P68369; Q9D9Y2; A0A5S6Q8M8; A0A5S6QQ85	0	3	0.18	0	1	1	486.628	1457.87	1457.87	-0.14	-7e-05	HCD (High Energy Collision Dissociation)	MS2	53.3297	10.327	108.191	36237	OFL003219-0-8TTL4-a1A-b2A-tubulin.raw	F8	3.5
		FALSE	High	Sequest HT (A2)	Unambiguous	LIGQIVSSITASLR		4	6	Q5FW91; P68369; A0A5S6Q8M8; A0A5S6QQ85	Q5FW91; A0A5S6QIR1; P68369; Q9D9Y2; A0A5S6Q8M8; A0A5S6QQ85	0	2	0.2299	0	1	1	729.438	1457.87	1457.87	0.13	0.0001	HCD (High Energy Collision Dissociation)	MS2	0	24.035	112.249	38627	OFL003219-0-8TTL4-a1A-b2A-tubulin.raw	F8	3.48
		FALSE	High	Sequest HT (A2)	Unambiguous	LIGQIVSSITASLR		4	6	Q5FW91; P68369; A0A5S6Q8M8; A0A5S6QQ85	Q5FW91; A0A5S6QIR1; P68369; Q9D9Y2; A0A5S6Q8M8; A0A5S6QQ85	0	2	0.2977	0	1	1	729.438	1457.87	1457.87	-0.07	-5e-05	HCD (High Energy Collision Dissociation)	MS2	0	20.381	110.719	37738	OFL003219-0-8TTL4-a1A-b2A-tubulin.raw	F8	3.46
		FALSE	High	Sequest HT (A2)	Unambiguous	LIGQIVSSITASLR		4	6	Q5FW91; P68369; A0A5S6Q8M8; A0A5S6QQ85	Q5FW91; A0A5S6QIR1; P68369; Q9D9Y2; A0A5S6Q8M8; A0A5S6QQ85	0	3	0.1913	0	1	1	486.627	1457.87	1457.87	-0.81	-0.0004	HCD (High Energy Collision Dissociation)	MS2	0	3.176	107.688	36013	OFL003219-0-8TTL4-a1A-b2A-tubulin.raw	F8	3.45
		FALSE	High	Sequest HT (A2)	Unambiguous	LIGQIVSSITASLR		4	6	Q5FW91; P68369; A0A5S6Q8M8; A0A5S6QQ85	Q5FW91; A0A5S6QIR1; P68369; Q9D9Y2; A0A5S6Q8M8; A0A5S6QQ85	0	2	0.2849	0	1	1	729.439	1457.87	1457.87	0.81	0.00059	HCD (High Energy Collision Dissociation)	MS2	0.316862	3.418	109.184	36771	OFL003219-0-8TTL4-a1A-b2A-tubulin.raw	F8	3.44
		FALSE	High	Sequest HT (A2)	Unambiguous	LIGQIVSSITASLR		4	6	Q5FW91; P68369; A0A5S6Q8M8; A0A5S6QQ85	Q5FW91; A0A5S6QIR1; P68369; Q9D9Y2; A0A5S6Q8M8; A0A5S6QQ85	0	3	0.1888	0	1	1	486.628	1457.87	1457.87	-0.41	-0.0002	HCD (High Energy Collision Dissociation)	MS2	0	35.886	109.231	36803	OFL003219-0-8TTL4-a1A-b2A-tubulin.raw	F8	3.39
		FALSE	High	Sequest HT (A2)	Unambiguous	LIGQIVSSITASLR		4	6	Q5FW91; P68369; A0A5S6Q8M8; A0A5S6QQ85	Q5FW91; A0A5S6QIR1; P68369; Q9D9Y2; A0A5S6Q8M8; A0A5S6QQ85	0	3	0.1947	0	1	1	486.628	1457.87	1457.87	-0.4	-0.00019	HCD (High Energy Collision Dissociation)	MS2	3.12763	14.325	108.703	36484	OFL003219-0-8TTL4-a1A-b2A-tubulin.raw	F8	3.39
		FALSE	High	Sequest HT (A2)	Unambiguous	LIGQIVSSITASLR		4	6	Q5FW91; P68369; A0A5S6Q8M8; A0A5S6QQ85	Q5FW91; A0A5S6QIR1; P68369; Q9D9Y2; A0A5S6Q8M8; A0A5S6QQ85	0	3	0.1862	0	1	1	486.627	1457.87	1457.87	-0.46	-0.00022	HCD (High Energy Collision Dissociation)	MS2	0	50	110.802	37779	OFL003219-0-8TTL4-a1A-b2A-tubulin.raw	F8	3.33
		FALSE	High	Sequest HT (A2)	Unambiguous	LIGQIVSSITASLR		4	6	Q5FW91; P68369; A0A5S6Q8M8; A0A5S6QQ85	Q5FW91; A0A5S6QIR1; P68369; Q9D9Y2; A0A5S6Q8M8; A0A5S6QQ85	0	3	0.1687	0	1	1	486.628	1457.87	1457.87	-0.19	-9e-05	HCD (High Energy Collision Dissociation)	MS2	1.17759	50	110.281	37451	OFL003219-0-8TTL4-a1A-b2A-tubulin.raw	F8	3.32
		FALSE	High	Sequest HT (A2)	Unambiguous	LIGQIVSSITASLR		4	6	Q5FW91; P68369; A0A5S6Q8M8; A0A5S6QQ85	Q5FW91; A0A5S6QIR1; P68369; Q9D9Y2; A0A5S6Q8M8; A0A5S6QQ85	0	2	0.2659	0	1	1	729.438	1457.87	1457.87	0.17	0.00012	HCD (High Energy Collision Dissociation)	MS2	0.800514	9.23	111.241	38071	OFL003219-0-8TTL4-a1A-b2A-tubulin.raw	F8	3.31
		FALSE	High	Sequest HT (A2)	Unambiguous	LIGQIVSSITASLR		4	6	Q5FW91; P68369; A0A5S6Q8M8; A0A5S6QQ85	Q5FW91; A0A5S6QIR1; P68369; Q9D9Y2; A0A5S6Q8M8; A0A5S6QQ85	0	3	0.1463	0	1	1	486.628	1457.87	1457.87	-0.05	-2e-05	HCD (High Energy Collision Dissociation)	MS2	0	50	109.748	37114	OFL003219-0-8TTL4-a1A-b2A-tubulin.raw	F8	3.28
		FALSE	High	Sequest HT (A2)	Unambiguous	LIGQIVSSITASLR		4	6	Q5FW91; P68369; A0A5S6Q8M8; A0A5S6QQ85	Q5FW91; A0A5S6QIR1; P68369; Q9D9Y2; A0A5S6Q8M8; A0A5S6QQ85	0	3	0.1614	0	1	1	486.627	1457.87	1457.87	-0.58	-0.00028	HCD (High Energy Collision Dissociation)	MS2	6.65806	50	114.027	39737	OFL003219-0-8TTL4-a1A-b2A-tubulin.raw	F8	3.16
		FALSE	High	Sequest HT (A2)	Unambiguous	LIGQIVSSITASLR		4	6	Q5FW91; P68369; A0A5S6Q8M8; A0A5S6QQ85	Q5FW91; A0A5S6QIR1; P68369; Q9D9Y2; A0A5S6Q8M8; A0A5S6QQ85	0	3	0.1587	0	1	1	486.627	1457.87	1457.87	-0.83	-0.0004	HCD (High Energy Collision Dissociation)	MS2	0	50	112.47	38757	OFL003219-0-8TTL4-a1A-b2A-tubulin.raw	F8	3.15
		FALSE	High	Sequest HT (A2)	Unambiguous	LIGQIVSSITASLR		4	6	Q5FW91; P68369; A0A5S6Q8M8; A0A5S6QQ85	Q5FW91; A0A5S6QIR1; P68369; Q9D9Y2; A0A5S6Q8M8; A0A5S6QQ85	0	3	0.1731	0	1	1	486.627	1457.87	1457.87	-1.23	-0.0006	HCD (High Energy Collision Dissociation)	MS2	0	50	118.193	42318	OFL003219-0-8TTL4-a1A-b2A-tubulin.raw	F8	3.12
		FALSE	High	Sequest HT (A2)	Unambiguous	LIGQIVSSITASLR		4	6	Q5FW91; P68369; A0A5S6Q8M8; A0A5S6QQ85	Q5FW91; A0A5S6QIR1; P68369; Q9D9Y2; A0A5S6Q8M8; A0A5S6QQ85	0	3	0.1107	0	1	1	486.627	1457.87	1457.87	-1.75	-0.00085	HCD (High Energy Collision Dissociation)	MS2	0	50	113.499	39387	OFL003219-0-8TTL4-a1A-b2A-tubulin.raw	F8	3.07
		FALSE	High	Sequest HT (A2)	Unambiguous	LIGQIVSSITASLR		4	6	Q5FW91; P68369; A0A5S6Q8M8; A0A5S6QQ85	Q5FW91; A0A5S6QIR1; P68369; Q9D9Y2; A0A5S6Q8M8; A0A5S6QQ85	0	3	0.1803	0	1	1	486.627	1457.87	1457.87	-1.24	-0.0006	HCD (High Energy Collision Dissociation)	MS2	1.69501	50	117.68	42012	OFL003219-0-8TTL4-a1A-b2A-tubulin.raw	F8	3.05
		FALSE	High	Sequest HT (A2)	Unambiguous	LIGQIVSSITASLR		4	6	Q5FW91; P68369; A0A5S6Q8M8; A0A5S6QQ85	Q5FW91; A0A5S6QIR1; P68369; Q9D9Y2; A0A5S6Q8M8; A0A5S6QQ85	0	3	0.1908	0	1	1	486.627	1457.87	1457.87	-0.81	-0.00039	HCD (High Energy Collision Dissociation)	MS2	29.6461	50	111.952	38460	OFL003219-0-8TTL4-a1A-b2A-tubulin.raw	F8	3.04
		FALSE	High	Sequest HT (A2)	Unambiguous	LIGQIVSSITASLR		4	6	Q5FW91; P68369; A0A5S6Q8M8; A0A5S6QQ85	Q5FW91; A0A5S6QIR1; P68369; Q9D9Y2; A0A5S6Q8M8; A0A5S6QQ85	0	3	0.1987	0	1	1	486.627	1457.87	1457.87	-0.76	-0.00037	HCD (High Energy Collision Dissociation)	MS2	1.94771	50	116.643	41392	OFL003219-0-8TTL4-a1A-b2A-tubulin.raw	F8	3.02
		FALSE	High	Sequest HT (A2)	Unambiguous	LIGQIVSSITASLR		4	6	Q5FW91; P68369; A0A5S6Q8M8; A0A5S6QQ85	Q5FW91; A0A5S6QIR1; P68369; Q9D9Y2; A0A5S6Q8M8; A0A5S6QQ85	0	3	0.1873	0	1	1	486.627	1457.87	1457.87	-0.72	-0.00035	HCD (High Energy Collision Dissociation)	MS2	9.3719	47.71	111.315	38114	OFL003219-0-8TTL4-a1A-b2A-tubulin.raw	F8	2.99
		FALSE	High	Sequest HT (A2)	Unambiguous	LIGQIVSSITASLR		4	6	Q5FW91; P68369; A0A5S6Q8M8; A0A5S6QQ85	Q5FW91; A0A5S6QIR1; P68369; Q9D9Y2; A0A5S6Q8M8; A0A5S6QQ85	0	3	0.1242	0	1	1	486.627	1457.87	1457.87	-0.55	-0.00027	HCD (High Energy Collision Dissociation)	MS2	0	50	114.556	40068	OFL003219-0-8TTL4-a1A-b2A-tubulin.raw	F8	2.98
		FALSE	High	Sequest HT (A2)	Unambiguous	LIGQIVSSITASLR		4	6	Q5FW91; P68369; A0A5S6Q8M8; A0A5S6QQ85	Q5FW91; A0A5S6QIR1; P68369; Q9D9Y2; A0A5S6Q8M8; A0A5S6QQ85	0	3	0.1438	0	1	1	486.628	1457.87	1457.87	-0.16	-8e-05	HCD (High Energy Collision Dissociation)	MS2	0	50	116.109	41056	OFL003219-0-8TTL4-a1A-b2A-tubulin.raw	F8	2.92
		FALSE	High	Sequest HT (A2)	Unambiguous	LIGQIVSSITASLR		4	6	Q5FW91; P68369; A0A5S6Q8M8; A0A5S6QQ85	Q5FW91; A0A5S6QIR1; P68369; Q9D9Y2; A0A5S6Q8M8; A0A5S6QQ85	0	3	0.1424	0	1	1	486.627	1457.87	1457.87	-0.52	-0.00026	HCD (High Energy Collision Dissociation)	MS2	0	50	119.215	42889	OFL003219-0-8TTL4-a1A-b2A-tubulin.raw	F8	2.88
		FALSE	High	Sequest HT (A2)	Unambiguous	LIGQIVSSITASLR		4	6	Q5FW91; P68369; A0A5S6Q8M8; A0A5S6QQ85	Q5FW91; A0A5S6QIR1; P68369; Q9D9Y2; A0A5S6Q8M8; A0A5S6QQ85	0	3	0.1123	0	1	1	486.627	1457.87	1457.87	-0.52	-0.00025	HCD (High Energy Collision Dissociation)	MS2	0	50	119.73	43156	OFL003219-0-8TTL4-a1A-b2A-tubulin.raw	F8	2.85
		FALSE	High	Sequest HT (A2)	Unambiguous	LIGQIVSSITASLR		4	6	Q5FW91; P68369; A0A5S6Q8M8; A0A5S6QQ85	Q5FW91; A0A5S6QIR1; P68369; Q9D9Y2; A0A5S6Q8M8; A0A5S6QQ85	0	3	0.1092	0	1	1	486.627	1457.87	1457.87	-1.5	-0.00073	HCD (High Energy Collision Dissociation)	MS2	0	50	117.167	41698	OFL003219-0-8TTL4-a1A-b2A-tubulin.raw	F8	2.84
		FALSE	High	Sequest HT (A2)	Unambiguous	LIGQIVSSITASLR		4	6	Q5FW91; P68369; A0A5S6Q8M8; A0A5S6QQ85	Q5FW91; A0A5S6QIR1; P68369; Q9D9Y2; A0A5S6Q8M8; A0A5S6QQ85	0	3	0.1377	0	1	1	486.627	1457.87	1457.87	-0.77	-0.00038	HCD (High Energy Collision Dissociation)	MS2	0	50	115.08	40403	OFL003219-0-8TTL4-a1A-b2A-tubulin.raw	F8	2.76
		FALSE	High	Sequest HT (A2)	Unambiguous	LIGQIVSSITASLR		4	6	Q5FW91; P68369; A0A5S6Q8M8; A0A5S6QQ85	Q5FW91; A0A5S6QIR1; P68369; Q9D9Y2; A0A5S6Q8M8; A0A5S6QQ85	0	3	0.1168	0	1	1	486.627	1457.87	1457.87	-0.49	-0.00024	HCD (High Energy Collision Dissociation)	MS2	1.68209	50	115.599	40734	OFL003219-0-8TTL4-a1A-b2A-tubulin.raw	F8	2.74
		FALSE	High	Sequest HT (A2)	Unambiguous	LIGQIVSSITASLR		4	6	Q5FW91; P68369; A0A5S6Q8M8; A0A5S6QQ85	Q5FW91; A0A5S6QIR1; P68369; Q9D9Y2; A0A5S6Q8M8; A0A5S6QQ85	0	2	0.2555	0	1	1	729.438	1457.87	1457.87	-0.44	-0.00032	HCD (High Energy Collision Dissociation)	MS2	68.3868	31.188	100.416	32613	OFL003219-0-8TTL4-a1A-b2A-tubulin.raw	F8	2.74
		FALSE	High	Sequest HT (A2)	Unambiguous	LIGQIVSSITASLR		4	6	Q5FW91; P68369; A0A5S6Q8M8; A0A5S6QQ85	Q5FW91; A0A5S6QIR1; P68369; Q9D9Y2; A0A5S6Q8M8; A0A5S6QQ85	0	3	0.0936	0	1	1	486.627	1457.87	1457.87	-0.97	-0.00047	HCD (High Energy Collision Dissociation)	MS2	17.9527	50	118.706	42608	OFL003219-0-8TTL4-a1A-b2A-tubulin.raw	F8	2.67
	FALSE	High	LSVDYGK		11	20	1	Q5FW91; Q3TIZ0; A0A178UGA1; P68369; M7NKU9; A0A178UXP7; B9DGT7; P08537; A0A5S6Q8M8; A0A5S6QQ85; P68368	0	781.409	High	1.87
		Checked	Confidence	Identifying Node	PSM Ambiguity	Annotated Sequence	Modifications	# Protein Groups	# Proteins	Master Protein Accessions	Protein Accessions	# Missed Cleavages	Charge	DeltaScore	DeltaCn	Rank	Search Engine Rank	m/z [Da]	MH+ [Da]	Theo. MH+ [Da]	DeltaM [ppm]	Deltam/z [Da]	Activation Type	MS Order	Isolation Interference [%]	Ion Inject Time [ms]	RT [min]	First Scan	Spectrum File	File ID	XCorr
		FALSE	High	Sequest HT (A2)	Unambiguous	LSVDYGK		11	20	Q5FW91; Q3TIZ0; A0A178UGA1; P68369; M7NKU9; A0A178UXP7; B9DGT7; P08537; A0A5S6Q8M8; A0A5S6QQ85; P68368	Q5FW91; Q3TIZ0; Q944I2; A0A5S6QIR1; Q99KA2; A0A2R8VHF3; A0A178UGA1; P68369; M7NKU9; A0A178UXP7; B9DFF8; B9DHQ0; B9DGT7; P05213; P08537; A0A5S6Q8M8; Q52L87; A0A0A0MQA5; A0A5S6QQ85; P68368	0	2	0.8075	0	1	1	391.208	781.409	781.409	-0.11	-4e-05	HCD (High Energy Collision Dissociation)	MS2	0	50	29.7537	6440	OFL003219-0-8TTL4-a1A-b2A-tubulin.raw	F8	1.87
	FALSE	High	LSVDYGKK		11	20	1	Q5FW91; Q3TIZ0; A0A178UGA1; P68369; M7NKU9; A0A178UXP7; B9DGT7; P08537; A0A5S6Q8M8; A0A5S6QQ85; P68368	1	909.504	High	1.8
		Checked	Confidence	Identifying Node	PSM Ambiguity	Annotated Sequence	Modifications	# Protein Groups	# Proteins	Master Protein Accessions	Protein Accessions	# Missed Cleavages	Charge	DeltaScore	DeltaCn	Rank	Search Engine Rank	m/z [Da]	MH+ [Da]	Theo. MH+ [Da]	DeltaM [ppm]	Deltam/z [Da]	Activation Type	MS Order	Isolation Interference [%]	Ion Inject Time [ms]	RT [min]	First Scan	Spectrum File	File ID	XCorr
		FALSE	High	Sequest HT (A2)	Unambiguous	LSVDYGKK		11	20	Q5FW91; Q3TIZ0; A0A178UGA1; P68369; M7NKU9; A0A178UXP7; B9DGT7; P08537; A0A5S6Q8M8; A0A5S6QQ85; P68368	Q5FW91; Q3TIZ0; Q944I2; A0A5S6QIR1; Q99KA2; A0A2R8VHF3; A0A178UGA1; P68369; M7NKU9; A0A178UXP7; B9DFF8; B9DHQ0; B9DGT7; P05213; P08537; A0A5S6Q8M8; Q52L87; A0A0A0MQA5; A0A5S6QQ85; P68368	1	2	0.6889	0	1	1	455.256	909.504	909.504	-0.21	-0.0001	HCD (High Energy Collision Dissociation)	MS2		50	24.2595	4178	OFL003219-0-8TTL4-a1A-b2A-tubulin.raw	F8	1.8
	FALSE	High	IHFPLATYAPVISAEK		5	10	39	Q5FW91; Q3TIZ0; P68369; P08537; P68368	0	1756.96	High	4.71
		Checked	Confidence	Identifying Node	PSM Ambiguity	Annotated Sequence	Modifications	# Protein Groups	# Proteins	Master Protein Accessions	Protein Accessions	# Missed Cleavages	Charge	DeltaScore	DeltaCn	Rank	Search Engine Rank	m/z [Da]	MH+ [Da]	Theo. MH+ [Da]	DeltaM [ppm]	Deltam/z [Da]	Activation Type	MS Order	Isolation Interference [%]	Ion Inject Time [ms]	RT [min]	First Scan	Spectrum File	File ID	XCorr
		FALSE	High	Sequest HT (A2)	Unambiguous	IHFPLATYAPVISAEK		5	10	Q5FW91; Q3TIZ0; P68369; P08537; P68368	Q5FW91; Q3TIZ0; Q99KA2; P68369; Q9D9Y2; P05213; P08537; Q52L87; A0A0A0MQA5; P68368	0	2	0.8408	0	1	1	878.985	1756.96	1756.96	0.2	0.00018	HCD (High Energy Collision Dissociation)	MS2	0	0.286	83.2143	26321	OFL003219-0-8TTL4-a1A-b2A-tubulin.raw	F8	4.71
		FALSE	High	Sequest HT (A2)	Unambiguous	IHFPLATYAPVISAEK		5	10	Q5FW91; Q3TIZ0; P68369; P08537; P68368	Q5FW91; Q3TIZ0; Q99KA2; P68369; Q9D9Y2; P05213; P08537; Q52L87; A0A0A0MQA5; P68368	0	2	0.8473	0	1	1	878.985	1756.96	1756.96	-0.14	-0.00012	HCD (High Energy Collision Dissociation)	MS2	0	0.253	83.7196	26444	OFL003219-0-8TTL4-a1A-b2A-tubulin.raw	F8	4.65
		FALSE	High	Sequest HT (A2)	Unambiguous	IHFPLATYAPVISAEK		5	10	Q5FW91; Q3TIZ0; P68369; P08537; P68368	Q5FW91; Q3TIZ0; Q99KA2; P68369; Q9D9Y2; P05213; P08537; Q52L87; A0A0A0MQA5; P68368	0	2	0.885	0	1	1	878.985	1756.96	1756.96	-0.38	-0.00033	HCD (High Energy Collision Dissociation)	MS2	1.83702	0.657	85.7374	27037	OFL003219-0-8TTL4-a1A-b2A-tubulin.raw	F8	4.52
		FALSE	High	Sequest HT (A2)	Unambiguous	IHFPLATYAPVISAEK		5	10	Q5FW91; Q3TIZ0; P68369; P08537; P68368	Q5FW91; Q3TIZ0; Q99KA2; P68369; Q9D9Y2; P05213; P08537; Q52L87; A0A0A0MQA5; P68368	0	2	0.8318	0	1	1	878.985	1756.96	1756.96	0.19	0.00017	HCD (High Energy Collision Dissociation)	MS2	3.94111	2.281	86.2459	27230	OFL003219-0-8TTL4-a1A-b2A-tubulin.raw	F8	4.46
		FALSE	High	Sequest HT (A2)	Unambiguous	IHFPLATYAPVISAEK		5	10	Q5FW91; Q3TIZ0; P68369; P08537; P68368	Q5FW91; Q3TIZ0; Q99KA2; P68369; Q9D9Y2; P05213; P08537; Q52L87; A0A0A0MQA5; P68368	0	2	0.826	0	1	1	878.985	1756.96	1756.96	-0.22	-0.00019	HCD (High Energy Collision Dissociation)	MS2	12.6568	4.107	82.7123	26076	OFL003219-0-8TTL4-a1A-b2A-tubulin.raw	F8	4.31
		FALSE	High	Sequest HT (A2)	Unambiguous	IHFPLATYAPVISAEK		5	10	Q5FW91; Q3TIZ0; P68369; P08537; P68368	Q5FW91; Q3TIZ0; Q99KA2; P68369; Q9D9Y2; P05213; P08537; Q52L87; A0A0A0MQA5; P68368	0	2	0.826	0	1	1	878.985	1756.96	1756.96	-0.06	-5e-05	HCD (High Energy Collision Dissociation)	MS2	0.126023	0.199	84.2222	26583	OFL003219-0-8TTL4-a1A-b2A-tubulin.raw	F8	4.31
		FALSE	High	Sequest HT (A2)	Unambiguous	IHFPLATYAPVISAEK		5	10	Q5FW91; Q3TIZ0; P68369; P08537; P68368	Q5FW91; Q3TIZ0; Q99KA2; P68369; Q9D9Y2; P05213; P08537; Q52L87; A0A0A0MQA5; P68368	0	2	0.8619	0	1	1	878.986	1756.96	1756.96	0.71	0.00062	HCD (High Energy Collision Dissociation)	MS2	41.6426	16.132	87.2895	27783	OFL003219-0-8TTL4-a1A-b2A-tubulin.raw	F8	4.2
		FALSE	High	Sequest HT (A2)	Unambiguous	IHFPLATYAPVISAEK		5	10	Q5FW91; Q3TIZ0; P68369; P08537; P68368	Q5FW91; Q3TIZ0; Q99KA2; P68369; Q9D9Y2; P05213; P08537; Q52L87; A0A0A0MQA5; P68368	0	3	0.7122	0	1	1	586.325	1756.96	1756.96	-0.77	-0.00045	HCD (High Energy Collision Dissociation)	MS2	0	0.208	83.7133	26442	OFL003219-0-8TTL4-a1A-b2A-tubulin.raw	F8	4.1
		FALSE	High	Sequest HT (A2)	Unambiguous	IHFPLATYAPVISAEK		5	10	Q5FW91; Q3TIZ0; P68369; P08537; P68368	Q5FW91; Q3TIZ0; Q99KA2; P68369; Q9D9Y2; P05213; P08537; Q52L87; A0A0A0MQA5; P68368	0	3	0.7164	0	1	1	586.326	1756.96	1756.96	-0.17	-0.0001	HCD (High Energy Collision Dissociation)	MS2	10.1204	9.132	87.2415	27761	OFL003219-0-8TTL4-a1A-b2A-tubulin.raw	F8	4.02
		FALSE	High	Sequest HT (A2)	Unambiguous	IHFPLATYAPVISAEK		5	10	Q5FW91; Q3TIZ0; P68369; P08537; P68368	Q5FW91; Q3TIZ0; Q99KA2; P68369; Q9D9Y2; P05213; P08537; Q52L87; A0A0A0MQA5; P68368	0	3	0.7556	0	1	1	586.326	1756.96	1756.96	0.17	0.0001	HCD (High Energy Collision Dissociation)	MS2	1.34909	30.897	88.278	28316	OFL003219-0-8TTL4-a1A-b2A-tubulin.raw	F8	4.01
		FALSE	High	Sequest HT (A2)	Unambiguous	IHFPLATYAPVISAEK		5	10	Q5FW91; Q3TIZ0; P68369; P08537; P68368	Q5FW91; Q3TIZ0; Q99KA2; P68369; Q9D9Y2; P05213; P08537; Q52L87; A0A0A0MQA5; P68368	0	2	0.813	0	1	1	878.985	1756.96	1756.96	0.24	0.00021	HCD (High Energy Collision Dissociation)	MS2	39.8894	31.69	87.8006	28048	OFL003219-0-8TTL4-a1A-b2A-tubulin.raw	F8	4.01
		FALSE	High	Sequest HT (A2)	Unambiguous	IHFPLATYAPVISAEK		5	10	Q5FW91; Q3TIZ0; P68369; P08537; P68368	Q5FW91; Q3TIZ0; Q99KA2; P68369; Q9D9Y2; P05213; P08537; Q52L87; A0A0A0MQA5; P68368	0	2	0.8396	0	1	1	878.986	1756.96	1756.96	0.67	0.00059	HCD (High Energy Collision Dissociation)	MS2	21.4699	47.493	88.327	28347	OFL003219-0-8TTL4-a1A-b2A-tubulin.raw	F8	3.99
		FALSE	High	Sequest HT (A2)	Unambiguous	IHFPLATYAPVISAEK		5	10	Q5FW91; Q3TIZ0; P68369; P08537; P68368	Q5FW91; Q3TIZ0; Q99KA2; P68369; Q9D9Y2; P05213; P08537; Q52L87; A0A0A0MQA5; P68368	0	2	0.8636	0	1	1	878.985	1756.96	1756.96	-0.68	-0.00059	HCD (High Energy Collision Dissociation)	MS2	0.624182	0.217	84.7275	26723	OFL003219-0-8TTL4-a1A-b2A-tubulin.raw	F8	3.96
		FALSE	High	Sequest HT (A2)	Unambiguous	IHFPLATYAPVISAEK		5	10	Q5FW91; Q3TIZ0; P68369; P08537; P68368	Q5FW91; Q3TIZ0; Q99KA2; P68369; Q9D9Y2; P05213; P08537; Q52L87; A0A0A0MQA5; P68368	0	3	0.7165	0	1	1	586.326	1756.96	1756.96	0.16	9e-05	HCD (High Energy Collision Dissociation)	MS2	10.0639	18.163	87.7523	28023	OFL003219-0-8TTL4-a1A-b2A-tubulin.raw	F8	3.95
		FALSE	High	Sequest HT (A2)	Unambiguous	IHFPLATYAPVISAEK		5	10	Q5FW91; Q3TIZ0; P68369; P08537; P68368	Q5FW91; Q3TIZ0; Q99KA2; P68369; Q9D9Y2; P05213; P08537; Q52L87; A0A0A0MQA5; P68368	0	3	0.7294	0	1	1	586.326	1756.96	1756.96	-0.03	-2e-05	HCD (High Energy Collision Dissociation)	MS2	0.237651	0.131	84.2161	26581	OFL003219-0-8TTL4-a1A-b2A-tubulin.raw	F8	3.88
		FALSE	High	Sequest HT (A2)	Unambiguous	IHFPLATYAPVISAEK		5	10	Q5FW91; Q3TIZ0; P68369; P08537; P68368	Q5FW91; Q3TIZ0; Q99KA2; P68369; Q9D9Y2; P05213; P08537; Q52L87; A0A0A0MQA5; P68368	0	2	0.842	0	1	1	878.985	1756.96	1756.96	0.03	3e-05	HCD (High Energy Collision Dissociation)	MS2	9.07421	0.339	85.2303	26875	OFL003219-0-8TTL4-a1A-b2A-tubulin.raw	F8	3.86
		FALSE	High	Sequest HT (A2)	Unambiguous	IHFPLATYAPVISAEK		5	10	Q5FW91; Q3TIZ0; P68369; P08537; P68368	Q5FW91; Q3TIZ0; Q99KA2; P68369; Q9D9Y2; P05213; P08537; Q52L87; A0A0A0MQA5; P68368	0	3	0.7368	0	1	1	586.326	1756.96	1756.96	0.08	5e-05	HCD (High Energy Collision Dissociation)	MS2	0.0604001	0.154	84.7204	26720	OFL003219-0-8TTL4-a1A-b2A-tubulin.raw	F8	3.8
		FALSE	High	Sequest HT (A2)	Unambiguous	IHFPLATYAPVISAEK		5	10	Q5FW91; Q3TIZ0; P68369; P08537; P68368	Q5FW91; Q3TIZ0; Q99KA2; P68369; Q9D9Y2; P05213; P08537; Q52L87; A0A0A0MQA5; P68368	0	3	0.7321	0	1	1	586.326	1756.96	1756.96	0.34	0.0002	HCD (High Energy Collision Dissociation)	MS2	1.0722	7.414	86.7349	27481	OFL003219-0-8TTL4-a1A-b2A-tubulin.raw	F8	3.77
		FALSE	High	Sequest HT (A2)	Unambiguous	IHFPLATYAPVISAEK		5	10	Q5FW91; Q3TIZ0; P68369; P08537; P68368	Q5FW91; Q3TIZ0; Q99KA2; P68369; Q9D9Y2; P05213; P08537; Q52L87; A0A0A0MQA5; P68368	0	3	0.738	0	1	1	586.326	1756.96	1756.96	0.06	3e-05	HCD (High Energy Collision Dissociation)	MS2	0	0.244	83.2081	26319	OFL003219-0-8TTL4-a1A-b2A-tubulin.raw	F8	3.74
		FALSE	High	Sequest HT (A2)	Unambiguous	IHFPLATYAPVISAEK		5	10	Q5FW91; Q3TIZ0; P68369; P08537; P68368	Q5FW91; Q3TIZ0; Q99KA2; P68369; Q9D9Y2; P05213; P08537; Q52L87; A0A0A0MQA5; P68368	0	3	0.7246	0	1	1	586.326	1756.96	1756.96	0.09	5e-05	HCD (High Energy Collision Dissociation)	MS2	0.200441	0.183	85.2233	26872	OFL003219-0-8TTL4-a1A-b2A-tubulin.raw	F8	3.74
		FALSE	High	Sequest HT (A2)	Unambiguous	IHFPLATYAPVISAEK		5	10	Q5FW91; Q3TIZ0; P68369; P08537; P68368	Q5FW91; Q3TIZ0; Q99KA2; P68369; Q9D9Y2; P05213; P08537; Q52L87; A0A0A0MQA5; P68368	0	3	0.7251	0	1	1	586.326	1756.96	1756.96	-0.52	-0.00031	HCD (High Energy Collision Dissociation)	MS2	0	0.407	85.729	27033	OFL003219-0-8TTL4-a1A-b2A-tubulin.raw	F8	3.71
		FALSE	High	Sequest HT (A2)	Unambiguous	IHFPLATYAPVISAEK		5	10	Q5FW91; Q3TIZ0; P68369; P08537; P68368	Q5FW91; Q3TIZ0; Q99KA2; P68369; Q9D9Y2; P05213; P08537; Q52L87; A0A0A0MQA5; P68368	0	3	0.7337	0	1	1	586.326	1756.96	1756.96	-0.09	-5e-05	HCD (High Energy Collision Dissociation)	MS2	0.431253	1.227	86.2303	27223	OFL003219-0-8TTL4-a1A-b2A-tubulin.raw	F8	3.68
		FALSE	High	Sequest HT (A2)	Unambiguous	IHFPLATYAPVISAEK		5	10	Q5FW91; Q3TIZ0; P68369; P08537; P68368	Q5FW91; Q3TIZ0; Q99KA2; P68369; Q9D9Y2; P05213; P08537; Q52L87; A0A0A0MQA5; P68368	0	3	0.7361	0	1	1	586.326	1756.96	1756.96	-0.68	-0.0004	HCD (High Energy Collision Dissociation)	MS2	0.363856	1.851	82.7026	26071	OFL003219-0-8TTL4-a1A-b2A-tubulin.raw	F8	3.6
		FALSE	High	Sequest HT (A2)	Unambiguous	IHFPLATYAPVISAEK		5	10	Q5FW91; Q3TIZ0; P68369; P08537; P68368	Q5FW91; Q3TIZ0; Q99KA2; P68369; Q9D9Y2; P05213; P08537; Q52L87; A0A0A0MQA5; P68368	0	3	0.7299	0	1	1	586.326	1756.96	1756.96	-0.25	-0.00015	HCD (High Energy Collision Dissociation)	MS2	0	50	93.4085	30244	OFL003219-0-8TTL4-a1A-b2A-tubulin.raw	F8	3.48
		FALSE	High	Sequest HT (A2)	Unambiguous	IHFPLATYAPVISAEK		5	10	Q5FW91; Q3TIZ0; P68369; P08537; P68368	Q5FW91; Q3TIZ0; Q99KA2; P68369; Q9D9Y2; P05213; P08537; Q52L87; A0A0A0MQA5; P68368	0	3	0.6765	0	1	1	586.326	1756.96	1756.96	0.19	0.00011	HCD (High Energy Collision Dissociation)	MS2	0	50	88.8048	28651	OFL003219-0-8TTL4-a1A-b2A-tubulin.raw	F8	3.4
		FALSE	High	Sequest HT (A2)	Unambiguous	IHFPLATYAPVISAEK		5	10	Q5FW91; Q3TIZ0; P68369; P08537; P68368	Q5FW91; Q3TIZ0; Q99KA2; P68369; Q9D9Y2; P05213; P08537; Q52L87; A0A0A0MQA5; P68368	0	3	0.6888	0	1	1	586.326	1756.96	1756.96	-0.48	-0.00028	HCD (High Energy Collision Dissociation)	MS2	0	50	91.1896	29418	OFL003219-0-8TTL4-a1A-b2A-tubulin.raw	F8	3.31
		FALSE	High	Sequest HT (A2)	Unambiguous	IHFPLATYAPVISAEK		5	10	Q5FW91; Q3TIZ0; P68369; P08537; P68368	Q5FW91; Q3TIZ0; Q99KA2; P68369; Q9D9Y2; P05213; P08537; Q52L87; A0A0A0MQA5; P68368	0	3	0.7169	0	1	1	586.326	1756.96	1756.96	0.97	0.00057	HCD (High Energy Collision Dissociation)	MS2	32.3778	50	90.6818	29211	OFL003219-0-8TTL4-a1A-b2A-tubulin.raw	F8	3.25
		FALSE	High	Sequest HT (A2)	Unambiguous	IHFPLATYAPVISAEK		5	10	Q5FW91; Q3TIZ0; P68369; P08537; P68368	Q5FW91; Q3TIZ0; Q99KA2; P68369; Q9D9Y2; P05213; P08537; Q52L87; A0A0A0MQA5; P68368	0	2	0.7864	0	1	1	878.986	1756.96	1756.96	0.68	0.0006	HCD (High Energy Collision Dissociation)	MS2	0	50	82.2064	25814	OFL003219-0-8TTL4-a1A-b2A-tubulin.raw	F8	3.23
		FALSE	High	Sequest HT (A2)	Unambiguous	IHFPLATYAPVISAEK		5	10	Q5FW91; Q3TIZ0; P68369; P08537; P68368	Q5FW91; Q3TIZ0; Q99KA2; P68369; Q9D9Y2; P05213; P08537; Q52L87; A0A0A0MQA5; P68368	0	2	0.882	0	1	1	878.986	1756.97	1756.96	1.17	0.00103	HCD (High Energy Collision Dissociation)	MS2	36.1847	50	88.8565	28682	OFL003219-0-8TTL4-a1A-b2A-tubulin.raw	F8	3.22
		FALSE	High	Sequest HT (A2)	Unambiguous	IHFPLATYAPVISAEK		5	10	Q5FW91; Q3TIZ0; P68369; P08537; P68368	Q5FW91; Q3TIZ0; Q99KA2; P68369; Q9D9Y2; P05213; P08537; Q52L87; A0A0A0MQA5; P68368	0	3	0.6333	0	1	1	586.327	1756.96	1756.96	1	0.00058	HCD (High Energy Collision Dissociation)	MS2	14.4776	50	92.8891	30002	OFL003219-0-8TTL4-a1A-b2A-tubulin.raw	F8	3
		FALSE	High	Sequest HT (A2)	Unambiguous	IHFPLATYAPVISAEK		5	10	Q5FW91; Q3TIZ0; P68369; P08537; P68368	Q5FW91; Q3TIZ0; Q99KA2; P68369; Q9D9Y2; P05213; P08537; Q52L87; A0A0A0MQA5; P68368	0	2	0.8253	0	1	1	878.985	1756.96	1756.96	0.07	6e-05	HCD (High Energy Collision Dissociation)	MS2	0	50	93.2171	30132	OFL003219-0-8TTL4-a1A-b2A-tubulin.raw	F8	2.69
		FALSE	High	Sequest HT (A2)	Unambiguous	IHFPLATYAPVISAEK		5	10	Q5FW91; Q3TIZ0; P68369; P08537; P68368	Q5FW91; Q3TIZ0; Q99KA2; P68369; Q9D9Y2; P05213; P08537; Q52L87; A0A0A0MQA5; P68368	0	3	0.6992	0	1	1	586.326	1756.96	1756.96	-0.5	-0.00029	HCD (High Energy Collision Dissociation)	MS2	51.0142	50	113.328	39281	OFL003219-0-8TTL4-a1A-b2A-tubulin.raw	F8	2.66
		FALSE	High	Sequest HT (A2)	Unambiguous	IHFPLATYAPVISAEK		5	10	Q5FW91; Q3TIZ0; P68369; P08537; P68368	Q5FW91; Q3TIZ0; Q99KA2; P68369; Q9D9Y2; P05213; P08537; Q52L87; A0A0A0MQA5; P68368	0	3	0.7121	0	1	1	586.326	1756.96	1756.96	0.07	4e-05	HCD (High Energy Collision Dissociation)	MS2	37.4856	50	112.061	38513	OFL003219-0-8TTL4-a1A-b2A-tubulin.raw	F8	2.64
		FALSE	High	Sequest HT (A2)	Unambiguous	IHFPLATYAPVISAEK		5	10	Q5FW91; Q3TIZ0; P68369; P08537; P68368	Q5FW91; Q3TIZ0; Q99KA2; P68369; Q9D9Y2; P05213; P08537; Q52L87; A0A0A0MQA5; P68368	0	3	0.6502	0	1	1	586.325	1756.96	1756.96	-1.37	-0.0008	HCD (High Energy Collision Dissociation)	MS2	54.6265	50	111.536	38252	OFL003219-0-8TTL4-a1A-b2A-tubulin.raw	F8	2.63
		FALSE	High	Sequest HT (A2)	Unambiguous	IHFPLATYAPVISAEK		5	10	Q5FW91; Q3TIZ0; P68369; P08537; P68368	Q5FW91; Q3TIZ0; Q99KA2; P68369; Q9D9Y2; P05213; P08537; Q52L87; A0A0A0MQA5; P68368	0	3	0.6732	0	1	1	586.325	1756.96	1756.96	-1.28	-0.00075	HCD (High Energy Collision Dissociation)	MS2	58.5397	50	117.115	41665	OFL003219-0-8TTL4-a1A-b2A-tubulin.raw	F8	2.57
		FALSE	High	Sequest HT (A2)	Unambiguous	IHFPLATYAPVISAEK		5	10	Q5FW91; Q3TIZ0; P68369; P08537; P68368	Q5FW91; Q3TIZ0; Q99KA2; P68369; Q9D9Y2; P05213; P08537; Q52L87; A0A0A0MQA5; P68368	0	3	0.6276	0	1	1	586.326	1756.96	1756.96	-0.46	-0.00027	HCD (High Energy Collision Dissociation)	MS2	12.4037	50	116.044	41015	OFL003219-0-8TTL4-a1A-b2A-tubulin.raw	F8	2.39
		FALSE	High	Sequest HT (A2)	Unambiguous	IHFPLATYAPVISAEK		5	10	Q5FW91; Q3TIZ0; P68369; P08537; P68368	Q5FW91; Q3TIZ0; Q99KA2; P68369; Q9D9Y2; P05213; P08537; Q52L87; A0A0A0MQA5; P68368	0	3	0.6009	0	1	1	586.326	1756.96	1756.96	-0.45	-0.00026	HCD (High Energy Collision Dissociation)	MS2	32.0298	50	114.39	39952	OFL003219-0-8TTL4-a1A-b2A-tubulin.raw	F8	2.33
		FALSE	High	Sequest HT (A2)	Unambiguous	IHFPLATYAPVISAEK		5	10	Q5FW91; Q3TIZ0; P68369; P08537; P68368	Q5FW91; Q3TIZ0; Q99KA2; P68369; Q9D9Y2; P05213; P08537; Q52L87; A0A0A0MQA5; P68368	0	3	0.6207	0	1	1	586.326	1756.96	1756.96	-0.53	-0.00031	HCD (High Energy Collision Dissociation)	MS2	4.46279	50	113.857	39624	OFL003219-0-8TTL4-a1A-b2A-tubulin.raw	F8	2.32
		FALSE	High	Sequest HT (A2)	Unambiguous	IHFPLATYAPVISAEK		5	10	Q5FW91; Q3TIZ0; P68369; P08537; P68368	Q5FW91; Q3TIZ0; Q99KA2; P68369; Q9D9Y2; P05213; P08537; Q52L87; A0A0A0MQA5; P68368	0	3	0.6883	0	1	1	586.326	1756.96	1756.96	-0.71	-0.00041	HCD (High Energy Collision Dissociation)	MS2	38.618	50	117.629	41980	OFL003219-0-8TTL4-a1A-b2A-tubulin.raw	F8	2.31
	FALSE	High	TIQFVDWCPTGFK	1xCarbamidomethyl [C8]	7	16	36	Q5FW91; Q3TIZ0; P68369; M7NKU9; A0A178UXP7; B9DGT7; A0A5S6QQ85	0	1598.77	High	3.36
		Checked	Confidence	Identifying Node	PSM Ambiguity	Annotated Sequence	Modifications	# Protein Groups	# Proteins	Master Protein Accessions	Protein Accessions	# Missed Cleavages	Charge	DeltaScore	DeltaCn	Rank	Search Engine Rank	m/z [Da]	MH+ [Da]	Theo. MH+ [Da]	DeltaM [ppm]	Deltam/z [Da]	Activation Type	MS Order	Isolation Interference [%]	Ion Inject Time [ms]	RT [min]	First Scan	Spectrum File	File ID	XCorr
		FALSE	High	Sequest HT (A2)	Unambiguous	TIQFVDWcPTGFK	C8(Carbamidomethyl)	7	16	Q5FW91; Q3TIZ0; P68369; M7NKU9; A0A178UXP7; B9DGT7; A0A5S6QQ85	Q5FW91; Q3TIZ0; Q944I2; Q9JJZ2; A0A654EL16; P68369; P11139; M7NKU9; Q9NY65; A0A178UXP7; B9DFF8; B9DGT7; Q9D9Y2; Q0WLQ5; Q52L87; A0A5S6QQ85	0	2	0.7887	0	1	1	799.888	1598.77	1598.77	1.2	0.00096	HCD (High Energy Collision Dissociation)	MS2	6.41433	50	103.918	34351	OFL003219-0-8TTL4-a1A-b2A-tubulin.raw	F8	3.36
		FALSE	High	Sequest HT (A2)	Unambiguous	TIQFVDWcPTGFK	C8(Carbamidomethyl)	7	16	Q5FW91; Q3TIZ0; P68369; M7NKU9; A0A178UXP7; B9DGT7; A0A5S6QQ85	Q5FW91; Q3TIZ0; Q944I2; Q9JJZ2; A0A654EL16; P68369; P11139; M7NKU9; Q9NY65; A0A178UXP7; B9DFF8; B9DGT7; Q9D9Y2; Q0WLQ5; Q52L87; A0A5S6QQ85	0	3	0.6687	0	1	1	533.594	1598.77	1598.77	0.81	0.00043	HCD (High Energy Collision Dissociation)	MS2	53.6585	9.602	95.2292	30904	OFL003219-0-8TTL4-a1A-b2A-tubulin.raw	F8	3.32
		FALSE	High	Sequest HT (A2)	Unambiguous	TIQFVDWcPTGFK	C8(Carbamidomethyl)	7	16	Q5FW91; Q3TIZ0; P68369; M7NKU9; A0A178UXP7; B9DGT7; A0A5S6QQ85	Q5FW91; Q3TIZ0; Q944I2; Q9JJZ2; A0A654EL16; P68369; P11139; M7NKU9; Q9NY65; A0A178UXP7; B9DFF8; B9DGT7; Q9D9Y2; Q0WLQ5; Q52L87; A0A5S6QQ85	0	2	0.8281	0	1	1	799.888	1598.77	1598.77	0.71	0.00057	HCD (High Energy Collision Dissociation)	MS2	0	30.841	97.7925	31818	OFL003219-0-8TTL4-a1A-b2A-tubulin.raw	F8	3.2
		FALSE	High	Sequest HT (A2)	Unambiguous	TIQFVDWcPTGFK	C8(Carbamidomethyl)	7	16	Q5FW91; Q3TIZ0; P68369; M7NKU9; A0A178UXP7; B9DGT7; A0A5S6QQ85	Q5FW91; Q3TIZ0; Q944I2; Q9JJZ2; A0A654EL16; P68369; P11139; M7NKU9; Q9NY65; A0A178UXP7; B9DFF8; B9DGT7; Q9D9Y2; Q0WLQ5; Q52L87; A0A5S6QQ85	0	2	0.788	0	1	1	799.887	1598.77	1598.77	-0.31	-0.00025	HCD (High Energy Collision Dissociation)	MS2	51.8024	50	100.281	32558	OFL003219-0-8TTL4-a1A-b2A-tubulin.raw	F8	3.16
		FALSE	High	Sequest HT (A2)	Unambiguous	TIQFVDWcPTGFK	C8(Carbamidomethyl)	7	16	Q5FW91; Q3TIZ0; P68369; M7NKU9; A0A178UXP7; B9DGT7; A0A5S6QQ85	Q5FW91; Q3TIZ0; Q944I2; Q9JJZ2; A0A654EL16; P68369; P11139; M7NKU9; Q9NY65; A0A178UXP7; B9DFF8; B9DGT7; Q9D9Y2; Q0WLQ5; Q52L87; A0A5S6QQ85	0	2	0.8032	0	1	1	799.887	1598.77	1598.77	0.27	0.00022	HCD (High Energy Collision Dissociation)	MS2	0	11.715	97.2883	31590	OFL003219-0-8TTL4-a1A-b2A-tubulin.raw	F8	3.15
		FALSE	High	Sequest HT (A2)	Unambiguous	TIQFVDWcPTGFK	C8(Carbamidomethyl)	7	16	Q5FW91; Q3TIZ0; P68369; M7NKU9; A0A178UXP7; B9DGT7; A0A5S6QQ85	Q5FW91; Q3TIZ0; Q944I2; Q9JJZ2; A0A654EL16; P68369; P11139; M7NKU9; Q9NY65; A0A178UXP7; B9DFF8; B9DGT7; Q9D9Y2; Q0WLQ5; Q52L87; A0A5S6QQ85	0	3	0.7651	0	1	1	533.593	1598.77	1598.77	-1.24	-0.00066	HCD (High Energy Collision Dissociation)	MS2	40.2663	9.598	94.7221	30772	OFL003219-0-8TTL4-a1A-b2A-tubulin.raw	F8	3.15
		FALSE	High	Sequest HT (A2)	Unambiguous	TIQFVDWcPTGFK	C8(Carbamidomethyl)	7	16	Q5FW91; Q3TIZ0; P68369; M7NKU9; A0A178UXP7; B9DGT7; A0A5S6QQ85	Q5FW91; Q3TIZ0; Q944I2; Q9JJZ2; A0A654EL16; P68369; P11139; M7NKU9; Q9NY65; A0A178UXP7; B9DFF8; B9DGT7; Q9D9Y2; Q0WLQ5; Q52L87; A0A5S6QQ85	0	2	0.8057	0	1	1	799.888	1598.77	1598.77	0.92	0.00074	HCD (High Energy Collision Dissociation)	MS2	0	50	103.193	33883	OFL003219-0-8TTL4-a1A-b2A-tubulin.raw	F8	3.14
		FALSE	High	Sequest HT (A2)	Unambiguous	TIQFVDWcPTGFK	C8(Carbamidomethyl)	7	16	Q5FW91; Q3TIZ0; P68369; M7NKU9; A0A178UXP7; B9DGT7; A0A5S6QQ85	Q5FW91; Q3TIZ0; Q944I2; Q9JJZ2; A0A654EL16; P68369; P11139; M7NKU9; Q9NY65; A0A178UXP7; B9DFF8; B9DGT7; Q9D9Y2; Q0WLQ5; Q52L87; A0A5S6QQ85	0	2	0.7987	0	1	1	799.887	1598.77	1598.77	-0.03	-2e-05	HCD (High Energy Collision Dissociation)	MS2	0	50	102.287	33415	OFL003219-0-8TTL4-a1A-b2A-tubulin.raw	F8	3.13
		FALSE	High	Sequest HT (A2)	Unambiguous	TIQFVDWcPTGFK	C8(Carbamidomethyl)	7	16	Q5FW91; Q3TIZ0; P68369; M7NKU9; A0A178UXP7; B9DGT7; A0A5S6QQ85	Q5FW91; Q3TIZ0; Q944I2; Q9JJZ2; A0A654EL16; P68369; P11139; M7NKU9; Q9NY65; A0A178UXP7; B9DFF8; B9DGT7; Q9D9Y2; Q0WLQ5; Q52L87; A0A5S6QQ85	0	2	0.7888	0	1	1	799.889	1598.77	1598.77	1.67	0.00134	HCD (High Energy Collision Dissociation)	MS2	0	50	98.6748	32087	OFL003219-0-8TTL4-a1A-b2A-tubulin.raw	F8	3.03
		FALSE	High	Sequest HT (A2)	Unambiguous	TIQFVDWcPTGFK	C8(Carbamidomethyl)	7	16	Q5FW91; Q3TIZ0; P68369; M7NKU9; A0A178UXP7; B9DGT7; A0A5S6QQ85	Q5FW91; Q3TIZ0; Q944I2; Q9JJZ2; A0A654EL16; P68369; P11139; M7NKU9; Q9NY65; A0A178UXP7; B9DFF8; B9DGT7; Q9D9Y2; Q0WLQ5; Q52L87; A0A5S6QQ85	0	2	0.8013	0	1	1	799.887	1598.77	1598.77	-0.22	-0.00018	HCD (High Energy Collision Dissociation)	MS2	0	5.615	95.7645	31089	OFL003219-0-8TTL4-a1A-b2A-tubulin.raw	F8	3.02
		FALSE	High	Sequest HT (A2)	Unambiguous	TIQFVDWcPTGFK	C8(Carbamidomethyl)	7	16	Q5FW91; Q3TIZ0; P68369; M7NKU9; A0A178UXP7; B9DGT7; A0A5S6QQ85	Q5FW91; Q3TIZ0; Q944I2; Q9JJZ2; A0A654EL16; P68369; P11139; M7NKU9; Q9NY65; A0A178UXP7; B9DFF8; B9DGT7; Q9D9Y2; Q0WLQ5; Q52L87; A0A5S6QQ85	0	2	0.744	0	1	1	799.888	1598.77	1598.77	0.38	0.0003	HCD (High Energy Collision Dissociation)	MS2	9.94375	50	112.809	38948	OFL003219-0-8TTL4-a1A-b2A-tubulin.raw	F8	2.93
		FALSE	High	Sequest HT (A2)	Unambiguous	TIQFVDWcPTGFK	C8(Carbamidomethyl)	7	16	Q5FW91; Q3TIZ0; P68369; M7NKU9; A0A178UXP7; B9DGT7; A0A5S6QQ85	Q5FW91; Q3TIZ0; Q944I2; Q9JJZ2; A0A654EL16; P68369; P11139; M7NKU9; Q9NY65; A0A178UXP7; B9DFF8; B9DGT7; Q9D9Y2; Q0WLQ5; Q52L87; A0A5S6QQ85	0	2	0.7621	0	1	1	799.886	1598.76	1598.77	-1.63	-0.00131	HCD (High Energy Collision Dissociation)	MS2	54.6771	42.125	99.1888	32248	OFL003219-0-8TTL4-a1A-b2A-tubulin.raw	F8	2.9
		FALSE	High	Sequest HT (A2)	Unambiguous	TIQFVDWcPTGFK	C8(Carbamidomethyl)	7	16	Q5FW91; Q3TIZ0; P68369; M7NKU9; A0A178UXP7; B9DGT7; A0A5S6QQ85	Q5FW91; Q3TIZ0; Q944I2; Q9JJZ2; A0A654EL16; P68369; P11139; M7NKU9; Q9NY65; A0A178UXP7; B9DFF8; B9DGT7; Q9D9Y2; Q0WLQ5; Q52L87; A0A5S6QQ85	0	2	0.8166	0	1	1	799.887	1598.77	1598.77	-0.31	-0.00025	HCD (High Energy Collision Dissociation)	MS2	0	26.098	96.2734	31236	OFL003219-0-8TTL4-a1A-b2A-tubulin.raw	F8	2.89
		FALSE	High	Sequest HT (A2)	Unambiguous	TIQFVDWcPTGFK	C8(Carbamidomethyl)	7	16	Q5FW91; Q3TIZ0; P68369; M7NKU9; A0A178UXP7; B9DGT7; A0A5S6QQ85	Q5FW91; Q3TIZ0; Q944I2; Q9JJZ2; A0A654EL16; P68369; P11139; M7NKU9; Q9NY65; A0A178UXP7; B9DFF8; B9DGT7; Q9D9Y2; Q0WLQ5; Q52L87; A0A5S6QQ85	0	2	0.8097	0	1	1	799.887	1598.77	1598.77	-0.21	-0.00017	HCD (High Energy Collision Dissociation)	MS2	0.239309	0.168	95.2568	30913	OFL003219-0-8TTL4-a1A-b2A-tubulin.raw	F8	2.89
		FALSE	High	Sequest HT (A2)	Unambiguous	TIQFVDWcPTGFK	C8(Carbamidomethyl)	7	16	Q5FW91; Q3TIZ0; P68369; M7NKU9; A0A178UXP7; B9DGT7; A0A5S6QQ85	Q5FW91; Q3TIZ0; Q944I2; Q9JJZ2; A0A654EL16; P68369; P11139; M7NKU9; Q9NY65; A0A178UXP7; B9DFF8; B9DGT7; Q9D9Y2; Q0WLQ5; Q52L87; A0A5S6QQ85	0	2	0.7944	0	1	1	799.887	1598.77	1598.77	-0.17	-0.00013	HCD (High Energy Collision Dissociation)	MS2	0	13.907	96.7788	31394	OFL003219-0-8TTL4-a1A-b2A-tubulin.raw	F8	2.87
		FALSE	High	Sequest HT (A2)	Unambiguous	TIQFVDWcPTGFK	C8(Carbamidomethyl)	7	16	Q5FW91; Q3TIZ0; P68369; M7NKU9; A0A178UXP7; B9DGT7; A0A5S6QQ85	Q5FW91; Q3TIZ0; Q944I2; Q9JJZ2; A0A654EL16; P68369; P11139; M7NKU9; Q9NY65; A0A178UXP7; B9DFF8; B9DGT7; Q9D9Y2; Q0WLQ5; Q52L87; A0A5S6QQ85	0	2	0.8188	0	1	1	799.887	1598.77	1598.77	-0.28	-0.00023	HCD (High Energy Collision Dissociation)	MS2	0.172321	0.095	94.7535	30780	OFL003219-0-8TTL4-a1A-b2A-tubulin.raw	F8	2.87
		FALSE	High	Sequest HT (A2)	Unambiguous	TIQFVDWcPTGFK	C8(Carbamidomethyl)	7	16	Q5FW91; Q3TIZ0; P68369; M7NKU9; A0A178UXP7; B9DGT7; A0A5S6QQ85	Q5FW91; Q3TIZ0; Q944I2; Q9JJZ2; A0A654EL16; P68369; P11139; M7NKU9; Q9NY65; A0A178UXP7; B9DFF8; B9DGT7; Q9D9Y2; Q0WLQ5; Q52L87; A0A5S6QQ85	0	2	0.8118	0	1	1	799.888	1598.77	1598.77	0.41	0.00033	HCD (High Energy Collision Dissociation)	MS2	0.233521	0.241	94.2525	30663	OFL003219-0-8TTL4-a1A-b2A-tubulin.raw	F8	2.87
		FALSE	High	Sequest HT (A2)	Unambiguous	TIQFVDWcPTGFK	C8(Carbamidomethyl)	7	16	Q5FW91; Q3TIZ0; P68369; M7NKU9; A0A178UXP7; B9DGT7; A0A5S6QQ85	Q5FW91; Q3TIZ0; Q944I2; Q9JJZ2; A0A654EL16; P68369; P11139; M7NKU9; Q9NY65; A0A178UXP7; B9DFF8; B9DGT7; Q9D9Y2; Q0WLQ5; Q52L87; A0A5S6QQ85	0	2	0.8636	0	1	1	799.888	1598.77	1598.77	0.63	0.0005	HCD (High Energy Collision Dissociation)	MS2	0	50	112.166	38575	OFL003219-0-8TTL4-a1A-b2A-tubulin.raw	F8	2.86
		FALSE	High	Sequest HT (A2)	Unambiguous	TIQFVDWcPTGFK	C8(Carbamidomethyl)	7	16	Q5FW91; Q3TIZ0; P68369; M7NKU9; A0A178UXP7; B9DGT7; A0A5S6QQ85	Q5FW91; Q3TIZ0; Q944I2; Q9JJZ2; A0A654EL16; P68369; P11139; M7NKU9; Q9NY65; A0A178UXP7; B9DFF8; B9DGT7; Q9D9Y2; Q0WLQ5; Q52L87; A0A5S6QQ85	0	2	0.8	0	1	1	799.888	1598.77	1598.77	0.58	0.00046	HCD (High Energy Collision Dissociation)	MS2	0	43.044	100.802	32833	OFL003219-0-8TTL4-a1A-b2A-tubulin.raw	F8	2.85
		FALSE	High	Sequest HT (A2)	Unambiguous	TIQFVDWcPTGFK	C8(Carbamidomethyl)	7	16	Q5FW91; Q3TIZ0; P68369; M7NKU9; A0A178UXP7; B9DGT7; A0A5S6QQ85	Q5FW91; Q3TIZ0; Q944I2; Q9JJZ2; A0A654EL16; P68369; P11139; M7NKU9; Q9NY65; A0A178UXP7; B9DFF8; B9DGT7; Q9D9Y2; Q0WLQ5; Q52L87; A0A5S6QQ85	0	2	0.7473	0	1	1	799.889	1598.77	1598.77	2.31	0.00185	HCD (High Energy Collision Dissociation)	MS2	36.6598	50	109.577	37008	OFL003219-0-8TTL4-a1A-b2A-tubulin.raw	F8	2.81
		FALSE	High	Sequest HT (A2)	Unambiguous	TIQFVDWcPTGFK	C8(Carbamidomethyl)	7	16	Q5FW91; Q3TIZ0; P68369; M7NKU9; A0A178UXP7; B9DGT7; A0A5S6QQ85	Q5FW91; Q3TIZ0; Q944I2; Q9JJZ2; A0A654EL16; P68369; P11139; M7NKU9; Q9NY65; A0A178UXP7; B9DFF8; B9DGT7; Q9D9Y2; Q0WLQ5; Q52L87; A0A5S6QQ85	0	2	0.7829	0	1	1	799.887	1598.77	1598.77	0.08	6e-05	HCD (High Energy Collision Dissociation)	MS2	12.9559	50	110.356	37499	OFL003219-0-8TTL4-a1A-b2A-tubulin.raw	F8	2.81
		FALSE	High	Sequest HT (A2)	Unambiguous	TIQFVDWcPTGFK	C8(Carbamidomethyl)	7	16	Q5FW91; Q3TIZ0; P68369; M7NKU9; A0A178UXP7; B9DGT7; A0A5S6QQ85	Q5FW91; Q3TIZ0; Q944I2; Q9JJZ2; A0A654EL16; P68369; P11139; M7NKU9; Q9NY65; A0A178UXP7; B9DFF8; B9DGT7; Q9D9Y2; Q0WLQ5; Q52L87; A0A5S6QQ85	0	2	0.825	0	1	1	799.888	1598.77	1598.77	1.17	0.00094	HCD (High Energy Collision Dissociation)	MS2	18.0747	50	117.033	41614	OFL003219-0-8TTL4-a1A-b2A-tubulin.raw	F8	2.8
		FALSE	High	Sequest HT (A2)	Unambiguous	TIQFVDWcPTGFK	C8(Carbamidomethyl)	7	16	Q5FW91; Q3TIZ0; P68369; M7NKU9; A0A178UXP7; B9DGT7; A0A5S6QQ85	Q5FW91; Q3TIZ0; Q944I2; Q9JJZ2; A0A654EL16; P68369; P11139; M7NKU9; Q9NY65; A0A178UXP7; B9DFF8; B9DGT7; Q9D9Y2; Q0WLQ5; Q52L87; A0A5S6QQ85	0	2	0.8597	0	1	1	799.888	1598.77	1598.77	0.44	0.00036	HCD (High Energy Collision Dissociation)	MS2	33.772	50	118.895	42713	OFL003219-0-8TTL4-a1A-b2A-tubulin.raw	F8	2.78
		FALSE	High	Sequest HT (A2)	Unambiguous	TIQFVDWcPTGFK	C8(Carbamidomethyl)	7	16	Q5FW91; Q3TIZ0; P68369; M7NKU9; A0A178UXP7; B9DGT7; A0A5S6QQ85	Q5FW91; Q3TIZ0; Q944I2; Q9JJZ2; A0A654EL16; P68369; P11139; M7NKU9; Q9NY65; A0A178UXP7; B9DFF8; B9DGT7; Q9D9Y2; Q0WLQ5; Q52L87; A0A5S6QQ85	0	2	0.7428	0	1	1	799.888	1598.77	1598.77	1.06	0.00085	HCD (High Energy Collision Dissociation)	MS2	34.2272	50	116.499	41294	OFL003219-0-8TTL4-a1A-b2A-tubulin.raw	F8	2.76
		FALSE	High	Sequest HT (A2)	Unambiguous	TIQFVDWcPTGFK	C8(Carbamidomethyl)	7	16	Q5FW91; Q3TIZ0; P68369; M7NKU9; A0A178UXP7; B9DGT7; A0A5S6QQ85	Q5FW91; Q3TIZ0; Q944I2; Q9JJZ2; A0A654EL16; P68369; P11139; M7NKU9; Q9NY65; A0A178UXP7; B9DFF8; B9DGT7; Q9D9Y2; Q0WLQ5; Q52L87; A0A5S6QQ85	0	3	0.5632	0	1	1	533.594	1598.77	1598.77	0.25	0.00013	HCD (High Energy Collision Dissociation)	MS2	45.3585	22.514	94.2194	30653	OFL003219-0-8TTL4-a1A-b2A-tubulin.raw	F8	2.61
		FALSE	High	Sequest HT (A2)	Unambiguous	TIQFVDWcPTGFK	C8(Carbamidomethyl)	7	16	Q5FW91; Q3TIZ0; P68369; M7NKU9; A0A178UXP7; B9DGT7; A0A5S6QQ85	Q5FW91; Q3TIZ0; Q944I2; Q9JJZ2; A0A654EL16; P68369; P11139; M7NKU9; Q9NY65; A0A178UXP7; B9DFF8; B9DGT7; Q9D9Y2; Q0WLQ5; Q52L87; A0A5S6QQ85	0	2	0.8494	0	1	1	799.888	1598.77	1598.77	0.95	0.00076	HCD (High Energy Collision Dissociation)	MS2	8.17332	50	115.96	40965	OFL003219-0-8TTL4-a1A-b2A-tubulin.raw	F8	2.59
		FALSE	High	Sequest HT (A2)	Unambiguous	TIQFVDWcPTGFK	C8(Carbamidomethyl)	7	16	Q5FW91; Q3TIZ0; P68369; M7NKU9; A0A178UXP7; B9DGT7; A0A5S6QQ85	Q5FW91; Q3TIZ0; Q944I2; Q9JJZ2; A0A654EL16; P68369; P11139; M7NKU9; Q9NY65; A0A178UXP7; B9DFF8; B9DGT7; Q9D9Y2; Q0WLQ5; Q52L87; A0A5S6QQ85	0	2	0.751	0	1	1	799.888	1598.77	1598.77	0.88	0.00071	HCD (High Energy Collision Dissociation)	MS2	29.8934	50	118.356	42419	OFL003219-0-8TTL4-a1A-b2A-tubulin.raw	F8	2.57
		FALSE	High	Sequest HT (A2)	Unambiguous	TIQFVDWcPTGFK	C8(Carbamidomethyl)	7	16	Q5FW91; Q3TIZ0; P68369; M7NKU9; A0A178UXP7; B9DGT7; A0A5S6QQ85	Q5FW91; Q3TIZ0; Q944I2; Q9JJZ2; A0A654EL16; P68369; P11139; M7NKU9; Q9NY65; A0A178UXP7; B9DFF8; B9DGT7; Q9D9Y2; Q0WLQ5; Q52L87; A0A5S6QQ85	0	2	0.7984	0	1	1	799.888	1598.77	1598.77	0.5	0.0004	HCD (High Energy Collision Dissociation)	MS2	38.4468	50	111.571	38274	OFL003219-0-8TTL4-a1A-b2A-tubulin.raw	F8	2.48
		FALSE	High	Sequest HT (A2)	Unambiguous	TIQFVDWcPTGFK	C8(Carbamidomethyl)	7	16	Q5FW91; Q3TIZ0; P68369; M7NKU9; A0A178UXP7; B9DGT7; A0A5S6QQ85	Q5FW91; Q3TIZ0; Q944I2; Q9JJZ2; A0A654EL16; P68369; P11139; M7NKU9; Q9NY65; A0A178UXP7; B9DFF8; B9DGT7; Q9D9Y2; Q0WLQ5; Q52L87; A0A5S6QQ85	0	2	0.8041	0	1	1	799.887	1598.77	1598.77	-0.12	-0.0001	HCD (High Energy Collision Dissociation)	MS2	36.2878	50	115.027	40369	OFL003219-0-8TTL4-a1A-b2A-tubulin.raw	F8	2.45
		FALSE	High	Sequest HT (A2)	Unambiguous	TIQFVDWcPTGFK	C8(Carbamidomethyl)	7	16	Q5FW91; Q3TIZ0; P68369; M7NKU9; A0A178UXP7; B9DGT7; A0A5S6QQ85	Q5FW91; Q3TIZ0; Q944I2; Q9JJZ2; A0A654EL16; P68369; P11139; M7NKU9; Q9NY65; A0A178UXP7; B9DFF8; B9DGT7; Q9D9Y2; Q0WLQ5; Q52L87; A0A5S6QQ85	0	2	0.7918	0	1	1	799.887	1598.77	1598.77	-0.43	-0.00034	HCD (High Energy Collision Dissociation)	MS2	0	50	93.7497	30457	OFL003219-0-8TTL4-a1A-b2A-tubulin.raw	F8	2.45
		FALSE	High	Sequest HT (A2)	Unambiguous	TIQFVDWcPTGFK	C8(Carbamidomethyl)	7	16	Q5FW91; Q3TIZ0; P68369; M7NKU9; A0A178UXP7; B9DGT7; A0A5S6QQ85	Q5FW91; Q3TIZ0; Q944I2; Q9JJZ2; A0A654EL16; P68369; P11139; M7NKU9; Q9NY65; A0A178UXP7; B9DFF8; B9DGT7; Q9D9Y2; Q0WLQ5; Q52L87; A0A5S6QQ85	0	2	0.8376	0	1	1	799.888	1598.77	1598.77	0.61	0.00049	HCD (High Energy Collision Dissociation)	MS2	79.03	50	119.418	43008	OFL003219-0-8TTL4-a1A-b2A-tubulin.raw	F8	2.34
		FALSE	High	Sequest HT (A2)	Unambiguous	TIQFVDWcPTGFK	C8(Carbamidomethyl)	7	16	Q5FW91; Q3TIZ0; P68369; M7NKU9; A0A178UXP7; B9DGT7; A0A5S6QQ85	Q5FW91; Q3TIZ0; Q944I2; Q9JJZ2; A0A654EL16; P68369; P11139; M7NKU9; Q9NY65; A0A178UXP7; B9DFF8; B9DGT7; Q9D9Y2; Q0WLQ5; Q52L87; A0A5S6QQ85	0	2	0.7949	0	1	1	799.888	1598.77	1598.77	0.4	0.00032	HCD (High Energy Collision Dissociation)	MS2	36.3498	50	119.948	43275	OFL003219-0-8TTL4-a1A-b2A-tubulin.raw	F8	2.34
		FALSE	High	Sequest HT (A2)	Unambiguous	TIQFVDWcPTGFK	C8(Carbamidomethyl)	7	16	Q5FW91; Q3TIZ0; P68369; M7NKU9; A0A178UXP7; B9DGT7; A0A5S6QQ85	Q5FW91; Q3TIZ0; Q944I2; Q9JJZ2; A0A654EL16; P68369; P11139; M7NKU9; Q9NY65; A0A178UXP7; B9DFF8; B9DGT7; Q9D9Y2; Q0WLQ5; Q52L87; A0A5S6QQ85	0	2	0.8251	0	1	1	799.888	1598.77	1598.77	0.89	0.00071	HCD (High Energy Collision Dissociation)	MS2	25.1294	50	113.346	39292	OFL003219-0-8TTL4-a1A-b2A-tubulin.raw	F8	2.23
		FALSE	High	Sequest HT (A2)	Unambiguous	TIQFVDWcPTGFK	C8(Carbamidomethyl)	7	16	Q5FW91; Q3TIZ0; P68369; M7NKU9; A0A178UXP7; B9DGT7; A0A5S6QQ85	Q5FW91; Q3TIZ0; Q944I2; Q9JJZ2; A0A654EL16; P68369; P11139; M7NKU9; Q9NY65; A0A178UXP7; B9DFF8; B9DGT7; Q9D9Y2; Q0WLQ5; Q52L87; A0A5S6QQ85	0	2	0.7613	0	1	1	799.887	1598.77	1598.77	0.25	0.0002	HCD (High Energy Collision Dissociation)	MS2	43.8426	50	117.846	42110	OFL003219-0-8TTL4-a1A-b2A-tubulin.raw	F8	2.22
		FALSE	High	Sequest HT (A2)	Unambiguous	TIQFVDWcPTGFK	C8(Carbamidomethyl)	7	16	Q5FW91; Q3TIZ0; P68369; M7NKU9; A0A178UXP7; B9DGT7; A0A5S6QQ85	Q5FW91; Q3TIZ0; Q944I2; Q9JJZ2; A0A654EL16; P68369; P11139; M7NKU9; Q9NY65; A0A178UXP7; B9DFF8; B9DGT7; Q9D9Y2; Q0WLQ5; Q52L87; A0A5S6QQ85	0	2	0.7919	0	1	1	799.888	1598.77	1598.77	0.75	0.0006	HCD (High Energy Collision Dissociation)	MS2	53.8215	50	114.506	40033	OFL003219-0-8TTL4-a1A-b2A-tubulin.raw	F8	2.21
		FALSE	High	Sequest HT (A2)	Unambiguous	TIQFVDWcPTGFK	C8(Carbamidomethyl)	7	16	Q5FW91; Q3TIZ0; P68369; M7NKU9; A0A178UXP7; B9DGT7; A0A5S6QQ85	Q5FW91; Q3TIZ0; Q944I2; Q9JJZ2; A0A654EL16; P68369; P11139; M7NKU9; Q9NY65; A0A178UXP7; B9DFF8; B9DGT7; Q9D9Y2; Q0WLQ5; Q52L87; A0A5S6QQ85	0	2	0.7933	0	1	1	799.889	1598.77	1598.77	2	0.0016	HCD (High Energy Collision Dissociation)	MS2	36.275	50	115.192	40472	OFL003219-0-8TTL4-a1A-b2A-tubulin.raw	F8	2.08
	FALSE	High	TIQFVDWCPTGFKVGINYQPPTVVPGGDLAK	1xCarbamidomethyl [C8]	3	7	1	Q5FW91; Q3TIZ0; P68369	1	3404.73	High	2.99
		Checked	Confidence	Identifying Node	PSM Ambiguity	Annotated Sequence	Modifications	# Protein Groups	# Proteins	Master Protein Accessions	Protein Accessions	# Missed Cleavages	Charge	DeltaScore	DeltaCn	Rank	Search Engine Rank	m/z [Da]	MH+ [Da]	Theo. MH+ [Da]	DeltaM [ppm]	Deltam/z [Da]	Activation Type	MS Order	Isolation Interference [%]	Ion Inject Time [ms]	RT [min]	First Scan	Spectrum File	File ID	XCorr
		FALSE	High	Sequest HT (A2)	Unambiguous	TIQFVDWcPTGFKVGINYQPPTVVPGGDLAK	C8(Carbamidomethyl)	3	7	Q5FW91; Q3TIZ0; P68369	Q5FW91; Q3TIZ0; Q9JJZ2; P68369; Q9NY65; Q9D9Y2; Q52L87	1	3	0.6054	0	1	1	1135.58	3404.74	3404.73	0.7	0.00079	HCD (High Energy Collision Dissociation)	MS2	12.1327	3.273	105.004	34988	OFL003219-0-8TTL4-a1A-b2A-tubulin.raw	F8	2.99
	FALSE	High	VGINYQPPTVVPGGDLAK		6	14	27	Q5FW91; Q3TIZ0; P68369; P08537; A0A5S6Q8M8; P68368	0	1824.99	High	4.47
		Checked	Confidence	Identifying Node	PSM Ambiguity	Annotated Sequence	Modifications	# Protein Groups	# Proteins	Master Protein Accessions	Protein Accessions	# Missed Cleavages	Charge	DeltaScore	DeltaCn	Rank	Search Engine Rank	m/z [Da]	MH+ [Da]	Theo. MH+ [Da]	DeltaM [ppm]	Deltam/z [Da]	Activation Type	MS Order	Isolation Interference [%]	Ion Inject Time [ms]	RT [min]	First Scan	Spectrum File	File ID	XCorr
		FALSE	High	Sequest HT (A2)	Unambiguous	VGINYQPPTVVPGGDLAK		6	14	Q5FW91; Q3TIZ0; P68369; P08537; A0A5S6Q8M8; P68368	Q5FW91; Q3TIZ0; Q9JJZ2; A0A5S6QIR1; Q99KA2; P68369; Q9NY65; Q9D9Y2; P05213; P08537; A0A5S6Q8M8; Q52L87; A0A0A0MQA5; P68368	0	3	0.7562	0	1	1	609	1824.98	1824.99	-0.43	-0.00026	HCD (High Energy Collision Dissociation)	MS2	0	1.105	74.1971	22685	OFL003219-0-8TTL4-a1A-b2A-tubulin.raw	F8	4.47
		FALSE	High	Sequest HT (A2)	Unambiguous	VGINYQPPTVVPGGDLAK		6	14	Q5FW91; Q3TIZ0; P68369; P08537; A0A5S6Q8M8; P68368	Q5FW91; Q3TIZ0; Q9JJZ2; A0A5S6QIR1; Q99KA2; P68369; Q9NY65; Q9D9Y2; P05213; P08537; A0A5S6Q8M8; Q52L87; A0A0A0MQA5; P68368	0	3	0.7318	0	1	1	609	1824.99	1824.99	0.5	0.0003	HCD (High Energy Collision Dissociation)	MS2	0	1.071	73.6926	22555	OFL003219-0-8TTL4-a1A-b2A-tubulin.raw	F8	4.25
		FALSE	High	Sequest HT (A2)	Unambiguous	VGINYQPPTVVPGGDLAK		6	14	Q5FW91; Q3TIZ0; P68369; P08537; A0A5S6Q8M8; P68368	Q5FW91; Q3TIZ0; Q9JJZ2; A0A5S6QIR1; Q99KA2; P68369; Q9NY65; Q9D9Y2; P05213; P08537; A0A5S6Q8M8; Q52L87; A0A0A0MQA5; P68368	0	3	0.7678	0	1	1	609	1824.99	1824.99	0.43	0.00026	HCD (High Energy Collision Dissociation)	MS2	1.76428	5.219	75.205	22983	OFL003219-0-8TTL4-a1A-b2A-tubulin.raw	F8	4.22
		FALSE	High	Sequest HT (A2)	Unambiguous	VGINYQPPTVVPGGDLAK		6	14	Q5FW91; Q3TIZ0; P68369; P08537; A0A5S6Q8M8; P68368	Q5FW91; Q3TIZ0; Q9JJZ2; A0A5S6QIR1; Q99KA2; P68369; Q9NY65; Q9D9Y2; P05213; P08537; A0A5S6Q8M8; Q52L87; A0A0A0MQA5; P68368	0	3	0.7494	0	1	1	609	1824.99	1824.99	-0.15	-9e-05	HCD (High Energy Collision Dissociation)	MS2	0	1.309	74.6988	22801	OFL003219-0-8TTL4-a1A-b2A-tubulin.raw	F8	3.99
		FALSE	High	Sequest HT (A2)	Unambiguous	VGINYQPPTVVPGGDLAK		6	14	Q5FW91; Q3TIZ0; P68369; P08537; A0A5S6Q8M8; P68368	Q5FW91; Q3TIZ0; Q9JJZ2; A0A5S6QIR1; Q99KA2; P68369; Q9NY65; Q9D9Y2; P05213; P08537; A0A5S6Q8M8; Q52L87; A0A0A0MQA5; P68368	0	3	0.7493	0	1	1	609	1824.99	1824.99	-0.09	-6e-05	HCD (High Energy Collision Dissociation)	MS2	13.7885	28.364	75.7239	23272	OFL003219-0-8TTL4-a1A-b2A-tubulin.raw	F8	3.47
		FALSE	High	Sequest HT (A2)	Unambiguous	VGINYQPPTVVPGGDLAK		6	14	Q5FW91; Q3TIZ0; P68369; P08537; A0A5S6Q8M8; P68368	Q5FW91; Q3TIZ0; Q9JJZ2; A0A5S6QIR1; Q99KA2; P68369; Q9NY65; Q9D9Y2; P05213; P08537; A0A5S6Q8M8; Q52L87; A0A0A0MQA5; P68368	0	3	0.7668	0	1	1	608.999	1824.98	1824.99	-0.89	-0.00054	HCD (High Energy Collision Dissociation)	MS2	19.5885	23.285	73.1868	22305	OFL003219-0-8TTL4-a1A-b2A-tubulin.raw	F8	3.13
		FALSE	High	Sequest HT (A2)	Unambiguous	VGINYQPPTVVPGGDLAK		6	14	Q5FW91; Q3TIZ0; P68369; P08537; A0A5S6Q8M8; P68368	Q5FW91; Q3TIZ0; Q9JJZ2; A0A5S6QIR1; Q99KA2; P68369; Q9NY65; Q9D9Y2; P05213; P08537; A0A5S6Q8M8; Q52L87; A0A0A0MQA5; P68368	0	2	0.7721	0	1	1	912.997	1824.99	1824.99	0.6	0.00055	HCD (High Energy Collision Dissociation)	MS2	0	20.294	72.9793	22214	OFL003219-0-8TTL4-a1A-b2A-tubulin.raw	F8	2.72
		FALSE	High	Sequest HT (A2)	Unambiguous	VGINYQPPTVVPGGDLAK		6	14	Q5FW91; Q3TIZ0; P68369; P08537; A0A5S6Q8M8; P68368	Q5FW91; Q3TIZ0; Q9JJZ2; A0A5S6QIR1; Q99KA2; P68369; Q9NY65; Q9D9Y2; P05213; P08537; A0A5S6Q8M8; Q52L87; A0A0A0MQA5; P68368	0	2	0.7537	0	1	1	912.996	1824.98	1824.99	-0.42	-0.00039	HCD (High Energy Collision Dissociation)	MS2	0	9.255	76.6719	23612	OFL003219-0-8TTL4-a1A-b2A-tubulin.raw	F8	2.68
		FALSE	High	Sequest HT (A2)	Unambiguous	VGINYQPPTVVPGGDLAK		6	14	Q5FW91; Q3TIZ0; P68369; P08537; A0A5S6Q8M8; P68368	Q5FW91; Q3TIZ0; Q9JJZ2; A0A5S6QIR1; Q99KA2; P68369; Q9NY65; Q9D9Y2; P05213; P08537; A0A5S6Q8M8; Q52L87; A0A0A0MQA5; P68368	0	2	0.8403	0	1	1	912.996	1824.99	1824.99	0.15	0.00013	HCD (High Energy Collision Dissociation)	MS2	0	46.071	77.6942	23966	OFL003219-0-8TTL4-a1A-b2A-tubulin.raw	F8	2.63
		FALSE	High	Sequest HT (A2)	Unambiguous	VGINYQPPTVVPGGDLAK		6	14	Q5FW91; Q3TIZ0; P68369; P08537; A0A5S6Q8M8; P68368	Q5FW91; Q3TIZ0; Q9JJZ2; A0A5S6QIR1; Q99KA2; P68369; Q9NY65; Q9D9Y2; P05213; P08537; A0A5S6Q8M8; Q52L87; A0A0A0MQA5; P68368	0	2	0.7109	0	1	1	912.997	1824.99	1824.99	0.45	0.00041	HCD (High Energy Collision Dissociation)	MS2	4.65717	50	78.746	24570	OFL003219-0-8TTL4-a1A-b2A-tubulin.raw	F8	2.56
		FALSE	High	Sequest HT (A2)	Unambiguous	VGINYQPPTVVPGGDLAK		6	14	Q5FW91; Q3TIZ0; P68369; P08537; A0A5S6Q8M8; P68368	Q5FW91; Q3TIZ0; Q9JJZ2; A0A5S6QIR1; Q99KA2; P68369; Q9NY65; Q9D9Y2; P05213; P08537; A0A5S6Q8M8; Q52L87; A0A0A0MQA5; P68368	0	2	0.7773	0	1	1	912.997	1824.99	1824.99	0.24	0.00022	HCD (High Energy Collision Dissociation)	MS2	0	0.166	75.0051	22889	OFL003219-0-8TTL4-a1A-b2A-tubulin.raw	F8	2.56
		FALSE	High	Sequest HT (A2)	Unambiguous	VGINYQPPTVVPGGDLAK		6	14	Q5FW91; Q3TIZ0; P68369; P08537; A0A5S6Q8M8; P68368	Q5FW91; Q3TIZ0; Q9JJZ2; A0A5S6QIR1; Q99KA2; P68369; Q9NY65; Q9D9Y2; P05213; P08537; A0A5S6Q8M8; Q52L87; A0A0A0MQA5; P68368	0	2	0.7953	0	1	1	912.997	1824.99	1824.99	0.36	0.00033	HCD (High Energy Collision Dissociation)	MS2	0	1.854	75.5142	23154	OFL003219-0-8TTL4-a1A-b2A-tubulin.raw	F8	2.54
		FALSE	High	Sequest HT (A2)	Unambiguous	VGINYQPPTVVPGGDLAK		6	14	Q5FW91; Q3TIZ0; P68369; P08537; A0A5S6Q8M8; P68368	Q5FW91; Q3TIZ0; Q9JJZ2; A0A5S6QIR1; Q99KA2; P68369; Q9NY65; Q9D9Y2; P05213; P08537; A0A5S6Q8M8; Q52L87; A0A0A0MQA5; P68368	0	2	0.736	0	1	1	912.996	1824.98	1824.99	-0.6	-0.00055	HCD (High Energy Collision Dissociation)	MS2	0	0.084	74.5005	22752	OFL003219-0-8TTL4-a1A-b2A-tubulin.raw	F8	2.5
		FALSE	High	Sequest HT (A2)	Unambiguous	VGINYQPPTVVPGGDLAK		6	14	Q5FW91; Q3TIZ0; P68369; P08537; A0A5S6Q8M8; P68368	Q5FW91; Q3TIZ0; Q9JJZ2; A0A5S6QIR1; Q99KA2; P68369; Q9NY65; Q9D9Y2; P05213; P08537; A0A5S6Q8M8; Q52L87; A0A0A0MQA5; P68368	0	2	0.7571	0	1	1	912.996	1824.99	1824.99	0.1	9e-05	HCD (High Energy Collision Dissociation)	MS2	0	50	87.1531	27718	OFL003219-0-8TTL4-a1A-b2A-tubulin.raw	F8	2.47
		FALSE	High	Sequest HT (A2)	Unambiguous	VGINYQPPTVVPGGDLAK		6	14	Q5FW91; Q3TIZ0; P68369; P08537; A0A5S6Q8M8; P68368	Q5FW91; Q3TIZ0; Q9JJZ2; A0A5S6QIR1; Q99KA2; P68369; Q9NY65; Q9D9Y2; P05213; P08537; A0A5S6Q8M8; Q52L87; A0A0A0MQA5; P68368	0	2	0.8074	0	1	1	912.997	1824.99	1824.99	1.23	0.00112	HCD (High Energy Collision Dissociation)	MS2	0	50	86.6398	27430	OFL003219-0-8TTL4-a1A-b2A-tubulin.raw	F8	2.44
		FALSE	High	Sequest HT (A2)	Unambiguous	VGINYQPPTVVPGGDLAK		6	14	Q5FW91; Q3TIZ0; P68369; P08537; A0A5S6Q8M8; P68368	Q5FW91; Q3TIZ0; Q9JJZ2; A0A5S6QIR1; Q99KA2; P68369; Q9NY65; Q9D9Y2; P05213; P08537; A0A5S6Q8M8; Q52L87; A0A0A0MQA5; P68368	0	2	0.7975	0	1	1	912.996	1824.99	1824.99	-0.1	-9e-05	HCD (High Energy Collision Dissociation)	MS2	0	50	84.1809	26570	OFL003219-0-8TTL4-a1A-b2A-tubulin.raw	F8	2.42
		FALSE	High	Sequest HT (A2)	Unambiguous	VGINYQPPTVVPGGDLAK		6	14	Q5FW91; Q3TIZ0; P68369; P08537; A0A5S6Q8M8; P68368	Q5FW91; Q3TIZ0; Q9JJZ2; A0A5S6QIR1; Q99KA2; P68369; Q9NY65; Q9D9Y2; P05213; P08537; A0A5S6Q8M8; Q52L87; A0A0A0MQA5; P68368	0	2	0.7749	0	1	1	912.996	1824.99	1824.99	-0.04	-4e-05	HCD (High Energy Collision Dissociation)	MS2	0	24.818	77.1856	23791	OFL003219-0-8TTL4-a1A-b2A-tubulin.raw	F8	2.31
		FALSE	High	Sequest HT (A2)	Unambiguous	VGINYQPPTVVPGGDLAK		6	14	Q5FW91; Q3TIZ0; P68369; P08537; A0A5S6Q8M8; P68368	Q5FW91; Q3TIZ0; Q9JJZ2; A0A5S6QIR1; Q99KA2; P68369; Q9NY65; Q9D9Y2; P05213; P08537; A0A5S6Q8M8; Q52L87; A0A0A0MQA5; P68368	0	2	0.7424	0	1	1	912.997	1824.99	1824.99	0.35	0.00032	HCD (High Energy Collision Dissociation)	MS2	0	50	82.1306	25775	OFL003219-0-8TTL4-a1A-b2A-tubulin.raw	F8	2.29
		FALSE	High	Sequest HT (A2)	Unambiguous	VGINYQPPTVVPGGDLAK		6	14	Q5FW91; Q3TIZ0; P68369; P08537; A0A5S6Q8M8; P68368	Q5FW91; Q3TIZ0; Q9JJZ2; A0A5S6QIR1; Q99KA2; P68369; Q9NY65; Q9D9Y2; P05213; P08537; A0A5S6Q8M8; Q52L87; A0A0A0MQA5; P68368	0	2	0.8036	0	1	1	912.996	1824.99	1824.99	-0.05	-4e-05	HCD (High Energy Collision Dissociation)	MS2	0	0.062	73.9941	22633	OFL003219-0-8TTL4-a1A-b2A-tubulin.raw	F8	2.24
		FALSE	High	Sequest HT (A2)	Unambiguous	VGINYQPPTVVPGGDLAK		6	14	Q5FW91; Q3TIZ0; P68369; P08537; A0A5S6Q8M8; P68368	Q5FW91; Q3TIZ0; Q9JJZ2; A0A5S6QIR1; Q99KA2; P68369; Q9NY65; Q9D9Y2; P05213; P08537; A0A5S6Q8M8; Q52L87; A0A0A0MQA5; P68368	0	2	0.7613	0	1	1	912.997	1824.99	1824.99	1.05	0.00096	HCD (High Energy Collision Dissociation)	MS2	0	0.661	73.4906	22468	OFL003219-0-8TTL4-a1A-b2A-tubulin.raw	F8	2.22
		FALSE	High	Sequest HT (A2)	Unambiguous	VGINYQPPTVVPGGDLAK		6	14	Q5FW91; Q3TIZ0; P68369; P08537; A0A5S6Q8M8; P68368	Q5FW91; Q3TIZ0; Q9JJZ2; A0A5S6QIR1; Q99KA2; P68369; Q9NY65; Q9D9Y2; P05213; P08537; A0A5S6Q8M8; Q52L87; A0A0A0MQA5; P68368	0	2	0.7828	0	1	1	912.997	1824.99	1824.99	1.02	0.00093	HCD (High Energy Collision Dissociation)	MS2	3.17579	26.897	71.3608	21293	OFL003219-0-8TTL4-a1A-b2A-tubulin.raw	F8	2.21
		FALSE	High	Sequest HT (A2)	Unambiguous	VGINYQPPTVVPGGDLAK		6	14	Q5FW91; Q3TIZ0; P68369; P08537; A0A5S6Q8M8; P68368	Q5FW91; Q3TIZ0; Q9JJZ2; A0A5S6QIR1; Q99KA2; P68369; Q9NY65; Q9D9Y2; P05213; P08537; A0A5S6Q8M8; Q52L87; A0A0A0MQA5; P68368	0	2	0.6728	0	1	1	912.996	1824.98	1824.99	-0.32	-0.00029	HCD (High Energy Collision Dissociation)	MS2	0	50	81.623	25558	OFL003219-0-8TTL4-a1A-b2A-tubulin.raw	F8	2.17
		FALSE	High	Sequest HT (A2)	Unambiguous	VGINYQPPTVVPGGDLAK		6	14	Q5FW91; Q3TIZ0; P68369; P08537; A0A5S6Q8M8; P68368	Q5FW91; Q3TIZ0; Q9JJZ2; A0A5S6QIR1; Q99KA2; P68369; Q9NY65; Q9D9Y2; P05213; P08537; A0A5S6Q8M8; Q52L87; A0A0A0MQA5; P68368	0	2	0.7664	0	1	1	912.997	1824.99	1824.99	0.94	0.00086	HCD (High Energy Collision Dissociation)	MS2	10.8124	50	88.2866	28320	OFL003219-0-8TTL4-a1A-b2A-tubulin.raw	F8	2.14
		FALSE	High	Sequest HT (A2)	Unambiguous	VGINYQPPTVVPGGDLAK		6	14	Q5FW91; Q3TIZ0; P68369; P08537; A0A5S6Q8M8; P68368	Q5FW91; Q3TIZ0; Q9JJZ2; A0A5S6QIR1; Q99KA2; P68369; Q9NY65; Q9D9Y2; P05213; P08537; A0A5S6Q8M8; Q52L87; A0A0A0MQA5; P68368	0	2	0.7596	0	1	1	912.997	1824.99	1824.99	0.69	0.00063	HCD (High Energy Collision Dissociation)	MS2	14.9843	50	88.8579	28683	OFL003219-0-8TTL4-a1A-b2A-tubulin.raw	F8	2.08
		FALSE	High	Sequest HT (A2)	Unambiguous	VGINYQPPTVVPGGDLAK		6	14	Q5FW91; Q3TIZ0; P68369; P08537; A0A5S6Q8M8; P68368	Q5FW91; Q3TIZ0; Q9JJZ2; A0A5S6QIR1; Q99KA2; P68369; Q9NY65; Q9D9Y2; P05213; P08537; A0A5S6Q8M8; Q52L87; A0A0A0MQA5; P68368	0	2	0.7537	0	1	1	912.998	1824.99	1824.99	1.27	0.00116	HCD (High Energy Collision Dissociation)	MS2	28.2261	32.388	78.2249	24233	OFL003219-0-8TTL4-a1A-b2A-tubulin.raw	F8	2.03
		FALSE	High	Sequest HT (A2)	Unambiguous	VGINYQPPTVVPGGDLAK		6	14	Q5FW91; Q3TIZ0; P68369; P08537; A0A5S6Q8M8; P68368	Q5FW91; Q3TIZ0; Q9JJZ2; A0A5S6QIR1; Q99KA2; P68369; Q9NY65; Q9D9Y2; P05213; P08537; A0A5S6Q8M8; Q52L87; A0A0A0MQA5; P68368	0	2	0.7188	0	1	1	912.996	1824.98	1824.99	-0.53	-0.00048	HCD (High Energy Collision Dissociation)	MS2	18.6822	50	86.132	27181	OFL003219-0-8TTL4-a1A-b2A-tubulin.raw	F8	1.92
		FALSE	High	Sequest HT (A2)	Unambiguous	VGINYQPPTVVPGGDLAK		6	14	Q5FW91; Q3TIZ0; P68369; P08537; A0A5S6Q8M8; P68368	Q5FW91; Q3TIZ0; Q9JJZ2; A0A5S6QIR1; Q99KA2; P68369; Q9NY65; Q9D9Y2; P05213; P08537; A0A5S6Q8M8; Q52L87; A0A0A0MQA5; P68368	0	2	0.663	0	1	1	912.997	1824.99	1824.99	0.82	0.00074	HCD (High Energy Collision Dissociation)	MS2	14.9729	50	91.3805	29521	OFL003219-0-8TTL4-a1A-b2A-tubulin.raw	F8	1.84
	FALSE	High	VGINYQPPTVVPGGDLAKVQR		5	12	3	Q5FW91; Q3TIZ0; P68369; P08537; P68368	1	2208.21	High	4.27
		Checked	Confidence	Identifying Node	PSM Ambiguity	Annotated Sequence	Modifications	# Protein Groups	# Proteins	Master Protein Accessions	Protein Accessions	# Missed Cleavages	Charge	DeltaScore	DeltaCn	Rank	Search Engine Rank	m/z [Da]	MH+ [Da]	Theo. MH+ [Da]	DeltaM [ppm]	Deltam/z [Da]	Activation Type	MS Order	Isolation Interference [%]	Ion Inject Time [ms]	RT [min]	First Scan	Spectrum File	File ID	XCorr
		FALSE	High	Sequest HT (A2)	Unambiguous	VGINYQPPTVVPGGDLAKVQR		5	12	Q5FW91; Q3TIZ0; P68369; P08537; P68368	Q5FW91; Q3TIZ0; Q9JJZ2; Q99KA2; P68369; Q9NY65; Q9D9Y2; P05213; P08537; Q52L87; A0A0A0MQA5; P68368	1	3	0.7986	0	1	1	736.742	2208.21	2208.21	-0.3	-0.00022	HCD (High Energy Collision Dissociation)	MS2	34.4804	50	70.2473	20752	OFL003219-0-8TTL4-a1A-b2A-tubulin.raw	F8	4.27
		FALSE	High	Sequest HT (A2)	Unambiguous	VGINYQPPTVVPGGDLAKVQR		5	12	Q5FW91; Q3TIZ0; P68369; P08537; P68368	Q5FW91; Q3TIZ0; Q9JJZ2; Q99KA2; P68369; Q9NY65; Q9D9Y2; P05213; P08537; Q52L87; A0A0A0MQA5; P68368	1	3	0.7955	0	1	1	736.742	2208.21	2208.21	-0.41	-0.0003	HCD (High Energy Collision Dissociation)	MS2	0	50	70.7673	20966	OFL003219-0-8TTL4-a1A-b2A-tubulin.raw	F8	4.01
		FALSE	High	Sequest HT (A2)	Unambiguous	VGINYQPPTVVPGGDLAKVQR		5	12	Q5FW91; Q3TIZ0; P68369; P08537; P68368	Q5FW91; Q3TIZ0; Q9JJZ2; Q99KA2; P68369; Q9NY65; Q9D9Y2; P05213; P08537; Q52L87; A0A0A0MQA5; P68368	1	2	0.8302	0	1	1	1104.61	2208.21	2208.21	-0.42	-0.00046	HCD (High Energy Collision Dissociation)	MS2	0	50	70.5608	20866	OFL003219-0-8TTL4-a1A-b2A-tubulin.raw	F8	2.65
	FALSE	High	VQRAVCMLSNTTAIAEAWAR	1xCarbamidomethyl [C6]	5	12	1	Q5FW91; Q3TIZ0; P68369; P08537; P68368	1	2248.13	High	5
		Checked	Confidence	Identifying Node	PSM Ambiguity	Annotated Sequence	Modifications	# Protein Groups	# Proteins	Master Protein Accessions	Protein Accessions	# Missed Cleavages	Charge	DeltaScore	DeltaCn	Rank	Search Engine Rank	m/z [Da]	MH+ [Da]	Theo. MH+ [Da]	DeltaM [ppm]	Deltam/z [Da]	Activation Type	MS Order	Isolation Interference [%]	Ion Inject Time [ms]	RT [min]	First Scan	Spectrum File	File ID	XCorr
		FALSE	High	Sequest HT (A2)	Unambiguous	VQRAVcMLSNTTAIAEAWAR	C6(Carbamidomethyl)	5	12	Q5FW91; Q3TIZ0; P68369; P08537; P68368	Q5FW91; Q3TIZ0; Q9JJZ2; Q99KA2; P68369; Q9NY65; Q9D9Y2; P05213; P08537; Q52L87; A0A0A0MQA5; P68368	1	3	0.742	0	1	1	750.048	2248.13	2248.13	-0.94	-0.0007	HCD (High Energy Collision Dissociation)	MS2	55.7442	50	88.9954	28763	OFL003219-0-8TTL4-a1A-b2A-tubulin.raw	F8	5
	FALSE	High	SKLEFSIYPAPQVSTAVVEPYNSILTTHTTLEHSDCAFMVDNEAIYDICRR	2xCarbamidomethyl [C36; C49]	3	8	4	Q3TIZ0; P68369; P68368	2	5888.82	High	7.3
		Checked	Confidence	Identifying Node	PSM Ambiguity	Annotated Sequence	Modifications	# Protein Groups	# Proteins	Master Protein Accessions	Protein Accessions	# Missed Cleavages	Charge	DeltaScore	DeltaCn	Rank	Search Engine Rank	m/z [Da]	MH+ [Da]	Theo. MH+ [Da]	DeltaM [ppm]	Deltam/z [Da]	Activation Type	MS Order	Isolation Interference [%]	Ion Inject Time [ms]	RT [min]	First Scan	Spectrum File	File ID	XCorr
		FALSE	High	Sequest HT (A2)	Unambiguous	SKLEFSIYPAPQVSTAVVEPYNSILTTHTTLEHSDcAFMVDNEAIYDIcRR	C36(Carbamidomethyl); C49(Carbamidomethyl)	3	8	Q3TIZ0; P68369; P68368	Q3TIZ0; Q99KA2; A0A2R8VHF3; P68369; P05213; Q52L87; A0A0A0MQA5; P68368	2	6	0.5753	0	1	1	982.312	5888.84	5888.82	1.83	0.00179	HCD (High Energy Collision Dissociation)	MS2	0	6.914	103.617	34153	OFL003219-0-8TTL4-a1A-b2A-tubulin.raw	F8	7.3
		FALSE	High	Sequest HT (A2)	Unambiguous	SKLEFSIYPAPQVSTAVVEPYNSILTTHTTLEHSDcAFMVDNEAIYDIcRR	C36(Carbamidomethyl); C49(Carbamidomethyl)	3	8	Q3TIZ0; P68369; P68368	Q3TIZ0; Q99KA2; A0A2R8VHF3; P68369; P05213; Q52L87; A0A0A0MQA5; P68368	2	5	0.5471	0	1	1	1178.57	5888.82	5888.82	-0.24	-0.00029	HCD (High Energy Collision Dissociation)	MS2	0.878396	5.004	103.807	34278	OFL003219-0-8TTL4-a1A-b2A-tubulin.raw	F8	6.69
		FALSE	High	Sequest HT (A2)	Unambiguous	SKLEFSIYPAPQVSTAVVEPYNSILTTHTTLEHSDcAFMVDNEAIYDIcRR	C36(Carbamidomethyl); C49(Carbamidomethyl)	3	8	Q3TIZ0; P68369; P68368	Q3TIZ0; Q99KA2; A0A2R8VHF3; P68369; P05213; Q52L87; A0A0A0MQA5; P68368	2	6	0.4643	0	1	1	982.311	5888.83	5888.82	0.48	0.00047	HCD (High Energy Collision Dissociation)	MS2	0	1.275	103.101	33831	OFL003219-0-8TTL4-a1A-b2A-tubulin.raw	F8	5.6
		FALSE	High	Sequest HT (A2)	Unambiguous	SKLEFSIYPAPQVSTAVVEPYNSILTTHTTLEHSDcAFMVDNEAIYDIcRR	C36(Carbamidomethyl); C49(Carbamidomethyl)	3	8	Q3TIZ0; P68369; P68368	Q3TIZ0; Q99KA2; A0A2R8VHF3; P68369; P05213; Q52L87; A0A0A0MQA5; P68368	2	4	0.2585	0	1	1	1472.96	5888.83	5888.82	1.62	0.00239	HCD (High Energy Collision Dissociation)	MS2	0	3.945	103.131	33849	OFL003219-0-8TTL4-a1A-b2A-tubulin.raw	F8	4.72
	FALSE	High	QLFHPEQLITGK		7	18	14	Q5FW91; Q3TIZ0; P68369; M7NKU9; P08537; A0A5S6QQ85; P68368	0	1410.77	High	4.14
		Checked	Confidence	Identifying Node	PSM Ambiguity	Annotated Sequence	Modifications	# Protein Groups	# Proteins	Master Protein Accessions	Protein Accessions	# Missed Cleavages	Charge	DeltaScore	DeltaCn	Rank	Search Engine Rank	m/z [Da]	MH+ [Da]	Theo. MH+ [Da]	DeltaM [ppm]	Deltam/z [Da]	Activation Type	MS Order	Isolation Interference [%]	Ion Inject Time [ms]	RT [min]	First Scan	Spectrum File	File ID	XCorr
		FALSE	High	Sequest HT (A2)	Unambiguous	QLFHPEQLITGK		7	18	Q5FW91; Q3TIZ0; P68369; M7NKU9; P08537; A0A5S6QQ85; P68368	A0A087WRB4; Q5FW91; Q3TIZ0; Q9JJZ2; A0A2R8VHF3; A0A087WSL5; P68369; M7NKU9; Q9NY65; P05213; P08537; A0A087WSB0; A0A087WQS4; Q52L87; A0A0A0MQA5; A0A5S6QQ85; O89052; P68368	0	2	0.8116	0	1	1	705.891	1410.77	1410.77	0.36	0.00026	HCD (High Energy Collision Dissociation)	MS2	0	0.469	65.0209	18754	OFL003219-0-8TTL4-a1A-b2A-tubulin.raw	F8	4.14
		FALSE	High	Sequest HT (A2)	Unambiguous	QLFHPEQLITGK		7	18	Q5FW91; Q3TIZ0; P68369; M7NKU9; P08537; A0A5S6QQ85; P68368	A0A087WRB4; Q5FW91; Q3TIZ0; Q9JJZ2; A0A2R8VHF3; A0A087WSL5; P68369; M7NKU9; Q9NY65; P05213; P08537; A0A087WSB0; A0A087WQS4; Q52L87; A0A0A0MQA5; A0A5S6QQ85; O89052; P68368	0	2	0.7826	0	1	1	705.89	1410.77	1410.77	-0.34	-0.00024	HCD (High Energy Collision Dissociation)	MS2	0	2.972	65.5241	18927	OFL003219-0-8TTL4-a1A-b2A-tubulin.raw	F8	4.14
		FALSE	High	Sequest HT (A2)	Unambiguous	QLFHPEQLITGK		7	18	Q5FW91; Q3TIZ0; P68369; M7NKU9; P08537; A0A5S6QQ85; P68368	A0A087WRB4; Q5FW91; Q3TIZ0; Q9JJZ2; A0A2R8VHF3; A0A087WSL5; P68369; M7NKU9; Q9NY65; P05213; P08537; A0A087WSB0; A0A087WQS4; Q52L87; A0A0A0MQA5; A0A5S6QQ85; O89052; P68368	0	2	0.8162	0	1	1	705.89	1410.77	1410.77	-0.23	-0.00016	HCD (High Energy Collision Dissociation)	MS2	0	0.202	64.5159	18615	OFL003219-0-8TTL4-a1A-b2A-tubulin.raw	F8	4.08
		FALSE	High	Sequest HT (A2)	Unambiguous	QLFHPEQLITGK		7	18	Q5FW91; Q3TIZ0; P68369; M7NKU9; P08537; A0A5S6QQ85; P68368	A0A087WRB4; Q5FW91; Q3TIZ0; Q9JJZ2; A0A2R8VHF3; A0A087WSL5; P68369; M7NKU9; Q9NY65; P05213; P08537; A0A087WSB0; A0A087WQS4; Q52L87; A0A0A0MQA5; A0A5S6QQ85; O89052; P68368	0	2	0.8216	0	1	1	705.891	1410.77	1410.77	0.21	0.00015	HCD (High Energy Collision Dissociation)	MS2	25.996	50	64.0114	18398	OFL003219-0-8TTL4-a1A-b2A-tubulin.raw	F8	3.7
		FALSE	High	Sequest HT (A2)	Unambiguous	QLFHPEQLITGK		7	18	Q5FW91; Q3TIZ0; P68369; M7NKU9; P08537; A0A5S6QQ85; P68368	A0A087WRB4; Q5FW91; Q3TIZ0; Q9JJZ2; A0A2R8VHF3; A0A087WSL5; P68369; M7NKU9; Q9NY65; P05213; P08537; A0A087WSB0; A0A087WQS4; Q52L87; A0A0A0MQA5; A0A5S6QQ85; O89052; P68368	0	3	0.7031	0	1	1	470.929	1410.77	1410.77	-0.32	-0.00015	HCD (High Energy Collision Dissociation)	MS2	17.5316	50	64.0305	18408	OFL003219-0-8TTL4-a1A-b2A-tubulin.raw	F8	3.2
		FALSE	High	Sequest HT (A2)	Unambiguous	QLFHPEQLITGK		7	18	Q5FW91; Q3TIZ0; P68369; M7NKU9; P08537; A0A5S6QQ85; P68368	A0A087WRB4; Q5FW91; Q3TIZ0; Q9JJZ2; A0A2R8VHF3; A0A087WSL5; P68369; M7NKU9; Q9NY65; P05213; P08537; A0A087WSB0; A0A087WQS4; Q52L87; A0A0A0MQA5; A0A5S6QQ85; O89052; P68368	0	3	0.7023	0	1	1	470.929	1410.77	1410.77	-0.37	-0.00017	HCD (High Energy Collision Dissociation)	MS2	0	40.735	66.2301	19278	OFL003219-0-8TTL4-a1A-b2A-tubulin.raw	F8	3.09
		FALSE	High	Sequest HT (A2)	Unambiguous	QLFHPEQLITGK		7	18	Q5FW91; Q3TIZ0; P68369; M7NKU9; P08537; A0A5S6QQ85; P68368	A0A087WRB4; Q5FW91; Q3TIZ0; Q9JJZ2; A0A2R8VHF3; A0A087WSL5; P68369; M7NKU9; Q9NY65; P05213; P08537; A0A087WSB0; A0A087WQS4; Q52L87; A0A0A0MQA5; A0A5S6QQ85; O89052; P68368	0	3	0.6856	0	1	1	470.929	1410.77	1410.77	-0.46	-0.00022	HCD (High Energy Collision Dissociation)	MS2	0	0.224	64.5303	18621	OFL003219-0-8TTL4-a1A-b2A-tubulin.raw	F8	2.99
		FALSE	High	Sequest HT (A2)	Unambiguous	QLFHPEQLITGK		7	18	Q5FW91; Q3TIZ0; P68369; M7NKU9; P08537; A0A5S6QQ85; P68368	A0A087WRB4; Q5FW91; Q3TIZ0; Q9JJZ2; A0A2R8VHF3; A0A087WSL5; P68369; M7NKU9; Q9NY65; P05213; P08537; A0A087WSB0; A0A087WQS4; Q52L87; A0A0A0MQA5; A0A5S6QQ85; O89052; P68368	0	3	0.7559	0	1	1	470.929	1410.77	1410.77	-0.09	-4e-05	HCD (High Energy Collision Dissociation)	MS2	0	2.946	65.547	18936	OFL003219-0-8TTL4-a1A-b2A-tubulin.raw	F8	2.95
		FALSE	High	Sequest HT (A2)	Unambiguous	QLFHPEQLITGK		7	18	Q5FW91; Q3TIZ0; P68369; M7NKU9; P08537; A0A5S6QQ85; P68368	A0A087WRB4; Q5FW91; Q3TIZ0; Q9JJZ2; A0A2R8VHF3; A0A087WSL5; P68369; M7NKU9; Q9NY65; P05213; P08537; A0A087WSB0; A0A087WQS4; Q52L87; A0A0A0MQA5; A0A5S6QQ85; O89052; P68368	0	3	0.7385	0	1	1	470.93	1410.77	1410.77	0.18	8e-05	HCD (High Energy Collision Dissociation)	MS2	0	0.556	65.0378	18762	OFL003219-0-8TTL4-a1A-b2A-tubulin.raw	F8	2.83
		FALSE	High	Sequest HT (A2)	Unambiguous	QLFHPEQLITGK		7	18	Q5FW91; Q3TIZ0; P68369; M7NKU9; P08537; A0A5S6QQ85; P68368	A0A087WRB4; Q5FW91; Q3TIZ0; Q9JJZ2; A0A2R8VHF3; A0A087WSL5; P68369; M7NKU9; Q9NY65; P05213; P08537; A0A087WSB0; A0A087WQS4; Q52L87; A0A0A0MQA5; A0A5S6QQ85; O89052; P68368	0	3	0.6557	0	1	1	470.929	1410.77	1410.77	-0.91	-0.00043	HCD (High Energy Collision Dissociation)	MS2	55.9308	50	66.7638	19470	OFL003219-0-8TTL4-a1A-b2A-tubulin.raw	F8	2.73
		FALSE	High	Sequest HT (A2)	Unambiguous	QLFHPEQLITGK		7	18	Q5FW91; Q3TIZ0; P68369; M7NKU9; P08537; A0A5S6QQ85; P68368	A0A087WRB4; Q5FW91; Q3TIZ0; Q9JJZ2; A0A2R8VHF3; A0A087WSL5; P68369; M7NKU9; Q9NY65; P05213; P08537; A0A087WSB0; A0A087WQS4; Q52L87; A0A0A0MQA5; A0A5S6QQ85; O89052; P68368	0	3	0.6604	0	1	1	470.93	1410.77	1410.77	0.42	0.0002	HCD (High Energy Collision Dissociation)	MS2	29.4209	50	67.9068	19877	OFL003219-0-8TTL4-a1A-b2A-tubulin.raw	F8	2.65
		FALSE	High	Sequest HT (A2)	Unambiguous	QLFHPEQLITGK		7	18	Q5FW91; Q3TIZ0; P68369; M7NKU9; P08537; A0A5S6QQ85; P68368	A0A087WRB4; Q5FW91; Q3TIZ0; Q9JJZ2; A0A2R8VHF3; A0A087WSL5; P68369; M7NKU9; Q9NY65; P05213; P08537; A0A087WSB0; A0A087WQS4; Q52L87; A0A0A0MQA5; A0A5S6QQ85; O89052; P68368	0	3	0.673	0	1	1	470.929	1410.77	1410.77	-0.47	-0.00022	HCD (High Energy Collision Dissociation)	MS2	33.9439	50	67.3777	19681	OFL003219-0-8TTL4-a1A-b2A-tubulin.raw	F8	2.63
		FALSE	High	Sequest HT (A2)	Unambiguous	QLFHPEQLITGK		7	18	Q5FW91; Q3TIZ0; P68369; M7NKU9; P08537; A0A5S6QQ85; P68368	A0A087WRB4; Q5FW91; Q3TIZ0; Q9JJZ2; A0A2R8VHF3; A0A087WSL5; P68369; M7NKU9; Q9NY65; P05213; P08537; A0A087WSB0; A0A087WQS4; Q52L87; A0A0A0MQA5; A0A5S6QQ85; O89052; P68368	0	2	0.7615	0	1	1	705.891	1410.78	1410.77	1.06	0.00074	HCD (High Energy Collision Dissociation)	MS2	79.8046	26.041	67.8154	19840	OFL003219-0-8TTL4-a1A-b2A-tubulin.raw	F8	2.6
		FALSE	High	Sequest HT (A2)	Unambiguous	QLFHPEQLITGK		7	18	Q5FW91; Q3TIZ0; P68369; M7NKU9; P08537; A0A5S6QQ85; P68368	A0A087WRB4; Q5FW91; Q3TIZ0; Q9JJZ2; A0A2R8VHF3; A0A087WSL5; P68369; M7NKU9; Q9NY65; P05213; P08537; A0A087WSB0; A0A087WQS4; Q52L87; A0A0A0MQA5; A0A5S6QQ85; O89052; P68368	0	3	0.7202	0	1	1	470.929	1410.77	1410.77	-0.33	-0.00016	HCD (High Energy Collision Dissociation)	MS2	26.2405	50	68.7245	20224	OFL003219-0-8TTL4-a1A-b2A-tubulin.raw	F8	2.43
	FALSE	High	QLFHPEQLITGKEDAANNYAR		7	16	25	Q5FW91; Q3TIZ0; P68369; M7NKU9; P08537; A0A5S6QQ85; P68368	1	2415.21	High	6.54
		Checked	Confidence	Identifying Node	PSM Ambiguity	Annotated Sequence	Modifications	# Protein Groups	# Proteins	Master Protein Accessions	Protein Accessions	# Missed Cleavages	Charge	DeltaScore	DeltaCn	Rank	Search Engine Rank	m/z [Da]	MH+ [Da]	Theo. MH+ [Da]	DeltaM [ppm]	Deltam/z [Da]	Activation Type	MS Order	Isolation Interference [%]	Ion Inject Time [ms]	RT [min]	First Scan	Spectrum File	File ID	XCorr
		FALSE	High	Sequest HT (A2)	Unambiguous	QLFHPEQLITGKEDAANNYAR		7	16	Q5FW91; Q3TIZ0; P68369; M7NKU9; P08537; A0A5S6QQ85; P68368	A0A087WRB4; Q5FW91; Q3TIZ0; Q9JJZ2; A0A2R8VHF3; P68369; M7NKU9; Q9NY65; P05213; P08537; A0A087WQS4; Q52L87; A0A0A0MQA5; A0A5S6QQ85; O89052; P68368	1	4	0.7523	0	1	1	604.557	2415.21	2415.21	-0.05	-3e-05	HCD (High Energy Collision Dissociation)	MS2	0.127022	0.183	60.4461	17031	OFL003219-0-8TTL4-a1A-b2A-tubulin.raw	F8	6.54
		FALSE	High	Sequest HT (A2)	Unambiguous	QLFHPEQLITGKEDAANNYAR		7	16	Q5FW91; Q3TIZ0; P68369; M7NKU9; P08537; A0A5S6QQ85; P68368	A0A087WRB4; Q5FW91; Q3TIZ0; Q9JJZ2; A0A2R8VHF3; P68369; M7NKU9; Q9NY65; P05213; P08537; A0A087WQS4; Q52L87; A0A0A0MQA5; A0A5S6QQ85; O89052; P68368	1	4	0.7346	0	1	1	604.557	2415.21	2415.21	0.35	0.00021	HCD (High Energy Collision Dissociation)	MS2	0.311951	0.305	61.9533	17441	OFL003219-0-8TTL4-a1A-b2A-tubulin.raw	F8	5.99
		FALSE	High	Sequest HT (A2)	Unambiguous	QLFHPEQLITGKEDAANNYAR		7	16	Q5FW91; Q3TIZ0; P68369; M7NKU9; P08537; A0A5S6QQ85; P68368	A0A087WRB4; Q5FW91; Q3TIZ0; Q9JJZ2; A0A2R8VHF3; P68369; M7NKU9; Q9NY65; P05213; P08537; A0A087WQS4; Q52L87; A0A0A0MQA5; A0A5S6QQ85; O89052; P68368	1	3	0.8017	0	1	1	805.74	2415.2	2415.21	-0.23	-0.00018	HCD (High Energy Collision Dissociation)	MS2	52.5893	34.822	59.9673	16858	OFL003219-0-8TTL4-a1A-b2A-tubulin.raw	F8	5.75
		FALSE	High	Sequest HT (A2)	Unambiguous	QLFHPEQLITGKEDAANNYAR		7	16	Q5FW91; Q3TIZ0; P68369; M7NKU9; P08537; A0A5S6QQ85; P68368	A0A087WRB4; Q5FW91; Q3TIZ0; Q9JJZ2; A0A2R8VHF3; P68369; M7NKU9; Q9NY65; P05213; P08537; A0A087WQS4; Q52L87; A0A0A0MQA5; A0A5S6QQ85; O89052; P68368	1	3	0.7929	0	1	1	805.74	2415.21	2415.21	0.45	0.00036	HCD (High Energy Collision Dissociation)	MS2	0	2.268	62.4806	17648	OFL003219-0-8TTL4-a1A-b2A-tubulin.raw	F8	5.65
		FALSE	High	Sequest HT (A2)	Unambiguous	QLFHPEQLITGKEDAANNYAR		7	16	Q5FW91; Q3TIZ0; P68369; M7NKU9; P08537; A0A5S6QQ85; P68368	A0A087WRB4; Q5FW91; Q3TIZ0; Q9JJZ2; A0A2R8VHF3; P68369; M7NKU9; Q9NY65; P05213; P08537; A0A087WQS4; Q52L87; A0A0A0MQA5; A0A5S6QQ85; O89052; P68368	1	4	0.7052	0	1	1	604.556	2415.2	2415.21	-1.27	-0.00076	HCD (High Energy Collision Dissociation)	MS2	71.9634	24.732	59.9426	16844	OFL003219-0-8TTL4-a1A-b2A-tubulin.raw	F8	5.63
		FALSE	High	Sequest HT (A2)	Unambiguous	QLFHPEQLITGKEDAANNYAR		7	16	Q5FW91; Q3TIZ0; P68369; M7NKU9; P08537; A0A5S6QQ85; P68368	A0A087WRB4; Q5FW91; Q3TIZ0; Q9JJZ2; A0A2R8VHF3; P68369; M7NKU9; Q9NY65; P05213; P08537; A0A087WQS4; Q52L87; A0A0A0MQA5; A0A5S6QQ85; O89052; P68368	1	4	0.7317	0	1	1	604.557	2415.21	2415.21	0.15	9e-05	HCD (High Energy Collision Dissociation)	MS2	0.662698	0.346	60.948	17178	OFL003219-0-8TTL4-a1A-b2A-tubulin.raw	F8	5.59
		FALSE	High	Sequest HT (A2)	Unambiguous	QLFHPEQLITGKEDAANNYAR		7	16	Q5FW91; Q3TIZ0; P68369; M7NKU9; P08537; A0A5S6QQ85; P68368	A0A087WRB4; Q5FW91; Q3TIZ0; Q9JJZ2; A0A2R8VHF3; P68369; M7NKU9; Q9NY65; P05213; P08537; A0A087WQS4; Q52L87; A0A0A0MQA5; A0A5S6QQ85; O89052; P68368	1	3	0.7989	0	1	1	805.74	2415.2	2415.21	-0.07	-6e-05	HCD (High Energy Collision Dissociation)	MS2	0.385999	0.208	60.4737	17041	OFL003219-0-8TTL4-a1A-b2A-tubulin.raw	F8	5.47
		FALSE	High	Sequest HT (A2)	Unambiguous	QLFHPEQLITGKEDAANNYAR		7	16	Q5FW91; Q3TIZ0; P68369; M7NKU9; P08537; A0A5S6QQ85; P68368	A0A087WRB4; Q5FW91; Q3TIZ0; Q9JJZ2; A0A2R8VHF3; P68369; M7NKU9; Q9NY65; P05213; P08537; A0A087WQS4; Q52L87; A0A0A0MQA5; A0A5S6QQ85; O89052; P68368	1	4	0.6888	0	1	1	604.557	2415.21	2415.21	0.05	3e-05	HCD (High Energy Collision Dissociation)	MS2	0	0.3	61.4505	17297	OFL003219-0-8TTL4-a1A-b2A-tubulin.raw	F8	5.43
		FALSE	High	Sequest HT (A2)	Unambiguous	QLFHPEQLITGKEDAANNYAR		7	16	Q5FW91; Q3TIZ0; P68369; M7NKU9; P08537; A0A5S6QQ85; P68368	A0A087WRB4; Q5FW91; Q3TIZ0; Q9JJZ2; A0A2R8VHF3; P68369; M7NKU9; Q9NY65; P05213; P08537; A0A087WQS4; Q52L87; A0A0A0MQA5; A0A5S6QQ85; O89052; P68368	1	4	0.7182	0	1	1	604.557	2415.2	2415.21	-0.06	-4e-05	HCD (High Energy Collision Dissociation)	MS2	0.187384	1.497	62.4648	17641	OFL003219-0-8TTL4-a1A-b2A-tubulin.raw	F8	5.43
		FALSE	High	Sequest HT (A2)	Unambiguous	QLFHPEQLITGKEDAANNYAR		7	16	Q5FW91; Q3TIZ0; P68369; M7NKU9; P08537; A0A5S6QQ85; P68368	A0A087WRB4; Q5FW91; Q3TIZ0; Q9JJZ2; A0A2R8VHF3; P68369; M7NKU9; Q9NY65; P05213; P08537; A0A087WQS4; Q52L87; A0A0A0MQA5; A0A5S6QQ85; O89052; P68368	1	3	0.7941	0	1	1	805.741	2415.21	2415.21	0.91	0.00073	HCD (High Energy Collision Dissociation)	MS2	0	0.34	61.4769	17306	OFL003219-0-8TTL4-a1A-b2A-tubulin.raw	F8	5.39
		FALSE	High	Sequest HT (A2)	Unambiguous	QLFHPEQLITGKEDAANNYAR		7	16	Q5FW91; Q3TIZ0; P68369; M7NKU9; P08537; A0A5S6QQ85; P68368	A0A087WRB4; Q5FW91; Q3TIZ0; Q9JJZ2; A0A2R8VHF3; P68369; M7NKU9; Q9NY65; P05213; P08537; A0A087WQS4; Q52L87; A0A0A0MQA5; A0A5S6QQ85; O89052; P68368	1	3	0.7914	0	1	1	805.741	2415.21	2415.21	0.76	0.00061	HCD (High Energy Collision Dissociation)	MS2	0.384407	0.426	61.9784	17448	OFL003219-0-8TTL4-a1A-b2A-tubulin.raw	F8	5.37
		FALSE	High	Sequest HT (A2)	Unambiguous	QLFHPEQLITGKEDAANNYAR		7	16	Q5FW91; Q3TIZ0; P68369; M7NKU9; P08537; A0A5S6QQ85; P68368	A0A087WRB4; Q5FW91; Q3TIZ0; Q9JJZ2; A0A2R8VHF3; P68369; M7NKU9; Q9NY65; P05213; P08537; A0A087WQS4; Q52L87; A0A0A0MQA5; A0A5S6QQ85; O89052; P68368	1	3	0.7936	0	1	1	805.74	2415.2	2415.21	-0.07	-6e-05	HCD (High Energy Collision Dissociation)	MS2	0	0.371	60.9743	17187	OFL003219-0-8TTL4-a1A-b2A-tubulin.raw	F8	5.28
		FALSE	High	Sequest HT (A2)	Unambiguous	QLFHPEQLITGKEDAANNYAR		7	16	Q5FW91; Q3TIZ0; P68369; M7NKU9; P08537; A0A5S6QQ85; P68368	A0A087WRB4; Q5FW91; Q3TIZ0; Q9JJZ2; A0A2R8VHF3; P68369; M7NKU9; Q9NY65; P05213; P08537; A0A087WQS4; Q52L87; A0A0A0MQA5; A0A5S6QQ85; O89052; P68368	1	2	0.8033	0	1	1	1208.11	2415.21	2415.21	0.71	0.00085	HCD (High Energy Collision Dissociation)	MS2	0	28.253	62.5304	17673	OFL003219-0-8TTL4-a1A-b2A-tubulin.raw	F8	4.88
		FALSE	High	Sequest HT (A2)	Unambiguous	QLFHPEQLITGKEDAANNYAR		7	16	Q5FW91; Q3TIZ0; P68369; M7NKU9; P08537; A0A5S6QQ85; P68368	A0A087WRB4; Q5FW91; Q3TIZ0; Q9JJZ2; A0A2R8VHF3; P68369; M7NKU9; Q9NY65; P05213; P08537; A0A087WQS4; Q52L87; A0A0A0MQA5; A0A5S6QQ85; O89052; P68368	1	3	0.8255	0	1	1	805.741	2415.21	2415.21	1.99	0.0016	HCD (High Energy Collision Dissociation)	MS2	50.2459	50	65.3641	18867	OFL003219-0-8TTL4-a1A-b2A-tubulin.raw	F8	4.87
		FALSE	High	Sequest HT (A2)	Unambiguous	QLFHPEQLITGKEDAANNYAR		7	16	Q5FW91; Q3TIZ0; P68369; M7NKU9; P08537; A0A5S6QQ85; P68368	A0A087WRB4; Q5FW91; Q3TIZ0; Q9JJZ2; A0A2R8VHF3; P68369; M7NKU9; Q9NY65; P05213; P08537; A0A087WQS4; Q52L87; A0A0A0MQA5; A0A5S6QQ85; O89052; P68368	1	2	0.8038	0	1	1	1208.11	2415.21	2415.21	0.72	0.00086	HCD (High Energy Collision Dissociation)	MS2	0	2.205	61.0111	17194	OFL003219-0-8TTL4-a1A-b2A-tubulin.raw	F8	4.79
		FALSE	High	Sequest HT (A2)	Unambiguous	QLFHPEQLITGKEDAANNYAR		7	16	Q5FW91; Q3TIZ0; P68369; M7NKU9; P08537; A0A5S6QQ85; P68368	A0A087WRB4; Q5FW91; Q3TIZ0; Q9JJZ2; A0A2R8VHF3; P68369; M7NKU9; Q9NY65; P05213; P08537; A0A087WQS4; Q52L87; A0A0A0MQA5; A0A5S6QQ85; O89052; P68368	1	2	0.8159	0	1	1	1208.11	2415.21	2415.21	0.41	0.0005	HCD (High Energy Collision Dissociation)	MS2	0	1.952	61.5135	17314	OFL003219-0-8TTL4-a1A-b2A-tubulin.raw	F8	4.78
		FALSE	High	Sequest HT (A2)	Unambiguous	QLFHPEQLITGKEDAANNYAR		7	16	Q5FW91; Q3TIZ0; P68369; M7NKU9; P08537; A0A5S6QQ85; P68368	A0A087WRB4; Q5FW91; Q3TIZ0; Q9JJZ2; A0A2R8VHF3; P68369; M7NKU9; Q9NY65; P05213; P08537; A0A087WQS4; Q52L87; A0A0A0MQA5; A0A5S6QQ85; O89052; P68368	1	2	0.7795	0	1	1	1208.11	2415.21	2415.21	0.21	0.00025	HCD (High Energy Collision Dissociation)	MS2	0	50	60.0012	16871	OFL003219-0-8TTL4-a1A-b2A-tubulin.raw	F8	4.58
		FALSE	High	Sequest HT (A2)	Unambiguous	QLFHPEQLITGKEDAANNYAR		7	16	Q5FW91; Q3TIZ0; P68369; M7NKU9; P08537; A0A5S6QQ85; P68368	A0A087WRB4; Q5FW91; Q3TIZ0; Q9JJZ2; A0A2R8VHF3; P68369; M7NKU9; Q9NY65; P05213; P08537; A0A087WQS4; Q52L87; A0A0A0MQA5; A0A5S6QQ85; O89052; P68368	1	2	0.7939	0	1	1	1208.11	2415.21	2415.21	0.11	0.00013	HCD (High Energy Collision Dissociation)	MS2	0	0.94	60.5043	17048	OFL003219-0-8TTL4-a1A-b2A-tubulin.raw	F8	4.56
		FALSE	High	Sequest HT (A2)	Unambiguous	QLFHPEQLITGKEDAANNYAR		7	16	Q5FW91; Q3TIZ0; P68369; M7NKU9; P08537; A0A5S6QQ85; P68368	A0A087WRB4; Q5FW91; Q3TIZ0; Q9JJZ2; A0A2R8VHF3; P68369; M7NKU9; Q9NY65; P05213; P08537; A0A087WQS4; Q52L87; A0A0A0MQA5; A0A5S6QQ85; O89052; P68368	1	2	0.8106	0	1	1	1208.11	2415.21	2415.21	0.71	0.00086	HCD (High Energy Collision Dissociation)	MS2	0	2.868	62.0162	17460	OFL003219-0-8TTL4-a1A-b2A-tubulin.raw	F8	4.54
		FALSE	High	Sequest HT (A2)	Unambiguous	QLFHPEQLITGKEDAANNYAR		7	16	Q5FW91; Q3TIZ0; P68369; M7NKU9; P08537; A0A5S6QQ85; P68368	A0A087WRB4; Q5FW91; Q3TIZ0; Q9JJZ2; A0A2R8VHF3; P68369; M7NKU9; Q9NY65; P05213; P08537; A0A087WQS4; Q52L87; A0A0A0MQA5; A0A5S6QQ85; O89052; P68368	1	2	0.8057	0	1	1	1208.11	2415.21	2415.21	0.41	0.00049	HCD (High Energy Collision Dissociation)	MS2	0	7.536	62.3042	17566	OFL003219-0-8TTL4-a1A-b2A-tubulin.raw	F8	4.53
		FALSE	High	Sequest HT (A2)	Unambiguous	QLFHPEQLITGKEDAANNYAR		7	16	Q5FW91; Q3TIZ0; P68369; M7NKU9; P08537; A0A5S6QQ85; P68368	A0A087WRB4; Q5FW91; Q3TIZ0; Q9JJZ2; A0A2R8VHF3; P68369; M7NKU9; Q9NY65; P05213; P08537; A0A087WQS4; Q52L87; A0A0A0MQA5; A0A5S6QQ85; O89052; P68368	1	3	0.8255	0	1	1	805.741	2415.21	2415.21	0.87	0.0007	HCD (High Energy Collision Dissociation)	MS2	75.2835	50	70.8898	21031	OFL003219-0-8TTL4-a1A-b2A-tubulin.raw	F8	4.47
		FALSE	High	Sequest HT (A2)	Unambiguous	QLFHPEQLITGKEDAANNYAR		7	16	Q5FW91; Q3TIZ0; P68369; M7NKU9; P08537; A0A5S6QQ85; P68368	A0A087WRB4; Q5FW91; Q3TIZ0; Q9JJZ2; A0A2R8VHF3; P68369; M7NKU9; Q9NY65; P05213; P08537; A0A087WQS4; Q52L87; A0A0A0MQA5; A0A5S6QQ85; O89052; P68368	1	3	0.6314	0	1	1	805.73	2415.18	2415.21	-11.69	-0.00941	HCD (High Energy Collision Dissociation)	MS2	0	50	82.8591	26152	OFL003219-0-8TTL4-a1A-b2A-tubulin.raw	F8	3.69
		FALSE	High	Sequest HT (A2)	Unambiguous	QLFHPEQLITGKEDAANNYAR		7	16	Q5FW91; Q3TIZ0; P68369; M7NKU9; P08537; A0A5S6QQ85; P68368	A0A087WRB4; Q5FW91; Q3TIZ0; Q9JJZ2; A0A2R8VHF3; P68369; M7NKU9; Q9NY65; P05213; P08537; A0A087WQS4; Q52L87; A0A0A0MQA5; A0A5S6QQ85; O89052; P68368	1	3	0.7275	0	1	1	805.74	2415.2	2415.21	-0.1	-8e-05	HCD (High Energy Collision Dissociation)	MS2	57.1185	50	66.9179	19522	OFL003219-0-8TTL4-a1A-b2A-tubulin.raw	F8	3.56
		FALSE	High	Sequest HT (A2)	Unambiguous	QLFHPEQLITGKEDAANNYAR		7	16	Q5FW91; Q3TIZ0; P68369; M7NKU9; P08537; A0A5S6QQ85; P68368	A0A087WRB4; Q5FW91; Q3TIZ0; Q9JJZ2; A0A2R8VHF3; P68369; M7NKU9; Q9NY65; P05213; P08537; A0A087WQS4; Q52L87; A0A0A0MQA5; A0A5S6QQ85; O89052; P68368	1	3	0.7723	0	1	1	805.74	2415.2	2415.21	-0.07	-5e-05	HCD (High Energy Collision Dissociation)	MS2	0	50	71.4794	21359	OFL003219-0-8TTL4-a1A-b2A-tubulin.raw	F8	3.47
		FALSE	High	Sequest HT (A2)	Unambiguous	QLFHPEQLITGKEDAANNYAR		7	16	Q5FW91; Q3TIZ0; P68369; M7NKU9; P08537; A0A5S6QQ85; P68368	A0A087WRB4; Q5FW91; Q3TIZ0; Q9JJZ2; A0A2R8VHF3; P68369; M7NKU9; Q9NY65; P05213; P08537; A0A087WQS4; Q52L87; A0A0A0MQA5; A0A5S6QQ85; O89052; P68368	1	4	0.5364	0	1	1	604.556	2415.2	2415.21	-0.91	-0.00055	HCD (High Energy Collision Dissociation)	MS2	68.4239	50	54.9332	15080	OFL003219-0-8TTL4-a1A-b2A-tubulin.raw	F8	3.3
	FALSE	High	RAFVHWYVGEGMEEGEFSEAR		10	24	14	Q5FW91; Q3TIZ0; A0A178UGA1; P68369; M7NKU9; A0A178UXP7; B9DGT7; P08537; A0A5S6Q8M8; P68368	1	2486.12	High	6.91
		Checked	Confidence	Identifying Node	PSM Ambiguity	Annotated Sequence	Modifications	# Protein Groups	# Proteins	Master Protein Accessions	Protein Accessions	# Missed Cleavages	Charge	DeltaScore	DeltaCn	Rank	Search Engine Rank	m/z [Da]	MH+ [Da]	Theo. MH+ [Da]	DeltaM [ppm]	Deltam/z [Da]	Activation Type	MS Order	Isolation Interference [%]	Ion Inject Time [ms]	RT [min]	First Scan	Spectrum File	File ID	XCorr
		FALSE	High	Sequest HT (A2)	Unambiguous	RAFVHWYVGEGMEEGEFSEAR		10	24	Q5FW91; Q3TIZ0; A0A178UGA1; P68369; M7NKU9; A0A178UXP7; B9DGT7; P08537; A0A5S6Q8M8; P68368	Q5FW91; Q3TIZ0; Q944I2; Q9JJZ2; A0A5S6QIR1; Q99KA2; A0A654EL16; A0A178UGA1; P68369; P11139; M7NKU9; Q9NY65; A0A178UXP7; B9DHQ0; B9DGT7; Q9D9Y2; P05213; P08537; Q15670; Q0WLQ5; A0A5S6Q8M8; Q52L87; A0A0A0MQA5; P68368	1	4	0.8509	0	1	1	622.285	2486.12	2486.12	-0.21	-0.00013	HCD (High Energy Collision Dissociation)	MS2	2.60675	11.794	70.8148	20993	OFL003219-0-8TTL4-a1A-b2A-tubulin.raw	F8	6.91
		FALSE	High	Sequest HT (A2)	Unambiguous	RAFVHWYVGEGMEEGEFSEAR		10	24	Q5FW91; Q3TIZ0; A0A178UGA1; P68369; M7NKU9; A0A178UXP7; B9DGT7; P08537; A0A5S6Q8M8; P68368	Q5FW91; Q3TIZ0; Q944I2; Q9JJZ2; A0A5S6QIR1; Q99KA2; A0A654EL16; A0A178UGA1; P68369; P11139; M7NKU9; Q9NY65; A0A178UXP7; B9DHQ0; B9DGT7; Q9D9Y2; P05213; P08537; Q15670; Q0WLQ5; A0A5S6Q8M8; Q52L87; A0A0A0MQA5; P68368	1	4	0.8085	0	1	1	622.286	2486.12	2486.12	0.35	0.00022	HCD (High Energy Collision Dissociation)	MS2	10.873	50	71.3892	21310	OFL003219-0-8TTL4-a1A-b2A-tubulin.raw	F8	6.58
		FALSE	High	Sequest HT (A2)	Unambiguous	RAFVHWYVGEGMEEGEFSEAR		10	24	Q5FW91; Q3TIZ0; A0A178UGA1; P68369; M7NKU9; A0A178UXP7; B9DGT7; P08537; A0A5S6Q8M8; P68368	Q5FW91; Q3TIZ0; Q944I2; Q9JJZ2; A0A5S6QIR1; Q99KA2; A0A654EL16; A0A178UGA1; P68369; P11139; M7NKU9; Q9NY65; A0A178UXP7; B9DHQ0; B9DGT7; Q9D9Y2; P05213; P08537; Q15670; Q0WLQ5; A0A5S6Q8M8; Q52L87; A0A0A0MQA5; P68368	1	4	0.8098	0	1	1	622.285	2486.12	2486.12	0.23	0.00014	HCD (High Energy Collision Dissociation)	MS2	0	42.698	69.807	20622	OFL003219-0-8TTL4-a1A-b2A-tubulin.raw	F8	6.52
		FALSE	High	Sequest HT (A2)	Unambiguous	RAFVHWYVGEGMEEGEFSEAR		10	24	Q5FW91; Q3TIZ0; A0A178UGA1; P68369; M7NKU9; A0A178UXP7; B9DGT7; P08537; A0A5S6Q8M8; P68368	Q5FW91; Q3TIZ0; Q944I2; Q9JJZ2; A0A5S6QIR1; Q99KA2; A0A654EL16; A0A178UGA1; P68369; P11139; M7NKU9; Q9NY65; A0A178UXP7; B9DHQ0; B9DGT7; Q9D9Y2; P05213; P08537; Q15670; Q0WLQ5; A0A5S6Q8M8; Q52L87; A0A0A0MQA5; P68368	1	4	0.8149	0	1	1	622.285	2486.12	2486.12	-0.09	-6e-05	HCD (High Energy Collision Dissociation)	MS2	0	1.515	70.306	20770	OFL003219-0-8TTL4-a1A-b2A-tubulin.raw	F8	6.32
		FALSE	High	Sequest HT (A2)	Unambiguous	RAFVHWYVGEGMEEGEFSEAR		10	24	Q5FW91; Q3TIZ0; A0A178UGA1; P68369; M7NKU9; A0A178UXP7; B9DGT7; P08537; A0A5S6Q8M8; P68368	Q5FW91; Q3TIZ0; Q944I2; Q9JJZ2; A0A5S6QIR1; Q99KA2; A0A654EL16; A0A178UGA1; P68369; P11139; M7NKU9; Q9NY65; A0A178UXP7; B9DHQ0; B9DGT7; Q9D9Y2; P05213; P08537; Q15670; Q0WLQ5; A0A5S6Q8M8; Q52L87; A0A0A0MQA5; P68368	1	3	0.885	0	1	1	829.378	2486.12	2486.12	0.36	0.0003	HCD (High Energy Collision Dissociation)	MS2	0	2.303	70.2666	20757	OFL003219-0-8TTL4-a1A-b2A-tubulin.raw	F8	5.65
		FALSE	High	Sequest HT (A2)	Unambiguous	RAFVHWYVGEGMEEGEFSEAR		10	24	Q5FW91; Q3TIZ0; A0A178UGA1; P68369; M7NKU9; A0A178UXP7; B9DGT7; P08537; A0A5S6Q8M8; P68368	Q5FW91; Q3TIZ0; Q944I2; Q9JJZ2; A0A5S6QIR1; Q99KA2; A0A654EL16; A0A178UGA1; P68369; P11139; M7NKU9; Q9NY65; A0A178UXP7; B9DHQ0; B9DGT7; Q9D9Y2; P05213; P08537; Q15670; Q0WLQ5; A0A5S6Q8M8; Q52L87; A0A0A0MQA5; P68368	1	3	0.8838	0	1	1	829.379	2486.12	2486.12	0.75	0.00062	HCD (High Energy Collision Dissociation)	MS2	4.44639	50	71.3186	21268	OFL003219-0-8TTL4-a1A-b2A-tubulin.raw	F8	5.42
		FALSE	High	Sequest HT (A2)	Unambiguous	RAFVHWYVGEGMEEGEFSEAR		10	24	Q5FW91; Q3TIZ0; A0A178UGA1; P68369; M7NKU9; A0A178UXP7; B9DGT7; P08537; A0A5S6Q8M8; P68368	Q5FW91; Q3TIZ0; Q944I2; Q9JJZ2; A0A5S6QIR1; Q99KA2; A0A654EL16; A0A178UGA1; P68369; P11139; M7NKU9; Q9NY65; A0A178UXP7; B9DHQ0; B9DGT7; Q9D9Y2; P05213; P08537; Q15670; Q0WLQ5; A0A5S6Q8M8; Q52L87; A0A0A0MQA5; P68368	1	3	0.8787	0	1	1	829.379	2486.12	2486.12	0.77	0.00064	HCD (High Energy Collision Dissociation)	MS2	3.00771	11.689	70.7795	20973	OFL003219-0-8TTL4-a1A-b2A-tubulin.raw	F8	5.11
		FALSE	High	Sequest HT (A2)	Unambiguous	RAFVHWYVGEGMEEGEFSEAR		10	24	Q5FW91; Q3TIZ0; A0A178UGA1; P68369; M7NKU9; A0A178UXP7; B9DGT7; P08537; A0A5S6Q8M8; P68368	Q5FW91; Q3TIZ0; Q944I2; Q9JJZ2; A0A5S6QIR1; Q99KA2; A0A654EL16; A0A178UGA1; P68369; P11139; M7NKU9; Q9NY65; A0A178UXP7; B9DHQ0; B9DGT7; Q9D9Y2; P05213; P08537; Q15670; Q0WLQ5; A0A5S6Q8M8; Q52L87; A0A0A0MQA5; P68368	1	3	0.8635	0	1	1	829.378	2486.12	2486.12	-0.43	-0.00036	HCD (High Energy Collision Dissociation)	MS2	43.6468	39.061	69.765	20611	OFL003219-0-8TTL4-a1A-b2A-tubulin.raw	F8	4.91
		FALSE	High	Sequest HT (A2)	Unambiguous	RAFVHWYVGEGMEEGEFSEAR		10	24	Q5FW91; Q3TIZ0; A0A178UGA1; P68369; M7NKU9; A0A178UXP7; B9DGT7; P08537; A0A5S6Q8M8; P68368	Q5FW91; Q3TIZ0; Q944I2; Q9JJZ2; A0A5S6QIR1; Q99KA2; A0A654EL16; A0A178UGA1; P68369; P11139; M7NKU9; Q9NY65; A0A178UXP7; B9DHQ0; B9DGT7; Q9D9Y2; P05213; P08537; Q15670; Q0WLQ5; A0A5S6Q8M8; Q52L87; A0A0A0MQA5; P68368	1	2	0.8589	0	1	1	1243.56	2486.12	2486.12	0.45	0.00056	HCD (High Energy Collision Dissociation)	MS2	0	31.95	70.4804	20836	OFL003219-0-8TTL4-a1A-b2A-tubulin.raw	F8	4.82
		FALSE	High	Sequest HT (A2)	Unambiguous	RAFVHWYVGEGMEEGEFSEAR		10	24	Q5FW91; Q3TIZ0; A0A178UGA1; P68369; M7NKU9; A0A178UXP7; B9DGT7; P08537; A0A5S6Q8M8; P68368	Q5FW91; Q3TIZ0; Q944I2; Q9JJZ2; A0A5S6QIR1; Q99KA2; A0A654EL16; A0A178UGA1; P68369; P11139; M7NKU9; Q9NY65; A0A178UXP7; B9DHQ0; B9DGT7; Q9D9Y2; P05213; P08537; Q15670; Q0WLQ5; A0A5S6Q8M8; Q52L87; A0A0A0MQA5; P68368	1	2	0.8447	0	1	1	1243.56	2486.12	2486.12	0.18	0.00022	HCD (High Energy Collision Dissociation)	MS2	41.9358	20.523	69.9707	20673	OFL003219-0-8TTL4-a1A-b2A-tubulin.raw	F8	4.38
		FALSE	High	Sequest HT (A2)	Unambiguous	RAFVHWYVGEGMEEGEFSEAR		10	24	Q5FW91; Q3TIZ0; A0A178UGA1; P68369; M7NKU9; A0A178UXP7; B9DGT7; P08537; A0A5S6Q8M8; P68368	Q5FW91; Q3TIZ0; Q944I2; Q9JJZ2; A0A5S6QIR1; Q99KA2; A0A654EL16; A0A178UGA1; P68369; P11139; M7NKU9; Q9NY65; A0A178UXP7; B9DHQ0; B9DGT7; Q9D9Y2; P05213; P08537; Q15670; Q0WLQ5; A0A5S6Q8M8; Q52L87; A0A0A0MQA5; P68368	1	2	0.8597	0	1	1	1243.56	2486.12	2486.12	1.31	0.00163	HCD (High Energy Collision Dissociation)	MS2	0	50	70.9951	21085	OFL003219-0-8TTL4-a1A-b2A-tubulin.raw	F8	3.92
		FALSE	High	Sequest HT (A2)	Unambiguous	RAFVHWYVGEGMEEGEFSEAR		10	24	Q5FW91; Q3TIZ0; A0A178UGA1; P68369; M7NKU9; A0A178UXP7; B9DGT7; P08537; A0A5S6Q8M8; P68368	Q5FW91; Q3TIZ0; Q944I2; Q9JJZ2; A0A5S6QIR1; Q99KA2; A0A654EL16; A0A178UGA1; P68369; P11139; M7NKU9; Q9NY65; A0A178UXP7; B9DHQ0; B9DGT7; Q9D9Y2; P05213; P08537; Q15670; Q0WLQ5; A0A5S6Q8M8; Q52L87; A0A0A0MQA5; P68368	1	3	0.8455	0	1	1	829.38	2486.13	2486.12	2.38	0.00198	HCD (High Energy Collision Dissociation)	MS2	20.3483	50	72.5769	21947	OFL003219-0-8TTL4-a1A-b2A-tubulin.raw	F8	3.43
		FALSE	High	Sequest HT (A2)	Unambiguous	RAFVHWYVGEGMEEGEFSEAR		10	24	Q5FW91; Q3TIZ0; A0A178UGA1; P68369; M7NKU9; A0A178UXP7; B9DGT7; P08537; A0A5S6Q8M8; P68368	Q5FW91; Q3TIZ0; Q944I2; Q9JJZ2; A0A5S6QIR1; Q99KA2; A0A654EL16; A0A178UGA1; P68369; P11139; M7NKU9; Q9NY65; A0A178UXP7; B9DHQ0; B9DGT7; Q9D9Y2; P05213; P08537; Q15670; Q0WLQ5; A0A5S6Q8M8; Q52L87; A0A0A0MQA5; P68368	1	4	0.6862	0	1	1	622.285	2486.12	2486.12	-0.12	-7e-05	HCD (High Energy Collision Dissociation)	MS2	24.854	50	72.8881	22149	OFL003219-0-8TTL4-a1A-b2A-tubulin.raw	F8	3.41
		FALSE	High	Sequest HT (A2)	Unambiguous	RAFVHWYVGEGMEEGEFSEAR		10	24	Q5FW91; Q3TIZ0; A0A178UGA1; P68369; M7NKU9; A0A178UXP7; B9DGT7; P08537; A0A5S6Q8M8; P68368	Q5FW91; Q3TIZ0; Q944I2; Q9JJZ2; A0A5S6QIR1; Q99KA2; A0A654EL16; A0A178UGA1; P68369; P11139; M7NKU9; Q9NY65; A0A178UXP7; B9DHQ0; B9DGT7; Q9D9Y2; P05213; P08537; Q15670; Q0WLQ5; A0A5S6Q8M8; Q52L87; A0A0A0MQA5; P68368	1	3	0.5894	0	1	1	829.38	2486.13	2486.12	2.48	0.00206	HCD (High Energy Collision Dissociation)	MS2	0	21.603	73.5881	22520	OFL003219-0-8TTL4-a1A-b2A-tubulin.raw	F8	2.46
	FALSE	High	RAFVHWYVGEGMEEGEFSEAR	1xOxidation [M12]	10	24	3	Q5FW91; Q3TIZ0; A0A178UGA1; P68369; M7NKU9; A0A178UXP7; B9DGT7; P08537; A0A5S6Q8M8; P68368	1	2502.11	High	3.96
		Checked	Confidence	Identifying Node	PSM Ambiguity	Annotated Sequence	Modifications	# Protein Groups	# Proteins	Master Protein Accessions	Protein Accessions	# Missed Cleavages	Charge	DeltaScore	DeltaCn	Rank	Search Engine Rank	m/z [Da]	MH+ [Da]	Theo. MH+ [Da]	DeltaM [ppm]	Deltam/z [Da]	Activation Type	MS Order	Isolation Interference [%]	Ion Inject Time [ms]	RT [min]	First Scan	Spectrum File	File ID	XCorr
		FALSE	High	Sequest HT (A2)	Unambiguous	RAFVHWYVGEGmEEGEFSEAR	M12(Oxidation)	10	24	Q5FW91; Q3TIZ0; A0A178UGA1; P68369; M7NKU9; A0A178UXP7; B9DGT7; P08537; A0A5S6Q8M8; P68368	Q5FW91; Q3TIZ0; Q944I2; Q9JJZ2; A0A5S6QIR1; Q99KA2; A0A654EL16; A0A178UGA1; P68369; P11139; M7NKU9; Q9NY65; A0A178UXP7; B9DHQ0; B9DGT7; Q9D9Y2; P05213; P08537; Q15670; Q0WLQ5; A0A5S6Q8M8; Q52L87; A0A0A0MQA5; P68368	1	3	0.8131	0	1	1	834.709	2502.11	2502.11	-0.21	-0.00017	HCD (High Energy Collision Dissociation)	MS2	14.5543	23.857	60.0855	16911	OFL003219-0-8TTL4-a1A-b2A-tubulin.raw	F8	3.96
		FALSE	High	Sequest HT (A2)	Unambiguous	RAFVHWYVGEGmEEGEFSEAR	M12(Oxidation)	10	24	Q5FW91; Q3TIZ0; A0A178UGA1; P68369; M7NKU9; A0A178UXP7; B9DGT7; P08537; A0A5S6Q8M8; P68368	Q5FW91; Q3TIZ0; Q944I2; Q9JJZ2; A0A5S6QIR1; Q99KA2; A0A654EL16; A0A178UGA1; P68369; P11139; M7NKU9; Q9NY65; A0A178UXP7; B9DHQ0; B9DGT7; Q9D9Y2; P05213; P08537; Q15670; Q0WLQ5; A0A5S6Q8M8; Q52L87; A0A0A0MQA5; P68368	1	2	0.7896	0	1	1	1251.56	2502.12	2502.11	1.92	0.0024	HCD (High Energy Collision Dissociation)	MS2	0	50	60.1249	16929	OFL003219-0-8TTL4-a1A-b2A-tubulin.raw	F8	3.28
		FALSE	High	Sequest HT (A2)	Unambiguous	RAFVHWYVGEGmEEGEFSEAR	M12(Oxidation)	10	24	Q5FW91; Q3TIZ0; A0A178UGA1; P68369; M7NKU9; A0A178UXP7; B9DGT7; P08537; A0A5S6Q8M8; P68368	Q5FW91; Q3TIZ0; Q944I2; Q9JJZ2; A0A5S6QIR1; Q99KA2; A0A654EL16; A0A178UGA1; P68369; P11139; M7NKU9; Q9NY65; A0A178UXP7; B9DHQ0; B9DGT7; Q9D9Y2; P05213; P08537; Q15670; Q0WLQ5; A0A5S6Q8M8; Q52L87; A0A0A0MQA5; P68368	1	3	0.7862	0	1	1	834.71	2502.12	2502.11	0.88	0.00074	HCD (High Energy Collision Dissociation)	MS2	0	50	62.5241	17668	OFL003219-0-8TTL4-a1A-b2A-tubulin.raw	F8	3.04
	FALSE	High	RAFVHWYVGEGMEEGEFSEAREDMAALEK		4	8	5	Q3TIZ0; P68369; P08537; P68368	2	3373.53	High	8.74
		Checked	Confidence	Identifying Node	PSM Ambiguity	Annotated Sequence	Modifications	# Protein Groups	# Proteins	Master Protein Accessions	Protein Accessions	# Missed Cleavages	Charge	DeltaScore	DeltaCn	Rank	Search Engine Rank	m/z [Da]	MH+ [Da]	Theo. MH+ [Da]	DeltaM [ppm]	Deltam/z [Da]	Activation Type	MS Order	Isolation Interference [%]	Ion Inject Time [ms]	RT [min]	First Scan	Spectrum File	File ID	XCorr
		FALSE	High	Sequest HT (A2)	Unambiguous	RAFVHWYVGEGMEEGEFSEAREDMAALEK		4	8	Q3TIZ0; P68369; P08537; P68368	Q3TIZ0; Q99KA2; P68369; P05213; P08537; Q52L87; A0A0A0MQA5; P68368	2	4	0.8593	0	1	1	844.138	3373.53	3373.53	1.25	0.00105	HCD (High Energy Collision Dissociation)	MS2	78.9711	46.477	86.0931	27169	OFL003219-0-8TTL4-a1A-b2A-tubulin.raw	F8	8.74
		FALSE	High	Sequest HT (A2)	Unambiguous	RAFVHWYVGEGMEEGEFSEAREDMAALEK		4	8	Q3TIZ0; P68369; P08537; P68368	Q3TIZ0; Q99KA2; P68369; P05213; P08537; Q52L87; A0A0A0MQA5; P68368	2	3	0.8177	0	1	1	1125.18	3373.53	3373.53	2.08	0.00234	HCD (High Energy Collision Dissociation)	MS2	0	50	86.6474	27436	OFL003219-0-8TTL4-a1A-b2A-tubulin.raw	F8	8.12
		FALSE	High	Sequest HT (A2)	Unambiguous	RAFVHWYVGEGMEEGEFSEAREDMAALEK		4	8	Q3TIZ0; P68369; P08537; P68368	Q3TIZ0; Q99KA2; P68369; P05213; P08537; Q52L87; A0A0A0MQA5; P68368	2	3	0.824	0	1	1	1125.18	3373.53	3373.53	0	0	HCD (High Energy Collision Dissociation)	MS2	22.5264	50	86.1359	27184	OFL003219-0-8TTL4-a1A-b2A-tubulin.raw	F8	7.67
		FALSE	High	Sequest HT (A2)	Unambiguous	RAFVHWYVGEGMEEGEFSEAREDMAALEK		4	8	Q3TIZ0; P68369; P08537; P68368	Q3TIZ0; Q99KA2; P68369; P05213; P08537; Q52L87; A0A0A0MQA5; P68368	2	4	0.8233	0	1	1	844.137	3373.53	3373.53	0.82	0.0007	HCD (High Energy Collision Dissociation)	MS2	14.7382	9.659	86.5978	27410	OFL003219-0-8TTL4-a1A-b2A-tubulin.raw	F8	7.47
		FALSE	High	Sequest HT (A2)	Unambiguous	RAFVHWYVGEGMEEGEFSEAREDMAALEK		4	8	Q3TIZ0; P68369; P08537; P68368	Q3TIZ0; Q99KA2; P68369; P05213; P08537; Q52L87; A0A0A0MQA5; P68368	2	5	0.6773	0	1	1	675.511	3373.53	3373.53	0.7	0.00047	HCD (High Energy Collision Dissociation)	MS2	71.0255	25.676	86.274	27244	OFL003219-0-8TTL4-a1A-b2A-tubulin.raw	F8	5.95
	FALSE	High	RNLDIERPTYTNLNR		6	15	10	Q5FW91; Q3TIZ0; P68369; P08537; A0A5S6Q8M8; P68368	1	1874.98	High	4.64
		Checked	Confidence	Identifying Node	PSM Ambiguity	Annotated Sequence	Modifications	# Protein Groups	# Proteins	Master Protein Accessions	Protein Accessions	# Missed Cleavages	Charge	DeltaScore	DeltaCn	Rank	Search Engine Rank	m/z [Da]	MH+ [Da]	Theo. MH+ [Da]	DeltaM [ppm]	Deltam/z [Da]	Activation Type	MS Order	Isolation Interference [%]	Ion Inject Time [ms]	RT [min]	First Scan	Spectrum File	File ID	XCorr
		FALSE	High	Sequest HT (A2)	Unambiguous	RNLDIERPTYTNLNR		6	15	Q5FW91; Q3TIZ0; P68369; P08537; A0A5S6Q8M8; P68368	Q5FW91; Q3TIZ0; Q9JJZ2; A0A5S6QIR1; Q99KA2; A0A2R8VHF3; P68369; Q9NY65; Q9D9Y2; P05213; P08537; A0A5S6Q8M8; Q52L87; A0A0A0MQA5; P68368	1	3	0.7974	0	1	1	625.666	1874.98	1874.98	0.61	0.00038	HCD (High Energy Collision Dissociation)	MS2	0	0.828	38.4389	9530	OFL003219-0-8TTL4-a1A-b2A-tubulin.raw	F8	4.64
		FALSE	High	Sequest HT (A2)	Unambiguous	RNLDIERPTYTNLNR		6	15	Q5FW91; Q3TIZ0; P68369; P08537; A0A5S6Q8M8; P68368	Q5FW91; Q3TIZ0; Q9JJZ2; A0A5S6QIR1; Q99KA2; A0A2R8VHF3; P68369; Q9NY65; Q9D9Y2; P05213; P08537; A0A5S6Q8M8; Q52L87; A0A0A0MQA5; P68368	1	4	0.7656	0	1	1	469.502	1874.98	1874.98	0.74	0.00035	HCD (High Energy Collision Dissociation)	MS2	26.299	0.959	38.2833	9472	OFL003219-0-8TTL4-a1A-b2A-tubulin.raw	F8	4.18
		FALSE	High	Sequest HT (A2)	Unambiguous	RNLDIERPTYTNLNR		6	15	Q5FW91; Q3TIZ0; P68369; P08537; A0A5S6Q8M8; P68368	Q5FW91; Q3TIZ0; Q9JJZ2; A0A5S6QIR1; Q99KA2; A0A2R8VHF3; P68369; Q9NY65; Q9D9Y2; P05213; P08537; A0A5S6Q8M8; Q52L87; A0A0A0MQA5; P68368	1	3	0.7624	0	1	1	625.666	1874.98	1874.98	-0.45	-0.00028	HCD (High Energy Collision Dissociation)	MS2	53.3366	44.725	37.9407	9332	OFL003219-0-8TTL4-a1A-b2A-tubulin.raw	F8	4.04
		FALSE	High	Sequest HT (A2)	Unambiguous	RNLDIERPTYTNLNR		6	15	Q5FW91; Q3TIZ0; P68369; P08537; A0A5S6Q8M8; P68368	Q5FW91; Q3TIZ0; Q9JJZ2; A0A5S6QIR1; Q99KA2; A0A2R8VHF3; P68369; Q9NY65; Q9D9Y2; P05213; P08537; A0A5S6Q8M8; Q52L87; A0A0A0MQA5; P68368	1	4	0.6783	0	1	1	469.501	1874.98	1874.98	-1.29	-0.00061	HCD (High Energy Collision Dissociation)	MS2	60.334	50	41.1867	10442	OFL003219-0-8TTL4-a1A-b2A-tubulin.raw	F8	3.73
		FALSE	High	Sequest HT (A2)	Unambiguous	RNLDIERPTYTNLNR		6	15	Q5FW91; Q3TIZ0; P68369; P08537; A0A5S6Q8M8; P68368	Q5FW91; Q3TIZ0; Q9JJZ2; A0A5S6QIR1; Q99KA2; A0A2R8VHF3; P68369; Q9NY65; Q9D9Y2; P05213; P08537; A0A5S6Q8M8; Q52L87; A0A0A0MQA5; P68368	1	2	0.7778	0	1	1	937.996	1874.98	1874.98	0.42	0.00039	HCD (High Energy Collision Dissociation)	MS2	1.01171	7.575	38.5101	9552	OFL003219-0-8TTL4-a1A-b2A-tubulin.raw	F8	3.42
		FALSE	High	Sequest HT (A2)	Unambiguous	RNLDIERPTYTNLNR		6	15	Q5FW91; Q3TIZ0; P68369; P08537; A0A5S6Q8M8; P68368	Q5FW91; Q3TIZ0; Q9JJZ2; A0A5S6QIR1; Q99KA2; A0A2R8VHF3; P68369; Q9NY65; Q9D9Y2; P05213; P08537; A0A5S6Q8M8; Q52L87; A0A0A0MQA5; P68368	1	3	0.7463	0	1	1	625.666	1874.98	1874.98	0.34	0.00021	HCD (High Energy Collision Dissociation)	MS2	58.3769	50	41.0906	10412	OFL003219-0-8TTL4-a1A-b2A-tubulin.raw	F8	3.35
		FALSE	High	Sequest HT (A2)	Unambiguous	RNLDIERPTYTNLNR		6	15	Q5FW91; Q3TIZ0; P68369; P08537; A0A5S6Q8M8; P68368	Q5FW91; Q3TIZ0; Q9JJZ2; A0A5S6QIR1; Q99KA2; A0A2R8VHF3; P68369; Q9NY65; Q9D9Y2; P05213; P08537; A0A5S6Q8M8; Q52L87; A0A0A0MQA5; P68368	1	2	0.7781	0	1	1	937.996	1874.98	1874.98	0.44	0.00041	HCD (High Energy Collision Dissociation)	MS2	0	46.548	38.0075	9358	OFL003219-0-8TTL4-a1A-b2A-tubulin.raw	F8	3.29
		FALSE	High	Sequest HT (A2)	Unambiguous	RNLDIERPTYTNLNR		6	15	Q5FW91; Q3TIZ0; P68369; P08537; A0A5S6Q8M8; P68368	Q5FW91; Q3TIZ0; Q9JJZ2; A0A5S6QIR1; Q99KA2; A0A2R8VHF3; P68369; Q9NY65; Q9D9Y2; P05213; P08537; A0A5S6Q8M8; Q52L87; A0A0A0MQA5; P68368	1	3	0.6914	0	1	1	625.667	1874.99	1874.98	1.56	0.00097	HCD (High Energy Collision Dissociation)	MS2	49.2771	50	39.2964	9899	OFL003219-0-8TTL4-a1A-b2A-tubulin.raw	F8	3.24
		FALSE	High	Sequest HT (A2)	Unambiguous	RNLDIERPTYTNLNR		6	15	Q5FW91; Q3TIZ0; P68369; P08537; A0A5S6Q8M8; P68368	Q5FW91; Q3TIZ0; Q9JJZ2; A0A5S6QIR1; Q99KA2; A0A2R8VHF3; P68369; Q9NY65; Q9D9Y2; P05213; P08537; A0A5S6Q8M8; Q52L87; A0A0A0MQA5; P68368	1	3	0.7388	0	1	1	625.666	1874.98	1874.98	-0.16	-0.0001	HCD (High Energy Collision Dissociation)	MS2	0	50	43.7895	11193	OFL003219-0-8TTL4-a1A-b2A-tubulin.raw	F8	2.68
		FALSE	High	Sequest HT (A2)	Unambiguous	RNLDIERPTYTNLNR		6	15	Q5FW91; Q3TIZ0; P68369; P08537; A0A5S6Q8M8; P68368	Q5FW91; Q3TIZ0; Q9JJZ2; A0A5S6QIR1; Q99KA2; A0A2R8VHF3; P68369; Q9NY65; Q9D9Y2; P05213; P08537; A0A5S6Q8M8; Q52L87; A0A0A0MQA5; P68368	1	2	0.6516	0	1	1	937.994	1874.98	1874.98	-1.21	-0.00114	HCD (High Energy Collision Dissociation)	MS2	55.3386	50	41.329	10483	OFL003219-0-8TTL4-a1A-b2A-tubulin.raw	F8	2.21
	FALSE	High	RTIQFVDWCPTGFK	1xCarbamidomethyl [C9]	7	16	3	Q5FW91; Q3TIZ0; P68369; M7NKU9; A0A178UXP7; B9DGT7; A0A5S6QQ85	1	1754.87	High	4.41
		Checked	Confidence	Identifying Node	PSM Ambiguity	Annotated Sequence	Modifications	# Protein Groups	# Proteins	Master Protein Accessions	Protein Accessions	# Missed Cleavages	Charge	DeltaScore	DeltaCn	Rank	Search Engine Rank	m/z [Da]	MH+ [Da]	Theo. MH+ [Da]	DeltaM [ppm]	Deltam/z [Da]	Activation Type	MS Order	Isolation Interference [%]	Ion Inject Time [ms]	RT [min]	First Scan	Spectrum File	File ID	XCorr
		FALSE	High	Sequest HT (A2)	Unambiguous	RTIQFVDWcPTGFK	C9(Carbamidomethyl)	7	16	Q5FW91; Q3TIZ0; P68369; M7NKU9; A0A178UXP7; B9DGT7; A0A5S6QQ85	Q5FW91; Q3TIZ0; Q944I2; Q9JJZ2; A0A654EL16; P68369; P11139; M7NKU9; Q9NY65; A0A178UXP7; B9DFF8; B9DGT7; Q9D9Y2; Q0WLQ5; Q52L87; A0A5S6QQ85	1	2	0.8322	0	1	1	877.939	1754.87	1754.87	1.05	0.00092	HCD (High Energy Collision Dissociation)	MS2	0	41.211	79.3027	24899	OFL003219-0-8TTL4-a1A-b2A-tubulin.raw	F8	4.41
		FALSE	High	Sequest HT (A2)	Unambiguous	RTIQFVDWcPTGFK	C9(Carbamidomethyl)	7	16	Q5FW91; Q3TIZ0; P68369; M7NKU9; A0A178UXP7; B9DGT7; A0A5S6QQ85	Q5FW91; Q3TIZ0; Q944I2; Q9JJZ2; A0A654EL16; P68369; P11139; M7NKU9; Q9NY65; A0A178UXP7; B9DFF8; B9DGT7; Q9D9Y2; Q0WLQ5; Q52L87; A0A5S6QQ85	1	3	0.7654	0	1	1	585.627	1754.87	1754.87	-0.32	-0.00019	HCD (High Energy Collision Dissociation)	MS2	0	4.58	79.3524	24913	OFL003219-0-8TTL4-a1A-b2A-tubulin.raw	F8	4.05
		FALSE	High	Sequest HT (A2)	Unambiguous	RTIQFVDWcPTGFK	C9(Carbamidomethyl)	7	16	Q5FW91; Q3TIZ0; P68369; M7NKU9; A0A178UXP7; B9DGT7; A0A5S6QQ85	Q5FW91; Q3TIZ0; Q944I2; Q9JJZ2; A0A654EL16; P68369; P11139; M7NKU9; Q9NY65; A0A178UXP7; B9DFF8; B9DGT7; Q9D9Y2; Q0WLQ5; Q52L87; A0A5S6QQ85	1	2	0.625	0	1	1	877.938	1754.87	1754.87	0.07	6e-05	HCD (High Energy Collision Dissociation)	MS2	0	28.966	79.8038	25034	OFL003219-0-8TTL4-a1A-b2A-tubulin.raw	F8	2.56
	FALSE	High	SKLEFSIYPAPQVSTAVVEPYNSILTTHTTLEHSDCAFMVDNEAIYDICR	2xCarbamidomethyl [C36; C49]	3	8	21	Q3TIZ0; P68369; P68368	1	5732.72	High	6.02
		Checked	Confidence	Identifying Node	PSM Ambiguity	Annotated Sequence	Modifications	# Protein Groups	# Proteins	Master Protein Accessions	Protein Accessions	# Missed Cleavages	Charge	DeltaScore	DeltaCn	Rank	Search Engine Rank	m/z [Da]	MH+ [Da]	Theo. MH+ [Da]	DeltaM [ppm]	Deltam/z [Da]	Activation Type	MS Order	Isolation Interference [%]	Ion Inject Time [ms]	RT [min]	First Scan	Spectrum File	File ID	XCorr
		FALSE	High	Sequest HT (A2)	Unambiguous	SKLEFSIYPAPQVSTAVVEPYNSILTTHTTLEHSDcAFMVDNEAIYDIcR	C36(Carbamidomethyl); C49(Carbamidomethyl)	3	8	Q3TIZ0; P68369; P68368	Q3TIZ0; Q99KA2; A0A2R8VHF3; P68369; P05213; Q52L87; A0A0A0MQA5; P68368	1	5	0.3754	0	1	1	1147.35	5732.73	5732.72	0.5	0.00057	HCD (High Energy Collision Dissociation)	MS2	0.091909	0.319	104.713	34845	OFL003219-0-8TTL4-a1A-b2A-tubulin.raw	F8	6.02
		FALSE	High	Sequest HT (A2)	Unambiguous	SKLEFSIYPAPQVSTAVVEPYNSILTTHTTLEHSDcAFMVDNEAIYDIcR	C36(Carbamidomethyl); C49(Carbamidomethyl)	3	8	Q3TIZ0; P68369; P68368	Q3TIZ0; Q99KA2; A0A2R8VHF3; P68369; P05213; Q52L87; A0A0A0MQA5; P68368	1	4	0.3185	0	1	1	1433.94	5732.74	5732.72	3.37	0.00482	HCD (High Energy Collision Dissociation)	MS2	6.97401	5.768	104.664	34814	OFL003219-0-8TTL4-a1A-b2A-tubulin.raw	F8	5.84
		FALSE	High	Sequest HT (A2)	Unambiguous	SKLEFSIYPAPQVSTAVVEPYNSILTTHTTLEHSDcAFMVDNEAIYDIcR	C36(Carbamidomethyl); C49(Carbamidomethyl)	3	8	Q3TIZ0; P68369; P68368	Q3TIZ0; Q99KA2; A0A2R8VHF3; P68369; P05213; Q52L87; A0A0A0MQA5; P68368	1	4	0.4177	0	1	1	1433.94	5732.73	5732.72	1.6	0.00229	HCD (High Energy Collision Dissociation)	MS2	23.9544	50	106.372	35456	OFL003219-0-8TTL4-a1A-b2A-tubulin.raw	F8	5.77
		FALSE	High	Sequest HT (A2)	Unambiguous	SKLEFSIYPAPQVSTAVVEPYNSILTTHTTLEHSDcAFMVDNEAIYDIcR	C36(Carbamidomethyl); C49(Carbamidomethyl)	3	8	Q3TIZ0; P68369; P68368	Q3TIZ0; Q99KA2; A0A2R8VHF3; P68369; P05213; Q52L87; A0A0A0MQA5; P68368	1	5	0.3795	0	1	1	1147.35	5732.74	5732.72	2.64	0.00302	HCD (High Energy Collision Dissociation)	MS2	3.07502	8.407	107.508	35918	OFL003219-0-8TTL4-a1A-b2A-tubulin.raw	F8	5.77
		FALSE	High	Sequest HT (A2)	Unambiguous	SKLEFSIYPAPQVSTAVVEPYNSILTTHTTLEHSDcAFMVDNEAIYDIcR	C36(Carbamidomethyl); C49(Carbamidomethyl)	3	8	Q3TIZ0; P68369; P68368	Q3TIZ0; Q99KA2; A0A2R8VHF3; P68369; P05213; Q52L87; A0A0A0MQA5; P68368	1	5	0.3958	0	1	1	1147.35	5732.73	5732.72	0.93	0.00107	HCD (High Energy Collision Dissociation)	MS2	1.69456	50	115.677	40782	OFL003219-0-8TTL4-a1A-b2A-tubulin.raw	F8	5.76
		FALSE	High	Sequest HT (A2)	Unambiguous	SKLEFSIYPAPQVSTAVVEPYNSILTTHTTLEHSDcAFMVDNEAIYDIcR	C36(Carbamidomethyl); C49(Carbamidomethyl)	3	8	Q3TIZ0; P68369; P68368	Q3TIZ0; Q99KA2; A0A2R8VHF3; P68369; P05213; Q52L87; A0A0A0MQA5; P68368	1	5	0.4157	0	1	1	1147.35	5732.73	5732.72	0.65	0.00075	HCD (High Energy Collision Dissociation)	MS2	1.8682	50	115.142	40441	OFL003219-0-8TTL4-a1A-b2A-tubulin.raw	F8	5.75
		FALSE	High	Sequest HT (A2)	Unambiguous	SKLEFSIYPAPQVSTAVVEPYNSILTTHTTLEHSDcAFMVDNEAIYDIcR	C36(Carbamidomethyl); C49(Carbamidomethyl)	3	8	Q3TIZ0; P68369; P68368	Q3TIZ0; Q99KA2; A0A2R8VHF3; P68369; P05213; Q52L87; A0A0A0MQA5; P68368	1	5	0.3831	0	1	1	1147.35	5732.73	5732.72	1.11	0.00128	HCD (High Energy Collision Dissociation)	MS2	1.35642	50	114.614	40111	OFL003219-0-8TTL4-a1A-b2A-tubulin.raw	F8	5.69
		FALSE	High	Sequest HT (A2)	Unambiguous	SKLEFSIYPAPQVSTAVVEPYNSILTTHTTLEHSDcAFMVDNEAIYDIcR	C36(Carbamidomethyl); C49(Carbamidomethyl)	3	8	Q3TIZ0; P68369; P68368	Q3TIZ0; Q99KA2; A0A2R8VHF3; P68369; P05213; Q52L87; A0A0A0MQA5; P68368	1	4	0.3381	0	1	1	1433.94	5732.72	5732.72	0.02	3e-05	HCD (High Energy Collision Dissociation)	MS2	52.5149	8.204	105.266	35129	OFL003219-0-8TTL4-a1A-b2A-tubulin.raw	F8	5.62
		FALSE	High	Sequest HT (A2)	Unambiguous	SKLEFSIYPAPQVSTAVVEPYNSILTTHTTLEHSDcAFMVDNEAIYDIcR	C36(Carbamidomethyl); C49(Carbamidomethyl)	3	8	Q3TIZ0; P68369; P68368	Q3TIZ0; Q99KA2; A0A2R8VHF3; P68369; P05213; Q52L87; A0A0A0MQA5; P68368	1	4	0.3829	0	1	1	1433.93	5732.71	5732.72	-1.55	-0.00222	HCD (High Energy Collision Dissociation)	MS2	0	50	109.235	36804	OFL003219-0-8TTL4-a1A-b2A-tubulin.raw	F8	5.38
		FALSE	High	Sequest HT (A2)	Unambiguous	SKLEFSIYPAPQVSTAVVEPYNSILTTHTTLEHSDcAFMVDNEAIYDIcR	C36(Carbamidomethyl); C49(Carbamidomethyl)	3	8	Q3TIZ0; P68369; P68368	Q3TIZ0; Q99KA2; A0A2R8VHF3; P68369; P05213; Q52L87; A0A0A0MQA5; P68368	1	6	0.1842	0	1	1	956.297	5732.75	5732.72	4.21	0.00402	HCD (High Energy Collision Dissociation)	MS2	10.5878	7.504	104.695	34831	OFL003219-0-8TTL4-a1A-b2A-tubulin.raw	F8	5.32
		FALSE	High	Sequest HT (A2)	Unambiguous	SKLEFSIYPAPQVSTAVVEPYNSILTTHTTLEHSDcAFMVDNEAIYDIcR	C36(Carbamidomethyl); C49(Carbamidomethyl)	3	8	Q3TIZ0; P68369; P68368	Q3TIZ0; Q99KA2; A0A2R8VHF3; P68369; P05213; Q52L87; A0A0A0MQA5; P68368	1	4	0.2441	0	1	1	1433.94	5732.73	5732.72	2.01	0.00288	HCD (High Energy Collision Dissociation)	MS2	0	50	109.953	37239	OFL003219-0-8TTL4-a1A-b2A-tubulin.raw	F8	4.63
		FALSE	High	Sequest HT (A2)	Unambiguous	SKLEFSIYPAPQVSTAVVEPYNSILTTHTTLEHSDcAFMVDNEAIYDIcR	C36(Carbamidomethyl); C49(Carbamidomethyl)	3	8	Q3TIZ0; P68369; P68368	Q3TIZ0; Q99KA2; A0A2R8VHF3; P68369; P05213; Q52L87; A0A0A0MQA5; P68368	1	4	0.4181	0	1	1	1433.94	5732.74	5732.72	2.51	0.0036	HCD (High Energy Collision Dissociation)	MS2	0	50	116.851	41512	OFL003219-0-8TTL4-a1A-b2A-tubulin.raw	F8	4.52
		FALSE	High	Sequest HT (A2)	Unambiguous	SKLEFSIYPAPQVSTAVVEPYNSILTTHTTLEHSDcAFMVDNEAIYDIcR	C36(Carbamidomethyl); C49(Carbamidomethyl)	3	8	Q3TIZ0; P68369; P68368	Q3TIZ0; Q99KA2; A0A2R8VHF3; P68369; P05213; Q52L87; A0A0A0MQA5; P68368	1	4	0.2295	0	1	1	1433.94	5732.74	5732.72	2.39	0.00343	HCD (High Energy Collision Dissociation)	MS2	0	50	113.653	39487	OFL003219-0-8TTL4-a1A-b2A-tubulin.raw	F8	4.27
		FALSE	High	Sequest HT (A2)	Unambiguous	SKLEFSIYPAPQVSTAVVEPYNSILTTHTTLEHSDcAFMVDNEAIYDIcR	C36(Carbamidomethyl); C49(Carbamidomethyl)	3	8	Q3TIZ0; P68369; P68368	Q3TIZ0; Q99KA2; A0A2R8VHF3; P68369; P05213; Q52L87; A0A0A0MQA5; P68368	1	4	0.4163	0	1	1	1433.94	5732.73	5732.72	1.77	0.00253	HCD (High Energy Collision Dissociation)	MS2	1.48466	50	114.16	39817	OFL003219-0-8TTL4-a1A-b2A-tubulin.raw	F8	4.06
		FALSE	High	Sequest HT (A2)	Unambiguous	SKLEFSIYPAPQVSTAVVEPYNSILTTHTTLEHSDcAFMVDNEAIYDIcR	C36(Carbamidomethyl); C49(Carbamidomethyl)	3	8	Q3TIZ0; P68369; P68368	Q3TIZ0; Q99KA2; A0A2R8VHF3; P68369; P05213; Q52L87; A0A0A0MQA5; P68368	1	4	0.4158	0	1	1	1433.94	5732.73	5732.72	0.91	0.0013	HCD (High Energy Collision Dissociation)	MS2	0	50	117.638	41987	OFL003219-0-8TTL4-a1A-b2A-tubulin.raw	F8	4.04
		FALSE	High	Sequest HT (A2)	Unambiguous	SKLEFSIYPAPQVSTAVVEPYNSILTTHTTLEHSDcAFMVDNEAIYDIcR	C36(Carbamidomethyl); C49(Carbamidomethyl)	3	8	Q3TIZ0; P68369; P68368	Q3TIZ0; Q99KA2; A0A2R8VHF3; P68369; P05213; Q52L87; A0A0A0MQA5; P68368	1	4	0.2541	0	1	1	1433.94	5732.73	5732.72	0.58	0.00083	HCD (High Energy Collision Dissociation)	MS2	7.0318	50	119.827	43204	OFL003219-0-8TTL4-a1A-b2A-tubulin.raw	F8	3.66
		FALSE	High	Sequest HT (A2)	Unambiguous	SKLEFSIYPAPQVSTAVVEPYNSILTTHTTLEHSDcAFMVDNEAIYDIcR	C36(Carbamidomethyl); C49(Carbamidomethyl)	3	8	Q3TIZ0; P68369; P68368	Q3TIZ0; Q99KA2; A0A2R8VHF3; P68369; P05213; Q52L87; A0A0A0MQA5; P68368	1	4	0.2712	0	1	1	1433.94	5732.72	5732.72	-0.29	-0.00041	HCD (High Energy Collision Dissociation)	MS2	0	50	112.628	38842	OFL003219-0-8TTL4-a1A-b2A-tubulin.raw	F8	3.65
		FALSE	High	Sequest HT (A2)	Unambiguous	SKLEFSIYPAPQVSTAVVEPYNSILTTHTTLEHSDcAFMVDNEAIYDIcR	C36(Carbamidomethyl); C49(Carbamidomethyl)	3	8	Q3TIZ0; P68369; P68368	Q3TIZ0; Q99KA2; A0A2R8VHF3; P68369; P05213; Q52L87; A0A0A0MQA5; P68368	1	4	0.4211	0	1	1	1433.93	5732.71	5732.72	-1.91	-0.00274	HCD (High Energy Collision Dissociation)	MS2	0	50	119.296	42937	OFL003219-0-8TTL4-a1A-b2A-tubulin.raw	F8	3.61
		FALSE	High	Sequest HT (A2)	Unambiguous	SKLEFSIYPAPQVSTAVVEPYNSILTTHTTLEHSDcAFMVDNEAIYDIcR	C36(Carbamidomethyl); C49(Carbamidomethyl)	3	8	Q3TIZ0; P68369; P68368	Q3TIZ0; Q99KA2; A0A2R8VHF3; P68369; P05213; Q52L87; A0A0A0MQA5; P68368	1	4	0.3927	0	1	1	1433.94	5732.73	5732.72	1.37	0.00197	HCD (High Energy Collision Dissociation)	MS2		50	115.199	40478	OFL003219-0-8TTL4-a1A-b2A-tubulin.raw	F8	3.54
		FALSE	High	Sequest HT (A2)	Unambiguous	SKLEFSIYPAPQVSTAVVEPYNSILTTHTTLEHSDcAFMVDNEAIYDIcR	C36(Carbamidomethyl); C49(Carbamidomethyl)	3	8	Q3TIZ0; P68369; P68368	Q3TIZ0; Q99KA2; A0A2R8VHF3; P68369; P05213; Q52L87; A0A0A0MQA5; P68368	1	4	0.2222	0	1	1	1433.94	5732.73	5732.72	0.7	0.001	HCD (High Energy Collision Dissociation)	MS2		50	118.155	42296	OFL003219-0-8TTL4-a1A-b2A-tubulin.raw	F8	3.42
		FALSE	High	Sequest HT (A2)	Unambiguous	SKLEFSIYPAPQVSTAVVEPYNSILTTHTTLEHSDcAFMVDNEAIYDIcR	C36(Carbamidomethyl); C49(Carbamidomethyl)	3	8	Q3TIZ0; P68369; P68368	Q3TIZ0; Q99KA2; A0A2R8VHF3; P68369; P05213; Q52L87; A0A0A0MQA5; P68368	1	4	0.2387	0	1	1	1433.94	5732.75	5732.72	4.89	0.00701	HCD (High Energy Collision Dissociation)	MS2	0	50	114.678	40151	OFL003219-0-8TTL4-a1A-b2A-tubulin.raw	F8	3.31
	FALSE	High	SKLEFSIYPAPQVSTAVVEPYNSILTTHTTLEHSDCAFMVDNEAIYDICR	2xCarbamidomethyl [C36; C49]; 1xOxidation [M39]	3	8	6	Q3TIZ0; P68369; P68368	1	5748.72	High	5.14
		Checked	Confidence	Identifying Node	PSM Ambiguity	Annotated Sequence	Modifications	# Protein Groups	# Proteins	Master Protein Accessions	Protein Accessions	# Missed Cleavages	Charge	DeltaScore	DeltaCn	Rank	Search Engine Rank	m/z [Da]	MH+ [Da]	Theo. MH+ [Da]	DeltaM [ppm]	Deltam/z [Da]	Activation Type	MS Order	Isolation Interference [%]	Ion Inject Time [ms]	RT [min]	First Scan	Spectrum File	File ID	XCorr
		FALSE	High	Sequest HT (A2)	Unambiguous	SKLEFSIYPAPQVSTAVVEPYNSILTTHTTLEHSDcAFmVDNEAIYDIcR	C36(Carbamidomethyl); M39(Oxidation); C49(Carbamidomethyl)	3	8	Q3TIZ0; P68369; P68368	Q3TIZ0; Q99KA2; A0A2R8VHF3; P68369; P05213; Q52L87; A0A0A0MQA5; P68368	1	4	0.6012	0	1	1	1437.94	5748.72	5748.72	0.78	0.00112	HCD (High Energy Collision Dissociation)	MS2		42.883	103.749	34242	OFL003219-0-8TTL4-a1A-b2A-tubulin.raw	F8	5.14
		FALSE	High	Sequest HT (A2)	Unambiguous	SKLEFSIYPAPQVSTAVVEPYNSILTTHTTLEHSDcAFmVDNEAIYDIcR	C36(Carbamidomethyl); M39(Oxidation); C49(Carbamidomethyl)	3	8	Q3TIZ0; P68369; P68368	Q3TIZ0; Q99KA2; A0A2R8VHF3; P68369; P05213; Q52L87; A0A0A0MQA5; P68368	1	6	0.5798	0	1	1	958.964	5748.75	5748.72	4.7	0.0045	HCD (High Energy Collision Dissociation)	MS2	9.30768	14.953	104.886	34935	OFL003219-0-8TTL4-a1A-b2A-tubulin.raw	F8	4.26
		FALSE	High	Sequest HT (A2)	Unambiguous	SKLEFSIYPAPQVSTAVVEPYNSILTTHTTLEHSDcAFmVDNEAIYDIcR	C36(Carbamidomethyl); M39(Oxidation); C49(Carbamidomethyl)	3	8	Q3TIZ0; P68369; P68368	Q3TIZ0; Q99KA2; A0A2R8VHF3; P68369; P05213; Q52L87; A0A0A0MQA5; P68368	1	4	0.6295	0	1	1	1437.94	5748.72	5748.72	0.15	0.00022	HCD (High Energy Collision Dissociation)	MS2	29.4514	50	104.567	34765	OFL003219-0-8TTL4-a1A-b2A-tubulin.raw	F8	4.21
		FALSE	High	Sequest HT (A2)	Unambiguous	SKLEFSIYPAPQVSTAVVEPYNSILTTHTTLEHSDcAFmVDNEAIYDIcR	C36(Carbamidomethyl); M39(Oxidation); C49(Carbamidomethyl)	3	8	Q3TIZ0; P68369; P68368	Q3TIZ0; Q99KA2; A0A2R8VHF3; P68369; P05213; Q52L87; A0A0A0MQA5; P68368	1	6	0.6	0	1	1	958.958	5748.71	5748.72	-1.18	-0.00113	HCD (High Energy Collision Dissociation)	MS2	2.08666	11.693	103.808	34279	OFL003219-0-8TTL4-a1A-b2A-tubulin.raw	F8	3.65
		FALSE	High	Sequest HT (A2)	Unambiguous	SKLEFSIYPAPQVSTAVVEPYNSILTTHTTLEHSDcAFmVDNEAIYDIcR	C36(Carbamidomethyl); M39(Oxidation); C49(Carbamidomethyl)	3	8	Q3TIZ0; P68369; P68368	Q3TIZ0; Q99KA2; A0A2R8VHF3; P68369; P05213; Q52L87; A0A0A0MQA5; P68368	1	4	0.458	0	1	1	1437.94	5748.74	5748.72	4.37	0.00629	HCD (High Energy Collision Dissociation)	MS2	32.837	24.66	105.207	35115	OFL003219-0-8TTL4-a1A-b2A-tubulin.raw	F8	3.45
		FALSE	High	Sequest HT (A2)	Unambiguous	SKLEFSIYPAPQVSTAVVEPYNSILTTHTTLEHSDcAFmVDNEAIYDIcR	C36(Carbamidomethyl); M39(Oxidation); C49(Carbamidomethyl)	3	8	Q3TIZ0; P68369; P68368	Q3TIZ0; Q99KA2; A0A2R8VHF3; P68369; P05213; Q52L87; A0A0A0MQA5; P68368	1	4	0.75	0	1	1	1437.94	5748.74	5748.72	3.13	0.0045	HCD (High Energy Collision Dissociation)	MS2	21.1664	46.037	106.755	35652	OFL003219-0-8TTL4-a1A-b2A-tubulin.raw	F8	3.4
	FALSE	High	DVNAAIATIK		4	8	31	Q5FW91; Q3TIZ0; P68369; P08537	0	1015.58	High	2.89
		Checked	Confidence	Identifying Node	PSM Ambiguity	Annotated Sequence	Modifications	# Protein Groups	# Proteins	Master Protein Accessions	Protein Accessions	# Missed Cleavages	Charge	DeltaScore	DeltaCn	Rank	Search Engine Rank	m/z [Da]	MH+ [Da]	Theo. MH+ [Da]	DeltaM [ppm]	Deltam/z [Da]	Activation Type	MS Order	Isolation Interference [%]	Ion Inject Time [ms]	RT [min]	First Scan	Spectrum File	File ID	XCorr
		FALSE	High	Sequest HT (A2)	Unambiguous	DVNAAIATIK		4	8	Q5FW91; Q3TIZ0; P68369; P08537	Q5FW91; Q3TIZ0; Q99KA2; P68369; Q9D9Y2; P05213; P08537; Q52L87	0	2	0.6747	0	1	1	508.293	1015.58	1015.58	-0.13	-6e-05	HCD (High Energy Collision Dissociation)	MS2	0	1.382	52.6395	14026	OFL003219-0-8TTL4-a1A-b2A-tubulin.raw	F8	2.89
		FALSE	High	Sequest HT (A2)	Unambiguous	DVNAAIATIK		4	8	Q5FW91; Q3TIZ0; P68369; P08537	Q5FW91; Q3TIZ0; Q99KA2; P68369; Q9D9Y2; P05213; P08537; Q52L87	0	2	0.6632	0	1	1	508.293	1015.58	1015.58	-0.16	-8e-05	HCD (High Energy Collision Dissociation)	MS2	0	21.447	54.1563	14734	OFL003219-0-8TTL4-a1A-b2A-tubulin.raw	F8	2.88
		FALSE	High	Sequest HT (A2)	Unambiguous	DVNAAIATIK		4	8	Q5FW91; Q3TIZ0; P68369; P08537	Q5FW91; Q3TIZ0; Q99KA2; P68369; Q9D9Y2; P05213; P08537; Q52L87	0	2	0.7422	0	1	1	508.293	1015.58	1015.58	0.27	0.00014	HCD (High Energy Collision Dissociation)	MS2	1.77041	26.781	55.185	15204	OFL003219-0-8TTL4-a1A-b2A-tubulin.raw	F8	2.87
		FALSE	High	Sequest HT (A2)	Unambiguous	DVNAAIATIK		4	8	Q5FW91; Q3TIZ0; P68369; P08537	Q5FW91; Q3TIZ0; Q99KA2; P68369; Q9D9Y2; P05213; P08537; Q52L87	0	2	0.6573	0	1	1	508.293	1015.58	1015.58	0.55	0.00028	HCD (High Energy Collision Dissociation)	MS2	4.9344	10.288	53.6533	14491	OFL003219-0-8TTL4-a1A-b2A-tubulin.raw	F8	2.86
		FALSE	High	Sequest HT (A2)	Unambiguous	DVNAAIATIK		4	8	Q5FW91; Q3TIZ0; P68369; P08537	Q5FW91; Q3TIZ0; Q99KA2; P68369; Q9D9Y2; P05213; P08537; Q52L87	0	2	0.6713	0	1	1	508.293	1015.58	1015.58	-0.17	-9e-05	HCD (High Energy Collision Dissociation)	MS2	3.99779	50	58.3553	16290	OFL003219-0-8TTL4-a1A-b2A-tubulin.raw	F8	2.86
		FALSE	High	Sequest HT (A2)	Unambiguous	DVNAAIATIK		4	8	Q5FW91; Q3TIZ0; P68369; P08537	Q5FW91; Q3TIZ0; Q99KA2; P68369; Q9D9Y2; P05213; P08537; Q52L87	0	2	0.6154	0	1	1	508.293	1015.58	1015.58	0.46	0.00023	HCD (High Energy Collision Dissociation)	MS2	8.76028	35.095	55.7062	15498	OFL003219-0-8TTL4-a1A-b2A-tubulin.raw	F8	2.86
		FALSE	High	Sequest HT (A2)	Unambiguous	DVNAAIATIK		4	8	Q5FW91; Q3TIZ0; P68369; P08537	Q5FW91; Q3TIZ0; Q99KA2; P68369; Q9D9Y2; P05213; P08537; Q52L87	0	2	0.6655	0	1	1	508.293	1015.58	1015.58	0.18	9e-05	HCD (High Energy Collision Dissociation)	MS2	0	50	57.8452	16089	OFL003219-0-8TTL4-a1A-b2A-tubulin.raw	F8	2.84
		FALSE	High	Sequest HT (A2)	Unambiguous	DVNAAIATIK		4	8	Q5FW91; Q3TIZ0; P68369; P08537	Q5FW91; Q3TIZ0; Q99KA2; P68369; Q9D9Y2; P05213; P08537; Q52L87	0	2	0.6444	0	1	1	508.293	1015.58	1015.58	0.81	0.00041	HCD (High Energy Collision Dissociation)	MS2	0	31.707	54.6782	14961	OFL003219-0-8TTL4-a1A-b2A-tubulin.raw	F8	2.84
		FALSE	High	Sequest HT (A2)	Unambiguous	DVNAAIATIK		4	8	Q5FW91; Q3TIZ0; P68369; P08537	Q5FW91; Q3TIZ0; Q99KA2; P68369; Q9D9Y2; P05213; P08537; Q52L87	0	2	0.7641	0	1	1	508.293	1015.58	1015.58	0.11	5e-05	HCD (High Energy Collision Dissociation)	MS2	0	0.644	52.1303	13828	OFL003219-0-8TTL4-a1A-b2A-tubulin.raw	F8	2.84
		FALSE	High	Sequest HT (A2)	Unambiguous	DVNAAIATIK		4	8	Q5FW91; Q3TIZ0; P68369; P08537	Q5FW91; Q3TIZ0; Q99KA2; P68369; Q9D9Y2; P05213; P08537; Q52L87	0	2	0.7465	0	1	1	508.293	1015.58	1015.58	0.3	0.00015	HCD (High Energy Collision Dissociation)	MS2	0.139191	3.483	53.146	14242	OFL003219-0-8TTL4-a1A-b2A-tubulin.raw	F8	2.84
		FALSE	High	Sequest HT (A2)	Unambiguous	DVNAAIATIK		4	8	Q5FW91; Q3TIZ0; P68369; P08537	Q5FW91; Q3TIZ0; Q99KA2; P68369; Q9D9Y2; P05213; P08537; Q52L87	0	2	0.6643	0	1	1	508.293	1015.58	1015.58	0.18	9e-05	HCD (High Energy Collision Dissociation)	MS2	0	50	57.3392	15939	OFL003219-0-8TTL4-a1A-b2A-tubulin.raw	F8	2.83
		FALSE	High	Sequest HT (A2)	Unambiguous	DVNAAIATIK		4	8	Q5FW91; Q3TIZ0; P68369; P08537	Q5FW91; Q3TIZ0; Q99KA2; P68369; Q9D9Y2; P05213; P08537; Q52L87	0	2	0.6537	0	1	1	508.293	1015.58	1015.58	-0.4	-0.0002	HCD (High Energy Collision Dissociation)	MS2	0	8.779	50.6146	13451	OFL003219-0-8TTL4-a1A-b2A-tubulin.raw	F8	2.83
		FALSE	High	Sequest HT (A2)	Unambiguous	DVNAAIATIK		4	8	Q5FW91; Q3TIZ0; P68369; P08537	Q5FW91; Q3TIZ0; Q99KA2; P68369; Q9D9Y2; P05213; P08537; Q52L87	0	2	0.6452	0	1	1	508.293	1015.58	1015.58	-0.43	-0.00022	HCD (High Energy Collision Dissociation)	MS2	51.3056	42.865	56.8347	15809	OFL003219-0-8TTL4-a1A-b2A-tubulin.raw	F8	2.79
		FALSE	High	Sequest HT (A2)	Unambiguous	DVNAAIATIK		4	8	Q5FW91; Q3TIZ0; P68369; P08537	Q5FW91; Q3TIZ0; Q99KA2; P68369; Q9D9Y2; P05213; P08537; Q52L87	0	2	0.6631	0	1	1	508.293	1015.58	1015.58	-0.44	-0.00023	HCD (High Energy Collision Dissociation)	MS2	0	0.261	51.6232	13686	OFL003219-0-8TTL4-a1A-b2A-tubulin.raw	F8	2.79
		FALSE	High	Sequest HT (A2)	Unambiguous	DVNAAIATIK		4	8	Q5FW91; Q3TIZ0; P68369; P08537	Q5FW91; Q3TIZ0; Q99KA2; P68369; Q9D9Y2; P05213; P08537; Q52L87	0	2	0.7591	0	1	1	508.293	1015.58	1015.58	-0.29	-0.00015	HCD (High Energy Collision Dissociation)	MS2	24.0317	50	59.9245	16835	OFL003219-0-8TTL4-a1A-b2A-tubulin.raw	F8	2.74
		FALSE	High	Sequest HT (A2)	Unambiguous	DVNAAIATIK		4	8	Q5FW91; Q3TIZ0; P68369; P08537	Q5FW91; Q3TIZ0; Q99KA2; P68369; Q9D9Y2; P05213; P08537; Q52L87	0	2	0.6923	0	1	1	508.293	1015.58	1015.58	0.05	2e-05	HCD (High Energy Collision Dissociation)	MS2	9.96284	32.149	52.2077	13852	OFL003219-0-8TTL4-a1A-b2A-tubulin.raw	F8	2.73
		FALSE	High	Sequest HT (A2)	Unambiguous	DVNAAIATIK		4	8	Q5FW91; Q3TIZ0; P68369; P08537	Q5FW91; Q3TIZ0; Q99KA2; P68369; Q9D9Y2; P05213; P08537; Q52L87	0	2	0.7556	0	1	1	508.292	1015.58	1015.58	-0.91	-0.00046	HCD (High Energy Collision Dissociation)	MS2	0	28.821	56.331	15690	OFL003219-0-8TTL4-a1A-b2A-tubulin.raw	F8	2.66
		FALSE	High	Sequest HT (A2)	Unambiguous	DVNAAIATIK		4	8	Q5FW91; Q3TIZ0; P68369; P08537	Q5FW91; Q3TIZ0; Q99KA2; P68369; Q9D9Y2; P05213; P08537; Q52L87	0	2	0.6475	0	1	1	508.293	1015.58	1015.58	0.13	7e-05	HCD (High Energy Collision Dissociation)	MS2	0	50	46.6599	12207	OFL003219-0-8TTL4-a1A-b2A-tubulin.raw	F8	2.61
		FALSE	High	Sequest HT (A2)	Unambiguous	DVNAAIATIK		4	8	Q5FW91; Q3TIZ0; P68369; P08537	Q5FW91; Q3TIZ0; Q99KA2; P68369; Q9D9Y2; P05213; P08537; Q52L87	0	2	0.6473	0	1	1	508.293	1015.58	1015.58	-0.21	-0.00011	HCD (High Energy Collision Dissociation)	MS2	0	0.159	51.1185	13576	OFL003219-0-8TTL4-a1A-b2A-tubulin.raw	F8	2.58
		FALSE	High	Sequest HT (A2)	Unambiguous	DVNAAIATIK		4	8	Q5FW91; Q3TIZ0; P68369; P08537	Q5FW91; Q3TIZ0; Q99KA2; P68369; Q9D9Y2; P05213; P08537; Q52L87	0	2	0.6484	0	1	1	508.292	1015.58	1015.58	-0.95	-0.00048	HCD (High Energy Collision Dissociation)	MS2	0	50	67.3534	19675	OFL003219-0-8TTL4-a1A-b2A-tubulin.raw	F8	2.56
		FALSE	High	Sequest HT (A2)	Unambiguous	DVNAAIATIK		4	8	Q5FW91; Q3TIZ0; P68369; P08537	Q5FW91; Q3TIZ0; Q99KA2; P68369; Q9D9Y2; P05213; P08537; Q52L87	0	2	0.6706	0	1	1	508.293	1015.58	1015.58	-0.13	-7e-05	HCD (High Energy Collision Dissociation)	MS2	0	50	70.7597	20960	OFL003219-0-8TTL4-a1A-b2A-tubulin.raw	F8	2.52
		FALSE	High	Sequest HT (A2)	Unambiguous	DVNAAIATIK		4	8	Q5FW91; Q3TIZ0; P68369; P08537	Q5FW91; Q3TIZ0; Q99KA2; P68369; Q9D9Y2; P05213; P08537; Q52L87	0	2	0.6265	0	1	1	508.292	1015.58	1015.58	-0.52	-0.00026	HCD (High Energy Collision Dissociation)	MS2	0	50	71.3432	21282	OFL003219-0-8TTL4-a1A-b2A-tubulin.raw	F8	2.49
		FALSE	High	Sequest HT (A2)	Unambiguous	DVNAAIATIK		4	8	Q5FW91; Q3TIZ0; P68369; P08537	Q5FW91; Q3TIZ0; Q99KA2; P68369; Q9D9Y2; P05213; P08537; Q52L87	0	2	0.7166	0	1	1	508.293	1015.58	1015.58	0.27	0.00013	HCD (High Energy Collision Dissociation)	MS2	0	50	72.5818	21951	OFL003219-0-8TTL4-a1A-b2A-tubulin.raw	F8	2.47
		FALSE	High	Sequest HT (A2)	Unambiguous	DVNAAIATIK		4	8	Q5FW91; Q3TIZ0; P68369; P08537	Q5FW91; Q3TIZ0; Q99KA2; P68369; Q9D9Y2; P05213; P08537; Q52L87	0	2	0.6275	0	1	1	508.292	1015.58	1015.58	-0.91	-0.00046	HCD (High Energy Collision Dissociation)	MS2	0	50	63.4377	18104	OFL003219-0-8TTL4-a1A-b2A-tubulin.raw	F8	2.47
		FALSE	High	Sequest HT (A2)	Unambiguous	DVNAAIATIK		4	8	Q5FW91; Q3TIZ0; P68369; P08537	Q5FW91; Q3TIZ0; Q99KA2; P68369; Q9D9Y2; P05213; P08537; Q52L87	0	2	0.7611	0	1	1	508.293	1015.58	1015.58	0.13	6e-05	HCD (High Energy Collision Dissociation)	MS2	28.8432	50	62.298	17564	OFL003219-0-8TTL4-a1A-b2A-tubulin.raw	F8	2.26
		FALSE	High	Sequest HT (A2)	Unambiguous	DVNAAIATIK		4	8	Q5FW91; Q3TIZ0; P68369; P08537	Q5FW91; Q3TIZ0; Q99KA2; P68369; Q9D9Y2; P05213; P08537; Q52L87	0	2	0.6409	0	1	1	508.293	1015.58	1015.58	0.61	0.00031	HCD (High Energy Collision Dissociation)	MS2	52.5155	50	75.6559	23234	OFL003219-0-8TTL4-a1A-b2A-tubulin.raw	F8	2.2
		FALSE	High	Sequest HT (A2)	Unambiguous	DVNAAIATIK		4	8	Q5FW91; Q3TIZ0; P68369; P08537	Q5FW91; Q3TIZ0; Q99KA2; P68369; Q9D9Y2; P05213; P08537; Q52L87	0	2	0.6818	0	1	1	508.293	1015.58	1015.58	-0.26	-0.00013	HCD (High Energy Collision Dissociation)	MS2	3.4964	50	51.6924	13704	OFL003219-0-8TTL4-a1A-b2A-tubulin.raw	F8	2.2
		FALSE	High	Sequest HT (A2)	Unambiguous	DVNAAIATIK		4	8	Q5FW91; Q3TIZ0; P68369; P08537	Q5FW91; Q3TIZ0; Q99KA2; P68369; Q9D9Y2; P05213; P08537; Q52L87	0	2	0.6332	0	1	1	508.292	1015.58	1015.58	-0.7	-0.00036	HCD (High Energy Collision Dissociation)	MS2	0	50	68.8382	20287	OFL003219-0-8TTL4-a1A-b2A-tubulin.raw	F8	1.99
		FALSE	High	Sequest HT (A2)	Unambiguous	DVNAAIATIK		4	8	Q5FW91; Q3TIZ0; P68369; P08537	Q5FW91; Q3TIZ0; Q99KA2; P68369; Q9D9Y2; P05213; P08537; Q52L87	0	2	0.7744	0	1	1	508.293	1015.58	1015.58	-0.18	-9e-05	HCD (High Energy Collision Dissociation)	MS2	0	50	62.9183	17864	OFL003219-0-8TTL4-a1A-b2A-tubulin.raw	F8	1.95
		FALSE	High	Sequest HT (A2)	Unambiguous	DVNAAIATIK		4	8	Q5FW91; Q3TIZ0; P68369; P08537	Q5FW91; Q3TIZ0; Q99KA2; P68369; Q9D9Y2; P05213; P08537; Q52L87	0	2	0.6559	0	1	1	508.294	1015.58	1015.58	1.49	0.00076	HCD (High Energy Collision Dissociation)	MS2	0	50	63.983	18381	OFL003219-0-8TTL4-a1A-b2A-tubulin.raw	F8	1.86
		FALSE	High	Sequest HT (A2)	Unambiguous	DVNAAIATIK		4	8	Q5FW91; Q3TIZ0; P68369; P08537	Q5FW91; Q3TIZ0; Q99KA2; P68369; Q9D9Y2; P05213; P08537; Q52L87	0	2	0.7283	0	1	1	508.293	1015.58	1015.58	1.03	0.00052	HCD (High Energy Collision Dissociation)	MS2	29.0566	50	65.6675	18994	OFL003219-0-8TTL4-a1A-b2A-tubulin.raw	F8	1.84
	FALSE	High	DVNAAIATIKTK		4	8	1	Q5FW91; Q3TIZ0; P68369; P08537	1	1244.72	High	2.61
		Checked	Confidence	Identifying Node	PSM Ambiguity	Annotated Sequence	Modifications	# Protein Groups	# Proteins	Master Protein Accessions	Protein Accessions	# Missed Cleavages	Charge	DeltaScore	DeltaCn	Rank	Search Engine Rank	m/z [Da]	MH+ [Da]	Theo. MH+ [Da]	DeltaM [ppm]	Deltam/z [Da]	Activation Type	MS Order	Isolation Interference [%]	Ion Inject Time [ms]	RT [min]	First Scan	Spectrum File	File ID	XCorr
		FALSE	High	Sequest HT (A2)	Unambiguous	DVNAAIATIKTK		4	8	Q5FW91; Q3TIZ0; P68369; P08537	Q5FW91; Q3TIZ0; Q99KA2; P68369; Q9D9Y2; P05213; P08537; Q52L87	1	2	0.8851	0	1	1	622.865	1244.72	1244.72	0.94	0.00059	HCD (High Energy Collision Dissociation)	MS2	50.6676	50	44.1636	11337	OFL003219-0-8TTL4-a1A-b2A-tubulin.raw	F8	2.61
	FALSE	High	DYEEVGVDSVEGEGEEEGEEY		1	3	24	P68369	0	2348.9	High	2.84
		Checked	Confidence	Identifying Node	PSM Ambiguity	Annotated Sequence	Modifications	# Protein Groups	# Proteins	Master Protein Accessions	Protein Accessions	# Missed Cleavages	Charge	DeltaScore	DeltaCn	Rank	Search Engine Rank	m/z [Da]	MH+ [Da]	Theo. MH+ [Da]	DeltaM [ppm]	Deltam/z [Da]	Activation Type	MS Order	Isolation Interference [%]	Ion Inject Time [ms]	RT [min]	First Scan	Spectrum File	File ID	XCorr
		FALSE	High	Sequest HT (A2)	Unambiguous	DYEEVGVDSVEGEGEEEGEEY		1	3	P68369	Q99KA2; P68369; P05213	0	2	1	0	1	1	1174.96	2348.9	2348.9	-0.04	-5e-05	HCD (High Energy Collision Dissociation)	MS2	0	50	75.717	23269	OFL003219-0-8TTL4-a1A-b2A-tubulin.raw	F8	2.84
		FALSE	High	Sequest HT (A2)	Unambiguous	DYEEVGVDSVEGEGEEEGEEY		1	3	P68369	Q99KA2; P68369; P05213	0	2	1	0	1	1	1174.96	2348.9	2348.9	-0.39	-0.00046	HCD (High Energy Collision Dissociation)	MS2	0	0.775	71.9428	21634	OFL003219-0-8TTL4-a1A-b2A-tubulin.raw	F8	2.74
		FALSE	High	Sequest HT (A2)	Unambiguous	DYEEVGVDSVEGEGEEEGEEY		1	3	P68369	Q99KA2; P68369; P05213	0	2	1	0	1	1	1174.96	2348.91	2348.9	0.21	0.00024	HCD (High Energy Collision Dissociation)	MS2	1.96905	0.867	72.4607	21876	OFL003219-0-8TTL4-a1A-b2A-tubulin.raw	F8	2.71
		FALSE	High	Sequest HT (A2)	Unambiguous	DYEEVGVDSVEGEGEEEGEEY		1	3	P68369	Q99KA2; P68369; P05213	0	2	1	0	1	1	1174.96	2348.91	2348.9	0.89	0.00104	HCD (High Energy Collision Dissociation)	MS2	0	13.88	73.5041	22476	OFL003219-0-8TTL4-a1A-b2A-tubulin.raw	F8	2.7
		FALSE	High	Sequest HT (A2)	Unambiguous	DYEEVGVDSVEGEGEEEGEEY		1	3	P68369	Q99KA2; P68369; P05213	0	2	1	0	1	1	1174.96	2348.91	2348.9	1.33	0.00156	HCD (High Energy Collision Dissociation)	MS2	3.26181	31.927	75.2094	22984	OFL003219-0-8TTL4-a1A-b2A-tubulin.raw	F8	2.65
		FALSE	High	Sequest HT (A2)	Unambiguous	DYEEVGVDSVEGEGEEEGEEY		1	3	P68369	Q99KA2; P68369; P05213	0	2	1	0	1	1	1174.96	2348.91	2348.9	0.29	0.00034	HCD (High Energy Collision Dissociation)	MS2	6.3311	4.961	72.9927	22222	OFL003219-0-8TTL4-a1A-b2A-tubulin.raw	F8	2.53
		FALSE	High	Sequest HT (A2)	Unambiguous	DYEEVGVDSVEGEGEEEGEEY		1	3	P68369	Q99KA2; P68369; P05213	0	2	1	0	1	1	1174.96	2348.91	2348.9	0.69	0.00081	HCD (High Energy Collision Dissociation)	MS2	0	50	79.0679	24772	OFL003219-0-8TTL4-a1A-b2A-tubulin.raw	F8	2.52
		FALSE	High	Sequest HT (A2)	Unambiguous	DYEEVGVDSVEGEGEEEGEEY		1	3	P68369	Q99KA2; P68369; P05213	0	2	0.808	0	1	1	1174.96	2348.92	2348.9	4.47	0.00525	HCD (High Energy Collision Dissociation)	MS2	61.4666	38.859	74.6962	22799	OFL003219-0-8TTL4-a1A-b2A-tubulin.raw	F8	2.5
		FALSE	High	Sequest HT (A2)	Unambiguous	DYEEVGVDSVEGEGEEEGEEY		1	3	P68369	Q99KA2; P68369; P05213	0	2	1	0	1	1	1174.96	2348.91	2348.9	1.53	0.0018	HCD (High Energy Collision Dissociation)	MS2	0	50	70.9046	21040	OFL003219-0-8TTL4-a1A-b2A-tubulin.raw	F8	2.41
		FALSE	High	Sequest HT (A2)	Unambiguous	DYEEVGVDSVEGEGEEEGEEY		1	3	P68369	Q99KA2; P68369; P05213	0	2	1	0	1	1	1174.96	2348.9	2348.9	-0.16	-0.00019	HCD (High Energy Collision Dissociation)	MS2	0	50	71.4217	21327	OFL003219-0-8TTL4-a1A-b2A-tubulin.raw	F8	2.33
		FALSE	High	Sequest HT (A2)	Unambiguous	DYEEVGVDSVEGEGEEEGEEY		1	3	P68369	Q99KA2; P68369; P05213	0	3	1	0	1	1	783.641	2348.91	2348.9	1.28	0.001	HCD (High Energy Collision Dissociation)	MS2	10.5784	4.334	72.2554	21770	OFL003219-0-8TTL4-a1A-b2A-tubulin.raw	F8	2.33
		FALSE	High	Sequest HT (A2)	Unambiguous	DYEEVGVDSVEGEGEEEGEEY		1	3	P68369	Q99KA2; P68369; P05213	0	2	1	0	1	1	1174.95	2348.9	2348.9	-1.64	-0.00192	HCD (High Energy Collision Dissociation)	MS2	0	50	76.6421	23601	OFL003219-0-8TTL4-a1A-b2A-tubulin.raw	F8	2.05
		FALSE	High	Sequest HT (A2)	Unambiguous	DYEEVGVDSVEGEGEEEGEEY		1	3	P68369	Q99KA2; P68369; P05213	0	2	1	0	1	1	1174.96	2348.91	2348.9	0.97	0.00114	HCD (High Energy Collision Dissociation)	MS2	0	50	82.3366	25882	OFL003219-0-8TTL4-a1A-b2A-tubulin.raw	F8	2.03
		FALSE	High	Sequest HT (A2)	Unambiguous	DYEEVGVDSVEGEGEEEGEEY		1	3	P68369	Q99KA2; P68369; P05213	0	2	1	0	1	1	1174.96	2348.91	2348.9	0.5	0.00059	HCD (High Energy Collision Dissociation)	MS2	0	50	78.006	24108	OFL003219-0-8TTL4-a1A-b2A-tubulin.raw	F8	2.01
		FALSE	High	Sequest HT (A2)	Unambiguous	DYEEVGVDSVEGEGEEEGEEY		1	3	P68369	Q99KA2; P68369; P05213	0	2	1	0	1	1	1174.96	2348.91	2348.9	1.81	0.00213	HCD (High Energy Collision Dissociation)	MS2	0	38.197	66.5747	19398	OFL003219-0-8TTL4-a1A-b2A-tubulin.raw	F8	1.99
		FALSE	High	Sequest HT (A2)	Unambiguous	DYEEVGVDSVEGEGEEEGEEY		1	3	P68369	Q99KA2; P68369; P05213	0	2	1	0	1	1	1174.96	2348.91	2348.9	1.51	0.00178	HCD (High Energy Collision Dissociation)	MS2	0	50	66.0677	19189	OFL003219-0-8TTL4-a1A-b2A-tubulin.raw	F8	1.98
		FALSE	High	Sequest HT (A2)	Unambiguous	DYEEVGVDSVEGEGEEEGEEY		1	3	P68369	Q99KA2; P68369; P05213	0	2	1	0	1	1	1174.96	2348.91	2348.9	1.41	0.00166	HCD (High Energy Collision Dissociation)	MS2	12.4253	50	114.231	39859	OFL003219-0-8TTL4-a1A-b2A-tubulin.raw	F8	1.96
		FALSE	High	Sequest HT (A2)	Unambiguous	DYEEVGVDSVEGEGEEEGEEY		1	3	P68369	Q99KA2; P68369; P05213	0	2	1	0	1	1	1174.96	2348.91	2348.9	2.29	0.00268	HCD (High Energy Collision Dissociation)	MS2	0	50	77.4935	23881	OFL003219-0-8TTL4-a1A-b2A-tubulin.raw	F8	1.9
		FALSE	High	Sequest HT (A2)	Unambiguous	DYEEVGVDSVEGEGEEEGEEY		1	3	P68369	Q99KA2; P68369; P05213	0	2	1	0	1	1	1174.96	2348.91	2348.9	1.49	0.00175	HCD (High Energy Collision Dissociation)	MS2	0	50	81.83	25647	OFL003219-0-8TTL4-a1A-b2A-tubulin.raw	F8	1.89
		FALSE	High	Sequest HT (A2)	Unambiguous	DYEEVGVDSVEGEGEEEGEEY		1	3	P68369	Q99KA2; P68369; P05213	0	2	1	0	1	1	1174.96	2348.91	2348.9	1.52	0.00178	HCD (High Energy Collision Dissociation)	MS2	28.1871	50	88.6227	28533	OFL003219-0-8TTL4-a1A-b2A-tubulin.raw	F8	1.84
		FALSE	High	Sequest HT (A2)	Unambiguous	DYEEVGVDSVEGEGEEEGEEY		1	3	P68369	Q99KA2; P68369; P05213	0	2	1	0	1	1	1174.96	2348.91	2348.9	1.27	0.00149	HCD (High Energy Collision Dissociation)	MS2	10.2574	50	118.46	42474	OFL003219-0-8TTL4-a1A-b2A-tubulin.raw	F8	1.78
		FALSE	High	Sequest HT (A2)	Unambiguous	DYEEVGVDSVEGEGEEEGEEY		1	3	P68369	Q99KA2; P68369; P05213	0	2	1	0	1	1	1174.96	2348.91	2348.9	2.26	0.00265	HCD (High Energy Collision Dissociation)	MS2	0	50	78.5365	24438	OFL003219-0-8TTL4-a1A-b2A-tubulin.raw	F8	1.77
		FALSE	High	Sequest HT (A2)	Unambiguous	DYEEVGVDSVEGEGEEEGEEY		1	3	P68369	Q99KA2; P68369; P05213	0	2	1	0	1	1	1174.96	2348.91	2348.9	0.63	0.00074	HCD (High Energy Collision Dissociation)	MS2	29.8005	50	86.8705	27551	OFL003219-0-8TTL4-a1A-b2A-tubulin.raw	F8	1.75
		FALSE	High	Sequest HT (A2)	Unambiguous	DYEEVGVDSVEGEGEEEGEEY		1	3	P68369	Q99KA2; P68369; P05213	0	2	1	0	1	1	1174.96	2348.91	2348.9	0.53	0.00062	HCD (High Energy Collision Dissociation)	MS2	50.9734	50	110.002	37273	OFL003219-0-8TTL4-a1A-b2A-tubulin.raw	F8	1.74
	FALSE	High	DYEEVGVDSVEGEGEEEGEEY	1xGlu-C13 [E]	1	3	4	P68369	0	2482.96	High	2.54
		Checked	Confidence	Identifying Node	PSM Ambiguity	Annotated Sequence	Modifications	# Protein Groups	# Proteins	Master Protein Accessions	Protein Accessions	# Missed Cleavages	Charge	DeltaScore	DeltaCn	Rank	Search Engine Rank	m/z [Da]	MH+ [Da]	Theo. MH+ [Da]	DeltaM [ppm]	Deltam/z [Da]	Activation Type	MS Order	Isolation Interference [%]	Ion Inject Time [ms]	RT [min]	First Scan	Spectrum File	File ID	XCorr
		FALSE	High	Sequest HT (A2)	Unambiguous	DYEEVGVDSVEGEGEeEGEEY	E16(Glu-C13)	1	3	P68369	Q99KA2; P68369; P05213	0	2	0.0079	0	1	1	1241.99	2482.96	2482.96	0.51	0.00063	HCD (High Energy Collision Dissociation)	MS2	0	50	73.0521	22253	OFL003219-0-8TTL4-a1A-b2A-tubulin.raw	F8	2.54
		FALSE	High	Sequest HT (A2)	Unambiguous	DYEEVGVDSVEGEGEEEGeEY	E19(Glu-C13)	1	3	P68369	Q99KA2; P68369; P05213	0	2		0.0079	2	2	1241.99	2482.96	2482.96	0.51	0.00063	HCD (High Energy Collision Dissociation)	MS2	0	50	73.0521	22253	OFL003219-0-8TTL4-a1A-b2A-tubulin.raw	F8	2.52
		FALSE	High	Sequest HT (A2)	Unambiguous	DYEEVGVDSVEGEGEEEGEeY	E20(Glu-C13)	1	3	P68369	Q99KA2; P68369; P05213	0	2		0.0276	3	3	1241.99	2482.96	2482.96	0.51	0.00063	HCD (High Energy Collision Dissociation)	MS2	0	50	73.0521	22253	OFL003219-0-8TTL4-a1A-b2A-tubulin.raw	F8	2.47
		FALSE	High	Sequest HT (A2)	Unambiguous	DYEEVGVDSVEGEGEEeGEEY	E17(Glu-C13)	1	3	P68369	Q99KA2; P68369; P05213	0	2		0.0433	4	4	1241.99	2482.96	2482.96	0.51	0.00063	HCD (High Energy Collision Dissociation)	MS2	0	50	73.0521	22253	OFL003219-0-8TTL4-a1A-b2A-tubulin.raw	F8	2.43
	FALSE	High	DYEEVGVDSVEGEGEEEGEEY	2xGlu-C13 [E]	1	3	3	P68369	0	2617.02	High	2.38
		Checked	Confidence	Identifying Node	PSM Ambiguity	Annotated Sequence	Modifications	# Protein Groups	# Proteins	Master Protein Accessions	Protein Accessions	# Missed Cleavages	Charge	DeltaScore	DeltaCn	Rank	Search Engine Rank	m/z [Da]	MH+ [Da]	Theo. MH+ [Da]	DeltaM [ppm]	Deltam/z [Da]	Activation Type	MS Order	Isolation Interference [%]	Ion Inject Time [ms]	RT [min]	First Scan	Spectrum File	File ID	XCorr
		FALSE	High	Sequest HT (A2)	Unambiguous	DYEEVGVDSVEGeGeEEGEEY	E13(Glu-C13); E15(Glu-C13)	1	3	P68369	Q99KA2; P68369; P05213	0	2	0.042	0	1	2	1309.02	2617.03	2617.02	1.73	0.00227	HCD (High Energy Collision Dissociation)	MS2	0	50	71.1099	21155	OFL003219-0-8TTL4-a1A-b2A-tubulin.raw	F8	2.38
		FALSE	High	Sequest HT (A2)	Unambiguous	DYEEVGVDSVeGeGEEEGEEY	E11(Glu-C13); E13(Glu-C13)	1	3	P68369	Q99KA2; P68369; P05213	0	2	0.042	0	1	5	1309.02	2617.03	2617.02	1.73	0.00227	HCD (High Energy Collision Dissociation)	MS2	0	50	71.1099	21155	OFL003219-0-8TTL4-a1A-b2A-tubulin.raw	F8	2.38
		FALSE	High	Sequest HT (A2)	Unambiguous	DYEEVGVDSVEGEGeeEGEEY	E15(Glu-C13); E16(Glu-C13)	1	3	P68369	Q99KA2; P68369; P05213	0	2		0.042	6	7	1309.02	2617.03	2617.02	1.73	0.00227	HCD (High Energy Collision Dissociation)	MS2	0	50	71.1099	21155	OFL003219-0-8TTL4-a1A-b2A-tubulin.raw	F8	2.28
	FALSE	High	DYEEVGVDSVEGEGEEEGEEY	1xGluGlu-C13 [E]	1	3	4	P68369	0	2617.02	High	2.38
		Checked	Confidence	Identifying Node	PSM Ambiguity	Annotated Sequence	Modifications	# Protein Groups	# Proteins	Master Protein Accessions	Protein Accessions	# Missed Cleavages	Charge	DeltaScore	DeltaCn	Rank	Search Engine Rank	m/z [Da]	MH+ [Da]	Theo. MH+ [Da]	DeltaM [ppm]	Deltam/z [Da]	Activation Type	MS Order	Isolation Interference [%]	Ion Inject Time [ms]	RT [min]	First Scan	Spectrum File	File ID	XCorr
		FALSE	High	Sequest HT (A2)	Unambiguous	DYEEVGVDSVEGEGeEEGEEY	E15(GluGlu-C13)	1	3	P68369	Q99KA2; P68369; P05213	0	2	0.042	0	1	1	1309.02	2617.03	2617.02	1.52	0.00199	HCD (High Energy Collision Dissociation)	MS2	0	50	71.1099	21155	OFL003219-0-8TTL4-a1A-b2A-tubulin.raw	F8	2.38
		FALSE	High	Sequest HT (A2)	Unambiguous	DYEEVGVDSVEGeGEEEGEEY	E13(GluGlu-C13)	1	3	P68369	Q99KA2; P68369; P05213	0	2	0.042	0	1	4	1309.02	2617.03	2617.02	1.52	0.00199	HCD (High Energy Collision Dissociation)	MS2	0	50	71.1099	21155	OFL003219-0-8TTL4-a1A-b2A-tubulin.raw	F8	2.38
		FALSE	High	Sequest HT (A2)	Unambiguous	DYEEVGVDSVeGEGEEEGEEY	E11(GluGlu-C13)	1	3	P68369	Q99KA2; P68369; P05213	0	2	0.042	0	1	3	1309.02	2617.03	2617.02	1.52	0.00199	HCD (High Energy Collision Dissociation)	MS2	0	50	71.1099	21155	OFL003219-0-8TTL4-a1A-b2A-tubulin.raw	F8	2.38
		FALSE	High	Sequest HT (A2)	Unambiguous	DYEEVGVDSVEGEGEeEGEEY	E16(GluGlu-C13)	1	3	P68369	Q99KA2; P68369; P05213	0	2		0.042	6	6	1309.02	2617.03	2617.02	1.52	0.00199	HCD (High Energy Collision Dissociation)	MS2	0	50	71.1099	21155	OFL003219-0-8TTL4-a1A-b2A-tubulin.raw	F8	2.28
	FALSE	High	DYEEVGVDSVEGEGEEEGEEY	3xGlu-C13 [E13; E15; E16]	1	3	1	P68369	0	2751.08	High	2.64
		Checked	Confidence	Identifying Node	PSM Ambiguity	Annotated Sequence	Modifications	# Protein Groups	# Proteins	Master Protein Accessions	Protein Accessions	# Missed Cleavages	Charge	DeltaScore	DeltaCn	Rank	Search Engine Rank	m/z [Da]	MH+ [Da]	Theo. MH+ [Da]	DeltaM [ppm]	Deltam/z [Da]	Activation Type	MS Order	Isolation Interference [%]	Ion Inject Time [ms]	RT [min]	First Scan	Spectrum File	File ID	XCorr
		FALSE	High	Sequest HT (A2)	Unambiguous	DYEEVGVDSVEGeGeeEGEEY	E13(Glu-C13); E15(Glu-C13); E16(Glu-C13)	1	3	P68369	Q99KA2; P68369; P05213	0	2	0.053	0	1	2	1376.05	2751.09	2751.08	1.63	0.00225	HCD (High Energy Collision Dissociation)	MS2	0	50	72.3773	21826	OFL003219-0-8TTL4-a1A-b2A-tubulin.raw	F8	2.64
	FALSE	High	DYEEVGVDSVEGEGEEEGEEY	1xGlu-C13 [E16]; 1xGluGlu-C13 [E]	1	3	3	P68369	0	2751.08	High	2.64
		Checked	Confidence	Identifying Node	PSM Ambiguity	Annotated Sequence	Modifications	# Protein Groups	# Proteins	Master Protein Accessions	Protein Accessions	# Missed Cleavages	Charge	DeltaScore	DeltaCn	Rank	Search Engine Rank	m/z [Da]	MH+ [Da]	Theo. MH+ [Da]	DeltaM [ppm]	Deltam/z [Da]	Activation Type	MS Order	Isolation Interference [%]	Ion Inject Time [ms]	RT [min]	First Scan	Spectrum File	File ID	XCorr
		FALSE	High	Sequest HT (A2)	Unambiguous	DYEEVGVDSVEGEGeeEGEEY	E15(GluGlu-C13); E16(Glu-C13)	1	3	P68369	Q99KA2; P68369; P05213	0	2	0.053	0	1	1	1376.05	2751.09	2751.08	1.43	0.00197	HCD (High Energy Collision Dissociation)	MS2	0	50	72.3773	21826	OFL003219-0-8TTL4-a1A-b2A-tubulin.raw	F8	2.64
		FALSE	High	Sequest HT (A2)	Unambiguous	DYEEVGVDSVEGeGEeEGEEY	E13(GluGlu-C13); E16(Glu-C13)	1	3	P68369	Q99KA2; P68369; P05213	0	2	0.053	0	1	3	1376.05	2751.09	2751.08	1.43	0.00197	HCD (High Energy Collision Dissociation)	MS2	0	50	72.3773	21826	OFL003219-0-8TTL4-a1A-b2A-tubulin.raw	F8	2.64
		FALSE	High	Sequest HT (A2)	Unambiguous	DYEEVGVDSVeGEGEeEGEEY	E11(GluGlu-C13); E16(Glu-C13)	1	3	P68369	Q99KA2; P68369; P05213	0	2	0.053	0	1	4	1376.05	2751.09	2751.08	1.43	0.00197	HCD (High Energy Collision Dissociation)	MS2	0	50	72.3773	21826	OFL003219-0-8TTL4-a1A-b2A-tubulin.raw	F8	2.64
	FALSE	High	ECISIHVGQAGVQIGNACWELYCLEHGIQPDGQMPSDK	3xCarbamidomethyl [C2; C18; C23]	4	7	7	Q5FW91; Q3TIZ0; P68369; P08537	0	4296.96	High	5.5
		Checked	Confidence	Identifying Node	PSM Ambiguity	Annotated Sequence	Modifications	# Protein Groups	# Proteins	Master Protein Accessions	Protein Accessions	# Missed Cleavages	Charge	DeltaScore	DeltaCn	Rank	Search Engine Rank	m/z [Da]	MH+ [Da]	Theo. MH+ [Da]	DeltaM [ppm]	Deltam/z [Da]	Activation Type	MS Order	Isolation Interference [%]	Ion Inject Time [ms]	RT [min]	First Scan	Spectrum File	File ID	XCorr
		FALSE	High	Sequest HT (A2)	Unambiguous	EcISIHVGQAGVQIGNAcWELYcLEHGIQPDGQMPSDK	C2(Carbamidomethyl); C18(Carbamidomethyl); C23(Carbamidomethyl)	4	7	Q5FW91; Q3TIZ0; P68369; P08537	Q5FW91; Q3TIZ0; A0A2R8VHF3; P68369; P05213; P08537; Q52L87	0	3	0.7036	0	1	1	1432.99	4296.95	4296.96	-1.17	-0.00167	HCD (High Energy Collision Dissociation)	MS2	23.2312	1.798	101.376	33057	OFL003219-0-8TTL4-a1A-b2A-tubulin.raw	F8	5.5
		FALSE	High	Sequest HT (A2)	Unambiguous	EcISIHVGQAGVQIGNAcWELYcLEHGIQPDGQMPSDK	C2(Carbamidomethyl); C18(Carbamidomethyl); C23(Carbamidomethyl)	4	7	Q5FW91; Q3TIZ0; P68369; P08537	Q5FW91; Q3TIZ0; A0A2R8VHF3; P68369; P05213; P08537; Q52L87	0	4	0.7378	0	1	1	1074.99	4296.96	4296.96	-0.41	-0.00044	HCD (High Energy Collision Dissociation)	MS2	0	15.554	102.436	33491	OFL003219-0-8TTL4-a1A-b2A-tubulin.raw	F8	5.34
		FALSE	High	Sequest HT (A2)	Unambiguous	EcISIHVGQAGVQIGNAcWELYcLEHGIQPDGQMPSDK	C2(Carbamidomethyl); C18(Carbamidomethyl); C23(Carbamidomethyl)	4	7	Q5FW91; Q3TIZ0; P68369; P08537	Q5FW91; Q3TIZ0; A0A2R8VHF3; P68369; P05213; P08537; Q52L87	0	3	0.707	0	1	1	1432.99	4296.96	4296.96	0.32	0.00046	HCD (High Energy Collision Dissociation)	MS2	0	50	102.303	33423	OFL003219-0-8TTL4-a1A-b2A-tubulin.raw	F8	5.12
		FALSE	High	Sequest HT (A2)	Unambiguous	EcISIHVGQAGVQIGNAcWELYcLEHGIQPDGQMPSDK	C2(Carbamidomethyl); C18(Carbamidomethyl); C23(Carbamidomethyl)	4	7	Q5FW91; Q3TIZ0; P68369; P08537	Q5FW91; Q3TIZ0; A0A2R8VHF3; P68369; P05213; P08537; Q52L87	0	4	0.7092	0	1	1	1074.99	4296.96	4296.96	-0.25	-0.00027	HCD (High Energy Collision Dissociation)	MS2	0	0.643	101.368	33053	OFL003219-0-8TTL4-a1A-b2A-tubulin.raw	F8	5.02
		FALSE	High	Sequest HT (A2)	Unambiguous	EcISIHVGQAGVQIGNAcWELYcLEHGIQPDGQMPSDK	C2(Carbamidomethyl); C18(Carbamidomethyl); C23(Carbamidomethyl)	4	7	Q5FW91; Q3TIZ0; P68369; P08537	Q5FW91; Q3TIZ0; A0A2R8VHF3; P68369; P05213; P08537; Q52L87	0	4	0.6972	0	1	1	1074.99	4296.96	4296.96	-0.01	-1e-05	HCD (High Energy Collision Dissociation)	MS2	0	32.039	103.596	34139	OFL003219-0-8TTL4-a1A-b2A-tubulin.raw	F8	4.92
		FALSE	High	Sequest HT (A2)	Unambiguous	EcISIHVGQAGVQIGNAcWELYcLEHGIQPDGQMPSDK	C2(Carbamidomethyl); C18(Carbamidomethyl); C23(Carbamidomethyl)	4	7	Q5FW91; Q3TIZ0; P68369; P08537	Q5FW91; Q3TIZ0; A0A2R8VHF3; P68369; P05213; P08537; Q52L87	0	4	0.6734	0	1	1	1074.99	4296.95	4296.96	-0.73	-0.00078	HCD (High Energy Collision Dissociation)	MS2	0	3.959	101.871	33221	OFL003219-0-8TTL4-a1A-b2A-tubulin.raw	F8	4.44
		FALSE	High	Sequest HT (A2)	Unambiguous	EcISIHVGQAGVQIGNAcWELYcLEHGIQPDGQMPSDK	C2(Carbamidomethyl); C18(Carbamidomethyl); C23(Carbamidomethyl)	4	7	Q5FW91; Q3TIZ0; P68369; P08537	Q5FW91; Q3TIZ0; A0A2R8VHF3; P68369; P05213; P08537; Q52L87	0	4	0.7032	0	1	1	1075	4296.97	4296.96	3.37	0.00362	HCD (High Energy Collision Dissociation)	MS2	5.55198	50	104.232	34570	OFL003219-0-8TTL4-a1A-b2A-tubulin.raw	F8	4.01
	FALSE	High	ECISIHVGQAGVQIGNACWELYCLEHGIQPDGQMPSDK	3xCarbamidomethyl [C2; C18; C23]; 1xOxidation [M34]	4	7	1	Q5FW91; Q3TIZ0; P68369; P08537	0	4312.95	High	5.6
		Checked	Confidence	Identifying Node	PSM Ambiguity	Annotated Sequence	Modifications	# Protein Groups	# Proteins	Master Protein Accessions	Protein Accessions	# Missed Cleavages	Charge	DeltaScore	DeltaCn	Rank	Search Engine Rank	m/z [Da]	MH+ [Da]	Theo. MH+ [Da]	DeltaM [ppm]	Deltam/z [Da]	Activation Type	MS Order	Isolation Interference [%]	Ion Inject Time [ms]	RT [min]	First Scan	Spectrum File	File ID	XCorr
		FALSE	High	Sequest HT (A2)	Unambiguous	EcISIHVGQAGVQIGNAcWELYcLEHGIQPDGQmPSDK	C2(Carbamidomethyl); C18(Carbamidomethyl); C23(Carbamidomethyl); M34(Oxidation)	4	7	Q5FW91; Q3TIZ0; P68369; P08537	Q5FW91; Q3TIZ0; A0A2R8VHF3; P68369; P05213; P08537; Q52L87	0	3	0.7232	0	1	1	1438.32	4312.96	4312.95	1.42	0.00204	HCD (High Energy Collision Dissociation)	MS2	4.54939	14.284	100.616	32721	OFL003219-0-8TTL4-a1A-b2A-tubulin.raw	F8	5.6
	FALSE	High	EDAANNYAR		9	19	3	Q5FW91; Q3TIZ0; A0A5S6R1L6; P68369; M7NKU9; P08537; A0A5S6Q8M8; A0A5S6QQ85; P68368	0	1023.45	High	2.4
		Checked	Confidence	Identifying Node	PSM Ambiguity	Annotated Sequence	Modifications	# Protein Groups	# Proteins	Master Protein Accessions	Protein Accessions	# Missed Cleavages	Charge	DeltaScore	DeltaCn	Rank	Search Engine Rank	m/z [Da]	MH+ [Da]	Theo. MH+ [Da]	DeltaM [ppm]	Deltam/z [Da]	Activation Type	MS Order	Isolation Interference [%]	Ion Inject Time [ms]	RT [min]	First Scan	Spectrum File	File ID	XCorr
		FALSE	High	Sequest HT (A2)	Unambiguous	EDAANNYAR		9	19	Q5FW91; Q3TIZ0; A0A5S6R1L6; P68369; M7NKU9; P08537; A0A5S6Q8M8; A0A5S6QQ85; P68368	A0A087WRB4; Q5FW91; Q3TIZ0; Q9JJZ2; A0A5S6QIR1; A0A2R8VHF3; A0A5S6R1L6; P68369; M7NKU9; Q9NY65; P05213; P08537; A0A5S6Q8M8; A0A087WQS4; Q52L87; A0A0A0MQA5; A0A5S6QQ85; O89052; P68368	0	2	0.7667	0	1	1	512.228	1023.45	1023.45	0.42	0.00022	HCD (High Energy Collision Dissociation)	MS2	8.0693	50	20.5439	3155	OFL003219-0-8TTL4-a1A-b2A-tubulin.raw	F8	2.4
		FALSE	High	Sequest HT (A2)	Unambiguous	EDAANNYAR		9	19	Q5FW91; Q3TIZ0; A0A5S6R1L6; P68369; M7NKU9; P08537; A0A5S6Q8M8; A0A5S6QQ85; P68368	A0A087WRB4; Q5FW91; Q3TIZ0; Q9JJZ2; A0A5S6QIR1; A0A2R8VHF3; A0A5S6R1L6; P68369; M7NKU9; Q9NY65; P05213; P08537; A0A5S6Q8M8; A0A087WQS4; Q52L87; A0A0A0MQA5; A0A5S6QQ85; O89052; P68368	0	2	0.7374	0	1	1	512.228	1023.45	1023.45	-0.52	-0.00027	HCD (High Energy Collision Dissociation)	MS2	0	50	21.1745	3313	OFL003219-0-8TTL4-a1A-b2A-tubulin.raw	F8	1.79
		FALSE	High	Sequest HT (A2)	Unambiguous	EDAANNYAR		9	19	Q5FW91; Q3TIZ0; A0A5S6R1L6; P68369; M7NKU9; P08537; A0A5S6Q8M8; A0A5S6QQ85; P68368	A0A087WRB4; Q5FW91; Q3TIZ0; Q9JJZ2; A0A5S6QIR1; A0A2R8VHF3; A0A5S6R1L6; P68369; M7NKU9; Q9NY65; P05213; P08537; A0A5S6Q8M8; A0A087WQS4; Q52L87; A0A0A0MQA5; A0A5S6QQ85; O89052; P68368	0	2	0.711	0	1	1	512.228	1023.45	1023.45	-0.99	-0.00051	HCD (High Energy Collision Dissociation)	MS2	9.54343	50	20.0398	3025	OFL003219-0-8TTL4-a1A-b2A-tubulin.raw	F8	1.73
	FALSE	High	EDMAALEK		4	8	3	Q3TIZ0; P68369; P08537; P68368	0	906.424	High	2.31
		Checked	Confidence	Identifying Node	PSM Ambiguity	Annotated Sequence	Modifications	# Protein Groups	# Proteins	Master Protein Accessions	Protein Accessions	# Missed Cleavages	Charge	DeltaScore	DeltaCn	Rank	Search Engine Rank	m/z [Da]	MH+ [Da]	Theo. MH+ [Da]	DeltaM [ppm]	Deltam/z [Da]	Activation Type	MS Order	Isolation Interference [%]	Ion Inject Time [ms]	RT [min]	First Scan	Spectrum File	File ID	XCorr
		FALSE	High	Sequest HT (A2)	Unambiguous	EDMAALEK		4	8	Q3TIZ0; P68369; P08537; P68368	Q3TIZ0; Q99KA2; P68369; P05213; P08537; Q52L87; A0A0A0MQA5; P68368	0	2	0.6797	0	1	1	453.716	906.424	906.424	0.25	0.00011	HCD (High Energy Collision Dissociation)	MS2	0	50	30.4084	6666	OFL003219-0-8TTL4-a1A-b2A-tubulin.raw	F8	2.31
		FALSE	High	Sequest HT (A2)	Unambiguous	EDMAALEK		4	8	Q3TIZ0; P68369; P08537; P68368	Q3TIZ0; Q99KA2; P68369; P05213; P08537; Q52L87; A0A0A0MQA5; P68368	0	2	0.6769	0	1	1	453.715	906.423	906.424	-0.23	-0.00011	HCD (High Energy Collision Dissociation)	MS2	0	50	29.9045	6486	OFL003219-0-8TTL4-a1A-b2A-tubulin.raw	F8	2.29
		FALSE	High	Sequest HT (A2)	Unambiguous	EDMAALEK		4	8	Q3TIZ0; P68369; P08537; P68368	Q3TIZ0; Q99KA2; P68369; P05213; P08537; Q52L87; A0A0A0MQA5; P68368	0	2	0.639	0	1	1	453.715	906.423	906.424	-1.06	-0.00048	HCD (High Energy Collision Dissociation)	MS2	0	50	34.7868	8357	OFL003219-0-8TTL4-a1A-b2A-tubulin.raw	F8	2.05
	FALSE	High	EDMAALEK	1xOxidation [M3]	4	8	1	Q3TIZ0; P68369; P08537; P68368	0	922.419	High	1.81
		Checked	Confidence	Identifying Node	PSM Ambiguity	Annotated Sequence	Modifications	# Protein Groups	# Proteins	Master Protein Accessions	Protein Accessions	# Missed Cleavages	Charge	DeltaScore	DeltaCn	Rank	Search Engine Rank	m/z [Da]	MH+ [Da]	Theo. MH+ [Da]	DeltaM [ppm]	Deltam/z [Da]	Activation Type	MS Order	Isolation Interference [%]	Ion Inject Time [ms]	RT [min]	First Scan	Spectrum File	File ID	XCorr
		FALSE	High	Sequest HT (A2)	Unambiguous	EDmAALEK	M3(Oxidation)	4	8	Q3TIZ0; P68369; P08537; P68368	Q3TIZ0; Q99KA2; P68369; P05213; P08537; Q52L87; A0A0A0MQA5; P68368	0	2	0.5691	0	1	1	461.713	922.418	922.419	-0.62	-0.00029	HCD (High Energy Collision Dissociation)	MS2	25.5079	50	20.9938	3250	OFL003219-0-8TTL4-a1A-b2A-tubulin.raw	F8	1.81
	FALSE	High	EDMAALEKDYEEVGVDSVEGEGEEEGEEY		1	3	4	P68369	1	3236.31	High	4.75
		Checked	Confidence	Identifying Node	PSM Ambiguity	Annotated Sequence	Modifications	# Protein Groups	# Proteins	Master Protein Accessions	Protein Accessions	# Missed Cleavages	Charge	DeltaScore	DeltaCn	Rank	Search Engine Rank	m/z [Da]	MH+ [Da]	Theo. MH+ [Da]	DeltaM [ppm]	Deltam/z [Da]	Activation Type	MS Order	Isolation Interference [%]	Ion Inject Time [ms]	RT [min]	First Scan	Spectrum File	File ID	XCorr
		FALSE	High	Sequest HT (A2)	Unambiguous	EDMAALEKDYEEVGVDSVEGEGEEEGEEY		1	3	P68369	Q99KA2; P68369; P05213	1	3	1	0	1	1	1079.44	3236.31	3236.31	0.82	0.00089	HCD (High Energy Collision Dissociation)	MS2	0	32.198	91.722	29628	OFL003219-0-8TTL4-a1A-b2A-tubulin.raw	F8	4.75
		FALSE	High	Sequest HT (A2)	Unambiguous	EDMAALEKDYEEVGVDSVEGEGEEEGEEY		1	3	P68369	Q99KA2; P68369; P05213	1	3	1	0	1	1	1079.44	3236.31	3236.31	0.6	0.00065	HCD (High Energy Collision Dissociation)	MS2	0	7.011	92.2365	29774	OFL003219-0-8TTL4-a1A-b2A-tubulin.raw	F8	4.55
		FALSE	High	Sequest HT (A2)	Unambiguous	EDMAALEKDYEEVGVDSVEGEGEEEGEEY		1	3	P68369	Q99KA2; P68369; P05213	1	3	1	0	1	1	1079.44	3236.32	3236.31	1.52	0.00163	HCD (High Energy Collision Dissociation)	MS2	40.038	50	92.8045	29967	OFL003219-0-8TTL4-a1A-b2A-tubulin.raw	F8	3.49
		FALSE	High	Sequest HT (A2)	Unambiguous	EDMAALEKDYEEVGVDSVEGEGEEEGEEY		1	3	P68369	Q99KA2; P68369; P05213	1	3	1	0	1	1	1079.44	3236.31	3236.31	-0.18	-0.00019	HCD (High Energy Collision Dissociation)	MS2	0	50	93.3367	30203	OFL003219-0-8TTL4-a1A-b2A-tubulin.raw	F8	2.87
	FALSE	High	EDMAALEKDYEEVGVDSVEGEGEEEGEEY	1xOxidation [M3]	1	3	1	P68369	1	3252.31	High	3.79
		Checked	Confidence	Identifying Node	PSM Ambiguity	Annotated Sequence	Modifications	# Protein Groups	# Proteins	Master Protein Accessions	Protein Accessions	# Missed Cleavages	Charge	DeltaScore	DeltaCn	Rank	Search Engine Rank	m/z [Da]	MH+ [Da]	Theo. MH+ [Da]	DeltaM [ppm]	Deltam/z [Da]	Activation Type	MS Order	Isolation Interference [%]	Ion Inject Time [ms]	RT [min]	First Scan	Spectrum File	File ID	XCorr
		FALSE	High	Sequest HT (A2)	Unambiguous	EDmAALEKDYEEVGVDSVEGEGEEEGEEY	M3(Oxidation)	1	3	P68369	Q99KA2; P68369; P05213	1	3	0.8338	0	1	1	1084.77	3252.3	3252.31	-0.25	-0.00027	HCD (High Energy Collision Dissociation)	MS2	0.835711	25.603	78.7595	24578	OFL003219-0-8TTL4-a1A-b2A-tubulin.raw	F8	3.79
	FALSE	High	EIIDLVLDR		3	7	18	Q3TIZ0; P68369; P08537	0	1085.62	High	2.34
		Checked	Confidence	Identifying Node	PSM Ambiguity	Annotated Sequence	Modifications	# Protein Groups	# Proteins	Master Protein Accessions	Protein Accessions	# Missed Cleavages	Charge	DeltaScore	DeltaCn	Rank	Search Engine Rank	m/z [Da]	MH+ [Da]	Theo. MH+ [Da]	DeltaM [ppm]	Deltam/z [Da]	Activation Type	MS Order	Isolation Interference [%]	Ion Inject Time [ms]	RT [min]	First Scan	Spectrum File	File ID	XCorr
		FALSE	High	Sequest HT (A2)	Unambiguous	EIIDLVLDR		3	7	Q3TIZ0; P68369; P08537	Q3TIZ0; Q99KA2; A0A2R8VHF3; P68369; P05213; P08537; Q52L87	0	2	0.7265	0	1	1	543.313	1085.62	1085.62	-0.47	-0.00026	HCD (High Energy Collision Dissociation)	MS2	0	50	88.9536	28738	OFL003219-0-8TTL4-a1A-b2A-tubulin.raw	F8	2.34
		FALSE	High	Sequest HT (A2)	Unambiguous	EIIDLVLDR		3	7	Q3TIZ0; P68369; P08537	Q3TIZ0; Q99KA2; A0A2R8VHF3; P68369; P05213; P08537; Q52L87	0	2	0.7111	0	1	1	543.314	1085.62	1085.62	-0.19	-0.00011	HCD (High Energy Collision Dissociation)	MS2	0.108357	0.422	90.9638	29315	OFL003219-0-8TTL4-a1A-b2A-tubulin.raw	F8	2.25
		FALSE	High	Sequest HT (A2)	Unambiguous	EIIDLVLDR		3	7	Q3TIZ0; P68369; P08537	Q3TIZ0; Q99KA2; A0A2R8VHF3; P68369; P05213; P08537; Q52L87	0	2	0.7232	0	1	1	543.314	1085.62	1085.62	-0.23	-0.00013	HCD (High Energy Collision Dissociation)	MS2	0	0.163	89.4541	28865	OFL003219-0-8TTL4-a1A-b2A-tubulin.raw	F8	2.24
		FALSE	High	Sequest HT (A2)	Unambiguous	EIIDLVLDR		3	7	Q3TIZ0; P68369; P08537	Q3TIZ0; Q99KA2; A0A2R8VHF3; P68369; P05213; P08537; Q52L87	0	2	0.7032	0	1	1	543.314	1085.62	1085.62	0.39	0.00021	HCD (High Energy Collision Dissociation)	MS2	0	23.958	92.4802	29851	OFL003219-0-8TTL4-a1A-b2A-tubulin.raw	F8	2.19
		FALSE	High	Sequest HT (A2)	Unambiguous	EIIDLVLDR		3	7	Q3TIZ0; P68369; P08537	Q3TIZ0; Q99KA2; A0A2R8VHF3; P68369; P05213; P08537; Q52L87	0	2	0.6806	0	1	1	543.314	1085.62	1085.62	-0.16	-9e-05	HCD (High Energy Collision Dissociation)	MS2	0	29.049	93.5194	30316	OFL003219-0-8TTL4-a1A-b2A-tubulin.raw	F8	2.16
		FALSE	High	Sequest HT (A2)	Unambiguous	EIIDLVLDR		3	7	Q3TIZ0; P68369; P08537	Q3TIZ0; Q99KA2; A0A2R8VHF3; P68369; P05213; P08537; Q52L87	0	2	0.7037	0	1	1	543.314	1085.62	1085.62	-0.17	-9e-05	HCD (High Energy Collision Dissociation)	MS2	0	18.314	92.9857	30038	OFL003219-0-8TTL4-a1A-b2A-tubulin.raw	F8	2.16
		FALSE	High	Sequest HT (A2)	Unambiguous	EIIDLVLDR		3	7	Q3TIZ0; P68369; P08537	Q3TIZ0; Q99KA2; A0A2R8VHF3; P68369; P05213; P08537; Q52L87	0	2	0.6967	0	1	1	543.313	1085.62	1085.62	-0.63	-0.00034	HCD (High Energy Collision Dissociation)	MS2	0	7.703	91.4707	29561	OFL003219-0-8TTL4-a1A-b2A-tubulin.raw	F8	2.11
		FALSE	High	Sequest HT (A2)	Unambiguous	EIIDLVLDR		3	7	Q3TIZ0; P68369; P08537	Q3TIZ0; Q99KA2; A0A2R8VHF3; P68369; P05213; P08537; Q52L87	0	2	0.6923	0	1	1	543.314	1085.62	1085.62	-0.29	-0.00016	HCD (High Energy Collision Dissociation)	MS2	0	20.219	91.9824	29699	OFL003219-0-8TTL4-a1A-b2A-tubulin.raw	F8	2.08
		FALSE	High	Sequest HT (A2)	Unambiguous	EIIDLVLDR		3	7	Q3TIZ0; P68369; P08537	Q3TIZ0; Q99KA2; A0A2R8VHF3; P68369; P05213; P08537; Q52L87	0	2	0.6829	0	1	1	543.313	1085.62	1085.62	-0.67	-0.00036	HCD (High Energy Collision Dissociation)	MS2	0	50	74.921	22856	OFL003219-0-8TTL4-a1A-b2A-tubulin.raw	F8	2.05
		FALSE	High	Sequest HT (A2)	Unambiguous	EIIDLVLDR		3	7	Q3TIZ0; P68369; P08537	Q3TIZ0; Q99KA2; A0A2R8VHF3; P68369; P05213; P08537; Q52L87	0	2	0.6961	0	1	1	543.313	1085.62	1085.62	-0.73	-0.00039	HCD (High Energy Collision Dissociation)	MS2	53.1404	50	94.0421	30584	OFL003219-0-8TTL4-a1A-b2A-tubulin.raw	F8	2.04
		FALSE	High	Sequest HT (A2)	Unambiguous	EIIDLVLDR		3	7	Q3TIZ0; P68369; P08537	Q3TIZ0; Q99KA2; A0A2R8VHF3; P68369; P05213; P08537; Q52L87	0	2	0.68	0	1	1	543.314	1085.62	1085.62	-0.22	-0.00012	HCD (High Energy Collision Dissociation)	MS2	0	50	85.8681	27087	OFL003219-0-8TTL4-a1A-b2A-tubulin.raw	F8	2
		FALSE	High	Sequest HT (A2)	Unambiguous	EIIDLVLDR		3	7	Q3TIZ0; P68369; P08537	Q3TIZ0; Q99KA2; A0A2R8VHF3; P68369; P05213; P08537; Q52L87	0	2	0.69	0	1	1	543.314	1085.62	1085.62	-0.21	-0.00011	HCD (High Energy Collision Dissociation)	MS2	0.119912	0.203	90.4626	29131	OFL003219-0-8TTL4-a1A-b2A-tubulin.raw	F8	2
		FALSE	High	Sequest HT (A2)	Unambiguous	EIIDLVLDR		3	7	Q3TIZ0; P68369; P08537	Q3TIZ0; Q99KA2; A0A2R8VHF3; P68369; P05213; P08537; Q52L87	0	2	0.6853	0	1	1	543.313	1085.62	1085.62	-0.55	-0.0003	HCD (High Energy Collision Dissociation)	MS2	0.156675	0.137	89.9574	28986	OFL003219-0-8TTL4-a1A-b2A-tubulin.raw	F8	1.97
		FALSE	High	Sequest HT (A2)	Unambiguous	EIIDLVLDR		3	7	Q3TIZ0; P68369; P08537	Q3TIZ0; Q99KA2; A0A2R8VHF3; P68369; P05213; P08537; Q52L87	0	2	0.7135	0	1	1	543.313	1085.62	1085.62	-1.02	-0.00055	HCD (High Energy Collision Dissociation)	MS2	0	50	97.3893	31629	OFL003219-0-8TTL4-a1A-b2A-tubulin.raw	F8	1.92
		FALSE	High	Sequest HT (A2)	Unambiguous	EIIDLVLDR		3	7	Q3TIZ0; P68369; P08537	Q3TIZ0; Q99KA2; A0A2R8VHF3; P68369; P05213; P08537; Q52L87	0	2	0.6614	0	1	1	543.313	1085.62	1085.62	-1.04	-0.00056	HCD (High Energy Collision Dissociation)	MS2	0	50	102.789	33690	OFL003219-0-8TTL4-a1A-b2A-tubulin.raw	F8	1.89
		FALSE	High	Sequest HT (A2)	Unambiguous	EIIDLVLDR		3	7	Q3TIZ0; P68369; P08537	Q3TIZ0; Q99KA2; A0A2R8VHF3; P68369; P05213; P08537; Q52L87	0	2	0.6923	0	1	1	543.313	1085.62	1085.62	-0.4	-0.00022	HCD (High Energy Collision Dissociation)	MS2	0	50	103.74	34235	OFL003219-0-8TTL4-a1A-b2A-tubulin.raw	F8	1.82
		FALSE	High	Sequest HT (A2)	Unambiguous	EIIDLVLDR		3	7	Q3TIZ0; P68369; P08537	Q3TIZ0; Q99KA2; A0A2R8VHF3; P68369; P05213; P08537; Q52L87	0	2	0.6875	0	1	1	543.313	1085.62	1085.62	-0.85	-0.00046	HCD (High Energy Collision Dissociation)	MS2	0	50	110.535	37624	OFL003219-0-8TTL4-a1A-b2A-tubulin.raw	F8	1.76
		FALSE	High	Sequest HT (A2)	Unambiguous	EIIDLVLDR		3	7	Q3TIZ0; P68369; P08537	Q3TIZ0; Q99KA2; A0A2R8VHF3; P68369; P05213; P08537; Q52L87	0	2	0.6416	0	1	1	543.314	1085.62	1085.62	-0.26	-0.00014	HCD (High Energy Collision Dissociation)	MS2	0	50	100.68	32757	OFL003219-0-8TTL4-a1A-b2A-tubulin.raw	F8	1.73
	FALSE	High	AFVHWYVGEGMEEGEFSEAR		10	24	26	Q5FW91; Q3TIZ0; A0A178UGA1; P68369; M7NKU9; A0A178UXP7; B9DGT7; P08537; A0A5S6Q8M8; P68368	0	2330.02	High	4.95
		Checked	Confidence	Identifying Node	PSM Ambiguity	Annotated Sequence	Modifications	# Protein Groups	# Proteins	Master Protein Accessions	Protein Accessions	# Missed Cleavages	Charge	DeltaScore	DeltaCn	Rank	Search Engine Rank	m/z [Da]	MH+ [Da]	Theo. MH+ [Da]	DeltaM [ppm]	Deltam/z [Da]	Activation Type	MS Order	Isolation Interference [%]	Ion Inject Time [ms]	RT [min]	First Scan	Spectrum File	File ID	XCorr
		FALSE	High	Sequest HT (A2)	Unambiguous	AFVHWYVGEGMEEGEFSEAR		10	24	Q5FW91; Q3TIZ0; A0A178UGA1; P68369; M7NKU9; A0A178UXP7; B9DGT7; P08537; A0A5S6Q8M8; P68368	Q5FW91; Q3TIZ0; Q944I2; Q9JJZ2; A0A5S6QIR1; Q99KA2; A0A654EL16; A0A178UGA1; P68369; P11139; M7NKU9; Q9NY65; A0A178UXP7; B9DHQ0; B9DGT7; Q9D9Y2; P05213; P08537; Q15670; Q0WLQ5; A0A5S6Q8M8; Q52L87; A0A0A0MQA5; P68368	0	3	0.8586	0	1	1	777.345	2330.02	2330.02	1.36	0.00106	HCD (High Energy Collision Dissociation)	MS2	0	7.074	79.8822	25058	OFL003219-0-8TTL4-a1A-b2A-tubulin.raw	F8	4.95
		FALSE	High	Sequest HT (A2)	Unambiguous	AFVHWYVGEGMEEGEFSEAR		10	24	Q5FW91; Q3TIZ0; A0A178UGA1; P68369; M7NKU9; A0A178UXP7; B9DGT7; P08537; A0A5S6Q8M8; P68368	Q5FW91; Q3TIZ0; Q944I2; Q9JJZ2; A0A5S6QIR1; Q99KA2; A0A654EL16; A0A178UGA1; P68369; P11139; M7NKU9; Q9NY65; A0A178UXP7; B9DHQ0; B9DGT7; Q9D9Y2; P05213; P08537; Q15670; Q0WLQ5; A0A5S6Q8M8; Q52L87; A0A0A0MQA5; P68368	0	3	0.8581	0	1	1	777.345	2330.02	2330.02	1.51	0.00117	HCD (High Energy Collision Dissociation)	MS2	14.7492	35.288	86.9291	27584	OFL003219-0-8TTL4-a1A-b2A-tubulin.raw	F8	4.72
		FALSE	High	Sequest HT (A2)	Unambiguous	AFVHWYVGEGMEEGEFSEAR		10	24	Q5FW91; Q3TIZ0; A0A178UGA1; P68369; M7NKU9; A0A178UXP7; B9DGT7; P08537; A0A5S6Q8M8; P68368	Q5FW91; Q3TIZ0; Q944I2; Q9JJZ2; A0A5S6QIR1; Q99KA2; A0A654EL16; A0A178UGA1; P68369; P11139; M7NKU9; Q9NY65; A0A178UXP7; B9DHQ0; B9DGT7; Q9D9Y2; P05213; P08537; Q15670; Q0WLQ5; A0A5S6Q8M8; Q52L87; A0A0A0MQA5; P68368	0	3	0.7702	0	1	1	777.344	2330.02	2330.02	-0.05	-4e-05	HCD (High Energy Collision Dissociation)	MS2	51.4329	50	96.9596	31458	OFL003219-0-8TTL4-a1A-b2A-tubulin.raw	F8	4.57
		FALSE	High	Sequest HT (A2)	Unambiguous	AFVHWYVGEGMEEGEFSEAR		10	24	Q5FW91; Q3TIZ0; A0A178UGA1; P68369; M7NKU9; A0A178UXP7; B9DGT7; P08537; A0A5S6Q8M8; P68368	Q5FW91; Q3TIZ0; Q944I2; Q9JJZ2; A0A5S6QIR1; Q99KA2; A0A654EL16; A0A178UGA1; P68369; P11139; M7NKU9; Q9NY65; A0A178UXP7; B9DHQ0; B9DGT7; Q9D9Y2; P05213; P08537; Q15670; Q0WLQ5; A0A5S6Q8M8; Q52L87; A0A0A0MQA5; P68368	0	3	0.8455	0	1	1	777.344	2330.02	2330.02	-0.63	-0.00049	HCD (High Energy Collision Dissociation)	MS2	56.3648	50	97.715	31784	OFL003219-0-8TTL4-a1A-b2A-tubulin.raw	F8	4.53
		FALSE	High	Sequest HT (A2)	Unambiguous	AFVHWYVGEGMEEGEFSEAR		10	24	Q5FW91; Q3TIZ0; A0A178UGA1; P68369; M7NKU9; A0A178UXP7; B9DGT7; P08537; A0A5S6Q8M8; P68368	Q5FW91; Q3TIZ0; Q944I2; Q9JJZ2; A0A5S6QIR1; Q99KA2; A0A654EL16; A0A178UGA1; P68369; P11139; M7NKU9; Q9NY65; A0A178UXP7; B9DHQ0; B9DGT7; Q9D9Y2; P05213; P08537; Q15670; Q0WLQ5; A0A5S6Q8M8; Q52L87; A0A0A0MQA5; P68368	0	3	0.8243	0	1	1	777.345	2330.02	2330.02	1.07	0.00083	HCD (High Energy Collision Dissociation)	MS2	48.1817	50	100.346	32585	OFL003219-0-8TTL4-a1A-b2A-tubulin.raw	F8	4.44
		FALSE	High	Sequest HT (A2)	Unambiguous	AFVHWYVGEGMEEGEFSEAR		10	24	Q5FW91; Q3TIZ0; A0A178UGA1; P68369; M7NKU9; A0A178UXP7; B9DGT7; P08537; A0A5S6Q8M8; P68368	Q5FW91; Q3TIZ0; Q944I2; Q9JJZ2; A0A5S6QIR1; Q99KA2; A0A654EL16; A0A178UGA1; P68369; P11139; M7NKU9; Q9NY65; A0A178UXP7; B9DHQ0; B9DGT7; Q9D9Y2; P05213; P08537; Q15670; Q0WLQ5; A0A5S6Q8M8; Q52L87; A0A0A0MQA5; P68368	0	3	0.8456	0	1	1	777.345	2330.02	2330.02	0.34	0.00027	HCD (High Energy Collision Dissociation)	MS2	10.7408	50	103.981	34396	OFL003219-0-8TTL4-a1A-b2A-tubulin.raw	F8	4.21
		FALSE	High	Sequest HT (A2)	Unambiguous	AFVHWYVGEGMEEGEFSEAR		10	24	Q5FW91; Q3TIZ0; A0A178UGA1; P68369; M7NKU9; A0A178UXP7; B9DGT7; P08537; A0A5S6Q8M8; P68368	Q5FW91; Q3TIZ0; Q944I2; Q9JJZ2; A0A5S6QIR1; Q99KA2; A0A654EL16; A0A178UGA1; P68369; P11139; M7NKU9; Q9NY65; A0A178UXP7; B9DHQ0; B9DGT7; Q9D9Y2; P05213; P08537; Q15670; Q0WLQ5; A0A5S6Q8M8; Q52L87; A0A0A0MQA5; P68368	0	2	0.8217	0	1	1	1165.51	2330.02	2330.02	0.02	2e-05	HCD (High Energy Collision Dissociation)	MS2	0	48.42	82.5338	25982	OFL003219-0-8TTL4-a1A-b2A-tubulin.raw	F8	4.15
		FALSE	High	Sequest HT (A2)	Unambiguous	AFVHWYVGEGMEEGEFSEAR		10	24	Q5FW91; Q3TIZ0; A0A178UGA1; P68369; M7NKU9; A0A178UXP7; B9DGT7; P08537; A0A5S6Q8M8; P68368	Q5FW91; Q3TIZ0; Q944I2; Q9JJZ2; A0A5S6QIR1; Q99KA2; A0A654EL16; A0A178UGA1; P68369; P11139; M7NKU9; Q9NY65; A0A178UXP7; B9DHQ0; B9DGT7; Q9D9Y2; P05213; P08537; Q15670; Q0WLQ5; A0A5S6Q8M8; Q52L87; A0A0A0MQA5; P68368	0	3	0.7976	0	1	1	777.346	2330.02	2330.02	1.96	0.00152	HCD (High Energy Collision Dissociation)	MS2	39.201	29.484	86.2239	27221	OFL003219-0-8TTL4-a1A-b2A-tubulin.raw	F8	4.15
		FALSE	High	Sequest HT (A2)	Unambiguous	AFVHWYVGEGMEEGEFSEAR		10	24	Q5FW91; Q3TIZ0; A0A178UGA1; P68369; M7NKU9; A0A178UXP7; B9DGT7; P08537; A0A5S6Q8M8; P68368	Q5FW91; Q3TIZ0; Q944I2; Q9JJZ2; A0A5S6QIR1; Q99KA2; A0A654EL16; A0A178UGA1; P68369; P11139; M7NKU9; Q9NY65; A0A178UXP7; B9DHQ0; B9DGT7; Q9D9Y2; P05213; P08537; Q15670; Q0WLQ5; A0A5S6Q8M8; Q52L87; A0A0A0MQA5; P68368	0	3	0.842	0	1	1	777.345	2330.02	2330.02	0.31	0.00024	HCD (High Energy Collision Dissociation)	MS2	28.9585	50	117.275	41764	OFL003219-0-8TTL4-a1A-b2A-tubulin.raw	F8	4.05
		FALSE	High	Sequest HT (A2)	Unambiguous	AFVHWYVGEGMEEGEFSEAR		10	24	Q5FW91; Q3TIZ0; A0A178UGA1; P68369; M7NKU9; A0A178UXP7; B9DGT7; P08537; A0A5S6Q8M8; P68368	Q5FW91; Q3TIZ0; Q944I2; Q9JJZ2; A0A5S6QIR1; Q99KA2; A0A654EL16; A0A178UGA1; P68369; P11139; M7NKU9; Q9NY65; A0A178UXP7; B9DHQ0; B9DGT7; Q9D9Y2; P05213; P08537; Q15670; Q0WLQ5; A0A5S6Q8M8; Q52L87; A0A0A0MQA5; P68368	0	3	0.8483	0	1	1	777.345	2330.02	2330.02	0.29	0.00023	HCD (High Energy Collision Dissociation)	MS2	29.2224	50	114.466	40004	OFL003219-0-8TTL4-a1A-b2A-tubulin.raw	F8	4.02
		FALSE	High	Sequest HT (A2)	Unambiguous	AFVHWYVGEGMEEGEFSEAR		10	24	Q5FW91; Q3TIZ0; A0A178UGA1; P68369; M7NKU9; A0A178UXP7; B9DGT7; P08537; A0A5S6Q8M8; P68368	Q5FW91; Q3TIZ0; Q944I2; Q9JJZ2; A0A5S6QIR1; Q99KA2; A0A654EL16; A0A178UGA1; P68369; P11139; M7NKU9; Q9NY65; A0A178UXP7; B9DHQ0; B9DGT7; Q9D9Y2; P05213; P08537; Q15670; Q0WLQ5; A0A5S6Q8M8; Q52L87; A0A0A0MQA5; P68368	0	2	0.8095	0	1	1	1165.51	2330.02	2330.02	0.24	0.00028	HCD (High Energy Collision Dissociation)	MS2	0	0.838	80.3856	25226	OFL003219-0-8TTL4-a1A-b2A-tubulin.raw	F8	3.99
		FALSE	High	Sequest HT (A2)	Unambiguous	AFVHWYVGEGMEEGEFSEAR		10	24	Q5FW91; Q3TIZ0; A0A178UGA1; P68369; M7NKU9; A0A178UXP7; B9DGT7; P08537; A0A5S6Q8M8; P68368	Q5FW91; Q3TIZ0; Q944I2; Q9JJZ2; A0A5S6QIR1; Q99KA2; A0A654EL16; A0A178UGA1; P68369; P11139; M7NKU9; Q9NY65; A0A178UXP7; B9DHQ0; B9DGT7; Q9D9Y2; P05213; P08537; Q15670; Q0WLQ5; A0A5S6Q8M8; Q52L87; A0A0A0MQA5; P68368	0	3	0.8221	0	1	1	777.346	2330.02	2330.02	2.65	0.00206	HCD (High Energy Collision Dissociation)	MS2	24.3742	50	103.385	34001	OFL003219-0-8TTL4-a1A-b2A-tubulin.raw	F8	3.99
		FALSE	High	Sequest HT (A2)	Unambiguous	AFVHWYVGEGMEEGEFSEAR		10	24	Q5FW91; Q3TIZ0; A0A178UGA1; P68369; M7NKU9; A0A178UXP7; B9DGT7; P08537; A0A5S6Q8M8; P68368	Q5FW91; Q3TIZ0; Q944I2; Q9JJZ2; A0A5S6QIR1; Q99KA2; A0A654EL16; A0A178UGA1; P68369; P11139; M7NKU9; Q9NY65; A0A178UXP7; B9DHQ0; B9DGT7; Q9D9Y2; P05213; P08537; Q15670; Q0WLQ5; A0A5S6Q8M8; Q52L87; A0A0A0MQA5; P68368	0	3	0.8241	0	1	1	777.345	2330.02	2330.02	1.16	0.0009	HCD (High Energy Collision Dissociation)	MS2	34.0746	21.458	88.5072	28463	OFL003219-0-8TTL4-a1A-b2A-tubulin.raw	F8	3.98
		FALSE	High	Sequest HT (A2)	Unambiguous	AFVHWYVGEGMEEGEFSEAR		10	24	Q5FW91; Q3TIZ0; A0A178UGA1; P68369; M7NKU9; A0A178UXP7; B9DGT7; P08537; A0A5S6Q8M8; P68368	Q5FW91; Q3TIZ0; Q944I2; Q9JJZ2; A0A5S6QIR1; Q99KA2; A0A654EL16; A0A178UGA1; P68369; P11139; M7NKU9; Q9NY65; A0A178UXP7; B9DHQ0; B9DGT7; Q9D9Y2; P05213; P08537; Q15670; Q0WLQ5; A0A5S6Q8M8; Q52L87; A0A0A0MQA5; P68368	0	2	0.8368	0	1	1	1165.51	2330.02	2330.02	-0.49	-0.00057	HCD (High Energy Collision Dissociation)	MS2	54.5481	25.633	79.8867	25059	OFL003219-0-8TTL4-a1A-b2A-tubulin.raw	F8	3.86
		FALSE	High	Sequest HT (A2)	Unambiguous	AFVHWYVGEGMEEGEFSEAR		10	24	Q5FW91; Q3TIZ0; A0A178UGA1; P68369; M7NKU9; A0A178UXP7; B9DGT7; P08537; A0A5S6Q8M8; P68368	Q5FW91; Q3TIZ0; Q944I2; Q9JJZ2; A0A5S6QIR1; Q99KA2; A0A654EL16; A0A178UGA1; P68369; P11139; M7NKU9; Q9NY65; A0A178UXP7; B9DHQ0; B9DGT7; Q9D9Y2; P05213; P08537; Q15670; Q0WLQ5; A0A5S6Q8M8; Q52L87; A0A0A0MQA5; P68368	0	2	0.8333	0	1	1	1165.51	2330.02	2330.02	-0.61	-0.00071	HCD (High Energy Collision Dissociation)	MS2	0	50	82.0063	25719	OFL003219-0-8TTL4-a1A-b2A-tubulin.raw	F8	3.78
		FALSE	High	Sequest HT (A2)	Unambiguous	AFVHWYVGEGMEEGEFSEAR		10	24	Q5FW91; Q3TIZ0; A0A178UGA1; P68369; M7NKU9; A0A178UXP7; B9DGT7; P08537; A0A5S6Q8M8; P68368	Q5FW91; Q3TIZ0; Q944I2; Q9JJZ2; A0A5S6QIR1; Q99KA2; A0A654EL16; A0A178UGA1; P68369; P11139; M7NKU9; Q9NY65; A0A178UXP7; B9DHQ0; B9DGT7; Q9D9Y2; P05213; P08537; Q15670; Q0WLQ5; A0A5S6Q8M8; Q52L87; A0A0A0MQA5; P68368	0	3	0.8213	0	1	1	777.345	2330.02	2330.02	0.83	0.00065	HCD (High Energy Collision Dissociation)	MS2	24.8543	50	113.112	39139	OFL003219-0-8TTL4-a1A-b2A-tubulin.raw	F8	3.75
		FALSE	High	Sequest HT (A2)	Unambiguous	AFVHWYVGEGMEEGEFSEAR		10	24	Q5FW91; Q3TIZ0; A0A178UGA1; P68369; M7NKU9; A0A178UXP7; B9DGT7; P08537; A0A5S6Q8M8; P68368	Q5FW91; Q3TIZ0; Q944I2; Q9JJZ2; A0A5S6QIR1; Q99KA2; A0A654EL16; A0A178UGA1; P68369; P11139; M7NKU9; Q9NY65; A0A178UXP7; B9DHQ0; B9DGT7; Q9D9Y2; P05213; P08537; Q15670; Q0WLQ5; A0A5S6Q8M8; Q52L87; A0A0A0MQA5; P68368	0	3	0.8525	0	1	1	777.344	2330.02	2330.02	0.16	0.00013	HCD (High Energy Collision Dissociation)	MS2	48.1257	50	112.174	38581	OFL003219-0-8TTL4-a1A-b2A-tubulin.raw	F8	3.73
		FALSE	High	Sequest HT (A2)	Unambiguous	AFVHWYVGEGMEEGEFSEAR		10	24	Q5FW91; Q3TIZ0; A0A178UGA1; P68369; M7NKU9; A0A178UXP7; B9DGT7; P08537; A0A5S6Q8M8; P68368	Q5FW91; Q3TIZ0; Q944I2; Q9JJZ2; A0A5S6QIR1; Q99KA2; A0A654EL16; A0A178UGA1; P68369; P11139; M7NKU9; Q9NY65; A0A178UXP7; B9DHQ0; B9DGT7; Q9D9Y2; P05213; P08537; Q15670; Q0WLQ5; A0A5S6Q8M8; Q52L87; A0A0A0MQA5; P68368	0	2	0.8242	0	1	1	1165.51	2330.02	2330.02	0.12	0.00014	HCD (High Energy Collision Dissociation)	MS2	50.3091	49.869	81.4944	25521	OFL003219-0-8TTL4-a1A-b2A-tubulin.raw	F8	3.64
		FALSE	High	Sequest HT (A2)	Unambiguous	AFVHWYVGEGMEEGEFSEAR		10	24	Q5FW91; Q3TIZ0; A0A178UGA1; P68369; M7NKU9; A0A178UXP7; B9DGT7; P08537; A0A5S6Q8M8; P68368	Q5FW91; Q3TIZ0; Q944I2; Q9JJZ2; A0A5S6QIR1; Q99KA2; A0A654EL16; A0A178UGA1; P68369; P11139; M7NKU9; Q9NY65; A0A178UXP7; B9DHQ0; B9DGT7; Q9D9Y2; P05213; P08537; Q15670; Q0WLQ5; A0A5S6Q8M8; Q52L87; A0A0A0MQA5; P68368	0	2	0.8227	0	1	1	1165.51	2330.02	2330.02	-1.02	-0.00119	HCD (High Energy Collision Dissociation)	MS2	57.659	50	83.048	26256	OFL003219-0-8TTL4-a1A-b2A-tubulin.raw	F8	3.61
		FALSE	High	Sequest HT (A2)	Unambiguous	AFVHWYVGEGMEEGEFSEAR		10	24	Q5FW91; Q3TIZ0; A0A178UGA1; P68369; M7NKU9; A0A178UXP7; B9DGT7; P08537; A0A5S6Q8M8; P68368	Q5FW91; Q3TIZ0; Q944I2; Q9JJZ2; A0A5S6QIR1; Q99KA2; A0A654EL16; A0A178UGA1; P68369; P11139; M7NKU9; Q9NY65; A0A178UXP7; B9DHQ0; B9DGT7; Q9D9Y2; P05213; P08537; Q15670; Q0WLQ5; A0A5S6Q8M8; Q52L87; A0A0A0MQA5; P68368	0	3	0.7645	0	1	1	777.344	2330.02	2330.02	0.07	6e-05	HCD (High Energy Collision Dissociation)	MS2	66.1201	34.012	93.064	30069	OFL003219-0-8TTL4-a1A-b2A-tubulin.raw	F8	3.61
		FALSE	High	Sequest HT (A2)	Unambiguous	AFVHWYVGEGMEEGEFSEAR		10	24	Q5FW91; Q3TIZ0; A0A178UGA1; P68369; M7NKU9; A0A178UXP7; B9DGT7; P08537; A0A5S6Q8M8; P68368	Q5FW91; Q3TIZ0; Q944I2; Q9JJZ2; A0A5S6QIR1; Q99KA2; A0A654EL16; A0A178UGA1; P68369; P11139; M7NKU9; Q9NY65; A0A178UXP7; B9DHQ0; B9DGT7; Q9D9Y2; P05213; P08537; Q15670; Q0WLQ5; A0A5S6Q8M8; Q52L87; A0A0A0MQA5; P68368	0	3	0.8211	0	1	1	777.344	2330.02	2330.02	-0.78	-0.0006	HCD (High Energy Collision Dissociation)	MS2	48.43	50	109.409	36902	OFL003219-0-8TTL4-a1A-b2A-tubulin.raw	F8	3.41
		FALSE	High	Sequest HT (A2)	Unambiguous	AFVHWYVGEGMEEGEFSEAR		10	24	Q5FW91; Q3TIZ0; A0A178UGA1; P68369; M7NKU9; A0A178UXP7; B9DGT7; P08537; A0A5S6Q8M8; P68368	Q5FW91; Q3TIZ0; Q944I2; Q9JJZ2; A0A5S6QIR1; Q99KA2; A0A654EL16; A0A178UGA1; P68369; P11139; M7NKU9; Q9NY65; A0A178UXP7; B9DHQ0; B9DGT7; Q9D9Y2; P05213; P08537; Q15670; Q0WLQ5; A0A5S6Q8M8; Q52L87; A0A0A0MQA5; P68368	0	3	0.8515	0	1	1	777.344	2330.02	2330.02	-0.12	-9e-05	HCD (High Energy Collision Dissociation)	MS2	23.8983	50	111.237	38068	OFL003219-0-8TTL4-a1A-b2A-tubulin.raw	F8	3.3
		FALSE	High	Sequest HT (A2)	Unambiguous	AFVHWYVGEGMEEGEFSEAR		10	24	Q5FW91; Q3TIZ0; A0A178UGA1; P68369; M7NKU9; A0A178UXP7; B9DGT7; P08537; A0A5S6Q8M8; P68368	Q5FW91; Q3TIZ0; Q944I2; Q9JJZ2; A0A5S6QIR1; Q99KA2; A0A654EL16; A0A178UGA1; P68369; P11139; M7NKU9; Q9NY65; A0A178UXP7; B9DHQ0; B9DGT7; Q9D9Y2; P05213; P08537; Q15670; Q0WLQ5; A0A5S6Q8M8; Q52L87; A0A0A0MQA5; P68368	0	2	0.8545	0	1	1	1165.51	2330.02	2330.02	0.21	0.00024	HCD (High Energy Collision Dissociation)	MS2	32.3423	50	87.0589	27663	OFL003219-0-8TTL4-a1A-b2A-tubulin.raw	F8	3.3
		FALSE	High	Sequest HT (A2)	Unambiguous	AFVHWYVGEGMEEGEFSEAR		10	24	Q5FW91; Q3TIZ0; A0A178UGA1; P68369; M7NKU9; A0A178UXP7; B9DGT7; P08537; A0A5S6Q8M8; P68368	Q5FW91; Q3TIZ0; Q944I2; Q9JJZ2; A0A5S6QIR1; Q99KA2; A0A654EL16; A0A178UGA1; P68369; P11139; M7NKU9; Q9NY65; A0A178UXP7; B9DHQ0; B9DGT7; Q9D9Y2; P05213; P08537; Q15670; Q0WLQ5; A0A5S6Q8M8; Q52L87; A0A0A0MQA5; P68368	0	3	0.7046	0	1	1	777.344	2330.02	2330.02	0.26	0.0002	HCD (High Energy Collision Dissociation)	MS2	0.57052	25.543	80.4318	25243	OFL003219-0-8TTL4-a1A-b2A-tubulin.raw	F8	3.25
		FALSE	High	Sequest HT (A2)	Unambiguous	AFVHWYVGEGMEEGEFSEAR		10	24	Q5FW91; Q3TIZ0; A0A178UGA1; P68369; M7NKU9; A0A178UXP7; B9DGT7; P08537; A0A5S6Q8M8; P68368	Q5FW91; Q3TIZ0; Q944I2; Q9JJZ2; A0A5S6QIR1; Q99KA2; A0A654EL16; A0A178UGA1; P68369; P11139; M7NKU9; Q9NY65; A0A178UXP7; B9DHQ0; B9DGT7; Q9D9Y2; P05213; P08537; Q15670; Q0WLQ5; A0A5S6Q8M8; Q52L87; A0A0A0MQA5; P68368	0	3	0.8339	0	1	1	777.345	2330.02	2330.02	0.95	0.00074	HCD (High Energy Collision Dissociation)	MS2	28.1321	50	106.631	35583	OFL003219-0-8TTL4-a1A-b2A-tubulin.raw	F8	3.13
		FALSE	High	Sequest HT (A2)	Unambiguous	AFVHWYVGEGMEEGEFSEAR		10	24	Q5FW91; Q3TIZ0; A0A178UGA1; P68369; M7NKU9; A0A178UXP7; B9DGT7; P08537; A0A5S6Q8M8; P68368	Q5FW91; Q3TIZ0; Q944I2; Q9JJZ2; A0A5S6QIR1; Q99KA2; A0A654EL16; A0A178UGA1; P68369; P11139; M7NKU9; Q9NY65; A0A178UXP7; B9DHQ0; B9DGT7; Q9D9Y2; P05213; P08537; Q15670; Q0WLQ5; A0A5S6Q8M8; Q52L87; A0A0A0MQA5; P68368	0	2	0.6128	0	1	1	1165.54	2330.06	2330.02	19.62	0.02286	HCD (High Energy Collision Dissociation)	MS2	0	50	88.023	28176	OFL003219-0-8TTL4-a1A-b2A-tubulin.raw	F8	2.66
	FALSE	High	AFVHWYVGEGMEEGEFSEAR	1xOxidation [M11]	10	24	11	Q5FW91; Q3TIZ0; A0A178UGA1; P68369; M7NKU9; A0A178UXP7; B9DGT7; P08537; A0A5S6Q8M8; P68368	0	2346.01	High	4.42
		Checked	Confidence	Identifying Node	PSM Ambiguity	Annotated Sequence	Modifications	# Protein Groups	# Proteins	Master Protein Accessions	Protein Accessions	# Missed Cleavages	Charge	DeltaScore	DeltaCn	Rank	Search Engine Rank	m/z [Da]	MH+ [Da]	Theo. MH+ [Da]	DeltaM [ppm]	Deltam/z [Da]	Activation Type	MS Order	Isolation Interference [%]	Ion Inject Time [ms]	RT [min]	First Scan	Spectrum File	File ID	XCorr
		FALSE	High	Sequest HT (A2)	Unambiguous	AFVHWYVGEGmEEGEFSEAR	M11(Oxidation)	10	24	Q5FW91; Q3TIZ0; A0A178UGA1; P68369; M7NKU9; A0A178UXP7; B9DGT7; P08537; A0A5S6Q8M8; P68368	Q5FW91; Q3TIZ0; Q944I2; Q9JJZ2; A0A5S6QIR1; Q99KA2; A0A654EL16; A0A178UGA1; P68369; P11139; M7NKU9; Q9NY65; A0A178UXP7; B9DHQ0; B9DGT7; Q9D9Y2; P05213; P08537; Q15670; Q0WLQ5; A0A5S6Q8M8; Q52L87; A0A0A0MQA5; P68368	0	3	0.8416	0	1	1	782.676	2346.01	2346.01	0.39	0.0003	HCD (High Energy Collision Dissociation)	MS2	6.56487	25.447	75.5335	23164	OFL003219-0-8TTL4-a1A-b2A-tubulin.raw	F8	4.42
		FALSE	High	Sequest HT (A2)	Unambiguous	AFVHWYVGEGmEEGEFSEAR	M11(Oxidation)	10	24	Q5FW91; Q3TIZ0; A0A178UGA1; P68369; M7NKU9; A0A178UXP7; B9DGT7; P08537; A0A5S6Q8M8; P68368	Q5FW91; Q3TIZ0; Q944I2; Q9JJZ2; A0A5S6QIR1; Q99KA2; A0A654EL16; A0A178UGA1; P68369; P11139; M7NKU9; Q9NY65; A0A178UXP7; B9DHQ0; B9DGT7; Q9D9Y2; P05213; P08537; Q15670; Q0WLQ5; A0A5S6Q8M8; Q52L87; A0A0A0MQA5; P68368	0	3	0.8753	0	1	1	782.678	2346.02	2346.01	2.14	0.00167	HCD (High Energy Collision Dissociation)	MS2	2.35674	5.398	72.9488	22192	OFL003219-0-8TTL4-a1A-b2A-tubulin.raw	F8	4.33
		FALSE	High	Sequest HT (A2)	Unambiguous	AFVHWYVGEGmEEGEFSEAR	M11(Oxidation)	10	24	Q5FW91; Q3TIZ0; A0A178UGA1; P68369; M7NKU9; A0A178UXP7; B9DGT7; P08537; A0A5S6Q8M8; P68368	Q5FW91; Q3TIZ0; Q944I2; Q9JJZ2; A0A5S6QIR1; Q99KA2; A0A654EL16; A0A178UGA1; P68369; P11139; M7NKU9; Q9NY65; A0A178UXP7; B9DHQ0; B9DGT7; Q9D9Y2; P05213; P08537; Q15670; Q0WLQ5; A0A5S6Q8M8; Q52L87; A0A0A0MQA5; P68368	0	3	0.8447	0	1	1	782.676	2346.01	2346.01	0.64	0.0005	HCD (High Energy Collision Dissociation)	MS2	49.3813	50	75.0267	22901	OFL003219-0-8TTL4-a1A-b2A-tubulin.raw	F8	4.25
		FALSE	High	Sequest HT (A2)	Unambiguous	AFVHWYVGEGmEEGEFSEAR	M11(Oxidation)	10	24	Q5FW91; Q3TIZ0; A0A178UGA1; P68369; M7NKU9; A0A178UXP7; B9DGT7; P08537; A0A5S6Q8M8; P68368	Q5FW91; Q3TIZ0; Q944I2; Q9JJZ2; A0A5S6QIR1; Q99KA2; A0A654EL16; A0A178UGA1; P68369; P11139; M7NKU9; Q9NY65; A0A178UXP7; B9DHQ0; B9DGT7; Q9D9Y2; P05213; P08537; Q15670; Q0WLQ5; A0A5S6Q8M8; Q52L87; A0A0A0MQA5; P68368	0	3	0.8456	0	1	1	782.677	2346.02	2346.01	1.15	0.0009	HCD (High Energy Collision Dissociation)	MS2	17.3383	11.664	72.4121	21848	OFL003219-0-8TTL4-a1A-b2A-tubulin.raw	F8	4.21
		FALSE	High	Sequest HT (A2)	Unambiguous	AFVHWYVGEGmEEGEFSEAR	M11(Oxidation)	10	24	Q5FW91; Q3TIZ0; A0A178UGA1; P68369; M7NKU9; A0A178UXP7; B9DGT7; P08537; A0A5S6Q8M8; P68368	Q5FW91; Q3TIZ0; Q944I2; Q9JJZ2; A0A5S6QIR1; Q99KA2; A0A654EL16; A0A178UGA1; P68369; P11139; M7NKU9; Q9NY65; A0A178UXP7; B9DHQ0; B9DGT7; Q9D9Y2; P05213; P08537; Q15670; Q0WLQ5; A0A5S6Q8M8; Q52L87; A0A0A0MQA5; P68368	0	3	0.8362	0	1	1	782.676	2346.01	2346.01	0.13	0.0001	HCD (High Energy Collision Dissociation)	MS2	9.85062	50	76.0641	23441	OFL003219-0-8TTL4-a1A-b2A-tubulin.raw	F8	4.03
		FALSE	High	Sequest HT (A2)	Unambiguous	AFVHWYVGEGmEEGEFSEAR	M11(Oxidation)	10	24	Q5FW91; Q3TIZ0; A0A178UGA1; P68369; M7NKU9; A0A178UXP7; B9DGT7; P08537; A0A5S6Q8M8; P68368	Q5FW91; Q3TIZ0; Q944I2; Q9JJZ2; A0A5S6QIR1; Q99KA2; A0A654EL16; A0A178UGA1; P68369; P11139; M7NKU9; Q9NY65; A0A178UXP7; B9DHQ0; B9DGT7; Q9D9Y2; P05213; P08537; Q15670; Q0WLQ5; A0A5S6Q8M8; Q52L87; A0A0A0MQA5; P68368	0	3	0.8161	0	1	1	782.676	2346.01	2346.01	0.32	0.00025	HCD (High Energy Collision Dissociation)	MS2	57.3952	41.972	73.4635	22452	OFL003219-0-8TTL4-a1A-b2A-tubulin.raw	F8	3.97
		FALSE	High	Sequest HT (A2)	Unambiguous	AFVHWYVGEGmEEGEFSEAR	M11(Oxidation)	10	24	Q5FW91; Q3TIZ0; A0A178UGA1; P68369; M7NKU9; A0A178UXP7; B9DGT7; P08537; A0A5S6Q8M8; P68368	Q5FW91; Q3TIZ0; Q944I2; Q9JJZ2; A0A5S6QIR1; Q99KA2; A0A654EL16; A0A178UGA1; P68369; P11139; M7NKU9; Q9NY65; A0A178UXP7; B9DHQ0; B9DGT7; Q9D9Y2; P05213; P08537; Q15670; Q0WLQ5; A0A5S6Q8M8; Q52L87; A0A0A0MQA5; P68368	0	3	0.8541	0	1	1	782.677	2346.02	2346.01	1.6	0.00125	HCD (High Energy Collision Dissociation)	MS2	34.4958	50	79.0137	24734	OFL003219-0-8TTL4-a1A-b2A-tubulin.raw	F8	3.7
		FALSE	High	Sequest HT (A2)	Unambiguous	AFVHWYVGEGmEEGEFSEAR	M11(Oxidation)	10	24	Q5FW91; Q3TIZ0; A0A178UGA1; P68369; M7NKU9; A0A178UXP7; B9DGT7; P08537; A0A5S6Q8M8; P68368	Q5FW91; Q3TIZ0; Q944I2; Q9JJZ2; A0A5S6QIR1; Q99KA2; A0A654EL16; A0A178UGA1; P68369; P11139; M7NKU9; Q9NY65; A0A178UXP7; B9DHQ0; B9DGT7; Q9D9Y2; P05213; P08537; Q15670; Q0WLQ5; A0A5S6Q8M8; Q52L87; A0A0A0MQA5; P68368	0	2	0.8118	0	1	1	1173.51	2346.01	2346.01	-2.38	-0.00279	HCD (High Energy Collision Dissociation)	MS2	66.7353	50	75.1747	22967	OFL003219-0-8TTL4-a1A-b2A-tubulin.raw	F8	2.71
		FALSE	High	Sequest HT (A2)	Unambiguous	AFVHWYVGEGmEEGEFSEAR	M11(Oxidation)	10	24	Q5FW91; Q3TIZ0; A0A178UGA1; P68369; M7NKU9; A0A178UXP7; B9DGT7; P08537; A0A5S6Q8M8; P68368	Q5FW91; Q3TIZ0; Q944I2; Q9JJZ2; A0A5S6QIR1; Q99KA2; A0A654EL16; A0A178UGA1; P68369; P11139; M7NKU9; Q9NY65; A0A178UXP7; B9DHQ0; B9DGT7; Q9D9Y2; P05213; P08537; Q15670; Q0WLQ5; A0A5S6Q8M8; Q52L87; A0A0A0MQA5; P68368	0	3	0.7338	0	1	1	782.676	2346.01	2346.01	0.69	0.00054	HCD (High Energy Collision Dissociation)	MS2	14.7747	50	68.9126	20333	OFL003219-0-8TTL4-a1A-b2A-tubulin.raw	F8	2.63
		FALSE	High	Sequest HT (A2)	Unambiguous	AFVHWYVGEGmEEGEFSEAR	M11(Oxidation)	10	24	Q5FW91; Q3TIZ0; A0A178UGA1; P68369; M7NKU9; A0A178UXP7; B9DGT7; P08537; A0A5S6Q8M8; P68368	Q5FW91; Q3TIZ0; Q944I2; Q9JJZ2; A0A5S6QIR1; Q99KA2; A0A654EL16; A0A178UGA1; P68369; P11139; M7NKU9; Q9NY65; A0A178UXP7; B9DHQ0; B9DGT7; Q9D9Y2; P05213; P08537; Q15670; Q0WLQ5; A0A5S6Q8M8; Q52L87; A0A0A0MQA5; P68368	0	3	0.5776	0	1	1	782.677	2346.02	2346.01	1.55	0.00121	HCD (High Energy Collision Dissociation)	MS2	47.0038	49.004	78.0805	24145	OFL003219-0-8TTL4-a1A-b2A-tubulin.raw	F8	2.32
		FALSE	High	Sequest HT (A2)	Unambiguous	AFVHWYVGEGmEEGEFSEAR	M11(Oxidation)	10	24	Q5FW91; Q3TIZ0; A0A178UGA1; P68369; M7NKU9; A0A178UXP7; B9DGT7; P08537; A0A5S6Q8M8; P68368	Q5FW91; Q3TIZ0; Q944I2; Q9JJZ2; A0A5S6QIR1; Q99KA2; A0A654EL16; A0A178UGA1; P68369; P11139; M7NKU9; Q9NY65; A0A178UXP7; B9DHQ0; B9DGT7; Q9D9Y2; P05213; P08537; Q15670; Q0WLQ5; A0A5S6Q8M8; Q52L87; A0A0A0MQA5; P68368	0	2	0.7151	0	1	1	1173.51	2346.02	2346.01	1.86	0.00218	HCD (High Energy Collision Dissociation)	MS2	0	50	69.0646	20416	OFL003219-0-8TTL4-a1A-b2A-tubulin.raw	F8	1.86
	FALSE	High	AFVHWYVGEGMEEGEFSEAR	1xGlu-C13 [E]	10	24	3	Q5FW91; Q3TIZ0; A0A178UGA1; P68369; M7NKU9; A0A178UXP7; B9DGT7; P08537; A0A5S6Q8M8; P68368	0	2464.08	High	3.71
		Checked	Confidence	Identifying Node	PSM Ambiguity	Annotated Sequence	Modifications	# Protein Groups	# Proteins	Master Protein Accessions	Protein Accessions	# Missed Cleavages	Charge	DeltaScore	DeltaCn	Rank	Search Engine Rank	m/z [Da]	MH+ [Da]	Theo. MH+ [Da]	DeltaM [ppm]	Deltam/z [Da]	Activation Type	MS Order	Isolation Interference [%]	Ion Inject Time [ms]	RT [min]	First Scan	Spectrum File	File ID	XCorr
		FALSE	High	Sequest HT (A2)	Unambiguous	AFVHWYVGEGMEeGEFSEAR	E13(Glu-C13)	10	24	Q5FW91; Q3TIZ0; A0A178UGA1; P68369; M7NKU9; A0A178UXP7; B9DGT7; P08537; A0A5S6Q8M8; P68368	Q5FW91; Q3TIZ0; Q944I2; Q9JJZ2; A0A5S6QIR1; Q99KA2; A0A654EL16; A0A178UGA1; P68369; P11139; M7NKU9; Q9NY65; A0A178UXP7; B9DHQ0; B9DGT7; Q9D9Y2; P05213; P08537; Q15670; Q0WLQ5; A0A5S6Q8M8; Q52L87; A0A0A0MQA5; P68368	0	3	0.0027	0	1	1	822.032	2464.08	2464.08	1.9	0.00156	HCD (High Energy Collision Dissociation)	MS2	38.6726	50	81.7421	25608	OFL003219-0-8TTL4-a1A-b2A-tubulin.raw	F8	3.71
		FALSE	High	Sequest HT (A2)	Unambiguous	AFVHWYVGEGMeEGEFSEAR	E12(Glu-C13)	10	24	Q5FW91; Q3TIZ0; A0A178UGA1; P68369; M7NKU9; A0A178UXP7; B9DGT7; P08537; A0A5S6Q8M8; P68368	Q5FW91; Q3TIZ0; Q944I2; Q9JJZ2; A0A5S6QIR1; Q99KA2; A0A654EL16; A0A178UGA1; P68369; P11139; M7NKU9; Q9NY65; A0A178UXP7; B9DHQ0; B9DGT7; Q9D9Y2; P05213; P08537; Q15670; Q0WLQ5; A0A5S6Q8M8; Q52L87; A0A0A0MQA5; P68368	0	3		0.0027	2	2	822.032	2464.08	2464.08	1.9	0.00156	HCD (High Energy Collision Dissociation)	MS2	38.6726	50	81.7421	25608	OFL003219-0-8TTL4-a1A-b2A-tubulin.raw	F8	3.7
		FALSE	High	Sequest HT (A2)	Unambiguous	AFVHWYVGEGMEEGEFSeAR	E18(Glu-C13)	10	24	Q5FW91; Q3TIZ0; A0A178UGA1; P68369; M7NKU9; A0A178UXP7; B9DGT7; P08537; A0A5S6Q8M8; P68368	Q5FW91; Q3TIZ0; Q944I2; Q9JJZ2; A0A5S6QIR1; Q99KA2; A0A654EL16; A0A178UGA1; P68369; P11139; M7NKU9; Q9NY65; A0A178UXP7; B9DHQ0; B9DGT7; Q9D9Y2; P05213; P08537; Q15670; Q0WLQ5; A0A5S6Q8M8; Q52L87; A0A0A0MQA5; P68368	0	3	0.1437	0	1	1	822.031	2464.08	2464.08	0.41	0.00034	HCD (High Energy Collision Dissociation)	MS2	45.2774	50	82.2879	25860	OFL003219-0-8TTL4-a1A-b2A-tubulin.raw	F8	3.27
	FALSE	High	AFVHWYVGEGMEEGEFSEAR	2xGlu-C13 [E12; E13]	10	24	1	Q5FW91; Q3TIZ0; A0A178UGA1; P68369; M7NKU9; A0A178UXP7; B9DGT7; P08537; A0A5S6Q8M8; P68368	0	2598.14	High	3.36
		Checked	Confidence	Identifying Node	PSM Ambiguity	Annotated Sequence	Modifications	# Protein Groups	# Proteins	Master Protein Accessions	Protein Accessions	# Missed Cleavages	Charge	DeltaScore	DeltaCn	Rank	Search Engine Rank	m/z [Da]	MH+ [Da]	Theo. MH+ [Da]	DeltaM [ppm]	Deltam/z [Da]	Activation Type	MS Order	Isolation Interference [%]	Ion Inject Time [ms]	RT [min]	First Scan	Spectrum File	File ID	XCorr
		FALSE	High	Sequest HT (A2)	Unambiguous	AFVHWYVGEGMeeGEFSEAR	E12(Glu-C13); E13(Glu-C13)	10	24	Q5FW91; Q3TIZ0; A0A178UGA1; P68369; M7NKU9; A0A178UXP7; B9DGT7; P08537; A0A5S6Q8M8; P68368	Q5FW91; Q3TIZ0; Q944I2; Q9JJZ2; A0A5S6QIR1; Q99KA2; A0A654EL16; A0A178UGA1; P68369; P11139; M7NKU9; Q9NY65; A0A178UXP7; B9DHQ0; B9DGT7; Q9D9Y2; P05213; P08537; Q15670; Q0WLQ5; A0A5S6Q8M8; Q52L87; A0A0A0MQA5; P68368	0	3	0.1429	0	1	3	866.717	2598.14	2598.14	0.14	0.00012	HCD (High Energy Collision Dissociation)	MS2	39.4296	50	82.3474	25888	OFL003219-0-8TTL4-a1A-b2A-tubulin.raw	F8	3.36
	FALSE	High	AFVHWYVGEGMEEGEFSEAR	1xGluGlu-C13 [E]	10	24	2	Q5FW91; Q3TIZ0; A0A178UGA1; P68369; M7NKU9; A0A178UXP7; B9DGT7; P08537; A0A5S6Q8M8; P68368	0	2598.14	High	3.36
		Checked	Confidence	Identifying Node	PSM Ambiguity	Annotated Sequence	Modifications	# Protein Groups	# Proteins	Master Protein Accessions	Protein Accessions	# Missed Cleavages	Charge	DeltaScore	DeltaCn	Rank	Search Engine Rank	m/z [Da]	MH+ [Da]	Theo. MH+ [Da]	DeltaM [ppm]	Deltam/z [Da]	Activation Type	MS Order	Isolation Interference [%]	Ion Inject Time [ms]	RT [min]	First Scan	Spectrum File	File ID	XCorr
		FALSE	High	Sequest HT (A2)	Unambiguous	AFVHWYVGEGMEeGEFSEAR	E13(GluGlu-C13)	10	24	Q5FW91; Q3TIZ0; A0A178UGA1; P68369; M7NKU9; A0A178UXP7; B9DGT7; P08537; A0A5S6Q8M8; P68368	Q5FW91; Q3TIZ0; Q944I2; Q9JJZ2; A0A5S6QIR1; Q99KA2; A0A654EL16; A0A178UGA1; P68369; P11139; M7NKU9; Q9NY65; A0A178UXP7; B9DHQ0; B9DGT7; Q9D9Y2; P05213; P08537; Q15670; Q0WLQ5; A0A5S6Q8M8; Q52L87; A0A0A0MQA5; P68368	0	3	0.1429	0	1	1	866.717	2598.14	2598.14	-0.07	-6e-05	HCD (High Energy Collision Dissociation)	MS2	39.4296	50	82.3474	25888	OFL003219-0-8TTL4-a1A-b2A-tubulin.raw	F8	3.36
		FALSE	High	Sequest HT (A2)	Unambiguous	AFVHWYVGEGMeEGEFSEAR	E12(GluGlu-C13)	10	24	Q5FW91; Q3TIZ0; A0A178UGA1; P68369; M7NKU9; A0A178UXP7; B9DGT7; P08537; A0A5S6Q8M8; P68368	Q5FW91; Q3TIZ0; Q944I2; Q9JJZ2; A0A5S6QIR1; Q99KA2; A0A654EL16; A0A178UGA1; P68369; P11139; M7NKU9; Q9NY65; A0A178UXP7; B9DHQ0; B9DGT7; Q9D9Y2; P05213; P08537; Q15670; Q0WLQ5; A0A5S6Q8M8; Q52L87; A0A0A0MQA5; P68368	0	3	0.1429	0	1	2	866.717	2598.14	2598.14	-0.07	-6e-05	HCD (High Energy Collision Dissociation)	MS2	39.4296	50	82.3474	25888	OFL003219-0-8TTL4-a1A-b2A-tubulin.raw	F8	3.36
	FALSE	High	AFVHWYVGEGMEEGEFSEAREDMAALEK		4	8	6	Q3TIZ0; P68369; P08537; P68368	1	3217.42	High	6.22
		Checked	Confidence	Identifying Node	PSM Ambiguity	Annotated Sequence	Modifications	# Protein Groups	# Proteins	Master Protein Accessions	Protein Accessions	# Missed Cleavages	Charge	DeltaScore	DeltaCn	Rank	Search Engine Rank	m/z [Da]	MH+ [Da]	Theo. MH+ [Da]	DeltaM [ppm]	Deltam/z [Da]	Activation Type	MS Order	Isolation Interference [%]	Ion Inject Time [ms]	RT [min]	First Scan	Spectrum File	File ID	XCorr
		FALSE	High	Sequest HT (A2)	Unambiguous	AFVHWYVGEGMEEGEFSEAREDMAALEK		4	8	Q3TIZ0; P68369; P08537; P68368	Q3TIZ0; Q99KA2; P68369; P05213; P08537; Q52L87; A0A0A0MQA5; P68368	1	3	0.7958	0	1	1	1073.15	3217.43	3217.42	2.46	0.00264	HCD (High Energy Collision Dissociation)	MS2	11.1346	10.82	93.9956	30557	OFL003219-0-8TTL4-a1A-b2A-tubulin.raw	F8	6.22
		FALSE	High	Sequest HT (A2)	Unambiguous	AFVHWYVGEGMEEGEFSEAREDMAALEK		4	8	Q3TIZ0; P68369; P08537; P68368	Q3TIZ0; Q99KA2; P68369; P05213; P08537; Q52L87; A0A0A0MQA5; P68368	1	4	0.7943	0	1	1	805.112	3217.43	3217.42	0.43	0.00035	HCD (High Energy Collision Dissociation)	MS2	4.26614	7.468	94	30558	OFL003219-0-8TTL4-a1A-b2A-tubulin.raw	F8	5.98
		FALSE	High	Sequest HT (A2)	Unambiguous	AFVHWYVGEGMEEGEFSEAREDMAALEK		4	8	Q3TIZ0; P68369; P08537; P68368	Q3TIZ0; Q99KA2; P68369; P05213; P08537; Q52L87; A0A0A0MQA5; P68368	1	4	0.7993	0	1	1	805.112	3217.43	3217.42	0.65	0.00053	HCD (High Energy Collision Dissociation)	MS2	61.3494	12.901	94.5309	30726	OFL003219-0-8TTL4-a1A-b2A-tubulin.raw	F8	5.73
		FALSE	High	Sequest HT (A2)	Unambiguous	AFVHWYVGEGMEEGEFSEAREDMAALEK		4	8	Q3TIZ0; P68369; P08537; P68368	Q3TIZ0; Q99KA2; P68369; P05213; P08537; Q52L87; A0A0A0MQA5; P68368	1	3	0.8504	0	1	1	1073.15	3217.42	3217.42	-0.96	-0.00103	HCD (High Energy Collision Dissociation)	MS2	56.053	50	94.7718	30784	OFL003219-0-8TTL4-a1A-b2A-tubulin.raw	F8	5.68
		FALSE	High	Sequest HT (A2)	Unambiguous	AFVHWYVGEGMEEGEFSEAREDMAALEK		4	8	Q3TIZ0; P68369; P08537; P68368	Q3TIZ0; Q99KA2; P68369; P05213; P08537; Q52L87; A0A0A0MQA5; P68368	1	4	0.8147	0	1	1	805.112	3217.43	3217.42	0.57	0.00046	HCD (High Energy Collision Dissociation)	MS2	0	15.64	95.1212	30873	OFL003219-0-8TTL4-a1A-b2A-tubulin.raw	F8	5.18
		FALSE	High	Sequest HT (A2)	Unambiguous	AFVHWYVGEGMEEGEFSEAREDMAALEK		4	8	Q3TIZ0; P68369; P08537; P68368	Q3TIZ0; Q99KA2; P68369; P05213; P08537; Q52L87; A0A0A0MQA5; P68368	1	4	0.8175	0	1	1	805.11	3217.42	3217.42	-1.44	-0.00116	HCD (High Energy Collision Dissociation)	MS2	0	50	98.9381	32164	OFL003219-0-8TTL4-a1A-b2A-tubulin.raw	F8	5.15
	FALSE	High	AFVHWYVGEGMEEGEFSEAREDMAALEK	1xOxidation [M11]	4	8	4	Q3TIZ0; P68369; P08537; P68368	1	3233.42	High	4.68
		Checked	Confidence	Identifying Node	PSM Ambiguity	Annotated Sequence	Modifications	# Protein Groups	# Proteins	Master Protein Accessions	Protein Accessions	# Missed Cleavages	Charge	DeltaScore	DeltaCn	Rank	Search Engine Rank	m/z [Da]	MH+ [Da]	Theo. MH+ [Da]	DeltaM [ppm]	Deltam/z [Da]	Activation Type	MS Order	Isolation Interference [%]	Ion Inject Time [ms]	RT [min]	First Scan	Spectrum File	File ID	XCorr
		FALSE	High	Sequest HT (A2)	Unambiguous	AFVHWYVGEGmEEGEFSEAREDMAALEK	M11(Oxidation)	4	8	Q3TIZ0; P68369; P08537; P68368	Q3TIZ0; Q99KA2; P68369; P05213; P08537; Q52L87; A0A0A0MQA5; P68368	1	3	0.3761	0	1	1	1078.48	3233.43	3233.42	2.36	0.00255	HCD (High Energy Collision Dissociation)	MS2	0	50	88.5722	28501	OFL003219-0-8TTL4-a1A-b2A-tubulin.raw	F8	4.68
		FALSE	High	Sequest HT (A2)	Unambiguous	AFVHWYVGEGmEEGEFSEAREDMAALEK	M11(Oxidation)	4	8	Q3TIZ0; P68369; P08537; P68368	Q3TIZ0; Q99KA2; P68369; P05213; P08537; Q52L87; A0A0A0MQA5; P68368	1	4	0.3401	0	1	1	809.112	3233.43	3233.42	1.95	0.00157	HCD (High Energy Collision Dissociation)	MS2	57.1696	19.131	88.1166	28225	OFL003219-0-8TTL4-a1A-b2A-tubulin.raw	F8	4.44
		FALSE	High	Sequest HT (A2)	Unambiguous	AFVHWYVGEGmEEGEFSEAREDMAALEK	M11(Oxidation)	4	8	Q3TIZ0; P68369; P08537; P68368	Q3TIZ0; Q99KA2; P68369; P05213; P08537; Q52L87; A0A0A0MQA5; P68368	1	4	0.3521	0	1	1	809.111	3233.42	3233.42	0.53	0.00043	HCD (High Energy Collision Dissociation)	MS2	27.5167	22.754	88.6352	28543	OFL003219-0-8TTL4-a1A-b2A-tubulin.raw	F8	4.43
		FALSE	High	Sequest HT (A2)	Unambiguous	AFVHWYVGEGmEEGEFSEAREDMAALEK	M11(Oxidation)	4	8	Q3TIZ0; P68369; P08537; P68368	Q3TIZ0; Q99KA2; P68369; P05213; P08537; Q52L87; A0A0A0MQA5; P68368	1	3	0.3354	0	1	1	1078.48	3233.41	3233.42	-1.39	-0.0015	HCD (High Energy Collision Dissociation)	MS2	0	50	88.0462	28189	OFL003219-0-8TTL4-a1A-b2A-tubulin.raw	F8	3.19
	FALSE	High	AVCMLSNTTAIAEAWAR	1xCarbamidomethyl [C3]	6	15	46	Q5FW91; Q3TIZ0; P68369; P08537; A0A5S6Q8M8; P68368	0	1864.9	High	4.49
		Checked	Confidence	Identifying Node	PSM Ambiguity	Annotated Sequence	Modifications	# Protein Groups	# Proteins	Master Protein Accessions	Protein Accessions	# Missed Cleavages	Charge	DeltaScore	DeltaCn	Rank	Search Engine Rank	m/z [Da]	MH+ [Da]	Theo. MH+ [Da]	DeltaM [ppm]	Deltam/z [Da]	Activation Type	MS Order	Isolation Interference [%]	Ion Inject Time [ms]	RT [min]	First Scan	Spectrum File	File ID	XCorr
		FALSE	High	Sequest HT (A2)	Unambiguous	AVcMLSNTTAIAEAWAR	C3(Carbamidomethyl)	6	15	Q5FW91; Q3TIZ0; P68369; P08537; A0A5S6Q8M8; P68368	Q5FW91; Q3TIZ0; Q9JJZ2; A0A5S6QIR1; Q99KA2; P68369; Q9NY65; Q9D9Y2; P05213; P08537; Q15670; A0A5S6Q8M8; Q52L87; A0A0A0MQA5; P68368	0	3	0.8419	0	1	1	622.306	1864.9	1864.9	-0.29	-0.00018	HCD (High Energy Collision Dissociation)	MS2	0	6.113	98.0378	31913	OFL003219-0-8TTL4-a1A-b2A-tubulin.raw	F8	4.49
		FALSE	High	Sequest HT (A2)	Unambiguous	AVcMLSNTTAIAEAWAR	C3(Carbamidomethyl)	6	15	Q5FW91; Q3TIZ0; P68369; P08537; A0A5S6Q8M8; P68368	Q5FW91; Q3TIZ0; Q9JJZ2; A0A5S6QIR1; Q99KA2; P68369; Q9NY65; Q9D9Y2; P05213; P08537; Q15670; A0A5S6Q8M8; Q52L87; A0A0A0MQA5; P68368	0	3	0.8326	0	1	1	622.308	1864.91	1864.9	2.46	0.00153	HCD (High Energy Collision Dissociation)	MS2	0	50	100.385	32600	OFL003219-0-8TTL4-a1A-b2A-tubulin.raw	F8	4.42
		FALSE	High	Sequest HT (A2)	Unambiguous	AVcMLSNTTAIAEAWAR	C3(Carbamidomethyl)	6	15	Q5FW91; Q3TIZ0; P68369; P08537; A0A5S6Q8M8; P68368	Q5FW91; Q3TIZ0; Q9JJZ2; A0A5S6QIR1; Q99KA2; P68369; Q9NY65; Q9D9Y2; P05213; P08537; Q15670; A0A5S6Q8M8; Q52L87; A0A0A0MQA5; P68368	0	3	0.8417	0	1	1	622.306	1864.9	1864.9	0.04	3e-05	HCD (High Energy Collision Dissociation)	MS2	0.173658	0.495	97.0187	31485	OFL003219-0-8TTL4-a1A-b2A-tubulin.raw	F8	4.36
		FALSE	High	Sequest HT (A2)	Unambiguous	AVcMLSNTTAIAEAWAR	C3(Carbamidomethyl)	6	15	Q5FW91; Q3TIZ0; P68369; P08537; A0A5S6Q8M8; P68368	Q5FW91; Q3TIZ0; Q9JJZ2; A0A5S6QIR1; Q99KA2; P68369; Q9NY65; Q9D9Y2; P05213; P08537; Q15670; A0A5S6Q8M8; Q52L87; A0A0A0MQA5; P68368	0	3	0.823	0	1	1	622.306	1864.9	1864.9	-0.31	-0.00019	HCD (High Energy Collision Dissociation)	MS2	27.4363	27.049	95.4988	31010	OFL003219-0-8TTL4-a1A-b2A-tubulin.raw	F8	4.35
		FALSE	High	Sequest HT (A2)	Unambiguous	AVcMLSNTTAIAEAWAR	C3(Carbamidomethyl)	6	15	Q5FW91; Q3TIZ0; P68369; P08537; A0A5S6Q8M8; P68368	Q5FW91; Q3TIZ0; Q9JJZ2; A0A5S6QIR1; Q99KA2; P68369; Q9NY65; Q9D9Y2; P05213; P08537; Q15670; A0A5S6Q8M8; Q52L87; A0A0A0MQA5; P68368	0	3	0.843	0	1	1	622.307	1864.91	1864.9	0.85	0.00053	HCD (High Energy Collision Dissociation)	MS2	38.9978	50	103.162	33866	OFL003219-0-8TTL4-a1A-b2A-tubulin.raw	F8	4.33
		FALSE	High	Sequest HT (A2)	Unambiguous	AVcMLSNTTAIAEAWAR	C3(Carbamidomethyl)	6	15	Q5FW91; Q3TIZ0; P68369; P08537; A0A5S6Q8M8; P68368	Q5FW91; Q3TIZ0; Q9JJZ2; A0A5S6QIR1; Q99KA2; P68369; Q9NY65; Q9D9Y2; P05213; P08537; Q15670; A0A5S6Q8M8; Q52L87; A0A0A0MQA5; P68368	0	3	0.8074	0	1	1	622.307	1864.91	1864.9	0.86	0.00054	HCD (High Energy Collision Dissociation)	MS2	0	31.676	100.91	32906	OFL003219-0-8TTL4-a1A-b2A-tubulin.raw	F8	4.31
		FALSE	High	Sequest HT (A2)	Unambiguous	AVcMLSNTTAIAEAWAR	C3(Carbamidomethyl)	6	15	Q5FW91; Q3TIZ0; P68369; P08537; A0A5S6Q8M8; P68368	Q5FW91; Q3TIZ0; Q9JJZ2; A0A5S6QIR1; Q99KA2; P68369; Q9NY65; Q9D9Y2; P05213; P08537; Q15670; A0A5S6Q8M8; Q52L87; A0A0A0MQA5; P68368	0	3	0.8333	0	1	1	622.306	1864.9	1864.9	-0.43	-0.00027	HCD (High Energy Collision Dissociation)	MS2	0	0.392	96.5092	31308	OFL003219-0-8TTL4-a1A-b2A-tubulin.raw	F8	4.2
		FALSE	High	Sequest HT (A2)	Unambiguous	AVcMLSNTTAIAEAWAR	C3(Carbamidomethyl)	6	15	Q5FW91; Q3TIZ0; P68369; P08537; A0A5S6Q8M8; P68368	Q5FW91; Q3TIZ0; Q9JJZ2; A0A5S6QIR1; Q99KA2; P68369; Q9NY65; Q9D9Y2; P05213; P08537; Q15670; A0A5S6Q8M8; Q52L87; A0A0A0MQA5; P68368	0	3	0.8329	0	1	1	622.307	1864.91	1864.9	0.52	0.00032	HCD (High Energy Collision Dissociation)	MS2	0	1.412	97.5246	31695	OFL003219-0-8TTL4-a1A-b2A-tubulin.raw	F8	4.19
		FALSE	High	Sequest HT (A2)	Unambiguous	AVcMLSNTTAIAEAWAR	C3(Carbamidomethyl)	6	15	Q5FW91; Q3TIZ0; P68369; P08537; A0A5S6Q8M8; P68368	Q5FW91; Q3TIZ0; Q9JJZ2; A0A5S6QIR1; Q99KA2; P68369; Q9NY65; Q9D9Y2; P05213; P08537; Q15670; A0A5S6Q8M8; Q52L87; A0A0A0MQA5; P68368	0	3	0.822	0	1	1	622.306	1864.9	1864.9	0.26	0.00016	HCD (High Energy Collision Dissociation)	MS2	25.8821	35.218	99.115	32226	OFL003219-0-8TTL4-a1A-b2A-tubulin.raw	F8	4.1
		FALSE	High	Sequest HT (A2)	Unambiguous	AVcMLSNTTAIAEAWAR	C3(Carbamidomethyl)	6	15	Q5FW91; Q3TIZ0; P68369; P08537; A0A5S6Q8M8; P68368	Q5FW91; Q3TIZ0; Q9JJZ2; A0A5S6QIR1; Q99KA2; P68369; Q9NY65; Q9D9Y2; P05213; P08537; Q15670; A0A5S6Q8M8; Q52L87; A0A0A0MQA5; P68368	0	3	0.8337	0	1	1	622.306	1864.9	1864.9	0.19	0.00012	HCD (High Energy Collision Dissociation)	MS2	0	50	93.6323	30390	OFL003219-0-8TTL4-a1A-b2A-tubulin.raw	F8	4.03
		FALSE	High	Sequest HT (A2)	Unambiguous	AVcMLSNTTAIAEAWAR	C3(Carbamidomethyl)	6	15	Q5FW91; Q3TIZ0; P68369; P08537; A0A5S6Q8M8; P68368	Q5FW91; Q3TIZ0; Q9JJZ2; A0A5S6QIR1; Q99KA2; P68369; Q9NY65; Q9D9Y2; P05213; P08537; Q15670; A0A5S6Q8M8; Q52L87; A0A0A0MQA5; P68368	0	3	0.71	0	1	1	622.307	1864.91	1864.9	0.6	0.00037	HCD (High Energy Collision Dissociation)	MS2	56.728	50	102.322	33432	OFL003219-0-8TTL4-a1A-b2A-tubulin.raw	F8	4
		FALSE	High	Sequest HT (A2)	Unambiguous	AVcMLSNTTAIAEAWAR	C3(Carbamidomethyl)	6	15	Q5FW91; Q3TIZ0; P68369; P08537; A0A5S6Q8M8; P68368	Q5FW91; Q3TIZ0; Q9JJZ2; A0A5S6QIR1; Q99KA2; P68369; Q9NY65; Q9D9Y2; P05213; P08537; Q15670; A0A5S6Q8M8; Q52L87; A0A0A0MQA5; P68368	0	3	0.799	0	1	1	622.306	1864.9	1864.9	-0.32	-0.0002	HCD (High Energy Collision Dissociation)	MS2	0	0.696	96.0072	31153	OFL003219-0-8TTL4-a1A-b2A-tubulin.raw	F8	3.98
		FALSE	High	Sequest HT (A2)	Unambiguous	AVcMLSNTTAIAEAWAR	C3(Carbamidomethyl)	6	15	Q5FW91; Q3TIZ0; P68369; P08537; A0A5S6Q8M8; P68368	Q5FW91; Q3TIZ0; Q9JJZ2; A0A5S6QIR1; Q99KA2; P68369; Q9NY65; Q9D9Y2; P05213; P08537; Q15670; A0A5S6Q8M8; Q52L87; A0A0A0MQA5; P68368	0	2	0.8929	0	1	1	932.956	1864.91	1864.9	0.5	0.00046	HCD (High Energy Collision Dissociation)	MS2	71.994	25.8	93.6152	30379	OFL003219-0-8TTL4-a1A-b2A-tubulin.raw	F8	3.92
		FALSE	High	Sequest HT (A2)	Unambiguous	AVcMLSNTTAIAEAWAR	C3(Carbamidomethyl)	6	15	Q5FW91; Q3TIZ0; P68369; P08537; A0A5S6Q8M8; P68368	Q5FW91; Q3TIZ0; Q9JJZ2; A0A5S6QIR1; Q99KA2; P68369; Q9NY65; Q9D9Y2; P05213; P08537; Q15670; A0A5S6Q8M8; Q52L87; A0A0A0MQA5; P68368	0	2	0.8579	0	1	1	932.956	1864.9	1864.9	-0.19	-0.00018	HCD (High Energy Collision Dissociation)	MS2	56.5828	12.916	99.7834	32415	OFL003219-0-8TTL4-a1A-b2A-tubulin.raw	F8	3.87
		FALSE	High	Sequest HT (A2)	Unambiguous	AVcMLSNTTAIAEAWAR	C3(Carbamidomethyl)	6	15	Q5FW91; Q3TIZ0; P68369; P08537; A0A5S6Q8M8; P68368	Q5FW91; Q3TIZ0; Q9JJZ2; A0A5S6QIR1; Q99KA2; P68369; Q9NY65; Q9D9Y2; P05213; P08537; Q15670; A0A5S6Q8M8; Q52L87; A0A0A0MQA5; P68368	0	2	0.8484	0	1	1	932.956	1864.9	1864.9	0.21	0.0002	HCD (High Energy Collision Dissociation)	MS2	2.65902	3.69	97.9886	31896	OFL003219-0-8TTL4-a1A-b2A-tubulin.raw	F8	3.76
		FALSE	High	Sequest HT (A2)	Unambiguous	AVcMLSNTTAIAEAWAR	C3(Carbamidomethyl)	6	15	Q5FW91; Q3TIZ0; P68369; P08537; A0A5S6Q8M8; P68368	Q5FW91; Q3TIZ0; Q9JJZ2; A0A5S6QIR1; Q99KA2; P68369; Q9NY65; Q9D9Y2; P05213; P08537; Q15670; A0A5S6Q8M8; Q52L87; A0A0A0MQA5; P68368	0	3	0.8049	0	1	1	622.306	1864.9	1864.9	-0.25	-0.00016	HCD (High Energy Collision Dissociation)	MS2	16.0618	50	103.709	34213	OFL003219-0-8TTL4-a1A-b2A-tubulin.raw	F8	3.64
		FALSE	High	Sequest HT (A2)	Unambiguous	AVcMLSNTTAIAEAWAR	C3(Carbamidomethyl)	6	15	Q5FW91; Q3TIZ0; P68369; P08537; A0A5S6Q8M8; P68368	Q5FW91; Q3TIZ0; Q9JJZ2; A0A5S6QIR1; Q99KA2; P68369; Q9NY65; Q9D9Y2; P05213; P08537; Q15670; A0A5S6Q8M8; Q52L87; A0A0A0MQA5; P68368	0	2	0.8739	0	1	1	932.956	1864.9	1864.9	-0.12	-0.00011	HCD (High Energy Collision Dissociation)	MS2	0	0.47	95.9684	31141	OFL003219-0-8TTL4-a1A-b2A-tubulin.raw	F8	3.57
		FALSE	High	Sequest HT (A2)	Unambiguous	AVcMLSNTTAIAEAWAR	C3(Carbamidomethyl)	6	15	Q5FW91; Q3TIZ0; P68369; P08537; A0A5S6Q8M8; P68368	Q5FW91; Q3TIZ0; Q9JJZ2; A0A5S6QIR1; Q99KA2; P68369; Q9NY65; Q9D9Y2; P05213; P08537; Q15670; A0A5S6Q8M8; Q52L87; A0A0A0MQA5; P68368	0	2	0.847	0	1	1	932.956	1864.9	1864.9	0.09	8e-05	HCD (High Energy Collision Dissociation)	MS2	0	50	95.4634	30992	OFL003219-0-8TTL4-a1A-b2A-tubulin.raw	F8	3.53
		FALSE	High	Sequest HT (A2)	Unambiguous	AVcMLSNTTAIAEAWAR	C3(Carbamidomethyl)	6	15	Q5FW91; Q3TIZ0; P68369; P08537; A0A5S6Q8M8; P68368	Q5FW91; Q3TIZ0; Q9JJZ2; A0A5S6QIR1; Q99KA2; P68369; Q9NY65; Q9D9Y2; P05213; P08537; Q15670; A0A5S6Q8M8; Q52L87; A0A0A0MQA5; P68368	0	2	0.8722	0	1	1	932.956	1864.9	1864.9	-0.19	-0.00018	HCD (High Energy Collision Dissociation)	MS2	0	0.188	96.4703	31296	OFL003219-0-8TTL4-a1A-b2A-tubulin.raw	F8	3.52
		FALSE	High	Sequest HT (A2)	Unambiguous	AVcMLSNTTAIAEAWAR	C3(Carbamidomethyl)	6	15	Q5FW91; Q3TIZ0; P68369; P08537; A0A5S6Q8M8; P68368	Q5FW91; Q3TIZ0; Q9JJZ2; A0A5S6QIR1; Q99KA2; P68369; Q9NY65; Q9D9Y2; P05213; P08537; Q15670; A0A5S6Q8M8; Q52L87; A0A0A0MQA5; P68368	0	2	0.8686	0	1	1	932.956	1864.91	1864.9	0.52	0.00048	HCD (High Energy Collision Dissociation)	MS2	0	18.379	98.5528	32055	OFL003219-0-8TTL4-a1A-b2A-tubulin.raw	F8	3.5
		FALSE	High	Sequest HT (A2)	Unambiguous	AVcMLSNTTAIAEAWAR	C3(Carbamidomethyl)	6	15	Q5FW91; Q3TIZ0; P68369; P08537; A0A5S6Q8M8; P68368	Q5FW91; Q3TIZ0; Q9JJZ2; A0A5S6QIR1; Q99KA2; P68369; Q9NY65; Q9D9Y2; P05213; P08537; Q15670; A0A5S6Q8M8; Q52L87; A0A0A0MQA5; P68368	0	2	0.8333	0	1	1	932.956	1864.9	1864.9	-0.08	-8e-05	HCD (High Energy Collision Dissociation)	MS2	33.1653	17.551	100.288	32561	OFL003219-0-8TTL4-a1A-b2A-tubulin.raw	F8	3.48
		FALSE	High	Sequest HT (A2)	Unambiguous	AVcMLSNTTAIAEAWAR	C3(Carbamidomethyl)	6	15	Q5FW91; Q3TIZ0; P68369; P08537; A0A5S6Q8M8; P68368	Q5FW91; Q3TIZ0; Q9JJZ2; A0A5S6QIR1; Q99KA2; P68369; Q9NY65; Q9D9Y2; P05213; P08537; Q15670; A0A5S6Q8M8; Q52L87; A0A0A0MQA5; P68368	0	2	0.8446	0	1	1	932.956	1864.9	1864.9	0.1	0.0001	HCD (High Energy Collision Dissociation)	MS2	0	0.634	97.4828	31676	OFL003219-0-8TTL4-a1A-b2A-tubulin.raw	F8	3.41
		FALSE	High	Sequest HT (A2)	Unambiguous	AVcMLSNTTAIAEAWAR	C3(Carbamidomethyl)	6	15	Q5FW91; Q3TIZ0; P68369; P08537; A0A5S6Q8M8; P68368	Q5FW91; Q3TIZ0; Q9JJZ2; A0A5S6QIR1; Q99KA2; P68369; Q9NY65; Q9D9Y2; P05213; P08537; Q15670; A0A5S6Q8M8; Q52L87; A0A0A0MQA5; P68368	0	2	0.8761	0	1	1	932.956	1864.9	1864.9	-0.29	-0.00027	HCD (High Energy Collision Dissociation)	MS2	0	20.102	99.0834	32214	OFL003219-0-8TTL4-a1A-b2A-tubulin.raw	F8	3.39
		FALSE	High	Sequest HT (A2)	Unambiguous	AVcMLSNTTAIAEAWAR	C3(Carbamidomethyl)	6	15	Q5FW91; Q3TIZ0; P68369; P08537; A0A5S6Q8M8; P68368	Q5FW91; Q3TIZ0; Q9JJZ2; A0A5S6QIR1; Q99KA2; P68369; Q9NY65; Q9D9Y2; P05213; P08537; Q15670; A0A5S6Q8M8; Q52L87; A0A0A0MQA5; P68368	0	3	0.7958	0	1	1	622.306	1864.9	1864.9	0.19	0.00012	HCD (High Energy Collision Dissociation)	MS2	45.0739	50	119.55	43074	OFL003219-0-8TTL4-a1A-b2A-tubulin.raw	F8	3.33
		FALSE	High	Sequest HT (A2)	Unambiguous	AVcMLSNTTAIAEAWAR	C3(Carbamidomethyl)	6	15	Q5FW91; Q3TIZ0; P68369; P08537; A0A5S6Q8M8; P68368	Q5FW91; Q3TIZ0; Q9JJZ2; A0A5S6QIR1; Q99KA2; P68369; Q9NY65; Q9D9Y2; P05213; P08537; Q15670; A0A5S6Q8M8; Q52L87; A0A0A0MQA5; P68368	0	3	0.8899	0	1	1	622.306	1864.9	1864.9	-0.38	-0.00024	HCD (High Energy Collision Dissociation)	MS2	38.9369	50	110.805	37782	OFL003219-0-8TTL4-a1A-b2A-tubulin.raw	F8	3.27
		FALSE	High	Sequest HT (A2)	Unambiguous	AVcMLSNTTAIAEAWAR	C3(Carbamidomethyl)	6	15	Q5FW91; Q3TIZ0; P68369; P08537; A0A5S6Q8M8; P68368	Q5FW91; Q3TIZ0; Q9JJZ2; A0A5S6QIR1; Q99KA2; P68369; Q9NY65; Q9D9Y2; P05213; P08537; Q15670; A0A5S6Q8M8; Q52L87; A0A0A0MQA5; P68368	0	3	0.8156	0	1	1	622.306	1864.9	1864.9	-0.19	-0.00012	HCD (High Energy Collision Dissociation)	MS2	68.6185	50	88.7419	28609	OFL003219-0-8TTL4-a1A-b2A-tubulin.raw	F8	3.2
		FALSE	High	Sequest HT (A2)	Unambiguous	AVcMLSNTTAIAEAWAR	C3(Carbamidomethyl)	6	15	Q5FW91; Q3TIZ0; P68369; P08537; A0A5S6Q8M8; P68368	Q5FW91; Q3TIZ0; Q9JJZ2; A0A5S6QIR1; Q99KA2; P68369; Q9NY65; Q9D9Y2; P05213; P08537; Q15670; A0A5S6Q8M8; Q52L87; A0A0A0MQA5; P68368	0	2	0.8339	0	1	1	932.956	1864.9	1864.9	-0.01	-1e-05	HCD (High Energy Collision Dissociation)	MS2	0	0.379	96.9767	31466	OFL003219-0-8TTL4-a1A-b2A-tubulin.raw	F8	3.19
		FALSE	High	Sequest HT (A2)	Unambiguous	AVcMLSNTTAIAEAWAR	C3(Carbamidomethyl)	6	15	Q5FW91; Q3TIZ0; P68369; P08537; A0A5S6Q8M8; P68368	Q5FW91; Q3TIZ0; Q9JJZ2; A0A5S6QIR1; Q99KA2; P68369; Q9NY65; Q9D9Y2; P05213; P08537; Q15670; A0A5S6Q8M8; Q52L87; A0A0A0MQA5; P68368	0	3	0.8179	0	1	1	622.307	1864.91	1864.9	0.44	0.00027	HCD (High Energy Collision Dissociation)	MS2	26.2381	50	109.413	36905	OFL003219-0-8TTL4-a1A-b2A-tubulin.raw	F8	3.13
		FALSE	High	Sequest HT (A2)	Unambiguous	AVcMLSNTTAIAEAWAR	C3(Carbamidomethyl)	6	15	Q5FW91; Q3TIZ0; P68369; P08537; A0A5S6Q8M8; P68368	Q5FW91; Q3TIZ0; Q9JJZ2; A0A5S6QIR1; Q99KA2; P68369; Q9NY65; Q9D9Y2; P05213; P08537; Q15670; A0A5S6Q8M8; Q52L87; A0A0A0MQA5; P68368	0	3	0.8275	0	1	1	622.306	1864.9	1864.9	-0.34	-0.00021	HCD (High Energy Collision Dissociation)	MS2	30.4488	50	119.001	42774	OFL003219-0-8TTL4-a1A-b2A-tubulin.raw	F8	3.13
		FALSE	High	Sequest HT (A2)	Unambiguous	AVcMLSNTTAIAEAWAR	C3(Carbamidomethyl)	6	15	Q5FW91; Q3TIZ0; P68369; P08537; A0A5S6Q8M8; P68368	Q5FW91; Q3TIZ0; Q9JJZ2; A0A5S6QIR1; Q99KA2; P68369; Q9NY65; Q9D9Y2; P05213; P08537; Q15670; A0A5S6Q8M8; Q52L87; A0A0A0MQA5; P68368	0	3	0.8131	0	1	1	622.307	1864.91	1864.9	0.87	0.00054	HCD (High Energy Collision Dissociation)	MS2	62.6544	50	111.446	38194	OFL003219-0-8TTL4-a1A-b2A-tubulin.raw	F8	3.05
		FALSE	High	Sequest HT (A2)	Unambiguous	AVcMLSNTTAIAEAWAR	C3(Carbamidomethyl)	6	15	Q5FW91; Q3TIZ0; P68369; P08537; A0A5S6Q8M8; P68368	Q5FW91; Q3TIZ0; Q9JJZ2; A0A5S6QIR1; Q99KA2; P68369; Q9NY65; Q9D9Y2; P05213; P08537; Q15670; A0A5S6Q8M8; Q52L87; A0A0A0MQA5; P68368	0	3	0.8433	0	1	1	622.306	1864.9	1864.9	-0.46	-0.00029	HCD (High Energy Collision Dissociation)	MS2	44.8501	50	110.032	37294	OFL003219-0-8TTL4-a1A-b2A-tubulin.raw	F8	3
		FALSE	High	Sequest HT (A2)	Unambiguous	AVcMLSNTTAIAEAWAR	C3(Carbamidomethyl)	6	15	Q5FW91; Q3TIZ0; P68369; P08537; A0A5S6Q8M8; P68368	Q5FW91; Q3TIZ0; Q9JJZ2; A0A5S6QIR1; Q99KA2; P68369; Q9NY65; Q9D9Y2; P05213; P08537; Q15670; A0A5S6Q8M8; Q52L87; A0A0A0MQA5; P68368	0	3	0.81	0	1	1	622.306	1864.9	1864.9	0.16	0.0001	HCD (High Energy Collision Dissociation)	MS2	52.557	50	112.229	38614	OFL003219-0-8TTL4-a1A-b2A-tubulin.raw	F8	3
		FALSE	High	Sequest HT (A2)	Unambiguous	AVcMLSNTTAIAEAWAR	C3(Carbamidomethyl)	6	15	Q5FW91; Q3TIZ0; P68369; P08537; A0A5S6Q8M8; P68368	Q5FW91; Q3TIZ0; Q9JJZ2; A0A5S6QIR1; Q99KA2; P68369; Q9NY65; Q9D9Y2; P05213; P08537; Q15670; A0A5S6Q8M8; Q52L87; A0A0A0MQA5; P68368	0	3	0.7886	0	1	1	622.306	1864.9	1864.9	-0.43	-0.00027	HCD (High Energy Collision Dissociation)	MS2	25.8991	50	114.406	39962	OFL003219-0-8TTL4-a1A-b2A-tubulin.raw	F8	2.98
		FALSE	High	Sequest HT (A2)	Unambiguous	AVcMLSNTTAIAEAWAR	C3(Carbamidomethyl)	6	15	Q5FW91; Q3TIZ0; P68369; P08537; A0A5S6Q8M8; P68368	Q5FW91; Q3TIZ0; Q9JJZ2; A0A5S6QIR1; Q99KA2; P68369; Q9NY65; Q9D9Y2; P05213; P08537; Q15670; A0A5S6Q8M8; Q52L87; A0A0A0MQA5; P68368	0	3	0.849	0	1	1	622.306	1864.9	1864.9	-0.77	-0.00048	HCD (High Energy Collision Dissociation)	MS2	47.5288	50	113.332	39284	OFL003219-0-8TTL4-a1A-b2A-tubulin.raw	F8	2.98
		FALSE	High	Sequest HT (A2)	Unambiguous	AVcMLSNTTAIAEAWAR	C3(Carbamidomethyl)	6	15	Q5FW91; Q3TIZ0; P68369; P08537; A0A5S6Q8M8; P68368	Q5FW91; Q3TIZ0; Q9JJZ2; A0A5S6QIR1; Q99KA2; P68369; Q9NY65; Q9D9Y2; P05213; P08537; Q15670; A0A5S6Q8M8; Q52L87; A0A0A0MQA5; P68368	0	3	0.8725	0	1	1	622.306	1864.9	1864.9	-0.09	-6e-05	HCD (High Energy Collision Dissociation)	MS2	4.31993	50	116.542	41323	OFL003219-0-8TTL4-a1A-b2A-tubulin.raw	F8	2.98
		FALSE	High	Sequest HT (A2)	Unambiguous	AVcMLSNTTAIAEAWAR	C3(Carbamidomethyl)	6	15	Q5FW91; Q3TIZ0; P68369; P08537; A0A5S6Q8M8; P68368	Q5FW91; Q3TIZ0; Q9JJZ2; A0A5S6QIR1; Q99KA2; P68369; Q9NY65; Q9D9Y2; P05213; P08537; Q15670; A0A5S6Q8M8; Q52L87; A0A0A0MQA5; P68368	0	3	0.8435	0	1	1	622.307	1864.91	1864.9	0.61	0.00038	HCD (High Energy Collision Dissociation)	MS2	10.6484	50	104.273	34597	OFL003219-0-8TTL4-a1A-b2A-tubulin.raw	F8	2.94
		FALSE	High	Sequest HT (A2)	Unambiguous	AVcMLSNTTAIAEAWAR	C3(Carbamidomethyl)	6	15	Q5FW91; Q3TIZ0; P68369; P08537; A0A5S6Q8M8; P68368	Q5FW91; Q3TIZ0; Q9JJZ2; A0A5S6QIR1; Q99KA2; P68369; Q9NY65; Q9D9Y2; P05213; P08537; Q15670; A0A5S6Q8M8; Q52L87; A0A0A0MQA5; P68368	0	3	1	0	1	1	622.306	1864.9	1864.9	-0.64	-0.0004	HCD (High Energy Collision Dissociation)	MS2	26.7212	50	116.006	40990	OFL003219-0-8TTL4-a1A-b2A-tubulin.raw	F8	2.93
		FALSE	High	Sequest HT (A2)	Unambiguous	AVcMLSNTTAIAEAWAR	C3(Carbamidomethyl)	6	15	Q5FW91; Q3TIZ0; P68369; P08537; A0A5S6Q8M8; P68368	Q5FW91; Q3TIZ0; Q9JJZ2; A0A5S6QIR1; Q99KA2; P68369; Q9NY65; Q9D9Y2; P05213; P08537; Q15670; A0A5S6Q8M8; Q52L87; A0A0A0MQA5; P68368	0	3	0.8304	0	1	1	622.306	1864.9	1864.9	-0.44	-0.00027	HCD (High Energy Collision Dissociation)	MS2	5.06309	50	118.108	42264	OFL003219-0-8TTL4-a1A-b2A-tubulin.raw	F8	2.83
		FALSE	High	Sequest HT (A2)	Unambiguous	AVcMLSNTTAIAEAWAR	C3(Carbamidomethyl)	6	15	Q5FW91; Q3TIZ0; P68369; P08537; A0A5S6Q8M8; P68368	Q5FW91; Q3TIZ0; Q9JJZ2; A0A5S6QIR1; Q99KA2; P68369; Q9NY65; Q9D9Y2; P05213; P08537; Q15670; A0A5S6Q8M8; Q52L87; A0A0A0MQA5; P68368	0	3	0.8453	0	1	1	622.306	1864.9	1864.9	-0.97	-0.00061	HCD (High Energy Collision Dissociation)	MS2	3.40181	50	117.581	41953	OFL003219-0-8TTL4-a1A-b2A-tubulin.raw	F8	2.78
		FALSE	High	Sequest HT (A2)	Unambiguous	AVcMLSNTTAIAEAWAR	C3(Carbamidomethyl)	6	15	Q5FW91; Q3TIZ0; P68369; P08537; A0A5S6Q8M8; P68368	Q5FW91; Q3TIZ0; Q9JJZ2; A0A5S6QIR1; Q99KA2; P68369; Q9NY65; Q9D9Y2; P05213; P08537; Q15670; A0A5S6Q8M8; Q52L87; A0A0A0MQA5; P68368	0	3	0.8321	0	1	1	622.306	1864.9	1864.9	-0.06	-4e-05	HCD (High Energy Collision Dissociation)	MS2	0	50	112.794	38939	OFL003219-0-8TTL4-a1A-b2A-tubulin.raw	F8	2.74
		FALSE	High	Sequest HT (A2)	Unambiguous	AVcMLSNTTAIAEAWAR	C3(Carbamidomethyl)	6	15	Q5FW91; Q3TIZ0; P68369; P08537; A0A5S6Q8M8; P68368	Q5FW91; Q3TIZ0; Q9JJZ2; A0A5S6QIR1; Q99KA2; P68369; Q9NY65; Q9D9Y2; P05213; P08537; Q15670; A0A5S6Q8M8; Q52L87; A0A0A0MQA5; P68368	0	3	0.8358	0	1	1	622.307	1864.91	1864.9	0.35	0.00022	HCD (High Energy Collision Dissociation)	MS2	9.58582	50	117.059	41629	OFL003219-0-8TTL4-a1A-b2A-tubulin.raw	F8	2.68
		FALSE	High	Sequest HT (A2)	Unambiguous	AVcMLSNTTAIAEAWAR	C3(Carbamidomethyl)	6	15	Q5FW91; Q3TIZ0; P68369; P08537; A0A5S6Q8M8; P68368	Q5FW91; Q3TIZ0; Q9JJZ2; A0A5S6QIR1; Q99KA2; P68369; Q9NY65; Q9D9Y2; P05213; P08537; Q15670; A0A5S6Q8M8; Q52L87; A0A0A0MQA5; P68368	0	3	0.8423	0	1	1	622.306	1864.9	1864.9	-0.4	-0.00025	HCD (High Energy Collision Dissociation)	MS2	12.8497	50	113.874	39635	OFL003219-0-8TTL4-a1A-b2A-tubulin.raw	F8	2.6
		FALSE	High	Sequest HT (A2)	Unambiguous	AVcMLSNTTAIAEAWAR	C3(Carbamidomethyl)	6	15	Q5FW91; Q3TIZ0; P68369; P08537; A0A5S6Q8M8; P68368	Q5FW91; Q3TIZ0; Q9JJZ2; A0A5S6QIR1; Q99KA2; P68369; Q9NY65; Q9D9Y2; P05213; P08537; Q15670; A0A5S6Q8M8; Q52L87; A0A0A0MQA5; P68368	0	3	0.8482	0	1	1	622.306	1864.9	1864.9	-0.49	-0.00031	HCD (High Energy Collision Dissociation)	MS2	13.917	50	118.616	42551	OFL003219-0-8TTL4-a1A-b2A-tubulin.raw	F8	2.57
		FALSE	High	Sequest HT (A2)	Unambiguous	AVcMLSNTTAIAEAWAR	C3(Carbamidomethyl)	6	15	Q5FW91; Q3TIZ0; P68369; P08537; A0A5S6Q8M8; P68368	Q5FW91; Q3TIZ0; Q9JJZ2; A0A5S6QIR1; Q99KA2; P68369; Q9NY65; Q9D9Y2; P05213; P08537; Q15670; A0A5S6Q8M8; Q52L87; A0A0A0MQA5; P68368	0	3	0.8257	0	1	1	622.306	1864.9	1864.9	0.09	5e-05	HCD (High Energy Collision Dissociation)	MS2	12.8641	50	115.469	40654	OFL003219-0-8TTL4-a1A-b2A-tubulin.raw	F8	2.41
		FALSE	High	Sequest HT (A2)	Unambiguous	AVcMLSNTTAIAEAWAR	C3(Carbamidomethyl)	6	15	Q5FW91; Q3TIZ0; P68369; P08537; A0A5S6Q8M8; P68368	Q5FW91; Q3TIZ0; Q9JJZ2; A0A5S6QIR1; Q99KA2; P68369; Q9NY65; Q9D9Y2; P05213; P08537; Q15670; A0A5S6Q8M8; Q52L87; A0A0A0MQA5; P68368	0	3	0.721	0	1	1	622.306	1864.9	1864.9	0.03	2e-05	HCD (High Energy Collision Dissociation)	MS2	9.65861	50	114.925	40305	OFL003219-0-8TTL4-a1A-b2A-tubulin.raw	F8	2.33
		FALSE	High	Sequest HT (A2)	Unambiguous	AVcMLSNTTAIAEAWAR	C3(Carbamidomethyl)	6	15	Q5FW91; Q3TIZ0; P68369; P08537; A0A5S6Q8M8; P68368	Q5FW91; Q3TIZ0; Q9JJZ2; A0A5S6QIR1; Q99KA2; P68369; Q9NY65; Q9D9Y2; P05213; P08537; Q15670; A0A5S6Q8M8; Q52L87; A0A0A0MQA5; P68368	0	2	0.8147	0	1	1	932.955	1864.9	1864.9	-0.45	-0.00042	HCD (High Energy Collision Dissociation)	MS2	40.075	50	112.025	38493	OFL003219-0-8TTL4-a1A-b2A-tubulin.raw	F8	2.32
	FALSE	High	AVCMLSNTTAIAEAWAR	1xCarbamidomethyl [C3]; 1xOxidation [M4]	6	15	19	Q5FW91; Q3TIZ0; P68369; P08537; A0A5S6Q8M8; P68368	0	1880.9	High	4.89
		Checked	Confidence	Identifying Node	PSM Ambiguity	Annotated Sequence	Modifications	# Protein Groups	# Proteins	Master Protein Accessions	Protein Accessions	# Missed Cleavages	Charge	DeltaScore	DeltaCn	Rank	Search Engine Rank	m/z [Da]	MH+ [Da]	Theo. MH+ [Da]	DeltaM [ppm]	Deltam/z [Da]	Activation Type	MS Order	Isolation Interference [%]	Ion Inject Time [ms]	RT [min]	First Scan	Spectrum File	File ID	XCorr
		FALSE	High	Sequest HT (A2)	Unambiguous	AVcmLSNTTAIAEAWAR	C3(Carbamidomethyl); M4(Oxidation)	6	15	Q5FW91; Q3TIZ0; P68369; P08537; A0A5S6Q8M8; P68368	Q5FW91; Q3TIZ0; Q9JJZ2; A0A5S6QIR1; Q99KA2; P68369; Q9NY65; Q9D9Y2; P05213; P08537; Q15670; A0A5S6Q8M8; Q52L87; A0A0A0MQA5; P68368	0	3	0.7566	0	1	1	627.638	1880.9	1880.9	0.27	0.00017	HCD (High Energy Collision Dissociation)	MS2	12.0758	11.316	80.5566	25279	OFL003219-0-8TTL4-a1A-b2A-tubulin.raw	F8	4.89
		FALSE	High	Sequest HT (A2)	Unambiguous	AVcmLSNTTAIAEAWAR	C3(Carbamidomethyl); M4(Oxidation)	6	15	Q5FW91; Q3TIZ0; P68369; P08537; A0A5S6Q8M8; P68368	Q5FW91; Q3TIZ0; Q9JJZ2; A0A5S6QIR1; Q99KA2; P68369; Q9NY65; Q9D9Y2; P05213; P08537; Q15670; A0A5S6Q8M8; Q52L87; A0A0A0MQA5; P68368	0	3	0.7298	0	1	1	627.637	1880.9	1880.9	-0.89	-0.00056	HCD (High Energy Collision Dissociation)	MS2	65.4281	10.111	80.0532	25111	OFL003219-0-8TTL4-a1A-b2A-tubulin.raw	F8	4.59
		FALSE	High	Sequest HT (A2)	Unambiguous	AVcmLSNTTAIAEAWAR	C3(Carbamidomethyl); M4(Oxidation)	6	15	Q5FW91; Q3TIZ0; P68369; P08537; A0A5S6Q8M8; P68368	Q5FW91; Q3TIZ0; Q9JJZ2; A0A5S6QIR1; Q99KA2; P68369; Q9NY65; Q9D9Y2; P05213; P08537; Q15670; A0A5S6Q8M8; Q52L87; A0A0A0MQA5; P68368	0	3	0.7361	0	1	1	627.638	1880.9	1880.9	-0.12	-8e-05	HCD (High Energy Collision Dissociation)	MS2	35.0215	50	81.3974	25493	OFL003219-0-8TTL4-a1A-b2A-tubulin.raw	F8	4.32
		FALSE	High	Sequest HT (A2)	Unambiguous	AVcmLSNTTAIAEAWAR	C3(Carbamidomethyl); M4(Oxidation)	6	15	Q5FW91; Q3TIZ0; P68369; P08537; A0A5S6Q8M8; P68368	Q5FW91; Q3TIZ0; Q9JJZ2; A0A5S6QIR1; Q99KA2; P68369; Q9NY65; Q9D9Y2; P05213; P08537; Q15670; A0A5S6Q8M8; Q52L87; A0A0A0MQA5; P68368	0	3	0.722	0	1	1	627.638	1880.9	1880.9	-0.51	-0.00032	HCD (High Energy Collision Dissociation)	MS2	21.2506	50	82.5678	26001	OFL003219-0-8TTL4-a1A-b2A-tubulin.raw	F8	4.1
		FALSE	High	Sequest HT (A2)	Unambiguous	AVcmLSNTTAIAEAWAR	C3(Carbamidomethyl); M4(Oxidation)	6	15	Q5FW91; Q3TIZ0; P68369; P08537; A0A5S6Q8M8; P68368	Q5FW91; Q3TIZ0; Q9JJZ2; A0A5S6QIR1; Q99KA2; P68369; Q9NY65; Q9D9Y2; P05213; P08537; Q15670; A0A5S6Q8M8; Q52L87; A0A0A0MQA5; P68368	0	3	0.7473	0	1	1	627.637	1880.9	1880.9	-1.49	-0.00093	HCD (High Energy Collision Dissociation)	MS2	0	50	82.0316	25731	OFL003219-0-8TTL4-a1A-b2A-tubulin.raw	F8	3.64
		FALSE	High	Sequest HT (A2)	Unambiguous	AVcmLSNTTAIAEAWAR	C3(Carbamidomethyl); M4(Oxidation)	6	15	Q5FW91; Q3TIZ0; P68369; P08537; A0A5S6Q8M8; P68368	Q5FW91; Q3TIZ0; Q9JJZ2; A0A5S6QIR1; Q99KA2; P68369; Q9NY65; Q9D9Y2; P05213; P08537; Q15670; A0A5S6Q8M8; Q52L87; A0A0A0MQA5; P68368	0	2	0.75	0	1	1	940.953	1880.9	1880.9	0.09	9e-05	HCD (High Energy Collision Dissociation)	MS2	0	50	79.9175	25070	OFL003219-0-8TTL4-a1A-b2A-tubulin.raw	F8	3.52
		FALSE	High	Sequest HT (A2)	Unambiguous	AVcmLSNTTAIAEAWAR	C3(Carbamidomethyl); M4(Oxidation)	6	15	Q5FW91; Q3TIZ0; P68369; P08537; A0A5S6Q8M8; P68368	Q5FW91; Q3TIZ0; Q9JJZ2; A0A5S6QIR1; Q99KA2; P68369; Q9NY65; Q9D9Y2; P05213; P08537; Q15670; A0A5S6Q8M8; Q52L87; A0A0A0MQA5; P68368	0	2	0.7949	0	1	1	940.954	1880.9	1880.9	0.73	0.00069	HCD (High Energy Collision Dissociation)	MS2	25.9978	50	86.3423	27277	OFL003219-0-8TTL4-a1A-b2A-tubulin.raw	F8	3.51
		FALSE	High	Sequest HT (A2)	Unambiguous	AVcmLSNTTAIAEAWAR	C3(Carbamidomethyl); M4(Oxidation)	6	15	Q5FW91; Q3TIZ0; P68369; P08537; A0A5S6Q8M8; P68368	Q5FW91; Q3TIZ0; Q9JJZ2; A0A5S6QIR1; Q99KA2; P68369; Q9NY65; Q9D9Y2; P05213; P08537; Q15670; A0A5S6Q8M8; Q52L87; A0A0A0MQA5; P68368	0	2	0.7376	0	1	1	940.954	1880.9	1880.9	0.41	0.00038	HCD (High Energy Collision Dissociation)	MS2	0	12.111	80.9545	25383	OFL003219-0-8TTL4-a1A-b2A-tubulin.raw	F8	3.43
		FALSE	High	Sequest HT (A2)	Unambiguous	AVcmLSNTTAIAEAWAR	C3(Carbamidomethyl); M4(Oxidation)	6	15	Q5FW91; Q3TIZ0; P68369; P08537; A0A5S6Q8M8; P68368	Q5FW91; Q3TIZ0; Q9JJZ2; A0A5S6QIR1; Q99KA2; P68369; Q9NY65; Q9D9Y2; P05213; P08537; Q15670; A0A5S6Q8M8; Q52L87; A0A0A0MQA5; P68368	0	3	0.6921	0	1	1	627.638	1880.9	1880.9	0.67	0.00042	HCD (High Energy Collision Dissociation)	MS2	31.1242	50	87.9551	28136	OFL003219-0-8TTL4-a1A-b2A-tubulin.raw	F8	3.41
		FALSE	High	Sequest HT (A2)	Unambiguous	AVcmLSNTTAIAEAWAR	C3(Carbamidomethyl); M4(Oxidation)	6	15	Q5FW91; Q3TIZ0; P68369; P08537; A0A5S6Q8M8; P68368	Q5FW91; Q3TIZ0; Q9JJZ2; A0A5S6QIR1; Q99KA2; P68369; Q9NY65; Q9D9Y2; P05213; P08537; Q15670; A0A5S6Q8M8; Q52L87; A0A0A0MQA5; P68368	0	2	0.7672	0	1	1	940.953	1880.9	1880.9	-0.44	-0.00041	HCD (High Energy Collision Dissociation)	MS2	0	40.251	81.5443	25531	OFL003219-0-8TTL4-a1A-b2A-tubulin.raw	F8	3.35
		FALSE	High	Sequest HT (A2)	Unambiguous	AVcmLSNTTAIAEAWAR	C3(Carbamidomethyl); M4(Oxidation)	6	15	Q5FW91; Q3TIZ0; P68369; P08537; A0A5S6Q8M8; P68368	Q5FW91; Q3TIZ0; Q9JJZ2; A0A5S6QIR1; Q99KA2; P68369; Q9NY65; Q9D9Y2; P05213; P08537; Q15670; A0A5S6Q8M8; Q52L87; A0A0A0MQA5; P68368	0	3	0.6727	0	1	1	627.639	1880.9	1880.9	0.93	0.00058	HCD (High Energy Collision Dissociation)	MS2	0	50	86.899	27568	OFL003219-0-8TTL4-a1A-b2A-tubulin.raw	F8	3.3
		FALSE	High	Sequest HT (A2)	Unambiguous	AVcmLSNTTAIAEAWAR	C3(Carbamidomethyl); M4(Oxidation)	6	15	Q5FW91; Q3TIZ0; P68369; P08537; A0A5S6Q8M8; P68368	Q5FW91; Q3TIZ0; Q9JJZ2; A0A5S6QIR1; Q99KA2; P68369; Q9NY65; Q9D9Y2; P05213; P08537; Q15670; A0A5S6Q8M8; Q52L87; A0A0A0MQA5; P68368	0	2	0.7339	0	1	1	940.953	1880.9	1880.9	0.01	1e-05	HCD (High Energy Collision Dissociation)	MS2	37.0917	50	88.4014	28398	OFL003219-0-8TTL4-a1A-b2A-tubulin.raw	F8	3.27
		FALSE	High	Sequest HT (A2)	Unambiguous	AVcmLSNTTAIAEAWAR	C3(Carbamidomethyl); M4(Oxidation)	6	15	Q5FW91; Q3TIZ0; P68369; P08537; A0A5S6Q8M8; P68368	Q5FW91; Q3TIZ0; Q9JJZ2; A0A5S6QIR1; Q99KA2; P68369; Q9NY65; Q9D9Y2; P05213; P08537; Q15670; A0A5S6Q8M8; Q52L87; A0A0A0MQA5; P68368	0	2	0.7883	0	1	1	940.953	1880.9	1880.9	-0.01	-1e-05	HCD (High Energy Collision Dissociation)	MS2	50.3128	50	98.766	32116	OFL003219-0-8TTL4-a1A-b2A-tubulin.raw	F8	3.26
		FALSE	High	Sequest HT (A2)	Unambiguous	AVcmLSNTTAIAEAWAR	C3(Carbamidomethyl); M4(Oxidation)	6	15	Q5FW91; Q3TIZ0; P68369; P08537; A0A5S6Q8M8; P68368	Q5FW91; Q3TIZ0; Q9JJZ2; A0A5S6QIR1; Q99KA2; P68369; Q9NY65; Q9D9Y2; P05213; P08537; Q15670; A0A5S6Q8M8; Q52L87; A0A0A0MQA5; P68368	0	2	0.7709	0	1	1	940.955	1880.9	1880.9	1.79	0.00169	HCD (High Energy Collision Dissociation)	MS2	30.1687	46.713	87.292	27785	OFL003219-0-8TTL4-a1A-b2A-tubulin.raw	F8	3.23
		FALSE	High	Sequest HT (A2)	Unambiguous	AVcmLSNTTAIAEAWAR	C3(Carbamidomethyl); M4(Oxidation)	6	15	Q5FW91; Q3TIZ0; P68369; P08537; A0A5S6Q8M8; P68368	Q5FW91; Q3TIZ0; Q9JJZ2; A0A5S6QIR1; Q99KA2; P68369; Q9NY65; Q9D9Y2; P05213; P08537; Q15670; A0A5S6Q8M8; Q52L87; A0A0A0MQA5; P68368	0	3	0.7642	0	1	1	627.638	1880.9	1880.9	0.69	0.00043	HCD (High Energy Collision Dissociation)	MS2	32.6449	50	88.4864	28452	OFL003219-0-8TTL4-a1A-b2A-tubulin.raw	F8	3.18
		FALSE	High	Sequest HT (A2)	Unambiguous	AVcmLSNTTAIAEAWAR	C3(Carbamidomethyl); M4(Oxidation)	6	15	Q5FW91; Q3TIZ0; P68369; P08537; A0A5S6Q8M8; P68368	Q5FW91; Q3TIZ0; Q9JJZ2; A0A5S6QIR1; Q99KA2; P68369; Q9NY65; Q9D9Y2; P05213; P08537; Q15670; A0A5S6Q8M8; Q52L87; A0A0A0MQA5; P68368	0	2	0.7264	0	1	1	940.954	1880.9	1880.9	0.99	0.00093	HCD (High Energy Collision Dissociation)	MS2	18.4115	29.303	82.5888	26011	OFL003219-0-8TTL4-a1A-b2A-tubulin.raw	F8	3.18
		FALSE	High	Sequest HT (A2)	Unambiguous	AVcmLSNTTAIAEAWAR	C3(Carbamidomethyl); M4(Oxidation)	6	15	Q5FW91; Q3TIZ0; P68369; P08537; A0A5S6Q8M8; P68368	Q5FW91; Q3TIZ0; Q9JJZ2; A0A5S6QIR1; Q99KA2; P68369; Q9NY65; Q9D9Y2; P05213; P08537; Q15670; A0A5S6Q8M8; Q52L87; A0A0A0MQA5; P68368	0	2	0.7194	0	1	1	940.953	1880.9	1880.9	0.02	2e-05	HCD (High Energy Collision Dissociation)	MS2	7.36476	2.94	80.4461	25249	OFL003219-0-8TTL4-a1A-b2A-tubulin.raw	F8	3.1
		FALSE	High	Sequest HT (A2)	Unambiguous	AVcmLSNTTAIAEAWAR	C3(Carbamidomethyl); M4(Oxidation)	6	15	Q5FW91; Q3TIZ0; P68369; P08537; A0A5S6Q8M8; P68368	Q5FW91; Q3TIZ0; Q9JJZ2; A0A5S6QIR1; Q99KA2; P68369; Q9NY65; Q9D9Y2; P05213; P08537; Q15670; A0A5S6Q8M8; Q52L87; A0A0A0MQA5; P68368	0	2	0.7	0	1	1	940.954	1880.9	1880.9	0.52	0.00049	HCD (High Energy Collision Dissociation)	MS2	19.2819	50	85.802	27067	OFL003219-0-8TTL4-a1A-b2A-tubulin.raw	F8	2.8
		FALSE	High	Sequest HT (A2)	Unambiguous	AVcmLSNTTAIAEAWAR	C3(Carbamidomethyl); M4(Oxidation)	6	15	Q5FW91; Q3TIZ0; P68369; P08537; A0A5S6Q8M8; P68368	Q5FW91; Q3TIZ0; Q9JJZ2; A0A5S6QIR1; Q99KA2; P68369; Q9NY65; Q9D9Y2; P05213; P08537; Q15670; A0A5S6Q8M8; Q52L87; A0A0A0MQA5; P68368	0	2	0.5228	0	1	1	940.954	1880.9	1880.9	0.93	0.00088	HCD (High Energy Collision Dissociation)	MS2	37.0227	29.504	89.0342	28786	OFL003219-0-8TTL4-a1A-b2A-tubulin.raw	F8	1.97
	FALSE	High	AVFVDLEPTVIDEVR		6	13	41	Q3TIZ0; A0A178UGA1; P68369; A0A178UXP7; B9DGT7; P08537	0	1701.91	High	4.01
		Checked	Confidence	Identifying Node	PSM Ambiguity	Annotated Sequence	Modifications	# Protein Groups	# Proteins	Master Protein Accessions	Protein Accessions	# Missed Cleavages	Charge	DeltaScore	DeltaCn	Rank	Search Engine Rank	m/z [Da]	MH+ [Da]	Theo. MH+ [Da]	DeltaM [ppm]	Deltam/z [Da]	Activation Type	MS Order	Isolation Interference [%]	Ion Inject Time [ms]	RT [min]	First Scan	Spectrum File	File ID	XCorr
		FALSE	High	Sequest HT (A2)	Unambiguous	AVFVDLEPTVIDEVR		6	13	Q3TIZ0; A0A178UGA1; P68369; A0A178UXP7; B9DGT7; P08537	Q3TIZ0; Q944I2; A0A2R8VHF3; A0A178UGA1; P68369; A0A178UXP7; B9DFF8; B9DHQ0; B9DGT7; P05213; P08537; Q52L87; O89052	0	2	0.5761	0	1	1	851.456	1701.9	1701.91	-1.17	-0.001	HCD (High Energy Collision Dissociation)	MS2	52.5098	21.658	101.164	32990	OFL003219-0-8TTL4-a1A-b2A-tubulin.raw	F8	4.01
		FALSE	High	Sequest HT (A2)	Unambiguous	AVFVDLEPTVIDEVR		6	13	Q3TIZ0; A0A178UGA1; P68369; A0A178UXP7; B9DGT7; P08537	Q3TIZ0; Q944I2; A0A2R8VHF3; A0A178UGA1; P68369; A0A178UXP7; B9DFF8; B9DHQ0; B9DGT7; P05213; P08537; Q52L87; O89052	0	2	0.5842	0	1	1	851.458	1701.91	1701.91	2.3	0.00195	HCD (High Energy Collision Dissociation)	MS2	57.301	11.188	99.1318	32233	OFL003219-0-8TTL4-a1A-b2A-tubulin.raw	F8	3.92
		FALSE	High	Sequest HT (A2)	Unambiguous	AVFVDLEPTVIDEVR		6	13	Q3TIZ0; A0A178UGA1; P68369; A0A178UXP7; B9DGT7; P08537	Q3TIZ0; Q944I2; A0A2R8VHF3; A0A178UGA1; P68369; A0A178UXP7; B9DFF8; B9DHQ0; B9DGT7; P05213; P08537; Q52L87; O89052	0	2	0.6442	0	1	1	851.457	1701.91	1701.91	0.93	0.00079	HCD (High Energy Collision Dissociation)	MS2	0	25.822	102.218	33379	OFL003219-0-8TTL4-a1A-b2A-tubulin.raw	F8	3.85
		FALSE	High	Sequest HT (A2)	Unambiguous	AVFVDLEPTVIDEVR		6	13	Q3TIZ0; A0A178UGA1; P68369; A0A178UXP7; B9DGT7; P08537	Q3TIZ0; Q944I2; A0A2R8VHF3; A0A178UGA1; P68369; A0A178UXP7; B9DFF8; B9DHQ0; B9DGT7; P05213; P08537; Q52L87; O89052	0	2	0.5416	0	1	1	851.456	1701.9	1701.91	-1.17	-0.001	HCD (High Energy Collision Dissociation)	MS2	56.7903	34.026	97.9803	31892	OFL003219-0-8TTL4-a1A-b2A-tubulin.raw	F8	3.73
		FALSE	High	Sequest HT (A2)	Unambiguous	AVFVDLEPTVIDEVR		6	13	Q3TIZ0; A0A178UGA1; P68369; A0A178UXP7; B9DGT7; P08537	Q3TIZ0; Q944I2; A0A2R8VHF3; A0A178UGA1; P68369; A0A178UXP7; B9DFF8; B9DHQ0; B9DGT7; P05213; P08537; Q52L87; O89052	0	2	0.5753	0	1	1	851.456	1701.9	1701.91	-0.54	-0.00046	HCD (High Energy Collision Dissociation)	MS2	0	22.73	102.936	33762	OFL003219-0-8TTL4-a1A-b2A-tubulin.raw	F8	3.72
		FALSE	High	Sequest HT (A2)	Unambiguous	AVFVDLEPTVIDEVR		6	13	Q3TIZ0; A0A178UGA1; P68369; A0A178UXP7; B9DGT7; P08537	Q3TIZ0; Q944I2; A0A2R8VHF3; A0A178UGA1; P68369; A0A178UXP7; B9DFF8; B9DHQ0; B9DGT7; P05213; P08537; Q52L87; O89052	0	3	0.5324	0	1	1	567.973	1701.91	1701.91	0.1	6e-05	HCD (High Energy Collision Dissociation)	MS2	0	11.849	99.1748	32242	OFL003219-0-8TTL4-a1A-b2A-tubulin.raw	F8	3.7
		FALSE	High	Sequest HT (A2)	Unambiguous	AVFVDLEPTVIDEVR		6	13	Q3TIZ0; A0A178UGA1; P68369; A0A178UXP7; B9DGT7; P08537	Q3TIZ0; Q944I2; A0A2R8VHF3; A0A178UGA1; P68369; A0A178UXP7; B9DFF8; B9DHQ0; B9DGT7; P05213; P08537; Q52L87; O89052	0	2	0.5788	0	1	1	851.456	1701.9	1701.91	-0.55	-0.00047	HCD (High Energy Collision Dissociation)	MS2	0	43.578	101.675	33160	OFL003219-0-8TTL4-a1A-b2A-tubulin.raw	F8	3.68
		FALSE	High	Sequest HT (A2)	Unambiguous	AVFVDLEPTVIDEVR		6	13	Q3TIZ0; A0A178UGA1; P68369; A0A178UXP7; B9DGT7; P08537	Q3TIZ0; Q944I2; A0A2R8VHF3; A0A178UGA1; P68369; A0A178UXP7; B9DFF8; B9DHQ0; B9DGT7; P05213; P08537; Q52L87; O89052	0	2	0.5781	0	1	1	851.457	1701.91	1701.91	0	0	HCD (High Energy Collision Dissociation)	MS2	1.79237	1.604	100.652	32742	OFL003219-0-8TTL4-a1A-b2A-tubulin.raw	F8	3.65
		FALSE	High	Sequest HT (A2)	Unambiguous	AVFVDLEPTVIDEVR		6	13	Q3TIZ0; A0A178UGA1; P68369; A0A178UXP7; B9DGT7; P08537	Q3TIZ0; Q944I2; A0A2R8VHF3; A0A178UGA1; P68369; A0A178UXP7; B9DFF8; B9DHQ0; B9DGT7; P05213; P08537; Q52L87; O89052	0	3	0.5495	0	1	1	567.973	1701.9	1701.91	-0.78	-0.00045	HCD (High Energy Collision Dissociation)	MS2	0	0.469	99.68	32388	OFL003219-0-8TTL4-a1A-b2A-tubulin.raw	F8	3.64
		FALSE	High	Sequest HT (A2)	Unambiguous	AVFVDLEPTVIDEVR		6	13	Q3TIZ0; A0A178UGA1; P68369; A0A178UXP7; B9DGT7; P08537	Q3TIZ0; Q944I2; A0A2R8VHF3; A0A178UGA1; P68369; A0A178UXP7; B9DFF8; B9DHQ0; B9DGT7; P05213; P08537; Q52L87; O89052	0	3	0.5742	0	1	1	567.974	1701.91	1701.91	0.13	7e-05	HCD (High Energy Collision Dissociation)	MS2	28.8631	35.944	93.8747	30512	OFL003219-0-8TTL4-a1A-b2A-tubulin.raw	F8	3.64
		FALSE	High	Sequest HT (A2)	Unambiguous	AVFVDLEPTVIDEVR		6	13	Q3TIZ0; A0A178UGA1; P68369; A0A178UXP7; B9DGT7; P08537	Q3TIZ0; Q944I2; A0A2R8VHF3; A0A178UGA1; P68369; A0A178UXP7; B9DFF8; B9DHQ0; B9DGT7; P05213; P08537; Q52L87; O89052	0	3	0.5521	0	1	1	567.973	1701.9	1701.91	-0.83	-0.00047	HCD (High Energy Collision Dissociation)	MS2	0	15.224	100.703	32772	OFL003219-0-8TTL4-a1A-b2A-tubulin.raw	F8	3.55
		FALSE	High	Sequest HT (A2)	Unambiguous	AVFVDLEPTVIDEVR		6	13	Q3TIZ0; A0A178UGA1; P68369; A0A178UXP7; B9DGT7; P08537	Q3TIZ0; Q944I2; A0A2R8VHF3; A0A178UGA1; P68369; A0A178UXP7; B9DFF8; B9DHQ0; B9DGT7; P05213; P08537; Q52L87; O89052	0	2	0.5452	0	1	1	851.456	1701.91	1701.91	-0.07	-6e-05	HCD (High Energy Collision Dissociation)	MS2	0	50	107.56	35943	OFL003219-0-8TTL4-a1A-b2A-tubulin.raw	F8	3.54
		FALSE	High	Sequest HT (A2)	Unambiguous	AVFVDLEPTVIDEVR		6	13	Q3TIZ0; A0A178UGA1; P68369; A0A178UXP7; B9DGT7; P08537	Q3TIZ0; Q944I2; A0A2R8VHF3; A0A178UGA1; P68369; A0A178UXP7; B9DFF8; B9DHQ0; B9DGT7; P05213; P08537; Q52L87; O89052	0	2	0.5537	0	1	1	851.457	1701.91	1701.91	0.94	0.0008	HCD (High Energy Collision Dissociation)	MS2	5.73781	29.345	103.459	34049	OFL003219-0-8TTL4-a1A-b2A-tubulin.raw	F8	3.54
		FALSE	High	Sequest HT (A2)	Unambiguous	AVFVDLEPTVIDEVR		6	13	Q3TIZ0; A0A178UGA1; P68369; A0A178UXP7; B9DGT7; P08537	Q3TIZ0; Q944I2; A0A2R8VHF3; A0A178UGA1; P68369; A0A178UXP7; B9DFF8; B9DHQ0; B9DGT7; P05213; P08537; Q52L87; O89052	0	2	0.6232	0	1	1	851.458	1701.91	1701.91	1.71	0.00146	HCD (High Energy Collision Dissociation)	MS2	0	24.96	93.8259	30493	OFL003219-0-8TTL4-a1A-b2A-tubulin.raw	F8	3.53
		FALSE	High	Sequest HT (A2)	Unambiguous	AVFVDLEPTVIDEVR		6	13	Q3TIZ0; A0A178UGA1; P68369; A0A178UXP7; B9DGT7; P08537	Q3TIZ0; Q944I2; A0A2R8VHF3; A0A178UGA1; P68369; A0A178UXP7; B9DFF8; B9DHQ0; B9DGT7; P05213; P08537; Q52L87; O89052	0	3	0.5698	0	1	1	567.974	1701.91	1701.91	0.16	9e-05	HCD (High Energy Collision Dissociation)	MS2	0	0.646	100.182	32526	OFL003219-0-8TTL4-a1A-b2A-tubulin.raw	F8	3.51
		FALSE	High	Sequest HT (A2)	Unambiguous	AVFVDLEPTVIDEVR		6	13	Q3TIZ0; A0A178UGA1; P68369; A0A178UXP7; B9DGT7; P08537	Q3TIZ0; Q944I2; A0A2R8VHF3; A0A178UGA1; P68369; A0A178UXP7; B9DFF8; B9DHQ0; B9DGT7; P05213; P08537; Q52L87; O89052	0	2	0.5322	0	1	1	851.456	1701.91	1701.91	-0.05	-4e-05	HCD (High Energy Collision Dissociation)	MS2	0	0.096	100.138	32514	OFL003219-0-8TTL4-a1A-b2A-tubulin.raw	F8	3.42
		FALSE	High	Sequest HT (A2)	Unambiguous	AVFVDLEPTVIDEVR		6	13	Q3TIZ0; A0A178UGA1; P68369; A0A178UXP7; B9DGT7; P08537	Q3TIZ0; Q944I2; A0A2R8VHF3; A0A178UGA1; P68369; A0A178UXP7; B9DFF8; B9DHQ0; B9DGT7; P05213; P08537; Q52L87; O89052	0	2	0.5471	0	1	1	851.456	1701.91	1701.91	-0.45	-0.00038	HCD (High Energy Collision Dissociation)	MS2	0.107799	0.061	99.6373	32378	OFL003219-0-8TTL4-a1A-b2A-tubulin.raw	F8	3.4
		FALSE	High	Sequest HT (A2)	Unambiguous	AVFVDLEPTVIDEVR		6	13	Q3TIZ0; A0A178UGA1; P68369; A0A178UXP7; B9DGT7; P08537	Q3TIZ0; Q944I2; A0A2R8VHF3; A0A178UGA1; P68369; A0A178UXP7; B9DFF8; B9DHQ0; B9DGT7; P05213; P08537; Q52L87; O89052	0	2	0.5136	0	1	1	851.457	1701.91	1701.91	0.25	0.00022	HCD (High Energy Collision Dissociation)	MS2	3.37784	50	119.411	43003	OFL003219-0-8TTL4-a1A-b2A-tubulin.raw	F8	3.31
		FALSE	High	Sequest HT (A2)	Unambiguous	AVFVDLEPTVIDEVR		6	13	Q3TIZ0; A0A178UGA1; P68369; A0A178UXP7; B9DGT7; P08537	Q3TIZ0; Q944I2; A0A2R8VHF3; A0A178UGA1; P68369; A0A178UXP7; B9DFF8; B9DHQ0; B9DGT7; P05213; P08537; Q52L87; O89052	0	2	0.5307	0	1	1	851.458	1701.91	1701.91	1.93	0.00164	HCD (High Energy Collision Dissociation)	MS2	69.6277	50	110.669	37706	OFL003219-0-8TTL4-a1A-b2A-tubulin.raw	F8	3.26
		FALSE	High	Sequest HT (A2)	Unambiguous	AVFVDLEPTVIDEVR		6	13	Q3TIZ0; A0A178UGA1; P68369; A0A178UXP7; B9DGT7; P08537	Q3TIZ0; Q944I2; A0A2R8VHF3; A0A178UGA1; P68369; A0A178UXP7; B9DFF8; B9DHQ0; B9DGT7; P05213; P08537; Q52L87; O89052	0	2	0.6204	0	1	1	851.457	1701.91	1701.91	0.55	0.00047	HCD (High Energy Collision Dissociation)	MS2	10.7816	50	114.501	40029	OFL003219-0-8TTL4-a1A-b2A-tubulin.raw	F8	3.24
		FALSE	High	Sequest HT (A2)	Unambiguous	AVFVDLEPTVIDEVR		6	13	Q3TIZ0; A0A178UGA1; P68369; A0A178UXP7; B9DGT7; P08537	Q3TIZ0; Q944I2; A0A2R8VHF3; A0A178UGA1; P68369; A0A178UXP7; B9DFF8; B9DHQ0; B9DGT7; P05213; P08537; Q52L87; O89052	0	2	0.6542	0	1	1	851.457	1701.91	1701.91	0.83	0.00071	HCD (High Energy Collision Dissociation)	MS2	8.78096	50	116.589	41355	OFL003219-0-8TTL4-a1A-b2A-tubulin.raw	F8	3.21
		FALSE	High	Sequest HT (A2)	Unambiguous	AVFVDLEPTVIDEVR		6	13	Q3TIZ0; A0A178UGA1; P68369; A0A178UXP7; B9DGT7; P08537	Q3TIZ0; Q944I2; A0A2R8VHF3; A0A178UGA1; P68369; A0A178UXP7; B9DFF8; B9DHQ0; B9DGT7; P05213; P08537; Q52L87; O89052	0	2	0.5611	0	1	1	851.456	1701.9	1701.91	-0.68	-0.00058	HCD (High Energy Collision Dissociation)	MS2	12.3564	50	113.415	39336	OFL003219-0-8TTL4-a1A-b2A-tubulin.raw	F8	3.19
		FALSE	High	Sequest HT (A2)	Unambiguous	AVFVDLEPTVIDEVR		6	13	Q3TIZ0; A0A178UGA1; P68369; A0A178UXP7; B9DGT7; P08537	Q3TIZ0; Q944I2; A0A2R8VHF3; A0A178UGA1; P68369; A0A178UXP7; B9DFF8; B9DHQ0; B9DGT7; P05213; P08537; Q52L87; O89052	0	2	0.6582	0	1	1	851.457	1701.91	1701.91	1.04	0.00088	HCD (High Energy Collision Dissociation)	MS2	0	50	109.059	36693	OFL003219-0-8TTL4-a1A-b2A-tubulin.raw	F8	3.16
		FALSE	High	Sequest HT (A2)	Unambiguous	AVFVDLEPTVIDEVR		6	13	Q3TIZ0; A0A178UGA1; P68369; A0A178UXP7; B9DGT7; P08537	Q3TIZ0; Q944I2; A0A2R8VHF3; A0A178UGA1; P68369; A0A178UXP7; B9DFF8; B9DHQ0; B9DGT7; P05213; P08537; Q52L87; O89052	0	2	0.5714	0	1	1	851.458	1701.91	1701.91	1.35	0.00115	HCD (High Energy Collision Dissociation)	MS2	11.5876	42.206	104.026	34427	OFL003219-0-8TTL4-a1A-b2A-tubulin.raw	F8	3.15
		FALSE	High	Sequest HT (A2)	Unambiguous	AVFVDLEPTVIDEVR		6	13	Q3TIZ0; A0A178UGA1; P68369; A0A178UXP7; B9DGT7; P08537	Q3TIZ0; Q944I2; A0A2R8VHF3; A0A178UGA1; P68369; A0A178UXP7; B9DFF8; B9DHQ0; B9DGT7; P05213; P08537; Q52L87; O89052	0	2	0.5461	0	1	1	851.456	1701.91	1701.91	-0.43	-0.00037	HCD (High Energy Collision Dissociation)	MS2	26.919	50	112.675	38866	OFL003219-0-8TTL4-a1A-b2A-tubulin.raw	F8	3.04
		FALSE	High	Sequest HT (A2)	Unambiguous	AVFVDLEPTVIDEVR		6	13	Q3TIZ0; A0A178UGA1; P68369; A0A178UXP7; B9DGT7; P08537	Q3TIZ0; Q944I2; A0A2R8VHF3; A0A178UGA1; P68369; A0A178UXP7; B9DFF8; B9DHQ0; B9DGT7; P05213; P08537; Q52L87; O89052	0	2	0.5479	0	1	1	851.457	1701.91	1701.91	0.24	0.0002	HCD (High Energy Collision Dissociation)	MS2	4.51241	50	118.901	42718	OFL003219-0-8TTL4-a1A-b2A-tubulin.raw	F8	3.03
		FALSE	High	Sequest HT (A2)	Unambiguous	AVFVDLEPTVIDEVR		6	13	Q3TIZ0; A0A178UGA1; P68369; A0A178UXP7; B9DGT7; P08537	Q3TIZ0; Q944I2; A0A2R8VHF3; A0A178UGA1; P68369; A0A178UXP7; B9DFF8; B9DHQ0; B9DGT7; P05213; P08537; Q52L87; O89052	0	2	0.6589	0	1	1	851.457	1701.91	1701.91	0.74	0.00063	HCD (High Energy Collision Dissociation)	MS2	5.11808	50	109.59	37018	OFL003219-0-8TTL4-a1A-b2A-tubulin.raw	F8	3.02
		FALSE	High	Sequest HT (A2)	Unambiguous	AVFVDLEPTVIDEVR		6	13	Q3TIZ0; A0A178UGA1; P68369; A0A178UXP7; B9DGT7; P08537	Q3TIZ0; Q944I2; A0A2R8VHF3; A0A178UGA1; P68369; A0A178UXP7; B9DFF8; B9DHQ0; B9DGT7; P05213; P08537; Q52L87; O89052	0	2	0.6923	0	1	1	851.457	1701.91	1701.91	0.73	0.00062	HCD (High Energy Collision Dissociation)	MS2	32.7019	50	115.02	40366	OFL003219-0-8TTL4-a1A-b2A-tubulin.raw	F8	2.99
		FALSE	High	Sequest HT (A2)	Unambiguous	AVFVDLEPTVIDEVR		6	13	Q3TIZ0; A0A178UGA1; P68369; A0A178UXP7; B9DGT7; P08537	Q3TIZ0; Q944I2; A0A2R8VHF3; A0A178UGA1; P68369; A0A178UXP7; B9DFF8; B9DHQ0; B9DGT7; P05213; P08537; Q52L87; O89052	0	2	0.5819	0	1	1	851.457	1701.91	1701.91	0.8	0.00068	HCD (High Energy Collision Dissociation)	MS2	13.2746	50	113.952	39686	OFL003219-0-8TTL4-a1A-b2A-tubulin.raw	F8	2.99
		FALSE	High	Sequest HT (A2)	Unambiguous	AVFVDLEPTVIDEVR		6	13	Q3TIZ0; A0A178UGA1; P68369; A0A178UXP7; B9DGT7; P08537	Q3TIZ0; Q944I2; A0A2R8VHF3; A0A178UGA1; P68369; A0A178UXP7; B9DFF8; B9DHQ0; B9DGT7; P05213; P08537; Q52L87; O89052	0	2	0.6453	0	1	1	851.457	1701.91	1701.91	0.55	0.00047	HCD (High Energy Collision Dissociation)	MS2	0	50	108.441	36346	OFL003219-0-8TTL4-a1A-b2A-tubulin.raw	F8	2.96
		FALSE	High	Sequest HT (A2)	Unambiguous	AVFVDLEPTVIDEVR		6	13	Q3TIZ0; A0A178UGA1; P68369; A0A178UXP7; B9DGT7; P08537	Q3TIZ0; Q944I2; A0A2R8VHF3; A0A178UGA1; P68369; A0A178UXP7; B9DFF8; B9DHQ0; B9DGT7; P05213; P08537; Q52L87; O89052	0	2	0.6735	0	1	1	851.457	1701.91	1701.91	0.55	0.00047	HCD (High Energy Collision Dissociation)	MS2	13.3994	50	115.538	40697	OFL003219-0-8TTL4-a1A-b2A-tubulin.raw	F8	2.94
		FALSE	High	Sequest HT (A2)	Unambiguous	AVFVDLEPTVIDEVR		6	13	Q3TIZ0; A0A178UGA1; P68369; A0A178UXP7; B9DGT7; P08537	Q3TIZ0; Q944I2; A0A2R8VHF3; A0A178UGA1; P68369; A0A178UXP7; B9DFF8; B9DHQ0; B9DGT7; P05213; P08537; Q52L87; O89052	0	2	0.4505	0	1	1	851.457	1701.91	1701.91	0.39	0.00033	HCD (High Energy Collision Dissociation)	MS2	30.7893	50	106.716	35631	OFL003219-0-8TTL4-a1A-b2A-tubulin.raw	F8	2.93
		FALSE	High	Sequest HT (A2)	Unambiguous	AVFVDLEPTVIDEVR		6	13	Q3TIZ0; A0A178UGA1; P68369; A0A178UXP7; B9DGT7; P08537	Q3TIZ0; Q944I2; A0A2R8VHF3; A0A178UGA1; P68369; A0A178UXP7; B9DFF8; B9DHQ0; B9DGT7; P05213; P08537; Q52L87; O89052	0	2	0.5154	0	1	1	851.456	1701.9	1701.91	-1.06	-0.0009	HCD (High Energy Collision Dissociation)	MS2	25.9089	50	112.06	38512	OFL003219-0-8TTL4-a1A-b2A-tubulin.raw	F8	2.93
		FALSE	High	Sequest HT (A2)	Unambiguous	AVFVDLEPTVIDEVR		6	13	Q3TIZ0; A0A178UGA1; P68369; A0A178UXP7; B9DGT7; P08537	Q3TIZ0; Q944I2; A0A2R8VHF3; A0A178UGA1; P68369; A0A178UXP7; B9DFF8; B9DHQ0; B9DGT7; P05213; P08537; Q52L87; O89052	0	3	0.4602	0	1	1	567.973	1701.91	1701.91	-0.27	-0.00016	HCD (High Energy Collision Dissociation)	MS2	38.3277	50	102.466	33504	OFL003219-0-8TTL4-a1A-b2A-tubulin.raw	F8	2.89
		FALSE	High	Sequest HT (A2)	Unambiguous	AVFVDLEPTVIDEVR		6	13	Q3TIZ0; A0A178UGA1; P68369; A0A178UXP7; B9DGT7; P08537	Q3TIZ0; Q944I2; A0A2R8VHF3; A0A178UGA1; P68369; A0A178UXP7; B9DFF8; B9DHQ0; B9DGT7; P05213; P08537; Q52L87; O89052	0	2	0.5958	0	1	1	851.456	1701.91	1701.91	-0.06	-5e-05	HCD (High Energy Collision Dissociation)	MS2	10.6402	50	116.055	41021	OFL003219-0-8TTL4-a1A-b2A-tubulin.raw	F8	2.87
		FALSE	High	Sequest HT (A2)	Unambiguous	AVFVDLEPTVIDEVR		6	13	Q3TIZ0; A0A178UGA1; P68369; A0A178UXP7; B9DGT7; P08537	Q3TIZ0; Q944I2; A0A2R8VHF3; A0A178UGA1; P68369; A0A178UXP7; B9DFF8; B9DHQ0; B9DGT7; P05213; P08537; Q52L87; O89052	0	2	0.6132	0	1	1	851.457	1701.91	1701.91	0.07	6e-05	HCD (High Energy Collision Dissociation)	MS2	25.4393	50	117.102	41657	OFL003219-0-8TTL4-a1A-b2A-tubulin.raw	F8	2.87
		FALSE	High	Sequest HT (A2)	Unambiguous	AVFVDLEPTVIDEVR		6	13	Q3TIZ0; A0A178UGA1; P68369; A0A178UXP7; B9DGT7; P08537	Q3TIZ0; Q944I2; A0A2R8VHF3; A0A178UGA1; P68369; A0A178UXP7; B9DFF8; B9DHQ0; B9DGT7; P05213; P08537; Q52L87; O89052	0	2	0.5699	0	1	1	851.456	1701.9	1701.91	-0.58	-0.0005	HCD (High Energy Collision Dissociation)	MS2	30.1884	50	117.885	42132	OFL003219-0-8TTL4-a1A-b2A-tubulin.raw	F8	2.86
		FALSE	High	Sequest HT (A2)	Unambiguous	AVFVDLEPTVIDEVR		6	13	Q3TIZ0; A0A178UGA1; P68369; A0A178UXP7; B9DGT7; P08537	Q3TIZ0; Q944I2; A0A2R8VHF3; A0A178UGA1; P68369; A0A178UXP7; B9DFF8; B9DHQ0; B9DGT7; P05213; P08537; Q52L87; O89052	0	2	0.5406	0	1	1	851.457	1701.91	1701.91	1.05	0.00089	HCD (High Energy Collision Dissociation)	MS2	15.9169	50	111.236	38067	OFL003219-0-8TTL4-a1A-b2A-tubulin.raw	F8	2.83
		FALSE	High	Sequest HT (A2)	Unambiguous	AVFVDLEPTVIDEVR		6	13	Q3TIZ0; A0A178UGA1; P68369; A0A178UXP7; B9DGT7; P08537	Q3TIZ0; Q944I2; A0A2R8VHF3; A0A178UGA1; P68369; A0A178UXP7; B9DFF8; B9DHQ0; B9DGT7; P05213; P08537; Q52L87; O89052	0	2	0.6079	0	1	1	851.457	1701.91	1701.91	0.44	0.00037	HCD (High Energy Collision Dissociation)	MS2	26.0364	50	118.397	42440	OFL003219-0-8TTL4-a1A-b2A-tubulin.raw	F8	2.78
		FALSE	High	Sequest HT (A2)	Unambiguous	AVFVDLEPTVIDEVR		6	13	Q3TIZ0; A0A178UGA1; P68369; A0A178UXP7; B9DGT7; P08537	Q3TIZ0; Q944I2; A0A2R8VHF3; A0A178UGA1; P68369; A0A178UXP7; B9DFF8; B9DHQ0; B9DGT7; P05213; P08537; Q52L87; O89052	0	2	0.6288	0	1	1	851.457	1701.91	1701.91	0.79	0.00067	HCD (High Energy Collision Dissociation)	MS2	47.4203	7.515	97.4647	31667	OFL003219-0-8TTL4-a1A-b2A-tubulin.raw	F8	2.64
		FALSE	High	Sequest HT (A2)	Unambiguous	AVFVDLEPTVIDEVR		6	13	Q3TIZ0; A0A178UGA1; P68369; A0A178UXP7; B9DGT7; P08537	Q3TIZ0; Q944I2; A0A2R8VHF3; A0A178UGA1; P68369; A0A178UXP7; B9DFF8; B9DHQ0; B9DGT7; P05213; P08537; Q52L87; O89052	0	2	0.5458	0	1	1	851.457	1701.91	1701.91	0.84	0.00071	HCD (High Energy Collision Dissociation)	MS2	21.9356	50	119.916	43258	OFL003219-0-8TTL4-a1A-b2A-tubulin.raw	F8	2.62
	FALSE	High	AYHEQLSVAEITNACFEPANQMVK	1xCarbamidomethyl [C15]	3	7	50	Q5FW91; P68369; P68368	0	2750.29	High	5.76
		Checked	Confidence	Identifying Node	PSM Ambiguity	Annotated Sequence	Modifications	# Protein Groups	# Proteins	Master Protein Accessions	Protein Accessions	# Missed Cleavages	Charge	DeltaScore	DeltaCn	Rank	Search Engine Rank	m/z [Da]	MH+ [Da]	Theo. MH+ [Da]	DeltaM [ppm]	Deltam/z [Da]	Activation Type	MS Order	Isolation Interference [%]	Ion Inject Time [ms]	RT [min]	First Scan	Spectrum File	File ID	XCorr
		FALSE	High	Sequest HT (A2)	Unambiguous	AYHEQLSVAEITNAcFEPANQMVK	C15(Carbamidomethyl)	3	7	Q5FW91; P68369; P68368	Q5FW91; Q99KA2; P68369; Q9D9Y2; P05213; A0A0A0MQA5; P68368	0	4	0.1163	0	1	1	688.328	2750.29	2750.29	0.08	5e-05	HCD (High Energy Collision Dissociation)	MS2	9.08864	8.225	79.414	24935	OFL003219-0-8TTL4-a1A-b2A-tubulin.raw	F8	5.76
		FALSE	High	Sequest HT (A2)	Unambiguous	AYHEQLSVAEITNAcFEPANQMVK	C15(Carbamidomethyl)	3	7	Q5FW91; P68369; P68368	Q5FW91; Q99KA2; P68369; Q9D9Y2; P05213; A0A0A0MQA5; P68368	0	3	0.1113	0	1	1	917.434	2750.29	2750.29	-0.93	-0.00086	HCD (High Energy Collision Dissociation)	MS2	0	2.337	79.2202	24870	OFL003219-0-8TTL4-a1A-b2A-tubulin.raw	F8	5.39
		FALSE	High	Sequest HT (A2)	Unambiguous	AYHEQLSVAEITNAcFEPANQMVK	C15(Carbamidomethyl)	3	7	Q5FW91; P68369; P68368	Q5FW91; Q99KA2; P68369; Q9D9Y2; P05213; A0A0A0MQA5; P68368	0	3	0.1511	0	1	1	917.434	2750.29	2750.29	-1.09	-0.001	HCD (High Energy Collision Dissociation)	MS2	0	45.171	86.3257	27269	OFL003219-0-8TTL4-a1A-b2A-tubulin.raw	F8	5.03
		FALSE	High	Sequest HT (A2)	Unambiguous	AYHEQLSVAEITNAcFEPANQMVK	C15(Carbamidomethyl)	3	7	Q5FW91; P68369; P68368	Q5FW91; Q99KA2; P68369; Q9D9Y2; P05213; A0A0A0MQA5; P68368	0	3	0.1374	0	1	1	917.435	2750.29	2750.29	-0.69	-0.00063	HCD (High Energy Collision Dissociation)	MS2	0	10.619	81.3265	25473	OFL003219-0-8TTL4-a1A-b2A-tubulin.raw	F8	4.95
		FALSE	High	Sequest HT (A2)	Unambiguous	AYHEQLSVAEITNAcFEPANQMVK	C15(Carbamidomethyl)	3	7	Q5FW91; P68369; P68368	Q5FW91; Q99KA2; P68369; Q9D9Y2; P05213; A0A0A0MQA5; P68368	0	3	0.1075	0	1	1	917.435	2750.29	2750.29	0.24	0.00022	HCD (High Energy Collision Dissociation)	MS2	0	6.265	82.343	25887	OFL003219-0-8TTL4-a1A-b2A-tubulin.raw	F8	4.93
		FALSE	High	Sequest HT (A2)	Unambiguous	AYHEQLSVAEITNAcFEPANQMVK	C15(Carbamidomethyl)	3	7	Q5FW91; P68369; P68368	Q5FW91; Q99KA2; P68369; Q9D9Y2; P05213; A0A0A0MQA5; P68368	0	3	0.1138	0	1	1	917.436	2750.29	2750.29	1.05	0.00096	HCD (High Energy Collision Dissociation)	MS2	0	33.598	88.9368	28730	OFL003219-0-8TTL4-a1A-b2A-tubulin.raw	F8	4.92
		FALSE	High	Sequest HT (A2)	Unambiguous	AYHEQLSVAEITNAcFEPANQMVK	C15(Carbamidomethyl)	3	7	Q5FW91; P68369; P68368	Q5FW91; Q99KA2; P68369; Q9D9Y2; P05213; A0A0A0MQA5; P68368	0	3	0.1179	0	1	1	917.436	2750.29	2750.29	0.65	0.0006	HCD (High Energy Collision Dissociation)	MS2	0	50	86.843	27537	OFL003219-0-8TTL4-a1A-b2A-tubulin.raw	F8	4.92
		FALSE	High	Sequest HT (A2)	Unambiguous	AYHEQLSVAEITNAcFEPANQMVK	C15(Carbamidomethyl)	3	7	Q5FW91; P68369; P68368	Q5FW91; Q99KA2; P68369; Q9D9Y2; P05213; A0A0A0MQA5; P68368	0	3	0.1306	0	1	1	917.436	2750.29	2750.29	0.26	0.00023	HCD (High Energy Collision Dissociation)	MS2	0.334157	0.17	79.7322	25016	OFL003219-0-8TTL4-a1A-b2A-tubulin.raw	F8	4.9
		FALSE	High	Sequest HT (A2)	Unambiguous	AYHEQLSVAEITNAcFEPANQMVK	C15(Carbamidomethyl)	3	7	Q5FW91; P68369; P68368	Q5FW91; Q99KA2; P68369; Q9D9Y2; P05213; A0A0A0MQA5; P68368	0	3	0.1211	0	1	1	917.436	2750.29	2750.29	0.33	0.0003	HCD (High Energy Collision Dissociation)	MS2	0	50	93.3755	30223	OFL003219-0-8TTL4-a1A-b2A-tubulin.raw	F8	4.87
		FALSE	High	Sequest HT (A2)	Unambiguous	AYHEQLSVAEITNAcFEPANQMVK	C15(Carbamidomethyl)	3	7	Q5FW91; P68369; P68368	Q5FW91; Q99KA2; P68369; Q9D9Y2; P05213; A0A0A0MQA5; P68368	0	3	0.1116	0	1	1	917.436	2750.29	2750.29	1.19	0.00109	HCD (High Energy Collision Dissociation)	MS2	41.8396	50	84.1508	26559	OFL003219-0-8TTL4-a1A-b2A-tubulin.raw	F8	4.84
		FALSE	High	Sequest HT (A2)	Unambiguous	AYHEQLSVAEITNAcFEPANQMVK	C15(Carbamidomethyl)	3	7	Q5FW91; P68369; P68368	Q5FW91; Q99KA2; P68369; Q9D9Y2; P05213; A0A0A0MQA5; P68368	0	3	0.1562	0	1	1	917.437	2750.3	2750.29	1.53	0.0014	HCD (High Energy Collision Dissociation)	MS2	9.24902	18.549	87.3491	27808	OFL003219-0-8TTL4-a1A-b2A-tubulin.raw	F8	4.8
		FALSE	High	Sequest HT (A2)	Unambiguous	AYHEQLSVAEITNAcFEPANQMVK	C15(Carbamidomethyl)	3	7	Q5FW91; P68369; P68368	Q5FW91; Q99KA2; P68369; Q9D9Y2; P05213; A0A0A0MQA5; P68368	0	3	0.1213	0	1	1	917.435	2750.29	2750.29	-0.28	-0.00026	HCD (High Energy Collision Dissociation)	MS2	0.211497	0.285	80.2356	25172	OFL003219-0-8TTL4-a1A-b2A-tubulin.raw	F8	4.78
		FALSE	High	Sequest HT (A2)	Unambiguous	AYHEQLSVAEITNAcFEPANQMVK	C15(Carbamidomethyl)	3	7	Q5FW91; P68369; P68368	Q5FW91; Q99KA2; P68369; Q9D9Y2; P05213; A0A0A0MQA5; P68368	0	2	0.1558	0	1	1	1375.65	2750.29	2750.29	0.3	0.00041	HCD (High Energy Collision Dissociation)	MS2	0	3.5	80.2887	25189	OFL003219-0-8TTL4-a1A-b2A-tubulin.raw	F8	4.75
		FALSE	High	Sequest HT (A2)	Unambiguous	AYHEQLSVAEITNAcFEPANQMVK	C15(Carbamidomethyl)	3	7	Q5FW91; P68369; P68368	Q5FW91; Q99KA2; P68369; Q9D9Y2; P05213; A0A0A0MQA5; P68368	0	3	0.1857	0	1	1	917.437	2750.3	2750.29	1.75	0.0016	HCD (High Energy Collision Dissociation)	MS2	5.98532	43.596	87.8668	28087	OFL003219-0-8TTL4-a1A-b2A-tubulin.raw	F8	4.74
		FALSE	High	Sequest HT (A2)	Unambiguous	AYHEQLSVAEITNAcFEPANQMVK	C15(Carbamidomethyl)	3	7	Q5FW91; P68369; P68368	Q5FW91; Q99KA2; P68369; Q9D9Y2; P05213; A0A0A0MQA5; P68368	0	3	0.1477	0	1	1	917.436	2750.29	2750.29	0.57	0.00052	HCD (High Energy Collision Dissociation)	MS2	0	8.338	81.8326	25649	OFL003219-0-8TTL4-a1A-b2A-tubulin.raw	F8	4.74
		FALSE	High	Sequest HT (A2)	Unambiguous	AYHEQLSVAEITNAcFEPANQMVK	C15(Carbamidomethyl)	3	7	Q5FW91; P68369; P68368	Q5FW91; Q99KA2; P68369; Q9D9Y2; P05213; A0A0A0MQA5; P68368	0	3	0.1322	0	1	1	917.435	2750.29	2750.29	-0.24	-0.00022	HCD (High Energy Collision Dissociation)	MS2	66.6511	49.273	75.9325	23366	OFL003219-0-8TTL4-a1A-b2A-tubulin.raw	F8	4.69
		FALSE	High	Sequest HT (A2)	Unambiguous	AYHEQLSVAEITNAcFEPANQMVK	C15(Carbamidomethyl)	3	7	Q5FW91; P68369; P68368	Q5FW91; Q99KA2; P68369; Q9D9Y2; P05213; A0A0A0MQA5; P68368	0	3	0.1509	0	1	1	917.435	2750.29	2750.29	-0.44	-0.0004	HCD (High Energy Collision Dissociation)	MS2	56.4414	50	85.7994	27065	OFL003219-0-8TTL4-a1A-b2A-tubulin.raw	F8	4.64
		FALSE	High	Sequest HT (A2)	Unambiguous	AYHEQLSVAEITNAcFEPANQMVK	C15(Carbamidomethyl)	3	7	Q5FW91; P68369; P68368	Q5FW91; Q99KA2; P68369; Q9D9Y2; P05213; A0A0A0MQA5; P68368	0	2	0.1733	0	1	1	1375.65	2750.29	2750.29	0.65	0.00089	HCD (High Energy Collision Dissociation)	MS2	10.6132	50	82.3308	25880	OFL003219-0-8TTL4-a1A-b2A-tubulin.raw	F8	4.5
		FALSE	High	Sequest HT (A2)	Unambiguous	AYHEQLSVAEITNAcFEPANQMVK	C15(Carbamidomethyl)	3	7	Q5FW91; P68369; P68368	Q5FW91; Q99KA2; P68369; Q9D9Y2; P05213; A0A0A0MQA5; P68368	0	3	0.123	0	1	1	917.435	2750.29	2750.29	-0.47	-0.00044	HCD (High Energy Collision Dissociation)	MS2	69.5138	50	92.8586	29990	OFL003219-0-8TTL4-a1A-b2A-tubulin.raw	F8	4.47
		FALSE	High	Sequest HT (A2)	Unambiguous	AYHEQLSVAEITNAcFEPANQMVK	C15(Carbamidomethyl)	3	7	Q5FW91; P68369; P68368	Q5FW91; Q99KA2; P68369; Q9D9Y2; P05213; A0A0A0MQA5; P68368	0	3	0.1509	0	1	1	917.436	2750.29	2750.29	0.56	0.00052	HCD (High Energy Collision Dissociation)	MS2	0	50	88.397	28397	OFL003219-0-8TTL4-a1A-b2A-tubulin.raw	F8	4.44
		FALSE	High	Sequest HT (A2)	Unambiguous	AYHEQLSVAEITNAcFEPANQMVK	C15(Carbamidomethyl)	3	7	Q5FW91; P68369; P68368	Q5FW91; Q99KA2; P68369; Q9D9Y2; P05213; A0A0A0MQA5; P68368	0	2	0.1244	0	1	1	1375.65	2750.29	2750.29	-0.24	-0.00033	HCD (High Energy Collision Dissociation)	MS2	0	50	81.2809	25462	OFL003219-0-8TTL4-a1A-b2A-tubulin.raw	F8	4.42
		FALSE	High	Sequest HT (A2)	Unambiguous	AYHEQLSVAEITNAcFEPANQMVK	C15(Carbamidomethyl)	3	7	Q5FW91; P68369; P68368	Q5FW91; Q99KA2; P68369; Q9D9Y2; P05213; A0A0A0MQA5; P68368	0	3	0.1491	0	1	1	917.436	2750.29	2750.29	0.38	0.00035	HCD (High Energy Collision Dissociation)	MS2	58.0986	15.66	80.8153	25343	OFL003219-0-8TTL4-a1A-b2A-tubulin.raw	F8	4.36
		FALSE	High	Sequest HT (A2)	Unambiguous	AYHEQLSVAEITNAcFEPANQMVK	C15(Carbamidomethyl)	3	7	Q5FW91; P68369; P68368	Q5FW91; Q99KA2; P68369; Q9D9Y2; P05213; A0A0A0MQA5; P68368	0	2	0.1517	0	1	1	1375.65	2750.29	2750.29	0.39	0.00054	HCD (High Energy Collision Dissociation)	MS2	3.62005	0.665	79.7832	25028	OFL003219-0-8TTL4-a1A-b2A-tubulin.raw	F8	4.35
		FALSE	High	Sequest HT (A2)	Unambiguous	AYHEQLSVAEITNAcFEPANQMVK	C15(Carbamidomethyl)	3	7	Q5FW91; P68369; P68368	Q5FW91; Q99KA2; P68369; Q9D9Y2; P05213; A0A0A0MQA5; P68368	0	3	0.1741	0	1	1	917.434	2750.29	2750.29	-0.86	-0.00079	HCD (High Energy Collision Dissociation)	MS2	0	26.831	85.0355	26821	OFL003219-0-8TTL4-a1A-b2A-tubulin.raw	F8	4.25
		FALSE	High	Sequest HT (A2)	Unambiguous	AYHEQLSVAEITNAcFEPANQMVK	C15(Carbamidomethyl)	3	7	Q5FW91; P68369; P68368	Q5FW91; Q99KA2; P68369; Q9D9Y2; P05213; A0A0A0MQA5; P68368	0	3	0.1496	0	1	1	917.436	2750.29	2750.29	1.22	0.00112	HCD (High Energy Collision Dissociation)	MS2	0	50	90.6505	29197	OFL003219-0-8TTL4-a1A-b2A-tubulin.raw	F8	4.01
		FALSE	High	Sequest HT (A2)	Unambiguous	AYHEQLSVAEITNAcFEPANQMVK	C15(Carbamidomethyl)	3	7	Q5FW91; P68369; P68368	Q5FW91; Q99KA2; P68369; Q9D9Y2; P05213; A0A0A0MQA5; P68368	0	3	0.1501	0	1	1	917.436	2750.29	2750.29	0.32	0.00029	HCD (High Energy Collision Dissociation)	MS2	42.8537	50	109.458	36930	OFL003219-0-8TTL4-a1A-b2A-tubulin.raw	F8	3.93
		FALSE	High	Sequest HT (A2)	Unambiguous	AYHEQLSVAEITNAcFEPANQMVK	C15(Carbamidomethyl)	3	7	Q5FW91; P68369; P68368	Q5FW91; Q99KA2; P68369; Q9D9Y2; P05213; A0A0A0MQA5; P68368	0	3	0.1809	0	1	1	917.436	2750.29	2750.29	0.78	0.00072	HCD (High Energy Collision Dissociation)	MS2	87.4266	50	100.742	32795	OFL003219-0-8TTL4-a1A-b2A-tubulin.raw	F8	3.87
		FALSE	High	Sequest HT (A2)	Unambiguous	AYHEQLSVAEITNAcFEPANQMVK	C15(Carbamidomethyl)	3	7	Q5FW91; P68369; P68368	Q5FW91; Q99KA2; P68369; Q9D9Y2; P05213; A0A0A0MQA5; P68368	0	3	0.1244	0	1	1	917.438	2750.3	2750.29	3.38	0.0031	HCD (High Energy Collision Dissociation)	MS2	46.8732	50	105.09	35047	OFL003219-0-8TTL4-a1A-b2A-tubulin.raw	F8	3.86
		FALSE	High	Sequest HT (A2)	Unambiguous	AYHEQLSVAEITNAcFEPANQMVK	C15(Carbamidomethyl)	3	7	Q5FW91; P68369; P68368	Q5FW91; Q99KA2; P68369; Q9D9Y2; P05213; A0A0A0MQA5; P68368	0	2	0.1165	0	1	1	1375.65	2750.29	2750.29	0.64	0.00089	HCD (High Energy Collision Dissociation)	MS2	0	50	81.8119	25638	OFL003219-0-8TTL4-a1A-b2A-tubulin.raw	F8	3.69
		FALSE	High	Sequest HT (A2)	Unambiguous	AYHEQLSVAEITNAcFEPANQMVK	C15(Carbamidomethyl)	3	7	Q5FW91; P68369; P68368	Q5FW91; Q99KA2; P68369; Q9D9Y2; P05213; A0A0A0MQA5; P68368	0	3	0.1499	0	1	1	917.436	2750.29	2750.29	0.61	0.00056	HCD (High Energy Collision Dissociation)	MS2	23.8989	50	114.186	39832	OFL003219-0-8TTL4-a1A-b2A-tubulin.raw	F8	3.67
		FALSE	High	Sequest HT (A2)	Unambiguous	AYHEQLSVAEITNAcFEPANQMVK	C15(Carbamidomethyl)	3	7	Q5FW91; P68369; P68368	Q5FW91; Q99KA2; P68369; Q9D9Y2; P05213; A0A0A0MQA5; P68368	0	3	0.1361	0	1	1	917.435	2750.29	2750.29	-0.76	-0.00069	HCD (High Energy Collision Dissociation)	MS2	52.2417	50	112.028	38495	OFL003219-0-8TTL4-a1A-b2A-tubulin.raw	F8	3.6
		FALSE	High	Sequest HT (A2)	Unambiguous	AYHEQLSVAEITNAcFEPANQMVK	C15(Carbamidomethyl)	3	7	Q5FW91; P68369; P68368	Q5FW91; Q99KA2; P68369; Q9D9Y2; P05213; A0A0A0MQA5; P68368	0	3	0.1856	0	1	1	917.436	2750.29	2750.29	1.09	0.001	HCD (High Energy Collision Dissociation)	MS2	61.0569	50	112.595	38824	OFL003219-0-8TTL4-a1A-b2A-tubulin.raw	F8	3.34
		FALSE	High	Sequest HT (A2)	Unambiguous	AYHEQLSVAEITNAcFEPANQMVK	C15(Carbamidomethyl)	3	7	Q5FW91; P68369; P68368	Q5FW91; Q99KA2; P68369; Q9D9Y2; P05213; A0A0A0MQA5; P68368	0	3	0.1299	0	1	1	917.434	2750.29	2750.29	-0.93	-0.00085	HCD (High Energy Collision Dissociation)	MS2	24.6398	50	116.292	41161	OFL003219-0-8TTL4-a1A-b2A-tubulin.raw	F8	3.31
		FALSE	High	Sequest HT (A2)	Unambiguous	AYHEQLSVAEITNAcFEPANQMVK	C15(Carbamidomethyl)	3	7	Q5FW91; P68369; P68368	Q5FW91; Q99KA2; P68369; Q9D9Y2; P05213; A0A0A0MQA5; P68368	0	3	0.1526	0	1	1	917.436	2750.29	2750.29	0.59	0.00054	HCD (High Energy Collision Dissociation)	MS2	23.2922	50	117.832	42099	OFL003219-0-8TTL4-a1A-b2A-tubulin.raw	F8	3.21
		FALSE	High	Sequest HT (A2)	Unambiguous	AYHEQLSVAEITNAcFEPANQMVK	C15(Carbamidomethyl)	3	7	Q5FW91; P68369; P68368	Q5FW91; Q99KA2; P68369; Q9D9Y2; P05213; A0A0A0MQA5; P68368	0	3	0.1478	0	1	1	917.435	2750.29	2750.29	-0.11	-0.0001	HCD (High Energy Collision Dissociation)	MS2	0	50	110.591	37660	OFL003219-0-8TTL4-a1A-b2A-tubulin.raw	F8	3.18
		FALSE	High	Sequest HT (A2)	Unambiguous	AYHEQLSVAEITNAcFEPANQMVK	C15(Carbamidomethyl)	3	7	Q5FW91; P68369; P68368	Q5FW91; Q99KA2; P68369; Q9D9Y2; P05213; A0A0A0MQA5; P68368	0	3	0.1541	0	1	1	917.436	2750.29	2750.29	0.49	0.00045	HCD (High Energy Collision Dissociation)	MS2	14.0701	50	116.799	41482	OFL003219-0-8TTL4-a1A-b2A-tubulin.raw	F8	3.18
		FALSE	High	Sequest HT (A2)	Unambiguous	AYHEQLSVAEITNAcFEPANQMVK	C15(Carbamidomethyl)	3	7	Q5FW91; P68369; P68368	Q5FW91; Q99KA2; P68369; Q9D9Y2; P05213; A0A0A0MQA5; P68368	0	3	0.1841	0	1	1	917.436	2750.29	2750.29	1.07	0.00098	HCD (High Energy Collision Dissociation)	MS2	20.6795	50	113.142	39159	OFL003219-0-8TTL4-a1A-b2A-tubulin.raw	F8	3.15
		FALSE	High	Sequest HT (A2)	Unambiguous	AYHEQLSVAEITNAcFEPANQMVK	C15(Carbamidomethyl)	3	7	Q5FW91; P68369; P68368	Q5FW91; Q99KA2; P68369; Q9D9Y2; P05213; A0A0A0MQA5; P68368	0	3	0.2115	0	1	1	917.436	2750.29	2750.29	0.91	0.00084	HCD (High Energy Collision Dissociation)	MS2	21.7827	50	114.725	40179	OFL003219-0-8TTL4-a1A-b2A-tubulin.raw	F8	3.12
		FALSE	High	Sequest HT (A2)	Unambiguous	AYHEQLSVAEITNAcFEPANQMVK	C15(Carbamidomethyl)	3	7	Q5FW91; P68369; P68368	Q5FW91; Q99KA2; P68369; Q9D9Y2; P05213; A0A0A0MQA5; P68368	0	3	0.2104	0	1	1	917.436	2750.29	2750.29	0.74	0.00068	HCD (High Energy Collision Dissociation)	MS2	44.8976	50	118.344	42413	OFL003219-0-8TTL4-a1A-b2A-tubulin.raw	F8	3.09
		FALSE	High	Sequest HT (A2)	Unambiguous	AYHEQLSVAEITNAcFEPANQMVK	C15(Carbamidomethyl)	3	7	Q5FW91; P68369; P68368	Q5FW91; Q99KA2; P68369; Q9D9Y2; P05213; A0A0A0MQA5; P68368	0	3	0.2071	0	1	1	917.435	2750.29	2750.29	-0.53	-0.00048	HCD (High Energy Collision Dissociation)	MS2	24.3721	50	111.151	38010	OFL003219-0-8TTL4-a1A-b2A-tubulin.raw	F8	3.09
		FALSE	High	Sequest HT (A2)	Unambiguous	AYHEQLSVAEITNAcFEPANQMVK	C15(Carbamidomethyl)	3	7	Q5FW91; P68369; P68368	Q5FW91; Q99KA2; P68369; Q9D9Y2; P05213; A0A0A0MQA5; P68368	0	3	0.1721	0	1	1	917.436	2750.29	2750.29	0.58	0.00053	HCD (High Energy Collision Dissociation)	MS2	23.8908	50	115.766	40839	OFL003219-0-8TTL4-a1A-b2A-tubulin.raw	F8	3.08
		FALSE	High	Sequest HT (A2)	Unambiguous	AYHEQLSVAEITNAcFEPANQMVK	C15(Carbamidomethyl)	3	7	Q5FW91; P68369; P68368	Q5FW91; Q99KA2; P68369; Q9D9Y2; P05213; A0A0A0MQA5; P68368	0	3	0.2048	0	1	1	917.436	2750.29	2750.29	0.69	0.00063	HCD (High Energy Collision Dissociation)	MS2	28.1624	50	119.365	42980	OFL003219-0-8TTL4-a1A-b2A-tubulin.raw	F8	2.93
		FALSE	High	Sequest HT (A2)	Unambiguous	AYHEQLSVAEITNAcFEPANQMVK	C15(Carbamidomethyl)	3	7	Q5FW91; P68369; P68368	Q5FW91; Q99KA2; P68369; Q9D9Y2; P05213; A0A0A0MQA5; P68368	0	3	0.2062	0	1	1	917.435	2750.29	2750.29	-0.82	-0.00075	HCD (High Energy Collision Dissociation)	MS2	16.1356	50	117.322	41796	OFL003219-0-8TTL4-a1A-b2A-tubulin.raw	F8	2.91
		FALSE	High	Sequest HT (A2)	Unambiguous	AYHEQLSVAEITNAcFEPANQMVK	C15(Carbamidomethyl)	3	7	Q5FW91; P68369; P68368	Q5FW91; Q99KA2; P68369; Q9D9Y2; P05213; A0A0A0MQA5; P68368	0	3	0.2007	0	1	1	917.436	2750.29	2750.29	0.76	0.0007	HCD (High Energy Collision Dissociation)	MS2	26.8828	50	119.872	43231	OFL003219-0-8TTL4-a1A-b2A-tubulin.raw	F8	2.89
		FALSE	High	Sequest HT (A2)	Unambiguous	AYHEQLSVAEITNAcFEPANQMVK	C15(Carbamidomethyl)	3	7	Q5FW91; P68369; P68368	Q5FW91; Q99KA2; P68369; Q9D9Y2; P05213; A0A0A0MQA5; P68368	0	3	0.1474	0	1	1	917.435	2750.29	2750.29	-0.43	-0.00039	HCD (High Energy Collision Dissociation)	MS2	70.2538	50	110.044	37301	OFL003219-0-8TTL4-a1A-b2A-tubulin.raw	F8	2.85
		FALSE	High	Sequest HT (A2)	Unambiguous	AYHEQLSVAEITNAcFEPANQMVK	C15(Carbamidomethyl)	3	7	Q5FW91; P68369; P68368	Q5FW91; Q99KA2; P68369; Q9D9Y2; P05213; A0A0A0MQA5; P68368	0	3	0.206	0	1	1	917.436	2750.29	2750.29	0.77	0.00071	HCD (High Energy Collision Dissociation)	MS2	25.5384	50	113.681	39507	OFL003219-0-8TTL4-a1A-b2A-tubulin.raw	F8	2.67
		FALSE	High	Sequest HT (A2)	Unambiguous	AYHEQLSVAEITNAcFEPANQMVK	C15(Carbamidomethyl)	3	7	Q5FW91; P68369; P68368	Q5FW91; Q99KA2; P68369; Q9D9Y2; P05213; A0A0A0MQA5; P68368	0	3	0.1512	0	1	1	917.437	2750.3	2750.29	1.88	0.00172	HCD (High Energy Collision Dissociation)	MS2	41.354	50	115.249	40507	OFL003219-0-8TTL4-a1A-b2A-tubulin.raw	F8	2.58
		FALSE	High	Sequest HT (A2)	Unambiguous	AYHEQLSVAEITNAcFEPANQMVK	C15(Carbamidomethyl)	3	7	Q5FW91; P68369; P68368	Q5FW91; Q99KA2; P68369; Q9D9Y2; P05213; A0A0A0MQA5; P68368	0	3	0.204	0	1	1	917.436	2750.29	2750.29	0.95	0.00087	HCD (High Energy Collision Dissociation)	MS2	24.7862	50	118.851	42689	OFL003219-0-8TTL4-a1A-b2A-tubulin.raw	F8	2.5
		FALSE	High	Sequest HT (A2)	Unambiguous	AYHEQLSVAEITNAcFEPANQMVK	C15(Carbamidomethyl)	3	7	Q5FW91; P68369; P68368	Q5FW91; Q99KA2; P68369; Q9D9Y2; P05213; A0A0A0MQA5; P68368	0	2	0.1261	0	1	1	1375.65	2750.29	2750.29	-0.3	-0.00041	HCD (High Energy Collision Dissociation)	MS2	0	50	78.7716	24585	OFL003219-0-8TTL4-a1A-b2A-tubulin.raw	F8	2.22
		FALSE	High	Sequest HT (A2)	Unambiguous	AYHEQLSVAEITNAcFEPANQMVK	C15(Carbamidomethyl)	3	7	Q5FW91; P68369; P68368	Q5FW91; Q99KA2; P68369; Q9D9Y2; P05213; A0A0A0MQA5; P68368	0	2	0.0773	0	1	1	1375.65	2750.29	2750.29	-1.02	-0.0014	HCD (High Energy Collision Dissociation)	MS2	0	50	87.9625	28142	OFL003219-0-8TTL4-a1A-b2A-tubulin.raw	F8	2.07
	FALSE	High	AYHEQLSVAEITNACFEPANQMVK	1xCarbamidomethyl [C15]; 1xOxidation [M22]	3	7	15	Q5FW91; P68369; P68368	0	2766.29	High	4.65
		Checked	Confidence	Identifying Node	PSM Ambiguity	Annotated Sequence	Modifications	# Protein Groups	# Proteins	Master Protein Accessions	Protein Accessions	# Missed Cleavages	Charge	DeltaScore	DeltaCn	Rank	Search Engine Rank	m/z [Da]	MH+ [Da]	Theo. MH+ [Da]	DeltaM [ppm]	Deltam/z [Da]	Activation Type	MS Order	Isolation Interference [%]	Ion Inject Time [ms]	RT [min]	First Scan	Spectrum File	File ID	XCorr
		FALSE	High	Sequest HT (A2)	Unambiguous	AYHEQLSVAEITNAcFEPANQmVK	C15(Carbamidomethyl); M22(Oxidation)	3	7	Q5FW91; P68369; P68368	Q5FW91; Q99KA2; P68369; Q9D9Y2; P05213; A0A0A0MQA5; P68368	0	3	0.1183	0	1	1	922.768	2766.29	2766.29	1.62	0.00149	HCD (High Energy Collision Dissociation)	MS2	29.6257	38.603	72.9346	22181	OFL003219-0-8TTL4-a1A-b2A-tubulin.raw	F8	4.65
		FALSE	High	Sequest HT (A2)	Unambiguous	AYHEQLSVAEITNAcFEPANQmVK	C15(Carbamidomethyl); M22(Oxidation)	3	7	Q5FW91; P68369; P68368	Q5FW91; Q99KA2; P68369; Q9D9Y2; P05213; A0A0A0MQA5; P68368	0	3	0.1137	0	1	1	922.767	2766.29	2766.29	-0.23	-0.00021	HCD (High Energy Collision Dissociation)	MS2	37.1594	50	75.8059	23316	OFL003219-0-8TTL4-a1A-b2A-tubulin.raw	F8	4.31
		FALSE	High	Sequest HT (A2)	Unambiguous	AYHEQLSVAEITNAcFEPANQmVK	C15(Carbamidomethyl); M22(Oxidation)	3	7	Q5FW91; P68369; P68368	Q5FW91; Q99KA2; P68369; Q9D9Y2; P05213; A0A0A0MQA5; P68368	0	3	0.1186	0	1	1	922.768	2766.29	2766.29	0.73	0.00068	HCD (High Energy Collision Dissociation)	MS2	0	0.882	73.4482	22445	OFL003219-0-8TTL4-a1A-b2A-tubulin.raw	F8	4.3
		FALSE	High	Sequest HT (A2)	Unambiguous	AYHEQLSVAEITNAcFEPANQmVK	C15(Carbamidomethyl); M22(Oxidation)	3	7	Q5FW91; P68369; P68368	Q5FW91; Q99KA2; P68369; Q9D9Y2; P05213; A0A0A0MQA5; P68368	0	4	0.1299	0	1	1	692.328	2766.29	2766.29	1.67	0.00115	HCD (High Energy Collision Dissociation)	MS2	55.0664	38.352	73.1552	22292	OFL003219-0-8TTL4-a1A-b2A-tubulin.raw	F8	4.08
		FALSE	High	Sequest HT (A2)	Unambiguous	AYHEQLSVAEITNAcFEPANQmVK	C15(Carbamidomethyl); M22(Oxidation)	3	7	Q5FW91; P68369; P68368	Q5FW91; Q99KA2; P68369; Q9D9Y2; P05213; A0A0A0MQA5; P68368	0	3	0.1493	0	1	1	922.769	2766.29	2766.29	1.98	0.00183	HCD (High Energy Collision Dissociation)	MS2	53.8064	10.646	79.2816	24893	OFL003219-0-8TTL4-a1A-b2A-tubulin.raw	F8	4.02
		FALSE	High	Sequest HT (A2)	Unambiguous	AYHEQLSVAEITNAcFEPANQmVK	C15(Carbamidomethyl); M22(Oxidation)	3	7	Q5FW91; P68369; P68368	Q5FW91; Q99KA2; P68369; Q9D9Y2; P05213; A0A0A0MQA5; P68368	0	3	0.1318	0	1	1	922.768	2766.29	2766.29	0.65	0.0006	HCD (High Energy Collision Dissociation)	MS2	32.2871	33.962	75.2612	23017	OFL003219-0-8TTL4-a1A-b2A-tubulin.raw	F8	4.02
		FALSE	High	Sequest HT (A2)	Unambiguous	AYHEQLSVAEITNAcFEPANQmVK	C15(Carbamidomethyl); M22(Oxidation)	3	7	Q5FW91; P68369; P68368	Q5FW91; Q99KA2; P68369; Q9D9Y2; P05213; A0A0A0MQA5; P68368	0	2	0.1554	0	1	1	1383.65	2766.29	2766.29	1.62	0.00224	HCD (High Energy Collision Dissociation)	MS2	3.2731	13.445	73.5287	22490	OFL003219-0-8TTL4-a1A-b2A-tubulin.raw	F8	3.99
		FALSE	High	Sequest HT (A2)	Unambiguous	AYHEQLSVAEITNAcFEPANQmVK	C15(Carbamidomethyl); M22(Oxidation)	3	7	Q5FW91; P68369; P68368	Q5FW91; Q99KA2; P68369; Q9D9Y2; P05213; A0A0A0MQA5; P68368	0	4	0.2119	0	1	1	692.333	2766.31	2766.29	9.11	0.0063	HCD (High Energy Collision Dissociation)	MS2	0	17.641	80.3412	25208	OFL003219-0-8TTL4-a1A-b2A-tubulin.raw	F8	3.35
		FALSE	High	Sequest HT (A2)	Unambiguous	AYHEQLSVAEITNAcFEPANQmVK	C15(Carbamidomethyl); M22(Oxidation)	3	7	Q5FW91; P68369; P68368	Q5FW91; Q99KA2; P68369; Q9D9Y2; P05213; A0A0A0MQA5; P68368	0	2	0.1779	0	1	1	1383.65	2766.28	2766.29	-0.92	-0.00127	HCD (High Energy Collision Dissociation)	MS2	0	50	73.0183	22237	OFL003219-0-8TTL4-a1A-b2A-tubulin.raw	F8	3.26
		FALSE	High	Sequest HT (A2)	Unambiguous	AYHEQLSVAEITNAcFEPANQmVK	C15(Carbamidomethyl); M22(Oxidation)	3	7	Q5FW91; P68369; P68368	Q5FW91; Q99KA2; P68369; Q9D9Y2; P05213; A0A0A0MQA5; P68368	0	2	0.2175	0	1	1	1383.65	2766.29	2766.29	3	0.00416	HCD (High Energy Collision Dissociation)	MS2	0	40.307	79.2132	24867	OFL003219-0-8TTL4-a1A-b2A-tubulin.raw	F8	2.85
		FALSE	High	Sequest HT (A2)	Unambiguous	AYHEQLSVAEITNAcFEPANQmVK	C15(Carbamidomethyl); M22(Oxidation)	3	7	Q5FW91; P68369; P68368	Q5FW91; Q99KA2; P68369; Q9D9Y2; P05213; A0A0A0MQA5; P68368	0	2	0.2434	0	1	1	1383.66	2766.31	2766.29	10.13	0.01401	HCD (High Energy Collision Dissociation)	MS2	0	22.002	80.9159	25371	OFL003219-0-8TTL4-a1A-b2A-tubulin.raw	F8	2.67
		FALSE	High	Sequest HT (A2)	Unambiguous	AYHEQLSVAEITNAcFEPANQmVK	C15(Carbamidomethyl); M22(Oxidation)	3	7	Q5FW91; P68369; P68368	Q5FW91; Q99KA2; P68369; Q9D9Y2; P05213; A0A0A0MQA5; P68368	0	3	0.1371	0	1	1	922.775	2766.31	2766.29	8.78	0.0081	HCD (High Energy Collision Dissociation)	MS2	63.9437	50	86.4949	27363	OFL003219-0-8TTL4-a1A-b2A-tubulin.raw	F8	2.48
		FALSE	High	Sequest HT (A2)	Unambiguous	AYHEQLSVAEITNAcFEPANQmVK	C15(Carbamidomethyl); M22(Oxidation)	3	7	Q5FW91; P68369; P68368	Q5FW91; Q99KA2; P68369; Q9D9Y2; P05213; A0A0A0MQA5; P68368	0	2	0.2759	0	1	1	1383.66	2766.31	2766.29	6.86	0.00949	HCD (High Energy Collision Dissociation)	MS2	0	50	81.7588	25616	OFL003219-0-8TTL4-a1A-b2A-tubulin.raw	F8	2.32
		FALSE	High	Sequest HT (A2)	Unambiguous	AYHEQLSVAEITNAcFEPANQmVK	C15(Carbamidomethyl); M22(Oxidation)	3	7	Q5FW91; P68369; P68368	Q5FW91; Q99KA2; P68369; Q9D9Y2; P05213; A0A0A0MQA5; P68368	0	3	0.2802	0	1	1	922.769	2766.29	2766.29	2.1	0.00193	HCD (High Energy Collision Dissociation)	MS2	0	12.703	83.0906	26275	OFL003219-0-8TTL4-a1A-b2A-tubulin.raw	F8	2.32
		FALSE	High	Sequest HT (A2)	Unambiguous	AYHEQLSVAEITNAcFEPANQmVK	C15(Carbamidomethyl); M22(Oxidation)	3	7	Q5FW91; P68369; P68368	Q5FW91; Q99KA2; P68369; Q9D9Y2; P05213; A0A0A0MQA5; P68368	0	2	0.2699	0	1	1	1383.66	2766.31	2766.29	7.75	0.01072	HCD (High Energy Collision Dissociation)	MS2	0	50	82.8449	26146	OFL003219-0-8TTL4-a1A-b2A-tubulin.raw	F8	2.26
	FALSE	High	HGKYMACCLLYR	2xCarbamidomethyl [C7; C8]	4	8	2	Q3TIZ0; P68369; P08537; P68368	1	1571.73	High	2.72
		Checked	Confidence	Identifying Node	PSM Ambiguity	Annotated Sequence	Modifications	# Protein Groups	# Proteins	Master Protein Accessions	Protein Accessions	# Missed Cleavages	Charge	DeltaScore	DeltaCn	Rank	Search Engine Rank	m/z [Da]	MH+ [Da]	Theo. MH+ [Da]	DeltaM [ppm]	Deltam/z [Da]	Activation Type	MS Order	Isolation Interference [%]	Ion Inject Time [ms]	RT [min]	First Scan	Spectrum File	File ID	XCorr
		FALSE	High	Sequest HT (A2)	Unambiguous	HGKYMAccLLYR	C7(Carbamidomethyl); C8(Carbamidomethyl)	4	8	Q3TIZ0; P68369; P08537; P68368	Q3TIZ0; Q99KA2; P68369; P05213; P08537; Q52L87; A0A0A0MQA5; P68368	1	3	0.7647	0	1	1	524.581	1571.73	1571.73	-0.08	-4e-05	HCD (High Energy Collision Dissociation)	MS2	0	50	38.4811	9541	OFL003219-0-8TTL4-a1A-b2A-tubulin.raw	F8	2.72
		FALSE	High	Sequest HT (A2)	Unambiguous	HGKYMAccLLYR	C7(Carbamidomethyl); C8(Carbamidomethyl)	4	8	Q3TIZ0; P68369; P08537; P68368	Q3TIZ0; Q99KA2; P68369; P05213; P08537; Q52L87; A0A0A0MQA5; P68368	1	2	0.839	0	1	1	786.368	1571.73	1571.73	-0.07	-6e-05	HCD (High Energy Collision Dissociation)	MS2	0	50	38.5393	9567	OFL003219-0-8TTL4-a1A-b2A-tubulin.raw	F8	2.36
	FALSE	High	KLADQCTGLQGFLVFHSFGGGTGSGFTSLLMER	1xCarbamidomethyl [C6]	2	6	14	P68369; P08537	1	3518.72	High	9.1
		Checked	Confidence	Identifying Node	PSM Ambiguity	Annotated Sequence	Modifications	# Protein Groups	# Proteins	Master Protein Accessions	Protein Accessions	# Missed Cleavages	Charge	DeltaScore	DeltaCn	Rank	Search Engine Rank	m/z [Da]	MH+ [Da]	Theo. MH+ [Da]	DeltaM [ppm]	Deltam/z [Da]	Activation Type	MS Order	Isolation Interference [%]	Ion Inject Time [ms]	RT [min]	First Scan	Spectrum File	File ID	XCorr
		FALSE	High	Sequest HT (A2)	Unambiguous	KLADQcTGLQGFLVFHSFGGGTGSGFTSLLMER	C6(Carbamidomethyl)	2	6	P68369; P08537	Q99KA2; A0A2R8VHF3; P68369; P05213; P08537; Q52L87	1	4	0.7648	0	1	1	880.436	3518.72	3518.72	0.36	0.00032	HCD (High Energy Collision Dissociation)	MS2	1.29481	19.192	108.733	36500	OFL003219-0-8TTL4-a1A-b2A-tubulin.raw	F8	9.1
		FALSE	High	Sequest HT (A2)	Unambiguous	KLADQcTGLQGFLVFHSFGGGTGSGFTSLLMER	C6(Carbamidomethyl)	2	6	P68369; P08537	Q99KA2; A0A2R8VHF3; P68369; P05213; P08537; Q52L87	1	3	0.8129	0	1	1	1173.58	3518.72	3518.72	0.45	0.00053	HCD (High Energy Collision Dissociation)	MS2	30.0908	41.677	108.765	36517	OFL003219-0-8TTL4-a1A-b2A-tubulin.raw	F8	7.75
		FALSE	High	Sequest HT (A2)	Unambiguous	KLADQcTGLQGFLVFHSFGGGTGSGFTSLLMER	C6(Carbamidomethyl)	2	6	P68369; P08537	Q99KA2; A0A2R8VHF3; P68369; P05213; P08537; Q52L87	1	3	0.8277	0	1	1	1173.58	3518.72	3518.72	-0.16	-0.00019	HCD (High Energy Collision Dissociation)	MS2	2.98708	8.958	108.242	36259	OFL003219-0-8TTL4-a1A-b2A-tubulin.raw	F8	7.66
		FALSE	High	Sequest HT (A2)	Unambiguous	KLADQcTGLQGFLVFHSFGGGTGSGFTSLLMER	C6(Carbamidomethyl)	2	6	P68369; P08537	Q99KA2; A0A2R8VHF3; P68369; P05213; P08537; Q52L87	1	4	0.7599	0	1	1	880.435	3518.72	3518.72	-0.53	-0.00046	HCD (High Energy Collision Dissociation)	MS2	0	3.941	108.226	36251	OFL003219-0-8TTL4-a1A-b2A-tubulin.raw	F8	7.54
		FALSE	High	Sequest HT (A2)	Unambiguous	KLADQcTGLQGFLVFHSFGGGTGSGFTSLLMER	C6(Carbamidomethyl)	2	6	P68369; P08537	Q99KA2; A0A2R8VHF3; P68369; P05213; P08537; Q52L87	1	3	0.7917	0	1	1	1173.58	3518.71	3518.72	-2.02	-0.00237	HCD (High Energy Collision Dissociation)	MS2	0	19.374	107.705	36021	OFL003219-0-8TTL4-a1A-b2A-tubulin.raw	F8	7.25
		FALSE	High	Sequest HT (A2)	Unambiguous	KLADQcTGLQGFLVFHSFGGGTGSGFTSLLMER	C6(Carbamidomethyl)	2	6	P68369; P08537	Q99KA2; A0A2R8VHF3; P68369; P05213; P08537; Q52L87	1	4	0.7254	0	1	1	880.436	3518.72	3518.72	0.9	0.0008	HCD (High Energy Collision Dissociation)	MS2	0	36.521	109.264	36824	OFL003219-0-8TTL4-a1A-b2A-tubulin.raw	F8	7.1
		FALSE	High	Sequest HT (A2)	Unambiguous	KLADQcTGLQGFLVFHSFGGGTGSGFTSLLMER	C6(Carbamidomethyl)	2	6	P68369; P08537	Q99KA2; A0A2R8VHF3; P68369; P05213; P08537; Q52L87	1	4	0.75	0	1	1	880.437	3518.73	3518.72	1.72	0.00152	HCD (High Energy Collision Dissociation)	MS2	8.77296	50	109.796	37141	OFL003219-0-8TTL4-a1A-b2A-tubulin.raw	F8	6.8
		FALSE	High	Sequest HT (A2)	Unambiguous	KLADQcTGLQGFLVFHSFGGGTGSGFTSLLMER	C6(Carbamidomethyl)	2	6	P68369; P08537	Q99KA2; A0A2R8VHF3; P68369; P05213; P08537; Q52L87	1	4	0.7544	0	1	1	880.435	3518.72	3518.72	-0.44	-0.00039	HCD (High Energy Collision Dissociation)	MS2	0.997548	2.346	107.719	36027	OFL003219-0-8TTL4-a1A-b2A-tubulin.raw	F8	6.76
		FALSE	High	Sequest HT (A2)	Unambiguous	KLADQcTGLQGFLVFHSFGGGTGSGFTSLLMER	C6(Carbamidomethyl)	2	6	P68369; P08537	Q99KA2; A0A2R8VHF3; P68369; P05213; P08537; Q52L87	1	3	0.8381	0	1	1	1173.58	3518.72	3518.72	0.32	0.00038	HCD (High Energy Collision Dissociation)	MS2	0	50	109.744	37113	OFL003219-0-8TTL4-a1A-b2A-tubulin.raw	F8	6.67
		FALSE	High	Sequest HT (A2)	Unambiguous	KLADQcTGLQGFLVFHSFGGGTGSGFTSLLMER	C6(Carbamidomethyl)	2	6	P68369; P08537	Q99KA2; A0A2R8VHF3; P68369; P05213; P08537; Q52L87	1	4	0.7341	0	1	1	880.436	3518.72	3518.72	0.72	0.00063	HCD (High Energy Collision Dissociation)	MS2	9.23472	50	111.009	37914	OFL003219-0-8TTL4-a1A-b2A-tubulin.raw	F8	5.34
		FALSE	High	Sequest HT (A2)	Unambiguous	KLADQcTGLQGFLVFHSFGGGTGSGFTSLLMER	C6(Carbamidomethyl)	2	6	P68369; P08537	Q99KA2; A0A2R8VHF3; P68369; P05213; P08537; Q52L87	1	4	0.7967	0	1	1	880.434	3518.71	3518.72	-1.47	-0.0013	HCD (High Energy Collision Dissociation)	MS2	52.1306	50	112.238	38621	OFL003219-0-8TTL4-a1A-b2A-tubulin.raw	F8	4.23
		FALSE	High	Sequest HT (A2)	Unambiguous	KLADQcTGLQGFLVFHSFGGGTGSGFTSLLMER	C6(Carbamidomethyl)	2	6	P68369; P08537	Q99KA2; A0A2R8VHF3; P68369; P05213; P08537; Q52L87	1	4	0.7283	0	1	1	880.437	3518.72	3518.72	1.34	0.00118	HCD (High Energy Collision Dissociation)	MS2	34.9595	50	112.952	39040	OFL003219-0-8TTL4-a1A-b2A-tubulin.raw	F8	3.57
		FALSE	High	Sequest HT (A2)	Unambiguous	KLADQcTGLQGFLVFHSFGGGTGSGFTSLLMER	C6(Carbamidomethyl)	2	6	P68369; P08537	Q99KA2; A0A2R8VHF3; P68369; P05213; P08537; Q52L87	1	4	0.7281	0	1	1	880.436	3518.72	3518.72	0.56	0.00049	HCD (High Energy Collision Dissociation)	MS2	23.5002	50	113.473	39369	OFL003219-0-8TTL4-a1A-b2A-tubulin.raw	F8	3.42
		FALSE	High	Sequest HT (A2)	Unambiguous	KLADQcTGLQGFLVFHSFGGGTGSGFTSLLMER	C6(Carbamidomethyl)	2	6	P68369; P08537	Q99KA2; A0A2R8VHF3; P68369; P05213; P08537; Q52L87	1	3	0.7178	0	1	1	1173.56	3518.67	3518.72	-15.42	-0.01809	HCD (High Energy Collision Dissociation)	MS2	16.4818	50	110.889	37832	OFL003219-0-8TTL4-a1A-b2A-tubulin.raw	F8	2.41
	FALSE	High	KLADQCTGLQGFLVFHSFGGGTGSGFTSLLMER	1xCarbamidomethyl [C6]; 1xOxidation [M31]	2	6	3	P68369; P08537	1	3534.71	High	6.88
		Checked	Confidence	Identifying Node	PSM Ambiguity	Annotated Sequence	Modifications	# Protein Groups	# Proteins	Master Protein Accessions	Protein Accessions	# Missed Cleavages	Charge	DeltaScore	DeltaCn	Rank	Search Engine Rank	m/z [Da]	MH+ [Da]	Theo. MH+ [Da]	DeltaM [ppm]	Deltam/z [Da]	Activation Type	MS Order	Isolation Interference [%]	Ion Inject Time [ms]	RT [min]	First Scan	Spectrum File	File ID	XCorr
		FALSE	High	Sequest HT (A2)	Unambiguous	KLADQcTGLQGFLVFHSFGGGTGSGFTSLLmER	C6(Carbamidomethyl); M31(Oxidation)	2	6	P68369; P08537	Q99KA2; A0A2R8VHF3; P68369; P05213; P08537; Q52L87	1	4	0.7863	0	1	1	884.435	3534.72	3534.71	0.88	0.00078	HCD (High Energy Collision Dissociation)	MS2	23.1042	4.301	106.288	35433	OFL003219-0-8TTL4-a1A-b2A-tubulin.raw	F8	6.88
		FALSE	High	Sequest HT (A2)	Unambiguous	KLADQcTGLQGFLVFHSFGGGTGSGFTSLLmER	C6(Carbamidomethyl); M31(Oxidation)	2	6	P68369; P08537	Q99KA2; A0A2R8VHF3; P68369; P05213; P08537; Q52L87	1	4	0.7571	0	1	1	884.428	3534.69	3534.71	-6.66	-0.00588	HCD (High Energy Collision Dissociation)	MS2	0	43.342	106.555	35539	OFL003219-0-8TTL4-a1A-b2A-tubulin.raw	F8	6.71
		FALSE	High	Sequest HT (A2)	Unambiguous	KLADQcTGLQGFLVFHSFGGGTGSGFTSLLmER	C6(Carbamidomethyl); M31(Oxidation)	2	6	P68369; P08537	Q99KA2; A0A2R8VHF3; P68369; P05213; P08537; Q52L87	1	3	0.6679	0	1	1	1178.91	3534.72	3534.71	0.21	0.00025	HCD (High Energy Collision Dissociation)	MS2	100	9.758	106.209	35412	OFL003219-0-8TTL4-a1A-b2A-tubulin.raw	F8	5.33
	FALSE	High	LADQCTGLQGFLVFHSFGGGTGSGFTSLLMER	1xCarbamidomethyl [C5]	2	6	12	P68369; P08537	0	3390.62	High	6.41
		Checked	Confidence	Identifying Node	PSM Ambiguity	Annotated Sequence	Modifications	# Protein Groups	# Proteins	Master Protein Accessions	Protein Accessions	# Missed Cleavages	Charge	DeltaScore	DeltaCn	Rank	Search Engine Rank	m/z [Da]	MH+ [Da]	Theo. MH+ [Da]	DeltaM [ppm]	Deltam/z [Da]	Activation Type	MS Order	Isolation Interference [%]	Ion Inject Time [ms]	RT [min]	First Scan	Spectrum File	File ID	XCorr
		FALSE	High	Sequest HT (A2)	Unambiguous	LADQcTGLQGFLVFHSFGGGTGSGFTSLLMER	C5(Carbamidomethyl)	2	6	P68369; P08537	Q99KA2; A0A2R8VHF3; P68369; P05213; P08537; Q52L87	0	3	0.1061	0	1	1	1130.88	3390.62	3390.62	-0.02	-2e-05	HCD (High Energy Collision Dissociation)	MS2	5.73117	2.871	112.607	38831	OFL003219-0-8TTL4-a1A-b2A-tubulin.raw	F8	6.41
		FALSE	High	Sequest HT (A2)	Unambiguous	LADQcTGLQGFLVFHSFGGGTGSGFTSLLMER	C5(Carbamidomethyl)	2	6	P68369; P08537	Q99KA2; A0A2R8VHF3; P68369; P05213; P08537; Q52L87	0	3	0.1984	0	1	1	1130.88	3390.62	3390.62	0.02	2e-05	HCD (High Energy Collision Dissociation)	MS2	32.413	10.709	111.593	38292	OFL003219-0-8TTL4-a1A-b2A-tubulin.raw	F8	6.3
		FALSE	High	Sequest HT (A2)	Unambiguous	LADQcTGLQGFLVFHSFGGGTGSGFTSLLMER	C5(Carbamidomethyl)	2	6	P68369; P08537	Q99KA2; A0A2R8VHF3; P68369; P05213; P08537; Q52L87	0	3	0.1848	0	1	1	1130.88	3390.63	3390.62	0.32	0.00036	HCD (High Energy Collision Dissociation)	MS2	3.36848	1.511	112.105	38540	OFL003219-0-8TTL4-a1A-b2A-tubulin.raw	F8	6.06
		FALSE	High	Sequest HT (A2)	Unambiguous	LADQcTGLQGFLVFHSFGGGTGSGFTSLLMER	C5(Carbamidomethyl)	2	6	P68369; P08537	Q99KA2; A0A2R8VHF3; P68369; P05213; P08537; Q52L87	0	3	0.1962	0	1	1	1130.88	3390.62	3390.62	-0.24	-0.00027	HCD (High Energy Collision Dissociation)	MS2	4.35643	2.482	112.588	38821	OFL003219-0-8TTL4-a1A-b2A-tubulin.raw	F8	5.86
		FALSE	High	Sequest HT (A2)	Unambiguous	LADQcTGLQGFLVFHSFGGGTGSGFTSLLMER	C5(Carbamidomethyl)	2	6	P68369; P08537	Q99KA2; A0A2R8VHF3; P68369; P05213; P08537; Q52L87	0	4	0.2014	0	1	1	848.41	3390.62	3390.62	-1.52	-0.00129	HCD (High Energy Collision Dissociation)	MS2	2.64726	50	111.601	38295	OFL003219-0-8TTL4-a1A-b2A-tubulin.raw	F8	5.86
		FALSE	High	Sequest HT (A2)	Unambiguous	LADQcTGLQGFLVFHSFGGGTGSGFTSLLMER	C5(Carbamidomethyl)	2	6	P68369; P08537	Q99KA2; A0A2R8VHF3; P68369; P05213; P08537; Q52L87	0	4	0.2168	0	1	1	848.412	3390.63	3390.62	0.52	0.00044	HCD (High Energy Collision Dissociation)	MS2	6.19224	50	114.345	39925	OFL003219-0-8TTL4-a1A-b2A-tubulin.raw	F8	5.72
		FALSE	High	Sequest HT (A2)	Unambiguous	LADQcTGLQGFLVFHSFGGGTGSGFTSLLMER	C5(Carbamidomethyl)	2	6	P68369; P08537	Q99KA2; A0A2R8VHF3; P68369; P05213; P08537; Q52L87	0	4	0.169	0	1	1	848.412	3390.63	3390.62	0.48	0.00041	HCD (High Energy Collision Dissociation)	MS2	0	11.377	112.121	38550	OFL003219-0-8TTL4-a1A-b2A-tubulin.raw	F8	5.62
		FALSE	High	Sequest HT (A2)	Unambiguous	LADQcTGLQGFLVFHSFGGGTGSGFTSLLMER	C5(Carbamidomethyl)	2	6	P68369; P08537	Q99KA2; A0A2R8VHF3; P68369; P05213; P08537; Q52L87	0	3	0.0914	0	1	1	1130.88	3390.63	3390.62	1.58	0.00178	HCD (High Energy Collision Dissociation)	MS2	13.4738	7.491	113.128	39151	OFL003219-0-8TTL4-a1A-b2A-tubulin.raw	F8	5.58
		FALSE	High	Sequest HT (A2)	Unambiguous	LADQcTGLQGFLVFHSFGGGTGSGFTSLLMER	C5(Carbamidomethyl)	2	6	P68369; P08537	Q99KA2; A0A2R8VHF3; P68369; P05213; P08537; Q52L87	0	4	0.1817	0	1	1	848.412	3390.63	3390.62	0.17	0.00015	HCD (High Energy Collision Dissociation)	MS2	0	21.188	112.638	38847	OFL003219-0-8TTL4-a1A-b2A-tubulin.raw	F8	5.56
		FALSE	High	Sequest HT (A2)	Unambiguous	LADQcTGLQGFLVFHSFGGGTGSGFTSLLMER	C5(Carbamidomethyl)	2	6	P68369; P08537	Q99KA2; A0A2R8VHF3; P68369; P05213; P08537; Q52L87	0	4	0.2085	0	1	1	848.412	3390.63	3390.62	0.29	0.00025	HCD (High Energy Collision Dissociation)	MS2	0	41.075	113.184	39187	OFL003219-0-8TTL4-a1A-b2A-tubulin.raw	F8	5.42
		FALSE	High	Sequest HT (A2)	Unambiguous	LADQcTGLQGFLVFHSFGGGTGSGFTSLLMER	C5(Carbamidomethyl)	2	6	P68369; P08537	Q99KA2; A0A2R8VHF3; P68369; P05213; P08537; Q52L87	0	3	0.1713	0	1	1	1130.88	3390.63	3390.62	1.12	0.00127	HCD (High Energy Collision Dissociation)	MS2	19.768	14.792	113.646	39484	OFL003219-0-8TTL4-a1A-b2A-tubulin.raw	F8	5.02
		FALSE	High	Sequest HT (A2)	Unambiguous	LADQcTGLQGFLVFHSFGGGTGSGFTSLLMER	C5(Carbamidomethyl)	2	6	P68369; P08537	Q99KA2; A0A2R8VHF3; P68369; P05213; P08537; Q52L87	0	3	0.16	0	1	1	1130.88	3390.63	3390.62	1.73	0.00196	HCD (High Energy Collision Dissociation)	MS2	43.4111	21.762	114.331	39916	OFL003219-0-8TTL4-a1A-b2A-tubulin.raw	F8	5
	FALSE	High	LADQCTGLQGFLVFHSFGGGTGSGFTSLLMER	1xCarbamidomethyl [C5]; 1xOxidation [M30]	2	6	3	P68369; P08537	0	3406.62	High	6.28
		Checked	Confidence	Identifying Node	PSM Ambiguity	Annotated Sequence	Modifications	# Protein Groups	# Proteins	Master Protein Accessions	Protein Accessions	# Missed Cleavages	Charge	DeltaScore	DeltaCn	Rank	Search Engine Rank	m/z [Da]	MH+ [Da]	Theo. MH+ [Da]	DeltaM [ppm]	Deltam/z [Da]	Activation Type	MS Order	Isolation Interference [%]	Ion Inject Time [ms]	RT [min]	First Scan	Spectrum File	File ID	XCorr
		FALSE	High	Sequest HT (A2)	Unambiguous	LADQcTGLQGFLVFHSFGGGTGSGFTSLLmER	C5(Carbamidomethyl); M30(Oxidation)	2	6	P68369; P08537	Q99KA2; A0A2R8VHF3; P68369; P05213; P08537; Q52L87	0	4	0.2134	0	1	1	852.411	3406.62	3406.62	0.43	0.00037	HCD (High Energy Collision Dissociation)	MS2	6.19325	22.732	109.973	37255	OFL003219-0-8TTL4-a1A-b2A-tubulin.raw	F8	6.28
		FALSE	High	Sequest HT (A2)	Unambiguous	LADQcTGLQGFLVFHSFGGGTGSGFTSLLmER	C5(Carbamidomethyl); M30(Oxidation)	2	6	P68369; P08537	Q99KA2; A0A2R8VHF3; P68369; P05213; P08537; Q52L87	0	3	0.1335	0	1	1	1136.21	3406.62	3406.62	0.92	0.00105	HCD (High Energy Collision Dissociation)	MS2	21.9195	9.94	109.925	37219	OFL003219-0-8TTL4-a1A-b2A-tubulin.raw	F8	3.67
		FALSE	High	Sequest HT (A2)	Unambiguous	LADQcTGLQGFLVFHSFGGGTGSGFTSLLmER	C5(Carbamidomethyl); M30(Oxidation)	2	6	P68369; P08537	Q99KA2; A0A2R8VHF3; P68369; P05213; P08537; Q52L87	0	3	0.1926	0	1	1	1136.21	3406.62	3406.62	0.37	0.00042	HCD (High Energy Collision Dissociation)	MS2	29.1847	3.399	110.448	37562	OFL003219-0-8TTL4-a1A-b2A-tubulin.raw	F8	2.7
	FALSE	High	IDHKFDLMYAK		11	23	56	Q5FW91; Q3TIZ0; Q3UX10; A0A178UGA1; P68369; A0A178UXP7; B9DGT7; P08537; A0A5S6Q8M8; A0A5S6QQ85; P68368	1	1380.7	High	4.25
		Checked	Confidence	Identifying Node	PSM Ambiguity	Annotated Sequence	Modifications	# Protein Groups	# Proteins	Master Protein Accessions	Protein Accessions	# Missed Cleavages	Charge	DeltaScore	DeltaCn	Rank	Search Engine Rank	m/z [Da]	MH+ [Da]	Theo. MH+ [Da]	DeltaM [ppm]	Deltam/z [Da]	Activation Type	MS Order	Isolation Interference [%]	Ion Inject Time [ms]	RT [min]	First Scan	Spectrum File	File ID	XCorr
		FALSE	High	Sequest HT (A2)	Unambiguous	IDHKFDLMYAK		6	6	A0A178UGA1; A0A178UXP7; B9DGT7	Q944I2; A0A178UGA1; A0A178UXP7; B9DHQ0; B9DGT7; Q0WLQ5	1	3	0	0	1	1	460.904	1380.7	1380.7	-0.23	-0.00011	HCD (High Energy Collision Dissociation)	MS2	0.269727	0.206	45.9548	12035	OFL003219-0-8TTL4-a1A-b2A-tubulin.raw	F8	4.25
		FALSE	High	Sequest HT (A2)	Unambiguous	LDHKFDLMYAK		8	17	Q5FW91; Q3TIZ0; Q3UX10; P68369; P08537; A0A5S6Q8M8; A0A5S6QQ85; P68368	Q5FW91; Q3TIZ0; Q9JJZ2; A0A5S6QIR1; Q99KA2; Q3UX10; P68369; Q9NY65; Q9D9Y2; P05213; P08537; Q15670; A0A5S6Q8M8; Q52L87; A0A0A0MQA5; A0A5S6QQ85; P68368	1	3		0	1	2	460.904	1380.7	1380.7	-0.23	-0.00011	HCD (High Energy Collision Dissociation)	MS2	0.269727	0.206	45.9548	12035	OFL003219-0-8TTL4-a1A-b2A-tubulin.raw	F8	4.25
		FALSE	High	Sequest HT (A2)	Unambiguous	IDHKFDLMYAK		6	6	A0A178UGA1; A0A178UXP7; B9DGT7	Q944I2; A0A178UGA1; A0A178UXP7; B9DHQ0; B9DGT7; Q0WLQ5	1	3		0	1	2	460.904	1380.7	1380.7	-0.35	-0.00016	HCD (High Energy Collision Dissociation)	MS2	0.299524	0.57	46.967	12282	OFL003219-0-8TTL4-a1A-b2A-tubulin.raw	F8	4.16
		FALSE	High	Sequest HT (A2)	Unambiguous	LDHKFDLMYAK		8	17	Q5FW91; Q3TIZ0; Q3UX10; P68369; P08537; A0A5S6Q8M8; A0A5S6QQ85; P68368	Q5FW91; Q3TIZ0; Q9JJZ2; A0A5S6QIR1; Q99KA2; Q3UX10; P68369; Q9NY65; Q9D9Y2; P05213; P08537; Q15670; A0A5S6Q8M8; Q52L87; A0A0A0MQA5; A0A5S6QQ85; P68368	1	3	0	0	1	1	460.904	1380.7	1380.7	-0.35	-0.00016	HCD (High Energy Collision Dissociation)	MS2	0.299524	0.57	46.967	12282	OFL003219-0-8TTL4-a1A-b2A-tubulin.raw	F8	4.16
		FALSE	High	Sequest HT (A2)	Unambiguous	IDHKFDLMYAK		6	6	A0A178UGA1; A0A178UXP7; B9DGT7	Q944I2; A0A178UGA1; A0A178UXP7; B9DHQ0; B9DGT7; Q0WLQ5	1	2		0	1	2	690.853	1380.7	1380.7	0.45	0.00031	HCD (High Energy Collision Dissociation)	MS2	0	35.288	47.5957	12519	OFL003219-0-8TTL4-a1A-b2A-tubulin.raw	F8	4.01
		FALSE	High	Sequest HT (A2)	Unambiguous	LDHKFDLMYAK		8	17	Q5FW91; Q3TIZ0; Q3UX10; P68369; P08537; A0A5S6Q8M8; A0A5S6QQ85; P68368	Q5FW91; Q3TIZ0; Q9JJZ2; A0A5S6QIR1; Q99KA2; Q3UX10; P68369; Q9NY65; Q9D9Y2; P05213; P08537; Q15670; A0A5S6Q8M8; Q52L87; A0A0A0MQA5; A0A5S6QQ85; P68368	1	2	0	0	1	1	690.853	1380.7	1380.7	0.45	0.00031	HCD (High Energy Collision Dissociation)	MS2	0	35.288	47.5957	12519	OFL003219-0-8TTL4-a1A-b2A-tubulin.raw	F8	4.01
		FALSE	High	Sequest HT (A2)	Unambiguous	LDHKFDLMYAK		8	17	Q5FW91; Q3TIZ0; Q3UX10; P68369; P08537; A0A5S6Q8M8; A0A5S6QQ85; P68368	Q5FW91; Q3TIZ0; Q9JJZ2; A0A5S6QIR1; Q99KA2; Q3UX10; P68369; Q9NY65; Q9D9Y2; P05213; P08537; Q15670; A0A5S6Q8M8; Q52L87; A0A0A0MQA5; A0A5S6QQ85; P68368	1	2		0	1	2	690.853	1380.7	1380.7	-0.11	-7e-05	HCD (High Energy Collision Dissociation)	MS2	0	0.807	46.0734	12063	OFL003219-0-8TTL4-a1A-b2A-tubulin.raw	F8	3.86
		FALSE	High	Sequest HT (A2)	Unambiguous	IDHKFDLMYAK		6	6	A0A178UGA1; A0A178UXP7; B9DGT7	Q944I2; A0A178UGA1; A0A178UXP7; B9DHQ0; B9DGT7; Q0WLQ5	1	2	0	0	1	1	690.853	1380.7	1380.7	-0.11	-7e-05	HCD (High Energy Collision Dissociation)	MS2	0	0.807	46.0734	12063	OFL003219-0-8TTL4-a1A-b2A-tubulin.raw	F8	3.86
		FALSE	High	Sequest HT (A2)	Unambiguous	IDHKFDLMYAK		6	6	A0A178UGA1; A0A178UXP7; B9DGT7	Q944I2; A0A178UGA1; A0A178UXP7; B9DHQ0; B9DGT7; Q0WLQ5	1	2		0	1	2	690.853	1380.7	1380.7	0.08	6e-05	HCD (High Energy Collision Dissociation)	MS2	0	3.589	47.0821	12318	OFL003219-0-8TTL4-a1A-b2A-tubulin.raw	F8	3.85
		FALSE	High	Sequest HT (A2)	Unambiguous	LDHKFDLMYAK		8	17	Q5FW91; Q3TIZ0; Q3UX10; P68369; P08537; A0A5S6Q8M8; A0A5S6QQ85; P68368	Q5FW91; Q3TIZ0; Q9JJZ2; A0A5S6QIR1; Q99KA2; Q3UX10; P68369; Q9NY65; Q9D9Y2; P05213; P08537; Q15670; A0A5S6Q8M8; Q52L87; A0A0A0MQA5; A0A5S6QQ85; P68368	1	2	0	0	1	1	690.853	1380.7	1380.7	0.08	6e-05	HCD (High Energy Collision Dissociation)	MS2	0	3.589	47.0821	12318	OFL003219-0-8TTL4-a1A-b2A-tubulin.raw	F8	3.85
		FALSE	High	Sequest HT (A2)	Unambiguous	IDHKFDLMYAK		6	6	A0A178UGA1; A0A178UXP7; B9DGT7	Q944I2; A0A178UGA1; A0A178UXP7; B9DHQ0; B9DGT7; Q0WLQ5	1	2		0	1	2	690.853	1380.7	1380.7	0.42	0.00029	HCD (High Energy Collision Dissociation)	MS2	0	0.499	45.5724	11952	OFL003219-0-8TTL4-a1A-b2A-tubulin.raw	F8	3.84
		FALSE	High	Sequest HT (A2)	Unambiguous	LDHKFDLMYAK		8	17	Q5FW91; Q3TIZ0; Q3UX10; P68369; P08537; A0A5S6Q8M8; A0A5S6QQ85; P68368	Q5FW91; Q3TIZ0; Q9JJZ2; A0A5S6QIR1; Q99KA2; Q3UX10; P68369; Q9NY65; Q9D9Y2; P05213; P08537; Q15670; A0A5S6Q8M8; Q52L87; A0A0A0MQA5; A0A5S6QQ85; P68368	1	2	0	0	1	1	690.853	1380.7	1380.7	0.42	0.00029	HCD (High Energy Collision Dissociation)	MS2	0	0.499	45.5724	11952	OFL003219-0-8TTL4-a1A-b2A-tubulin.raw	F8	3.84
		FALSE	High	Sequest HT (A2)	Unambiguous	IDHKFDLMYAK		6	6	A0A178UGA1; A0A178UXP7; B9DGT7	Q944I2; A0A178UGA1; A0A178UXP7; B9DHQ0; B9DGT7; Q0WLQ5	1	3		0	1	2	460.904	1380.7	1380.7	-0.82	-0.00038	HCD (High Energy Collision Dissociation)	MS2	0.0920577	0.279	46.463	12156	OFL003219-0-8TTL4-a1A-b2A-tubulin.raw	F8	3.8
		FALSE	High	Sequest HT (A2)	Unambiguous	LDHKFDLMYAK		8	17	Q5FW91; Q3TIZ0; Q3UX10; P68369; P08537; A0A5S6Q8M8; A0A5S6QQ85; P68368	Q5FW91; Q3TIZ0; Q9JJZ2; A0A5S6QIR1; Q99KA2; Q3UX10; P68369; Q9NY65; Q9D9Y2; P05213; P08537; Q15670; A0A5S6Q8M8; Q52L87; A0A0A0MQA5; A0A5S6QQ85; P68368	1	3	0	0	1	1	460.904	1380.7	1380.7	-0.82	-0.00038	HCD (High Energy Collision Dissociation)	MS2	0.0920577	0.279	46.463	12156	OFL003219-0-8TTL4-a1A-b2A-tubulin.raw	F8	3.8
		FALSE	High	Sequest HT (A2)	Unambiguous	LDHKFDLMYAK		8	17	Q5FW91; Q3TIZ0; Q3UX10; P68369; P08537; A0A5S6Q8M8; A0A5S6QQ85; P68368	Q5FW91; Q3TIZ0; Q9JJZ2; A0A5S6QIR1; Q99KA2; Q3UX10; P68369; Q9NY65; Q9D9Y2; P05213; P08537; Q15670; A0A5S6Q8M8; Q52L87; A0A0A0MQA5; A0A5S6QQ85; P68368	1	3	0	0	1	1	460.904	1380.7	1380.7	-0.44	-0.0002	HCD (High Energy Collision Dissociation)	MS2	0.17865	0.501	45.4539	11923	OFL003219-0-8TTL4-a1A-b2A-tubulin.raw	F8	3.79
		FALSE	High	Sequest HT (A2)	Unambiguous	IDHKFDLMYAK		6	6	A0A178UGA1; A0A178UXP7; B9DGT7	Q944I2; A0A178UGA1; A0A178UXP7; B9DHQ0; B9DGT7; Q0WLQ5	1	3		0	1	2	460.904	1380.7	1380.7	-0.44	-0.0002	HCD (High Energy Collision Dissociation)	MS2	0.17865	0.501	45.4539	11923	OFL003219-0-8TTL4-a1A-b2A-tubulin.raw	F8	3.79
		FALSE	High	Sequest HT (A2)	Unambiguous	IDHKFDLMYAK		6	6	A0A178UGA1; A0A178UXP7; B9DGT7	Q944I2; A0A178UGA1; A0A178UXP7; B9DHQ0; B9DGT7; Q0WLQ5	1	3	0	0	1	1	460.904	1380.7	1380.7	-0.07	-3e-05	HCD (High Energy Collision Dissociation)	MS2	0.288622	4.018	47.4754	12456	OFL003219-0-8TTL4-a1A-b2A-tubulin.raw	F8	3.66
		FALSE	High	Sequest HT (A2)	Unambiguous	LDHKFDLMYAK		8	17	Q5FW91; Q3TIZ0; Q3UX10; P68369; P08537; A0A5S6Q8M8; A0A5S6QQ85; P68368	Q5FW91; Q3TIZ0; Q9JJZ2; A0A5S6QIR1; Q99KA2; Q3UX10; P68369; Q9NY65; Q9D9Y2; P05213; P08537; Q15670; A0A5S6Q8M8; Q52L87; A0A0A0MQA5; A0A5S6QQ85; P68368	1	3		0	1	2	460.904	1380.7	1380.7	-0.07	-3e-05	HCD (High Energy Collision Dissociation)	MS2	0.288622	4.018	47.4754	12456	OFL003219-0-8TTL4-a1A-b2A-tubulin.raw	F8	3.66
		FALSE	High	Sequest HT (A2)	Unambiguous	IDHKFDLMYAK		6	6	A0A178UGA1; A0A178UXP7; B9DGT7	Q944I2; A0A178UGA1; A0A178UXP7; B9DHQ0; B9DGT7; Q0WLQ5	1	2	0	0	1	1	690.853	1380.7	1380.7	-0.19	-0.00013	HCD (High Energy Collision Dissociation)	MS2	0	0.906	46.5789	12188	OFL003219-0-8TTL4-a1A-b2A-tubulin.raw	F8	3.65
		FALSE	High	Sequest HT (A2)	Unambiguous	LDHKFDLMYAK		8	17	Q5FW91; Q3TIZ0; Q3UX10; P68369; P08537; A0A5S6Q8M8; A0A5S6QQ85; P68368	Q5FW91; Q3TIZ0; Q9JJZ2; A0A5S6QIR1; Q99KA2; Q3UX10; P68369; Q9NY65; Q9D9Y2; P05213; P08537; Q15670; A0A5S6Q8M8; Q52L87; A0A0A0MQA5; A0A5S6QQ85; P68368	1	2		0	1	2	690.853	1380.7	1380.7	-0.19	-0.00013	HCD (High Energy Collision Dissociation)	MS2	0	0.906	46.5789	12188	OFL003219-0-8TTL4-a1A-b2A-tubulin.raw	F8	3.65
		FALSE	High	Sequest HT (A2)	Unambiguous	LDHKFDLMYAK		8	17	Q5FW91; Q3TIZ0; Q3UX10; P68369; P08537; A0A5S6Q8M8; A0A5S6QQ85; P68368	Q5FW91; Q3TIZ0; Q9JJZ2; A0A5S6QIR1; Q99KA2; Q3UX10; P68369; Q9NY65; Q9D9Y2; P05213; P08537; Q15670; A0A5S6Q8M8; Q52L87; A0A0A0MQA5; A0A5S6QQ85; P68368	1	3	0	0	1	1	460.904	1380.7	1380.7	-0.25	-0.00012	HCD (High Energy Collision Dissociation)	MS2	0	2.928	48.5217	12845	OFL003219-0-8TTL4-a1A-b2A-tubulin.raw	F8	3.64
		FALSE	High	Sequest HT (A2)	Unambiguous	IDHKFDLMYAK		6	6	A0A178UGA1; A0A178UXP7; B9DGT7	Q944I2; A0A178UGA1; A0A178UXP7; B9DHQ0; B9DGT7; Q0WLQ5	1	3		0	1	2	460.904	1380.7	1380.7	-0.25	-0.00012	HCD (High Energy Collision Dissociation)	MS2	0	2.928	48.5217	12845	OFL003219-0-8TTL4-a1A-b2A-tubulin.raw	F8	3.64
		FALSE	High	Sequest HT (A2)	Unambiguous	LDHKFDLMYAK		8	17	Q5FW91; Q3TIZ0; Q3UX10; P68369; P08537; A0A5S6Q8M8; A0A5S6QQ85; P68368	Q5FW91; Q3TIZ0; Q9JJZ2; A0A5S6QIR1; Q99KA2; Q3UX10; P68369; Q9NY65; Q9D9Y2; P05213; P08537; Q15670; A0A5S6Q8M8; Q52L87; A0A0A0MQA5; A0A5S6QQ85; P68368	1	2		0	1	2	690.852	1380.7	1380.7	-1.57	-0.00109	HCD (High Energy Collision Dissociation)	MS2	54.0742	50	48.345	12796	OFL003219-0-8TTL4-a1A-b2A-tubulin.raw	F8	3.59
		FALSE	High	Sequest HT (A2)	Unambiguous	IDHKFDLMYAK		6	6	A0A178UGA1; A0A178UXP7; B9DGT7	Q944I2; A0A178UGA1; A0A178UXP7; B9DHQ0; B9DGT7; Q0WLQ5	1	2	0	0	1	1	690.852	1380.7	1380.7	-1.57	-0.00109	HCD (High Energy Collision Dissociation)	MS2	54.0742	50	48.345	12796	OFL003219-0-8TTL4-a1A-b2A-tubulin.raw	F8	3.59
		FALSE	High	Sequest HT (A2)	Unambiguous	LDHKFDLMYAK		8	17	Q5FW91; Q3TIZ0; Q3UX10; P68369; P08537; A0A5S6Q8M8; A0A5S6QQ85; P68368	Q5FW91; Q3TIZ0; Q9JJZ2; A0A5S6QIR1; Q99KA2; Q3UX10; P68369; Q9NY65; Q9D9Y2; P05213; P08537; Q15670; A0A5S6Q8M8; Q52L87; A0A0A0MQA5; A0A5S6QQ85; P68368	1	3	0	0	1	1	460.904	1380.7	1380.7	0.44	0.0002	HCD (High Energy Collision Dissociation)	MS2	51.4796	50	50.136	13254	OFL003219-0-8TTL4-a1A-b2A-tubulin.raw	F8	3.5
		FALSE	High	Sequest HT (A2)	Unambiguous	IDHKFDLMYAK		6	6	A0A178UGA1; A0A178UXP7; B9DGT7	Q944I2; A0A178UGA1; A0A178UXP7; B9DHQ0; B9DGT7; Q0WLQ5	1	3		0	1	2	460.904	1380.7	1380.7	0.44	0.0002	HCD (High Energy Collision Dissociation)	MS2	51.4796	50	50.136	13254	OFL003219-0-8TTL4-a1A-b2A-tubulin.raw	F8	3.5
		FALSE	High	Sequest HT (A2)	Unambiguous	LDHKFDLMYAK		8	17	Q5FW91; Q3TIZ0; Q3UX10; P68369; P08537; A0A5S6Q8M8; A0A5S6QQ85; P68368	Q5FW91; Q3TIZ0; Q9JJZ2; A0A5S6QIR1; Q99KA2; Q3UX10; P68369; Q9NY65; Q9D9Y2; P05213; P08537; Q15670; A0A5S6Q8M8; Q52L87; A0A0A0MQA5; A0A5S6QQ85; P68368	1	3		0	1	2	460.904	1380.7	1380.7	-0.13	-6e-05	HCD (High Energy Collision Dissociation)	MS2	34.5296	50	48.0195	12706	OFL003219-0-8TTL4-a1A-b2A-tubulin.raw	F8	3.45
		FALSE	High	Sequest HT (A2)	Unambiguous	IDHKFDLMYAK		6	6	A0A178UGA1; A0A178UXP7; B9DGT7	Q944I2; A0A178UGA1; A0A178UXP7; B9DHQ0; B9DGT7; Q0WLQ5	1	3	0	0	1	1	460.904	1380.7	1380.7	-0.13	-6e-05	HCD (High Energy Collision Dissociation)	MS2	34.5296	50	48.0195	12706	OFL003219-0-8TTL4-a1A-b2A-tubulin.raw	F8	3.45
		FALSE	High	Sequest HT (A2)	Unambiguous	LDHKFDLMYAK		8	17	Q5FW91; Q3TIZ0; Q3UX10; P68369; P08537; A0A5S6Q8M8; A0A5S6QQ85; P68368	Q5FW91; Q3TIZ0; Q9JJZ2; A0A5S6QIR1; Q99KA2; Q3UX10; P68369; Q9NY65; Q9D9Y2; P05213; P08537; Q15670; A0A5S6Q8M8; Q52L87; A0A0A0MQA5; A0A5S6QQ85; P68368	1	3	0	0	1	1	460.904	1380.7	1380.7	-0.76	-0.00035	HCD (High Energy Collision Dissociation)	MS2	45.908	50	49.6301	13109	OFL003219-0-8TTL4-a1A-b2A-tubulin.raw	F8	3.4
		FALSE	High	Sequest HT (A2)	Unambiguous	IDHKFDLMYAK		6	6	A0A178UGA1; A0A178UXP7; B9DGT7	Q944I2; A0A178UGA1; A0A178UXP7; B9DHQ0; B9DGT7; Q0WLQ5	1	3		0	1	2	460.904	1380.7	1380.7	-0.76	-0.00035	HCD (High Energy Collision Dissociation)	MS2	45.908	50	49.6301	13109	OFL003219-0-8TTL4-a1A-b2A-tubulin.raw	F8	3.4
		FALSE	High	Sequest HT (A2)	Unambiguous	LDHKFDLMYAK		8	17	Q5FW91; Q3TIZ0; Q3UX10; P68369; P08537; A0A5S6Q8M8; A0A5S6QQ85; P68368	Q5FW91; Q3TIZ0; Q9JJZ2; A0A5S6QIR1; Q99KA2; Q3UX10; P68369; Q9NY65; Q9D9Y2; P05213; P08537; Q15670; A0A5S6Q8M8; Q52L87; A0A0A0MQA5; A0A5S6QQ85; P68368	1	3	0	0	1	1	460.904	1380.7	1380.7	-0.76	-0.00035	HCD (High Energy Collision Dissociation)	MS2	5.35532	50	53.9158	14626	OFL003219-0-8TTL4-a1A-b2A-tubulin.raw	F8	3.28
		FALSE	High	Sequest HT (A2)	Unambiguous	IDHKFDLMYAK		6	6	A0A178UGA1; A0A178UXP7; B9DGT7	Q944I2; A0A178UGA1; A0A178UXP7; B9DHQ0; B9DGT7; Q0WLQ5	1	3		0	1	2	460.904	1380.7	1380.7	-0.76	-0.00035	HCD (High Energy Collision Dissociation)	MS2	5.35532	50	53.9158	14626	OFL003219-0-8TTL4-a1A-b2A-tubulin.raw	F8	3.28
		FALSE	High	Sequest HT (A2)	Unambiguous	IDHKFDLMYAK		6	6	A0A178UGA1; A0A178UXP7; B9DGT7	Q944I2; A0A178UGA1; A0A178UXP7; B9DHQ0; B9DGT7; Q0WLQ5	1	2	0	0	1	1	690.853	1380.7	1380.7	0.47	0.00032	HCD (High Energy Collision Dissociation)	MS2	0	22.858	48.8682	12930	OFL003219-0-8TTL4-a1A-b2A-tubulin.raw	F8	3.24
		FALSE	High	Sequest HT (A2)	Unambiguous	LDHKFDLMYAK		8	17	Q5FW91; Q3TIZ0; Q3UX10; P68369; P08537; A0A5S6Q8M8; A0A5S6QQ85; P68368	Q5FW91; Q3TIZ0; Q9JJZ2; A0A5S6QIR1; Q99KA2; Q3UX10; P68369; Q9NY65; Q9D9Y2; P05213; P08537; Q15670; A0A5S6Q8M8; Q52L87; A0A0A0MQA5; A0A5S6QQ85; P68368	1	2		0	1	2	690.853	1380.7	1380.7	0.47	0.00032	HCD (High Energy Collision Dissociation)	MS2	0	22.858	48.8682	12930	OFL003219-0-8TTL4-a1A-b2A-tubulin.raw	F8	3.24
		FALSE	High	Sequest HT (A2)	Unambiguous	LDHKFDLMYAK		8	17	Q5FW91; Q3TIZ0; Q3UX10; P68369; P08537; A0A5S6Q8M8; A0A5S6QQ85; P68368	Q5FW91; Q3TIZ0; Q9JJZ2; A0A5S6QIR1; Q99KA2; Q3UX10; P68369; Q9NY65; Q9D9Y2; P05213; P08537; Q15670; A0A5S6Q8M8; Q52L87; A0A0A0MQA5; A0A5S6QQ85; P68368	1	3		0	1	2	460.904	1380.7	1380.7	-0.58	-0.00027	HCD (High Energy Collision Dissociation)	MS2	46.6826	50	52.3718	13918	OFL003219-0-8TTL4-a1A-b2A-tubulin.raw	F8	3.23
		FALSE	High	Sequest HT (A2)	Unambiguous	IDHKFDLMYAK		6	6	A0A178UGA1; A0A178UXP7; B9DGT7	Q944I2; A0A178UGA1; A0A178UXP7; B9DHQ0; B9DGT7; Q0WLQ5	1	3	0	0	1	1	460.904	1380.7	1380.7	-0.58	-0.00027	HCD (High Energy Collision Dissociation)	MS2	46.6826	50	52.3718	13918	OFL003219-0-8TTL4-a1A-b2A-tubulin.raw	F8	3.23
		FALSE	High	Sequest HT (A2)	Unambiguous	LDHKFDLMYAK		8	17	Q5FW91; Q3TIZ0; Q3UX10; P68369; P08537; A0A5S6Q8M8; A0A5S6QQ85; P68368	Q5FW91; Q3TIZ0; Q9JJZ2; A0A5S6QIR1; Q99KA2; Q3UX10; P68369; Q9NY65; Q9D9Y2; P05213; P08537; Q15670; A0A5S6Q8M8; Q52L87; A0A0A0MQA5; A0A5S6QQ85; P68368	1	3	0	0	1	1	460.904	1380.7	1380.7	-0.48	-0.00022	HCD (High Energy Collision Dissociation)	MS2	5.64047	50	50.6427	13463	OFL003219-0-8TTL4-a1A-b2A-tubulin.raw	F8	3.22
		FALSE	High	Sequest HT (A2)	Unambiguous	IDHKFDLMYAK		6	6	A0A178UGA1; A0A178UXP7; B9DGT7	Q944I2; A0A178UGA1; A0A178UXP7; B9DHQ0; B9DGT7; Q0WLQ5	1	3		0	1	2	460.904	1380.7	1380.7	-0.48	-0.00022	HCD (High Energy Collision Dissociation)	MS2	5.64047	50	50.6427	13463	OFL003219-0-8TTL4-a1A-b2A-tubulin.raw	F8	3.22
		FALSE	High	Sequest HT (A2)	Unambiguous	IDHKFDLMYAK		6	6	A0A178UGA1; A0A178UXP7; B9DGT7	Q944I2; A0A178UGA1; A0A178UXP7; B9DHQ0; B9DGT7; Q0WLQ5	1	3		0	1	2	460.904	1380.7	1380.7	-0.44	-0.0002	HCD (High Energy Collision Dissociation)	MS2	50.0335	50	52.877	14127	OFL003219-0-8TTL4-a1A-b2A-tubulin.raw	F8	2.97
		FALSE	High	Sequest HT (A2)	Unambiguous	LDHKFDLMYAK		8	17	Q5FW91; Q3TIZ0; Q3UX10; P68369; P08537; A0A5S6Q8M8; A0A5S6QQ85; P68368	Q5FW91; Q3TIZ0; Q9JJZ2; A0A5S6QIR1; Q99KA2; Q3UX10; P68369; Q9NY65; Q9D9Y2; P05213; P08537; Q15670; A0A5S6Q8M8; Q52L87; A0A0A0MQA5; A0A5S6QQ85; P68368	1	3	0	0	1	1	460.904	1380.7	1380.7	-0.44	-0.0002	HCD (High Energy Collision Dissociation)	MS2	50.0335	50	52.877	14127	OFL003219-0-8TTL4-a1A-b2A-tubulin.raw	F8	2.97
		FALSE	High	Sequest HT (A2)	Unambiguous	LDHKFDLMYAK		8	17	Q5FW91; Q3TIZ0; Q3UX10; P68369; P08537; A0A5S6Q8M8; A0A5S6QQ85; P68368	Q5FW91; Q3TIZ0; Q9JJZ2; A0A5S6QIR1; Q99KA2; Q3UX10; P68369; Q9NY65; Q9D9Y2; P05213; P08537; Q15670; A0A5S6Q8M8; Q52L87; A0A0A0MQA5; A0A5S6QQ85; P68368	1	3		0	1	2	460.904	1380.7	1380.7	0.36	0.00017	HCD (High Energy Collision Dissociation)	MS2	0	50	53.3886	14367	OFL003219-0-8TTL4-a1A-b2A-tubulin.raw	F8	2.68
		FALSE	High	Sequest HT (A2)	Unambiguous	IDHKFDLMYAK		6	6	A0A178UGA1; A0A178UXP7; B9DGT7	Q944I2; A0A178UGA1; A0A178UXP7; B9DHQ0; B9DGT7; Q0WLQ5	1	3	0	0	1	1	460.904	1380.7	1380.7	0.36	0.00017	HCD (High Energy Collision Dissociation)	MS2	0	50	53.3886	14367	OFL003219-0-8TTL4-a1A-b2A-tubulin.raw	F8	2.68
		FALSE	High	Sequest HT (A2)	Unambiguous	LDHKFDLMYAK		8	17	Q5FW91; Q3TIZ0; Q3UX10; P68369; P08537; A0A5S6Q8M8; A0A5S6QQ85; P68368	Q5FW91; Q3TIZ0; Q9JJZ2; A0A5S6QIR1; Q99KA2; Q3UX10; P68369; Q9NY65; Q9D9Y2; P05213; P08537; Q15670; A0A5S6Q8M8; Q52L87; A0A0A0MQA5; A0A5S6QQ85; P68368	1	3	0	0	1	1	460.904	1380.7	1380.7	-0.64	-0.00029	HCD (High Energy Collision Dissociation)	MS2	0	50	44.9539	11676	OFL003219-0-8TTL4-a1A-b2A-tubulin.raw	F8	2.53
		FALSE	High	Sequest HT (A2)	Unambiguous	IDHKFDLMYAK		6	6	A0A178UGA1; A0A178UXP7; B9DGT7	Q944I2; A0A178UGA1; A0A178UXP7; B9DHQ0; B9DGT7; Q0WLQ5	1	3		0	1	2	460.904	1380.7	1380.7	-0.64	-0.00029	HCD (High Energy Collision Dissociation)	MS2	0	50	44.9539	11676	OFL003219-0-8TTL4-a1A-b2A-tubulin.raw	F8	2.53
		FALSE	High	Sequest HT (A2)	Unambiguous	IDHKFDLMYAK		6	6	A0A178UGA1; A0A178UXP7; B9DGT7	Q944I2; A0A178UGA1; A0A178UXP7; B9DHQ0; B9DGT7; Q0WLQ5	1	3	0	0	1	1	460.905	1380.7	1380.7	0.98	0.00045	HCD (High Energy Collision Dissociation)	MS2	65.3622	50	54.9417	15084	OFL003219-0-8TTL4-a1A-b2A-tubulin.raw	F8	2.37
		FALSE	High	Sequest HT (A2)	Unambiguous	LDHKFDLMYAK		8	17	Q5FW91; Q3TIZ0; Q3UX10; P68369; P08537; A0A5S6Q8M8; A0A5S6QQ85; P68368	Q5FW91; Q3TIZ0; Q9JJZ2; A0A5S6QIR1; Q99KA2; Q3UX10; P68369; Q9NY65; Q9D9Y2; P05213; P08537; Q15670; A0A5S6Q8M8; Q52L87; A0A0A0MQA5; A0A5S6QQ85; P68368	1	3		0	1	2	460.905	1380.7	1380.7	0.98	0.00045	HCD (High Energy Collision Dissociation)	MS2	65.3622	50	54.9417	15084	OFL003219-0-8TTL4-a1A-b2A-tubulin.raw	F8	2.37
		FALSE	High	Sequest HT (A2)	Unambiguous	IDHKFDLMYAK		6	6	A0A178UGA1; A0A178UXP7; B9DGT7	Q944I2; A0A178UGA1; A0A178UXP7; B9DHQ0; B9DGT7; Q0WLQ5	1	3	0	0	1	1	460.905	1380.7	1380.7	0.86	0.00039	HCD (High Energy Collision Dissociation)	MS2	0	50	55.4571	15347	OFL003219-0-8TTL4-a1A-b2A-tubulin.raw	F8	2.35
		FALSE	High	Sequest HT (A2)	Unambiguous	LDHKFDLMYAK		8	17	Q5FW91; Q3TIZ0; Q3UX10; P68369; P08537; A0A5S6Q8M8; A0A5S6QQ85; P68368	Q5FW91; Q3TIZ0; Q9JJZ2; A0A5S6QIR1; Q99KA2; Q3UX10; P68369; Q9NY65; Q9D9Y2; P05213; P08537; Q15670; A0A5S6Q8M8; Q52L87; A0A0A0MQA5; A0A5S6QQ85; P68368	1	3		0	1	2	460.905	1380.7	1380.7	0.86	0.00039	HCD (High Energy Collision Dissociation)	MS2	0	50	55.4571	15347	OFL003219-0-8TTL4-a1A-b2A-tubulin.raw	F8	2.35
		FALSE	High	Sequest HT (A2)	Unambiguous	IDHKFDLMYAK		6	6	A0A178UGA1; A0A178UXP7; B9DGT7	Q944I2; A0A178UGA1; A0A178UXP7; B9DHQ0; B9DGT7; Q0WLQ5	1	2	0	0	1	1	690.853	1380.7	1380.7	1.03	0.00071	HCD (High Energy Collision Dissociation)	MS2	0	50	50.3252	13334	OFL003219-0-8TTL4-a1A-b2A-tubulin.raw	F8	2.32
		FALSE	High	Sequest HT (A2)	Unambiguous	LDHKFDLMYAK		8	17	Q5FW91; Q3TIZ0; Q3UX10; P68369; P08537; A0A5S6Q8M8; A0A5S6QQ85; P68368	Q5FW91; Q3TIZ0; Q9JJZ2; A0A5S6QIR1; Q99KA2; Q3UX10; P68369; Q9NY65; Q9D9Y2; P05213; P08537; Q15670; A0A5S6Q8M8; Q52L87; A0A0A0MQA5; A0A5S6QQ85; P68368	1	2		0	1	2	690.853	1380.7	1380.7	1.03	0.00071	HCD (High Energy Collision Dissociation)	MS2	0	50	50.3252	13334	OFL003219-0-8TTL4-a1A-b2A-tubulin.raw	F8	2.32
		FALSE	High	Sequest HT (A2)	Unambiguous	IDHKFDLMYAK		6	6	A0A178UGA1; A0A178UXP7; B9DGT7	Q944I2; A0A178UGA1; A0A178UXP7; B9DHQ0; B9DGT7; Q0WLQ5	1	2		0	1	2	690.854	1380.7	1380.7	1.42	0.00098	HCD (High Energy Collision Dissociation)	MS2	0	50	52.5937	14003	OFL003219-0-8TTL4-a1A-b2A-tubulin.raw	F8	2.23
		FALSE	High	Sequest HT (A2)	Unambiguous	LDHKFDLMYAK		8	17	Q5FW91; Q3TIZ0; Q3UX10; P68369; P08537; A0A5S6Q8M8; A0A5S6QQ85; P68368	Q5FW91; Q3TIZ0; Q9JJZ2; A0A5S6QIR1; Q99KA2; Q3UX10; P68369; Q9NY65; Q9D9Y2; P05213; P08537; Q15670; A0A5S6Q8M8; Q52L87; A0A0A0MQA5; A0A5S6QQ85; P68368	1	2	0	0	1	1	690.854	1380.7	1380.7	1.42	0.00098	HCD (High Energy Collision Dissociation)	MS2	0	50	52.5937	14003	OFL003219-0-8TTL4-a1A-b2A-tubulin.raw	F8	2.23
		FALSE	High	Sequest HT (A2)	Unambiguous	LDHKFDLMYAK		8	17	Q5FW91; Q3TIZ0; Q3UX10; P68369; P08537; A0A5S6Q8M8; A0A5S6QQ85; P68368	Q5FW91; Q3TIZ0; Q9JJZ2; A0A5S6QIR1; Q99KA2; Q3UX10; P68369; Q9NY65; Q9D9Y2; P05213; P08537; Q15670; A0A5S6Q8M8; Q52L87; A0A0A0MQA5; A0A5S6QQ85; P68368	1	2		0	1	2	690.853	1380.7	1380.7	0.67	0.00046	HCD (High Energy Collision Dissociation)	MS2	0	50	55.3876	15308	OFL003219-0-8TTL4-a1A-b2A-tubulin.raw	F8	2
		FALSE	High	Sequest HT (A2)	Unambiguous	IDHKFDLMYAK		6	6	A0A178UGA1; A0A178UXP7; B9DGT7	Q944I2; A0A178UGA1; A0A178UXP7; B9DHQ0; B9DGT7; Q0WLQ5	1	2	0	0	1	1	690.853	1380.7	1380.7	0.67	0.00046	HCD (High Energy Collision Dissociation)	MS2	0	50	55.3876	15308	OFL003219-0-8TTL4-a1A-b2A-tubulin.raw	F8	2
		FALSE	High	Sequest HT (A2)	Unambiguous	IDHKFDLMYAK		6	6	A0A178UGA1; A0A178UXP7; B9DGT7	Q944I2; A0A178UGA1; A0A178UXP7; B9DHQ0; B9DGT7; Q0WLQ5	1	2	0	0	1	1	690.854	1380.7	1380.7	1.52	0.00105	HCD (High Energy Collision Dissociation)	MS2	0	50	53.2283	14283	OFL003219-0-8TTL4-a1A-b2A-tubulin.raw	F8	1.97
		FALSE	High	Sequest HT (A2)	Unambiguous	LDHKFDLMYAK		8	17	Q5FW91; Q3TIZ0; Q3UX10; P68369; P08537; A0A5S6Q8M8; A0A5S6QQ85; P68368	Q5FW91; Q3TIZ0; Q9JJZ2; A0A5S6QIR1; Q99KA2; Q3UX10; P68369; Q9NY65; Q9D9Y2; P05213; P08537; Q15670; A0A5S6Q8M8; Q52L87; A0A0A0MQA5; A0A5S6QQ85; P68368	1	2		0	1	2	690.854	1380.7	1380.7	1.52	0.00105	HCD (High Energy Collision Dissociation)	MS2	0	50	53.2283	14283	OFL003219-0-8TTL4-a1A-b2A-tubulin.raw	F8	1.97
	FALSE	High	IDHKFDLMYAK	1xOxidation [M8]	11	23	46	Q5FW91; Q3TIZ0; Q3UX10; A0A178UGA1; P68369; A0A178UXP7; B9DGT7; P08537; A0A5S6Q8M8; A0A5S6QQ85; P68368	1	1396.69	High	2.95
		Checked	Confidence	Identifying Node	PSM Ambiguity	Annotated Sequence	Modifications	# Protein Groups	# Proteins	Master Protein Accessions	Protein Accessions	# Missed Cleavages	Charge	DeltaScore	DeltaCn	Rank	Search Engine Rank	m/z [Da]	MH+ [Da]	Theo. MH+ [Da]	DeltaM [ppm]	Deltam/z [Da]	Activation Type	MS Order	Isolation Interference [%]	Ion Inject Time [ms]	RT [min]	First Scan	Spectrum File	File ID	XCorr
		FALSE	High	Sequest HT (A2)	Unambiguous	IDHKFDLmYAK	M8(Oxidation)	6	6	A0A178UGA1; A0A178UXP7; B9DGT7	Q944I2; A0A178UGA1; A0A178UXP7; B9DHQ0; B9DGT7; Q0WLQ5	1	3	0	0	1	1	466.236	1396.69	1396.69	-0.27	-0.00013	HCD (High Energy Collision Dissociation)	MS2	42.0935	50	39.9908	10155	OFL003219-0-8TTL4-a1A-b2A-tubulin.raw	F8	2.95
		FALSE	High	Sequest HT (A2)	Unambiguous	LDHKFDLmYAK	M8(Oxidation)	8	17	Q5FW91; Q3TIZ0; Q3UX10; P68369; P08537; A0A5S6Q8M8; A0A5S6QQ85; P68368	Q5FW91; Q3TIZ0; Q9JJZ2; A0A5S6QIR1; Q99KA2; Q3UX10; P68369; Q9NY65; Q9D9Y2; P05213; P08537; Q15670; A0A5S6Q8M8; Q52L87; A0A0A0MQA5; A0A5S6QQ85; P68368	1	3		0	1	2	466.236	1396.69	1396.69	-0.27	-0.00013	HCD (High Energy Collision Dissociation)	MS2	42.0935	50	39.9908	10155	OFL003219-0-8TTL4-a1A-b2A-tubulin.raw	F8	2.95
		FALSE	High	Sequest HT (A2)	Unambiguous	IDHKFDLmYAK	M8(Oxidation)	6	6	A0A178UGA1; A0A178UXP7; B9DGT7	Q944I2; A0A178UGA1; A0A178UXP7; B9DHQ0; B9DGT7; Q0WLQ5	1	3		0	1	2	466.236	1396.69	1396.69	-0.53	-0.00025	HCD (High Energy Collision Dissociation)	MS2	0	21.672	37.9037	9321	OFL003219-0-8TTL4-a1A-b2A-tubulin.raw	F8	2.92
		FALSE	High	Sequest HT (A2)	Unambiguous	LDHKFDLmYAK	M8(Oxidation)	8	17	Q5FW91; Q3TIZ0; Q3UX10; P68369; P08537; A0A5S6Q8M8; A0A5S6QQ85; P68368	Q5FW91; Q3TIZ0; Q9JJZ2; A0A5S6QIR1; Q99KA2; Q3UX10; P68369; Q9NY65; Q9D9Y2; P05213; P08537; Q15670; A0A5S6Q8M8; Q52L87; A0A0A0MQA5; A0A5S6QQ85; P68368	1	3	0	0	1	1	466.236	1396.69	1396.69	-0.53	-0.00025	HCD (High Energy Collision Dissociation)	MS2	0	21.672	37.9037	9321	OFL003219-0-8TTL4-a1A-b2A-tubulin.raw	F8	2.92
		FALSE	High	Sequest HT (A2)	Unambiguous	LDHKFDLmYAK	M8(Oxidation)	8	17	Q5FW91; Q3TIZ0; Q3UX10; P68369; P08537; A0A5S6Q8M8; A0A5S6QQ85; P68368	Q5FW91; Q3TIZ0; Q9JJZ2; A0A5S6QIR1; Q99KA2; Q3UX10; P68369; Q9NY65; Q9D9Y2; P05213; P08537; Q15670; A0A5S6Q8M8; Q52L87; A0A0A0MQA5; A0A5S6QQ85; P68368	1	3	0	0	1	1	466.236	1396.69	1396.69	0.43	0.0002	HCD (High Energy Collision Dissociation)	MS2	14.4942	20.888	38.4679	9537	OFL003219-0-8TTL4-a1A-b2A-tubulin.raw	F8	2.84
		FALSE	High	Sequest HT (A2)	Unambiguous	IDHKFDLmYAK	M8(Oxidation)	6	6	A0A178UGA1; A0A178UXP7; B9DGT7	Q944I2; A0A178UGA1; A0A178UXP7; B9DHQ0; B9DGT7; Q0WLQ5	1	3		0	1	2	466.236	1396.69	1396.69	0.43	0.0002	HCD (High Energy Collision Dissociation)	MS2	14.4942	20.888	38.4679	9537	OFL003219-0-8TTL4-a1A-b2A-tubulin.raw	F8	2.84
		FALSE	High	Sequest HT (A2)	Unambiguous	IDHKFDLmYAK	M8(Oxidation)	6	6	A0A178UGA1; A0A178UXP7; B9DGT7	Q944I2; A0A178UGA1; A0A178UXP7; B9DHQ0; B9DGT7; Q0WLQ5	1	3	0	0	1	1	466.236	1396.69	1396.69	0.13	6e-05	HCD (High Energy Collision Dissociation)	MS2	3.61441	41.604	39.479	9973	OFL003219-0-8TTL4-a1A-b2A-tubulin.raw	F8	2.74
		FALSE	High	Sequest HT (A2)	Unambiguous	LDHKFDLmYAK	M8(Oxidation)	8	17	Q5FW91; Q3TIZ0; Q3UX10; P68369; P08537; A0A5S6Q8M8; A0A5S6QQ85; P68368	Q5FW91; Q3TIZ0; Q9JJZ2; A0A5S6QIR1; Q99KA2; Q3UX10; P68369; Q9NY65; Q9D9Y2; P05213; P08537; Q15670; A0A5S6Q8M8; Q52L87; A0A0A0MQA5; A0A5S6QQ85; P68368	1	3		0	1	2	466.236	1396.69	1396.69	0.13	6e-05	HCD (High Energy Collision Dissociation)	MS2	3.61441	41.604	39.479	9973	OFL003219-0-8TTL4-a1A-b2A-tubulin.raw	F8	2.74
		FALSE	High	Sequest HT (A2)	Unambiguous	LDHKFDLmYAK	M8(Oxidation)	8	17	Q5FW91; Q3TIZ0; Q3UX10; P68369; P08537; A0A5S6Q8M8; A0A5S6QQ85; P68368	Q5FW91; Q3TIZ0; Q9JJZ2; A0A5S6QIR1; Q99KA2; Q3UX10; P68369; Q9NY65; Q9D9Y2; P05213; P08537; Q15670; A0A5S6Q8M8; Q52L87; A0A0A0MQA5; A0A5S6QQ85; P68368	1	3		0	1	2	466.236	1396.69	1396.69	-0.05	-2e-05	HCD (High Energy Collision Dissociation)	MS2	0	50	43.5137	11082	OFL003219-0-8TTL4-a1A-b2A-tubulin.raw	F8	2.71
		FALSE	High	Sequest HT (A2)	Unambiguous	IDHKFDLmYAK	M8(Oxidation)	6	6	A0A178UGA1; A0A178UXP7; B9DGT7	Q944I2; A0A178UGA1; A0A178UXP7; B9DHQ0; B9DGT7; Q0WLQ5	1	3	0	0	1	1	466.236	1396.69	1396.69	-0.05	-2e-05	HCD (High Energy Collision Dissociation)	MS2	0	50	43.5137	11082	OFL003219-0-8TTL4-a1A-b2A-tubulin.raw	F8	2.71
		FALSE	High	Sequest HT (A2)	Unambiguous	IDHKFDLmYAK	M8(Oxidation)	6	6	A0A178UGA1; A0A178UXP7; B9DGT7	Q944I2; A0A178UGA1; A0A178UXP7; B9DHQ0; B9DGT7; Q0WLQ5	1	2	0	0	1	1	698.85	1396.69	1396.69	0.26	0.00018	HCD (High Energy Collision Dissociation)	MS2	0	15.086	35.421	8572	OFL003219-0-8TTL4-a1A-b2A-tubulin.raw	F8	2.67
		FALSE	High	Sequest HT (A2)	Unambiguous	LDHKFDLmYAK	M8(Oxidation)	8	17	Q5FW91; Q3TIZ0; Q3UX10; P68369; P08537; A0A5S6Q8M8; A0A5S6QQ85; P68368	Q5FW91; Q3TIZ0; Q9JJZ2; A0A5S6QIR1; Q99KA2; Q3UX10; P68369; Q9NY65; Q9D9Y2; P05213; P08537; Q15670; A0A5S6Q8M8; Q52L87; A0A0A0MQA5; A0A5S6QQ85; P68368	1	2		0	1	2	698.85	1396.69	1396.69	0.26	0.00018	HCD (High Energy Collision Dissociation)	MS2	0	15.086	35.421	8572	OFL003219-0-8TTL4-a1A-b2A-tubulin.raw	F8	2.67
		FALSE	High	Sequest HT (A2)	Unambiguous	IDHKFDLmYAK	M8(Oxidation)	6	6	A0A178UGA1; A0A178UXP7; B9DGT7	Q944I2; A0A178UGA1; A0A178UXP7; B9DHQ0; B9DGT7; Q0WLQ5	1	3		0	1	2	466.236	1396.69	1396.69	-0.29	-0.00013	HCD (High Energy Collision Dissociation)	MS2	24.1131	50	40.6571	10313	OFL003219-0-8TTL4-a1A-b2A-tubulin.raw	F8	2.63
		FALSE	High	Sequest HT (A2)	Unambiguous	LDHKFDLmYAK	M8(Oxidation)	8	17	Q5FW91; Q3TIZ0; Q3UX10; P68369; P08537; A0A5S6Q8M8; A0A5S6QQ85; P68368	Q5FW91; Q3TIZ0; Q9JJZ2; A0A5S6QIR1; Q99KA2; Q3UX10; P68369; Q9NY65; Q9D9Y2; P05213; P08537; Q15670; A0A5S6Q8M8; Q52L87; A0A0A0MQA5; A0A5S6QQ85; P68368	1	3	0	0	1	1	466.236	1396.69	1396.69	-0.29	-0.00013	HCD (High Energy Collision Dissociation)	MS2	24.1131	50	40.6571	10313	OFL003219-0-8TTL4-a1A-b2A-tubulin.raw	F8	2.63
		FALSE	High	Sequest HT (A2)	Unambiguous	IDHKFDLmYAK	M8(Oxidation)	6	6	A0A178UGA1; A0A178UXP7; B9DGT7	Q944I2; A0A178UGA1; A0A178UXP7; B9DHQ0; B9DGT7; Q0WLQ5	1	3	0	0	1	1	466.236	1396.69	1396.69	-0.16	-8e-05	HCD (High Energy Collision Dissociation)	MS2	0	50	41.1612	10433	OFL003219-0-8TTL4-a1A-b2A-tubulin.raw	F8	2.6
		FALSE	High	Sequest HT (A2)	Unambiguous	LDHKFDLmYAK	M8(Oxidation)	8	17	Q5FW91; Q3TIZ0; Q3UX10; P68369; P08537; A0A5S6Q8M8; A0A5S6QQ85; P68368	Q5FW91; Q3TIZ0; Q9JJZ2; A0A5S6QIR1; Q99KA2; Q3UX10; P68369; Q9NY65; Q9D9Y2; P05213; P08537; Q15670; A0A5S6Q8M8; Q52L87; A0A0A0MQA5; A0A5S6QQ85; P68368	1	3		0	1	2	466.236	1396.69	1396.69	-0.16	-8e-05	HCD (High Energy Collision Dissociation)	MS2	0	50	41.1612	10433	OFL003219-0-8TTL4-a1A-b2A-tubulin.raw	F8	2.6
		FALSE	High	Sequest HT (A2)	Unambiguous	IDHKFDLmYAK	M8(Oxidation)	6	6	A0A178UGA1; A0A178UXP7; B9DGT7	Q944I2; A0A178UGA1; A0A178UXP7; B9DHQ0; B9DGT7; Q0WLQ5	1	2	0	0	1	1	698.851	1396.69	1396.69	1.26	0.00088	HCD (High Energy Collision Dissociation)	MS2	0	50	38.7212	9637	OFL003219-0-8TTL4-a1A-b2A-tubulin.raw	F8	2.58
		FALSE	High	Sequest HT (A2)	Unambiguous	LDHKFDLmYAK	M8(Oxidation)	8	17	Q5FW91; Q3TIZ0; Q3UX10; P68369; P08537; A0A5S6Q8M8; A0A5S6QQ85; P68368	Q5FW91; Q3TIZ0; Q9JJZ2; A0A5S6QIR1; Q99KA2; Q3UX10; P68369; Q9NY65; Q9D9Y2; P05213; P08537; Q15670; A0A5S6Q8M8; Q52L87; A0A0A0MQA5; A0A5S6QQ85; P68368	1	2		0	1	2	698.851	1396.69	1396.69	1.26	0.00088	HCD (High Energy Collision Dissociation)	MS2	0	50	38.7212	9637	OFL003219-0-8TTL4-a1A-b2A-tubulin.raw	F8	2.58
		FALSE	High	Sequest HT (A2)	Unambiguous	LDHKFDLmYAK	M8(Oxidation)	8	17	Q5FW91; Q3TIZ0; Q3UX10; P68369; P08537; A0A5S6Q8M8; A0A5S6QQ85; P68368	Q5FW91; Q3TIZ0; Q9JJZ2; A0A5S6QIR1; Q99KA2; Q3UX10; P68369; Q9NY65; Q9D9Y2; P05213; P08537; Q15670; A0A5S6Q8M8; Q52L87; A0A0A0MQA5; A0A5S6QQ85; P68368	1	3	0	0	1	1	466.236	1396.69	1396.69	0.02	1e-05	HCD (High Energy Collision Dissociation)	MS2	4.86412	50	44.0258	11283	OFL003219-0-8TTL4-a1A-b2A-tubulin.raw	F8	2.58
		FALSE	High	Sequest HT (A2)	Unambiguous	IDHKFDLmYAK	M8(Oxidation)	6	6	A0A178UGA1; A0A178UXP7; B9DGT7	Q944I2; A0A178UGA1; A0A178UXP7; B9DHQ0; B9DGT7; Q0WLQ5	1	3		0	1	2	466.236	1396.69	1396.69	0.02	1e-05	HCD (High Energy Collision Dissociation)	MS2	4.86412	50	44.0258	11283	OFL003219-0-8TTL4-a1A-b2A-tubulin.raw	F8	2.58
		FALSE	High	Sequest HT (A2)	Unambiguous	LDHKFDLmYAK	M8(Oxidation)	8	17	Q5FW91; Q3TIZ0; Q3UX10; P68369; P08537; A0A5S6Q8M8; A0A5S6QQ85; P68368	Q5FW91; Q3TIZ0; Q9JJZ2; A0A5S6QIR1; Q99KA2; Q3UX10; P68369; Q9NY65; Q9D9Y2; P05213; P08537; Q15670; A0A5S6Q8M8; Q52L87; A0A0A0MQA5; A0A5S6QQ85; P68368	1	3	0	0	1	1	466.236	1396.69	1396.69	0.61	0.00028	HCD (High Energy Collision Dissociation)	MS2	0	50	42.5004	10763	OFL003219-0-8TTL4-a1A-b2A-tubulin.raw	F8	2.56
		FALSE	High	Sequest HT (A2)	Unambiguous	IDHKFDLmYAK	M8(Oxidation)	6	6	A0A178UGA1; A0A178UXP7; B9DGT7	Q944I2; A0A178UGA1; A0A178UXP7; B9DHQ0; B9DGT7; Q0WLQ5	1	3		0	1	2	466.236	1396.69	1396.69	0.61	0.00028	HCD (High Energy Collision Dissociation)	MS2	0	50	42.5004	10763	OFL003219-0-8TTL4-a1A-b2A-tubulin.raw	F8	2.56
		FALSE	High	Sequest HT (A2)	Unambiguous	LDHKFDLmYAK	M8(Oxidation)	8	17	Q5FW91; Q3TIZ0; Q3UX10; P68369; P08537; A0A5S6Q8M8; A0A5S6QQ85; P68368	Q5FW91; Q3TIZ0; Q9JJZ2; A0A5S6QIR1; Q99KA2; Q3UX10; P68369; Q9NY65; Q9D9Y2; P05213; P08537; Q15670; A0A5S6Q8M8; Q52L87; A0A0A0MQA5; A0A5S6QQ85; P68368	1	3	0	0	1	1	466.236	1396.69	1396.69	0.02	1e-05	HCD (High Energy Collision Dissociation)	MS2	0	50	43.0102	10902	OFL003219-0-8TTL4-a1A-b2A-tubulin.raw	F8	2.53
		FALSE	High	Sequest HT (A2)	Unambiguous	IDHKFDLmYAK	M8(Oxidation)	6	6	A0A178UGA1; A0A178UXP7; B9DGT7	Q944I2; A0A178UGA1; A0A178UXP7; B9DHQ0; B9DGT7; Q0WLQ5	1	3		0	1	2	466.236	1396.69	1396.69	0.02	1e-05	HCD (High Energy Collision Dissociation)	MS2	0	50	43.0102	10902	OFL003219-0-8TTL4-a1A-b2A-tubulin.raw	F8	2.53
		FALSE	High	Sequest HT (A2)	Unambiguous	LDHKFDLmYAK	M8(Oxidation)	8	17	Q5FW91; Q3TIZ0; Q3UX10; P68369; P08537; A0A5S6Q8M8; A0A5S6QQ85; P68368	Q5FW91; Q3TIZ0; Q9JJZ2; A0A5S6QIR1; Q99KA2; Q3UX10; P68369; Q9NY65; Q9D9Y2; P05213; P08537; Q15670; A0A5S6Q8M8; Q52L87; A0A0A0MQA5; A0A5S6QQ85; P68368	1	2	0	0	1	1	698.851	1396.69	1396.69	1.42	0.00099	HCD (High Energy Collision Dissociation)	MS2	37.8635	43.919	39.2261	9867	OFL003219-0-8TTL4-a1A-b2A-tubulin.raw	F8	2.52
		FALSE	High	Sequest HT (A2)	Unambiguous	IDHKFDLmYAK	M8(Oxidation)	6	6	A0A178UGA1; A0A178UXP7; B9DGT7	Q944I2; A0A178UGA1; A0A178UXP7; B9DHQ0; B9DGT7; Q0WLQ5	1	2		0	1	2	698.851	1396.69	1396.69	1.42	0.00099	HCD (High Energy Collision Dissociation)	MS2	37.8635	43.919	39.2261	9867	OFL003219-0-8TTL4-a1A-b2A-tubulin.raw	F8	2.52
		FALSE	High	Sequest HT (A2)	Unambiguous	LDHKFDLmYAK	M8(Oxidation)	8	17	Q5FW91; Q3TIZ0; Q3UX10; P68369; P08537; A0A5S6Q8M8; A0A5S6QQ85; P68368	Q5FW91; Q3TIZ0; Q9JJZ2; A0A5S6QIR1; Q99KA2; Q3UX10; P68369; Q9NY65; Q9D9Y2; P05213; P08537; Q15670; A0A5S6Q8M8; Q52L87; A0A0A0MQA5; A0A5S6QQ85; P68368	1	3		0	1	2	466.236	1396.69	1396.69	0.01	1e-05	HCD (High Energy Collision Dissociation)	MS2	9.47067	30.813	37.3978	9158	OFL003219-0-8TTL4-a1A-b2A-tubulin.raw	F8	2.49
		FALSE	High	Sequest HT (A2)	Unambiguous	IDHKFDLmYAK	M8(Oxidation)	6	6	A0A178UGA1; A0A178UXP7; B9DGT7	Q944I2; A0A178UGA1; A0A178UXP7; B9DHQ0; B9DGT7; Q0WLQ5	1	3	0	0	1	1	466.236	1396.69	1396.69	0.01	1e-05	HCD (High Energy Collision Dissociation)	MS2	9.47067	30.813	37.3978	9158	OFL003219-0-8TTL4-a1A-b2A-tubulin.raw	F8	2.49
		FALSE	High	Sequest HT (A2)	Unambiguous	IDHKFDLmYAK	M8(Oxidation)	6	6	A0A178UGA1; A0A178UXP7; B9DGT7	Q944I2; A0A178UGA1; A0A178UXP7; B9DHQ0; B9DGT7; Q0WLQ5	1	2		0	1	2	698.851	1396.69	1396.69	1.1	0.00077	HCD (High Energy Collision Dissociation)	MS2	18.1646	50	38.2156	9440	OFL003219-0-8TTL4-a1A-b2A-tubulin.raw	F8	2.45
		FALSE	High	Sequest HT (A2)	Unambiguous	LDHKFDLmYAK	M8(Oxidation)	8	17	Q5FW91; Q3TIZ0; Q3UX10; P68369; P08537; A0A5S6Q8M8; A0A5S6QQ85; P68368	Q5FW91; Q3TIZ0; Q9JJZ2; A0A5S6QIR1; Q99KA2; Q3UX10; P68369; Q9NY65; Q9D9Y2; P05213; P08537; Q15670; A0A5S6Q8M8; Q52L87; A0A0A0MQA5; A0A5S6QQ85; P68368	1	2	0	0	1	1	698.851	1396.69	1396.69	1.1	0.00077	HCD (High Energy Collision Dissociation)	MS2	18.1646	50	38.2156	9440	OFL003219-0-8TTL4-a1A-b2A-tubulin.raw	F8	2.45
		FALSE	High	Sequest HT (A2)	Unambiguous	LDHKFDLmYAK	M8(Oxidation)	8	17	Q5FW91; Q3TIZ0; Q3UX10; P68369; P08537; A0A5S6Q8M8; A0A5S6QQ85; P68368	Q5FW91; Q3TIZ0; Q9JJZ2; A0A5S6QIR1; Q99KA2; Q3UX10; P68369; Q9NY65; Q9D9Y2; P05213; P08537; Q15670; A0A5S6Q8M8; Q52L87; A0A0A0MQA5; A0A5S6QQ85; P68368	1	3		0	1	2	466.236	1396.69	1396.69	0.17	8e-05	HCD (High Energy Collision Dissociation)	MS2	5.3649	23.042	36.8931	8981	OFL003219-0-8TTL4-a1A-b2A-tubulin.raw	F8	2.4
		FALSE	High	Sequest HT (A2)	Unambiguous	IDHKFDLmYAK	M8(Oxidation)	6	6	A0A178UGA1; A0A178UXP7; B9DGT7	Q944I2; A0A178UGA1; A0A178UXP7; B9DHQ0; B9DGT7; Q0WLQ5	1	3	0	0	1	1	466.236	1396.69	1396.69	0.17	8e-05	HCD (High Energy Collision Dissociation)	MS2	5.3649	23.042	36.8931	8981	OFL003219-0-8TTL4-a1A-b2A-tubulin.raw	F8	2.4
		FALSE	High	Sequest HT (A2)	Unambiguous	LDHKFDLmYAK	M8(Oxidation)	8	17	Q5FW91; Q3TIZ0; Q3UX10; P68369; P08537; A0A5S6Q8M8; A0A5S6QQ85; P68368	Q5FW91; Q3TIZ0; Q9JJZ2; A0A5S6QIR1; Q99KA2; Q3UX10; P68369; Q9NY65; Q9D9Y2; P05213; P08537; Q15670; A0A5S6Q8M8; Q52L87; A0A0A0MQA5; A0A5S6QQ85; P68368	1	3		0	1	2	466.236	1396.69	1396.69	-0.24	-0.00011	HCD (High Energy Collision Dissociation)	MS2	2.19668	23.578	38.9714	9746	OFL003219-0-8TTL4-a1A-b2A-tubulin.raw	F8	2.38
		FALSE	High	Sequest HT (A2)	Unambiguous	IDHKFDLmYAK	M8(Oxidation)	6	6	A0A178UGA1; A0A178UXP7; B9DGT7	Q944I2; A0A178UGA1; A0A178UXP7; B9DHQ0; B9DGT7; Q0WLQ5	1	3	0	0	1	1	466.236	1396.69	1396.69	-0.24	-0.00011	HCD (High Energy Collision Dissociation)	MS2	2.19668	23.578	38.9714	9746	OFL003219-0-8TTL4-a1A-b2A-tubulin.raw	F8	2.38
		FALSE	High	Sequest HT (A2)	Unambiguous	IDHKFDLmYAK	M8(Oxidation)	6	6	A0A178UGA1; A0A178UXP7; B9DGT7	Q944I2; A0A178UGA1; A0A178UXP7; B9DHQ0; B9DGT7; Q0WLQ5	1	3	0	0	1	1	466.235	1396.69	1396.69	-0.82	-0.00038	HCD (High Energy Collision Dissociation)	MS2	11.9448	14.876	35.3944	8563	OFL003219-0-8TTL4-a1A-b2A-tubulin.raw	F8	2.38
		FALSE	High	Sequest HT (A2)	Unambiguous	LDHKFDLmYAK	M8(Oxidation)	8	17	Q5FW91; Q3TIZ0; Q3UX10; P68369; P08537; A0A5S6Q8M8; A0A5S6QQ85; P68368	Q5FW91; Q3TIZ0; Q9JJZ2; A0A5S6QIR1; Q99KA2; Q3UX10; P68369; Q9NY65; Q9D9Y2; P05213; P08537; Q15670; A0A5S6Q8M8; Q52L87; A0A0A0MQA5; A0A5S6QQ85; P68368	1	3		0	1	2	466.235	1396.69	1396.69	-0.82	-0.00038	HCD (High Energy Collision Dissociation)	MS2	11.9448	14.876	35.3944	8563	OFL003219-0-8TTL4-a1A-b2A-tubulin.raw	F8	2.38
		FALSE	High	Sequest HT (A2)	Unambiguous	LDHKFDLmYAK	M8(Oxidation)	8	17	Q5FW91; Q3TIZ0; Q3UX10; P68369; P08537; A0A5S6Q8M8; A0A5S6QQ85; P68368	Q5FW91; Q3TIZ0; Q9JJZ2; A0A5S6QIR1; Q99KA2; Q3UX10; P68369; Q9NY65; Q9D9Y2; P05213; P08537; Q15670; A0A5S6Q8M8; Q52L87; A0A0A0MQA5; A0A5S6QQ85; P68368	1	2		0	1	2	698.85	1396.69	1396.69	0.53	0.00037	HCD (High Energy Collision Dissociation)	MS2	0	39.464	37.198	9098	OFL003219-0-8TTL4-a1A-b2A-tubulin.raw	F8	2.36
		FALSE	High	Sequest HT (A2)	Unambiguous	IDHKFDLmYAK	M8(Oxidation)	6	6	A0A178UGA1; A0A178UXP7; B9DGT7	Q944I2; A0A178UGA1; A0A178UXP7; B9DHQ0; B9DGT7; Q0WLQ5	1	2	0	0	1	1	698.85	1396.69	1396.69	0.53	0.00037	HCD (High Energy Collision Dissociation)	MS2	0	39.464	37.198	9098	OFL003219-0-8TTL4-a1A-b2A-tubulin.raw	F8	2.36
		FALSE	High	Sequest HT (A2)	Unambiguous	LDHKFDLmYAK	M8(Oxidation)	8	17	Q5FW91; Q3TIZ0; Q3UX10; P68369; P08537; A0A5S6Q8M8; A0A5S6QQ85; P68368	Q5FW91; Q3TIZ0; Q9JJZ2; A0A5S6QIR1; Q99KA2; Q3UX10; P68369; Q9NY65; Q9D9Y2; P05213; P08537; Q15670; A0A5S6Q8M8; Q52L87; A0A0A0MQA5; A0A5S6QQ85; P68368	1	2		0	1	2	698.851	1396.69	1396.69	1.25	0.00088	HCD (High Energy Collision Dissociation)	MS2	0	50	36.6949	8911	OFL003219-0-8TTL4-a1A-b2A-tubulin.raw	F8	2.18
		FALSE	High	Sequest HT (A2)	Unambiguous	IDHKFDLmYAK	M8(Oxidation)	6	6	A0A178UGA1; A0A178UXP7; B9DGT7	Q944I2; A0A178UGA1; A0A178UXP7; B9DHQ0; B9DGT7; Q0WLQ5	1	2	0	0	1	1	698.851	1396.69	1396.69	1.25	0.00088	HCD (High Energy Collision Dissociation)	MS2	0	50	36.6949	8911	OFL003219-0-8TTL4-a1A-b2A-tubulin.raw	F8	2.18
		FALSE	High	Sequest HT (A2)	Unambiguous	IDHKFDLmYAK	M8(Oxidation)	6	6	A0A178UGA1; A0A178UXP7; B9DGT7	Q944I2; A0A178UGA1; A0A178UXP7; B9DHQ0; B9DGT7; Q0WLQ5	1	2		0	1	2	698.851	1396.69	1396.69	1.21	0.00085	HCD (High Energy Collision Dissociation)	MS2	17.6563	50	37.7042	9264	OFL003219-0-8TTL4-a1A-b2A-tubulin.raw	F8	2.06
		FALSE	High	Sequest HT (A2)	Unambiguous	LDHKFDLmYAK	M8(Oxidation)	8	17	Q5FW91; Q3TIZ0; Q3UX10; P68369; P08537; A0A5S6Q8M8; A0A5S6QQ85; P68368	Q5FW91; Q3TIZ0; Q9JJZ2; A0A5S6QIR1; Q99KA2; Q3UX10; P68369; Q9NY65; Q9D9Y2; P05213; P08537; Q15670; A0A5S6Q8M8; Q52L87; A0A0A0MQA5; A0A5S6QQ85; P68368	1	2	0	0	1	1	698.851	1396.69	1396.69	1.21	0.00085	HCD (High Energy Collision Dissociation)	MS2	17.6563	50	37.7042	9264	OFL003219-0-8TTL4-a1A-b2A-tubulin.raw	F8	2.06
		FALSE	High	Sequest HT (A2)	Unambiguous	IDHKFDLmYAK	M8(Oxidation)	6	6	A0A178UGA1; A0A178UXP7; B9DGT7	Q944I2; A0A178UGA1; A0A178UXP7; B9DHQ0; B9DGT7; Q0WLQ5	1	2		0	1	2	698.851	1396.69	1396.69	1.2	0.00084	HCD (High Energy Collision Dissociation)	MS2	20.1946	50	41.3499	10488	OFL003219-0-8TTL4-a1A-b2A-tubulin.raw	F8	2
		FALSE	High	Sequest HT (A2)	Unambiguous	LDHKFDLmYAK	M8(Oxidation)	8	17	Q5FW91; Q3TIZ0; Q3UX10; P68369; P08537; A0A5S6Q8M8; A0A5S6QQ85; P68368	Q5FW91; Q3TIZ0; Q9JJZ2; A0A5S6QIR1; Q99KA2; Q3UX10; P68369; Q9NY65; Q9D9Y2; P05213; P08537; Q15670; A0A5S6Q8M8; Q52L87; A0A0A0MQA5; A0A5S6QQ85; P68368	1	2	0	0	1	1	698.851	1396.69	1396.69	1.2	0.00084	HCD (High Energy Collision Dissociation)	MS2	20.1946	50	41.3499	10488	OFL003219-0-8TTL4-a1A-b2A-tubulin.raw	F8	2
		FALSE	High	Sequest HT (A2)	Unambiguous	LDHKFDLmYAK	M8(Oxidation)	8	17	Q5FW91; Q3TIZ0; Q3UX10; P68369; P08537; A0A5S6Q8M8; A0A5S6QQ85; P68368	Q5FW91; Q3TIZ0; Q9JJZ2; A0A5S6QIR1; Q99KA2; Q3UX10; P68369; Q9NY65; Q9D9Y2; P05213; P08537; Q15670; A0A5S6Q8M8; Q52L87; A0A0A0MQA5; A0A5S6QQ85; P68368	1	2	0	0	1	1	698.851	1396.69	1396.69	1.01	0.00071	HCD (High Energy Collision Dissociation)	MS2	65.8968	50	42.8096	10848	OFL003219-0-8TTL4-a1A-b2A-tubulin.raw	F8	1.96
		FALSE	High	Sequest HT (A2)	Unambiguous	IDHKFDLmYAK	M8(Oxidation)	6	6	A0A178UGA1; A0A178UXP7; B9DGT7	Q944I2; A0A178UGA1; A0A178UXP7; B9DHQ0; B9DGT7; Q0WLQ5	1	2		0	1	2	698.851	1396.69	1396.69	1.01	0.00071	HCD (High Energy Collision Dissociation)	MS2	65.8968	50	42.8096	10848	OFL003219-0-8TTL4-a1A-b2A-tubulin.raw	F8	1.96
	FALSE	High	LEFSIYPAPQVSTAVVEPYNSILTTHTTLEHSDCAFMVDNEAIYDICR	2xCarbamidomethyl [C34; C47]	3	8	24	Q3TIZ0; P68369; P68368	0	5517.6	High	6.36
		Checked	Confidence	Identifying Node	PSM Ambiguity	Annotated Sequence	Modifications	# Protein Groups	# Proteins	Master Protein Accessions	Protein Accessions	# Missed Cleavages	Charge	DeltaScore	DeltaCn	Rank	Search Engine Rank	m/z [Da]	MH+ [Da]	Theo. MH+ [Da]	DeltaM [ppm]	Deltam/z [Da]	Activation Type	MS Order	Isolation Interference [%]	Ion Inject Time [ms]	RT [min]	First Scan	Spectrum File	File ID	XCorr
		FALSE	High	Sequest HT (A2)	Unambiguous	LEFSIYPAPQVSTAVVEPYNSILTTHTTLEHSDcAFMVDNEAIYDIcR	C34(Carbamidomethyl); C47(Carbamidomethyl)	3	8	Q3TIZ0; P68369; P68368	Q3TIZ0; Q99KA2; A0A2R8VHF3; P68369; P05213; Q52L87; A0A0A0MQA5; P68368	0	5	0.4796	0	1	1	1104.33	5517.6	5517.6	0.72	0.00079	HCD (High Energy Collision Dissociation)	MS2	27.4711	39.139	108.425	36336	OFL003219-0-8TTL4-a1A-b2A-tubulin.raw	F8	6.36
		FALSE	High	Sequest HT (A2)	Unambiguous	LEFSIYPAPQVSTAVVEPYNSILTTHTTLEHSDcAFMVDNEAIYDIcR	C34(Carbamidomethyl); C47(Carbamidomethyl)	3	8	Q3TIZ0; P68369; P68368	Q3TIZ0; Q99KA2; A0A2R8VHF3; P68369; P05213; Q52L87; A0A0A0MQA5; P68368	0	5	0.4807	0	1	1	1104.33	5517.6	5517.6	1.47	0.00162	HCD (High Energy Collision Dissociation)	MS2	14.76	21.072	109.213	36791	OFL003219-0-8TTL4-a1A-b2A-tubulin.raw	F8	5.97
		FALSE	High	Sequest HT (A2)	Unambiguous	LEFSIYPAPQVSTAVVEPYNSILTTHTTLEHSDcAFMVDNEAIYDIcR	C34(Carbamidomethyl); C47(Carbamidomethyl)	3	8	Q3TIZ0; P68369; P68368	Q3TIZ0; Q99KA2; A0A2R8VHF3; P68369; P05213; Q52L87; A0A0A0MQA5; P68368	0	4	0.4674	0	1	1	1380.15	5517.6	5517.6	-0.13	-0.00018	HCD (High Energy Collision Dissociation)	MS2	2.7155	6.636	108.433	36342	OFL003219-0-8TTL4-a1A-b2A-tubulin.raw	F8	5.82
		FALSE	High	Sequest HT (A2)	Unambiguous	LEFSIYPAPQVSTAVVEPYNSILTTHTTLEHSDcAFMVDNEAIYDIcR	C34(Carbamidomethyl); C47(Carbamidomethyl)	3	8	Q3TIZ0; P68369; P68368	Q3TIZ0; Q99KA2; A0A2R8VHF3; P68369; P05213; Q52L87; A0A0A0MQA5; P68368	0	4	0.4544	0	1	1	1380.16	5517.61	5517.6	1.8	0.00249	HCD (High Energy Collision Dissociation)	MS2	0	14.71	108.951	36631	OFL003219-0-8TTL4-a1A-b2A-tubulin.raw	F8	5.37
		FALSE	High	Sequest HT (A2)	Unambiguous	LEFSIYPAPQVSTAVVEPYNSILTTHTTLEHSDcAFMVDNEAIYDIcR	C34(Carbamidomethyl); C47(Carbamidomethyl)	3	8	Q3TIZ0; P68369; P68368	Q3TIZ0; Q99KA2; A0A2R8VHF3; P68369; P05213; Q52L87; A0A0A0MQA5; P68368	0	4	0.4624	0	1	1	1380.16	5517.61	5517.6	1.7	0.00234	HCD (High Energy Collision Dissociation)	MS2	0	47.088	109.512	36967	OFL003219-0-8TTL4-a1A-b2A-tubulin.raw	F8	5.32
		FALSE	High	Sequest HT (A2)	Unambiguous	LEFSIYPAPQVSTAVVEPYNSILTTHTTLEHSDcAFMVDNEAIYDIcR	C34(Carbamidomethyl); C47(Carbamidomethyl)	3	8	Q3TIZ0; P68369; P68368	Q3TIZ0; Q99KA2; A0A2R8VHF3; P68369; P05213; Q52L87; A0A0A0MQA5; P68368	0	4	0.4617	0	1	1	1380.16	5517.6	5517.6	0.91	0.00125	HCD (High Energy Collision Dissociation)	MS2		50	111.645	38328	OFL003219-0-8TTL4-a1A-b2A-tubulin.raw	F8	5.09
		FALSE	High	Sequest HT (A2)	Unambiguous	LEFSIYPAPQVSTAVVEPYNSILTTHTTLEHSDcAFMVDNEAIYDIcR	C34(Carbamidomethyl); C47(Carbamidomethyl)	3	8	Q3TIZ0; P68369; P68368	Q3TIZ0; Q99KA2; A0A2R8VHF3; P68369; P05213; Q52L87; A0A0A0MQA5; P68368	0	4	0.4533	0	1	1	1380.16	5517.6	5517.6	1.12	0.00155	HCD (High Energy Collision Dissociation)	MS2	0	50	111.103	37980	OFL003219-0-8TTL4-a1A-b2A-tubulin.raw	F8	4.92
		FALSE	High	Sequest HT (A2)	Unambiguous	LEFSIYPAPQVSTAVVEPYNSILTTHTTLEHSDcAFMVDNEAIYDIcR	C34(Carbamidomethyl); C47(Carbamidomethyl)	3	8	Q3TIZ0; P68369; P68368	Q3TIZ0; Q99KA2; A0A2R8VHF3; P68369; P05213; Q52L87; A0A0A0MQA5; P68368	0	4	0.4107	0	1	1	1380.16	5517.61	5517.6	2.48	0.00342	HCD (High Energy Collision Dissociation)	MS2	0	26.518	110.047	37303	OFL003219-0-8TTL4-a1A-b2A-tubulin.raw	F8	4.87
		FALSE	High	Sequest HT (A2)	Unambiguous	LEFSIYPAPQVSTAVVEPYNSILTTHTTLEHSDcAFMVDNEAIYDIcR	C34(Carbamidomethyl); C47(Carbamidomethyl)	3	8	Q3TIZ0; P68369; P68368	Q3TIZ0; Q99KA2; A0A2R8VHF3; P68369; P05213; Q52L87; A0A0A0MQA5; P68368	0	4	0.4517	0	1	1	1380.15	5517.6	5517.6	0.19	0.00026	HCD (High Energy Collision Dissociation)	MS2	0	50	117.749	42050	OFL003219-0-8TTL4-a1A-b2A-tubulin.raw	F8	4.76
		FALSE	High	Sequest HT (A2)	Unambiguous	LEFSIYPAPQVSTAVVEPYNSILTTHTTLEHSDcAFMVDNEAIYDIcR	C34(Carbamidomethyl); C47(Carbamidomethyl)	3	8	Q3TIZ0; P68369; P68368	Q3TIZ0; Q99KA2; A0A2R8VHF3; P68369; P05213; Q52L87; A0A0A0MQA5; P68368	0	4	0.4267	0	1	1	1380.15	5517.6	5517.6	-0.1	-0.00014	HCD (High Energy Collision Dissociation)	MS2	0	50	110.569	37648	OFL003219-0-8TTL4-a1A-b2A-tubulin.raw	F8	4.57
		FALSE	High	Sequest HT (A2)	Unambiguous	LEFSIYPAPQVSTAVVEPYNSILTTHTTLEHSDcAFMVDNEAIYDIcR	C34(Carbamidomethyl); C47(Carbamidomethyl)	3	8	Q3TIZ0; P68369; P68368	Q3TIZ0; Q99KA2; A0A2R8VHF3; P68369; P05213; Q52L87; A0A0A0MQA5; P68368	0	4	0.5023	0	1	1	1380.16	5517.6	5517.6	0.82	0.00113	HCD (High Energy Collision Dissociation)	MS2	0	50	112.266	38638	OFL003219-0-8TTL4-a1A-b2A-tubulin.raw	F8	4.28
		FALSE	High	Sequest HT (A2)	Unambiguous	LEFSIYPAPQVSTAVVEPYNSILTTHTTLEHSDcAFMVDNEAIYDIcR	C34(Carbamidomethyl); C47(Carbamidomethyl)	3	8	Q3TIZ0; P68369; P68368	Q3TIZ0; Q99KA2; A0A2R8VHF3; P68369; P05213; Q52L87; A0A0A0MQA5; P68368	0	4	0.446	0	1	1	1380.16	5517.61	5517.6	2.35	0.00324	HCD (High Energy Collision Dissociation)	MS2	3.74987	50	119.806	43193	OFL003219-0-8TTL4-a1A-b2A-tubulin.raw	F8	4.26
		FALSE	High	Sequest HT (A2)	Unambiguous	LEFSIYPAPQVSTAVVEPYNSILTTHTTLEHSDcAFMVDNEAIYDIcR	C34(Carbamidomethyl); C47(Carbamidomethyl)	3	8	Q3TIZ0; P68369; P68368	Q3TIZ0; Q99KA2; A0A2R8VHF3; P68369; P05213; Q52L87; A0A0A0MQA5; P68368	0	4	0.4034	0	1	1	1380.16	5517.6	5517.6	1.54	0.00213	HCD (High Energy Collision Dissociation)	MS2	0	50	113.919	39665	OFL003219-0-8TTL4-a1A-b2A-tubulin.raw	F8	4.09
		FALSE	High	Sequest HT (A2)	Unambiguous	LEFSIYPAPQVSTAVVEPYNSILTTHTTLEHSDcAFMVDNEAIYDIcR	C34(Carbamidomethyl); C47(Carbamidomethyl)	3	8	Q3TIZ0; P68369; P68368	Q3TIZ0; Q99KA2; A0A2R8VHF3; P68369; P05213; Q52L87; A0A0A0MQA5; P68368	0	4	0.4534	0	1	1	1380.16	5517.61	5517.6	1.75	0.00241	HCD (High Energy Collision Dissociation)	MS2	0	50	117.22	41732	OFL003219-0-8TTL4-a1A-b2A-tubulin.raw	F8	4.08
		FALSE	High	Sequest HT (A2)	Unambiguous	LEFSIYPAPQVSTAVVEPYNSILTTHTTLEHSDcAFMVDNEAIYDIcR	C34(Carbamidomethyl); C47(Carbamidomethyl)	3	8	Q3TIZ0; P68369; P68368	Q3TIZ0; Q99KA2; A0A2R8VHF3; P68369; P05213; Q52L87; A0A0A0MQA5; P68368	0	4	0.4065	0	1	1	1380.16	5517.6	5517.6	0.36	0.00049	HCD (High Energy Collision Dissociation)	MS2	0	50	112.818	38955	OFL003219-0-8TTL4-a1A-b2A-tubulin.raw	F8	4.01
		FALSE	High	Sequest HT (A2)	Unambiguous	LEFSIYPAPQVSTAVVEPYNSILTTHTTLEHSDcAFMVDNEAIYDIcR	C34(Carbamidomethyl); C47(Carbamidomethyl)	3	8	Q3TIZ0; P68369; P68368	Q3TIZ0; Q99KA2; A0A2R8VHF3; P68369; P05213; Q52L87; A0A0A0MQA5; P68368	0	4	0.4151	0	1	1	1380.16	5517.6	5517.6	1.34	0.00184	HCD (High Energy Collision Dissociation)	MS2	0	50	114.49	40021	OFL003219-0-8TTL4-a1A-b2A-tubulin.raw	F8	3.83
		FALSE	High	Sequest HT (A2)	Unambiguous	LEFSIYPAPQVSTAVVEPYNSILTTHTTLEHSDcAFMVDNEAIYDIcR	C34(Carbamidomethyl); C47(Carbamidomethyl)	3	8	Q3TIZ0; P68369; P68368	Q3TIZ0; Q99KA2; A0A2R8VHF3; P68369; P05213; Q52L87; A0A0A0MQA5; P68368	0	4	0.3448	0	1	1	1380.16	5517.6	5517.6	1.13	0.00156	HCD (High Energy Collision Dissociation)	MS2		50	113.398	39325	OFL003219-0-8TTL4-a1A-b2A-tubulin.raw	F8	3.77
		FALSE	High	Sequest HT (A2)	Unambiguous	LEFSIYPAPQVSTAVVEPYNSILTTHTTLEHSDcAFMVDNEAIYDIcR	C34(Carbamidomethyl); C47(Carbamidomethyl)	3	8	Q3TIZ0; P68369; P68368	Q3TIZ0; Q99KA2; A0A2R8VHF3; P68369; P05213; Q52L87; A0A0A0MQA5; P68368	0	4	0.3369	0	1	1	1380.16	5517.61	5517.6	2.35	0.00324	HCD (High Energy Collision Dissociation)	MS2	0	50	118.266	42365	OFL003219-0-8TTL4-a1A-b2A-tubulin.raw	F8	3.71
		FALSE	High	Sequest HT (A2)	Unambiguous	LEFSIYPAPQVSTAVVEPYNSILTTHTTLEHSDcAFMVDNEAIYDIcR	C34(Carbamidomethyl); C47(Carbamidomethyl)	3	8	Q3TIZ0; P68369; P68368	Q3TIZ0; Q99KA2; A0A2R8VHF3; P68369; P05213; Q52L87; A0A0A0MQA5; P68368	0	4	0.3418	0	1	1	1380.16	5517.6	5517.6	1.35	0.00187	HCD (High Energy Collision Dissociation)	MS2	1.33204	50	115.525	40690	OFL003219-0-8TTL4-a1A-b2A-tubulin.raw	F8	3.54
		FALSE	High	Sequest HT (A2)	Unambiguous	LEFSIYPAPQVSTAVVEPYNSILTTHTTLEHSDcAFMVDNEAIYDIcR	C34(Carbamidomethyl); C47(Carbamidomethyl)	3	8	Q3TIZ0; P68369; P68368	Q3TIZ0; Q99KA2; A0A2R8VHF3; P68369; P05213; Q52L87; A0A0A0MQA5; P68368	0	4	0.3722	0	1	1	1380.16	5517.63	5517.6	5.28	0.00729	HCD (High Energy Collision Dissociation)	MS2	2.78982	50	115.002	40355	OFL003219-0-8TTL4-a1A-b2A-tubulin.raw	F8	3.52
		FALSE	High	Sequest HT (A2)	Unambiguous	LEFSIYPAPQVSTAVVEPYNSILTTHTTLEHSDcAFMVDNEAIYDIcR	C34(Carbamidomethyl); C47(Carbamidomethyl)	3	8	Q3TIZ0; P68369; P68368	Q3TIZ0; Q99KA2; A0A2R8VHF3; P68369; P05213; Q52L87; A0A0A0MQA5; P68368	0	4	0.4191	0	1	1	1380.15	5517.6	5517.6	0.12	0.00016	HCD (High Energy Collision Dissociation)	MS2	1.11401	50	116.637	41390	OFL003219-0-8TTL4-a1A-b2A-tubulin.raw	F8	3.46
		FALSE	High	Sequest HT (A2)	Unambiguous	LEFSIYPAPQVSTAVVEPYNSILTTHTTLEHSDcAFMVDNEAIYDIcR	C34(Carbamidomethyl); C47(Carbamidomethyl)	3	8	Q3TIZ0; P68369; P68368	Q3TIZ0; Q99KA2; A0A2R8VHF3; P68369; P05213; Q52L87; A0A0A0MQA5; P68368	0	4	0.3254	0	1	1	1380.15	5517.58	5517.6	-2.76	-0.00381	HCD (High Energy Collision Dissociation)	MS2	2.84213	50	116.094	41047	OFL003219-0-8TTL4-a1A-b2A-tubulin.raw	F8	3.38
		FALSE	High	Sequest HT (A2)	Unambiguous	LEFSIYPAPQVSTAVVEPYNSILTTHTTLEHSDcAFMVDNEAIYDIcR	C34(Carbamidomethyl); C47(Carbamidomethyl)	3	8	Q3TIZ0; P68369; P68368	Q3TIZ0; Q99KA2; A0A2R8VHF3; P68369; P05213; Q52L87; A0A0A0MQA5; P68368	0	4	0.432	0	1	1	1380.15	5517.59	5517.6	-0.42	-0.00058	HCD (High Energy Collision Dissociation)	MS2	0	50	119.28	42927	OFL003219-0-8TTL4-a1A-b2A-tubulin.raw	F8	3.31
		FALSE	High	Sequest HT (A2)	Unambiguous	LEFSIYPAPQVSTAVVEPYNSILTTHTTLEHSDcAFMVDNEAIYDIcR	C34(Carbamidomethyl); C47(Carbamidomethyl)	3	8	Q3TIZ0; P68369; P68368	Q3TIZ0; Q99KA2; A0A2R8VHF3; P68369; P05213; Q52L87; A0A0A0MQA5; P68368	0	4	0.3323	0	1	1	1380.16	5517.6	5517.6	0.61	0.00084	HCD (High Energy Collision Dissociation)	MS2	38.5224	50	118.771	42643	OFL003219-0-8TTL4-a1A-b2A-tubulin.raw	F8	3.25
	FALSE	High	LEFSIYPAPQVSTAVVEPYNSILTTHTTLEHSDCAFMVDNEAIYDICR	2xCarbamidomethyl [C34; C47]; 1xOxidation [M37]	3	8	1	Q3TIZ0; P68369; P68368	0	5533.59	High	3.99
		Checked	Confidence	Identifying Node	PSM Ambiguity	Annotated Sequence	Modifications	# Protein Groups	# Proteins	Master Protein Accessions	Protein Accessions	# Missed Cleavages	Charge	DeltaScore	DeltaCn	Rank	Search Engine Rank	m/z [Da]	MH+ [Da]	Theo. MH+ [Da]	DeltaM [ppm]	Deltam/z [Da]	Activation Type	MS Order	Isolation Interference [%]	Ion Inject Time [ms]	RT [min]	First Scan	Spectrum File	File ID	XCorr
		FALSE	High	Sequest HT (A2)	Unambiguous	LEFSIYPAPQVSTAVVEPYNSILTTHTTLEHSDcAFmVDNEAIYDIcR	C34(Carbamidomethyl); M37(Oxidation); C47(Carbamidomethyl)	3	8	Q3TIZ0; P68369; P68368	Q3TIZ0; Q99KA2; A0A2R8VHF3; P68369; P05213; Q52L87; A0A0A0MQA5; P68368	0	4	0.6967	0	1	1	1384.16	5533.6	5533.59	1.33	0.00184	HCD (High Energy Collision Dissociation)	MS2	0	3.693	107.271	35812	OFL003219-0-8TTL4-a1A-b2A-tubulin.raw	F8	3.99
	FALSE	High	LEFSIYPAPQVSTAVVEPYNSILTTHTTLEHSDCAFMVDNEAIYDICRR	2xCarbamidomethyl [C34; C47]	3	8	1	Q3TIZ0; P68369; P68368	1	5673.7	High	6.3
		Checked	Confidence	Identifying Node	PSM Ambiguity	Annotated Sequence	Modifications	# Protein Groups	# Proteins	Master Protein Accessions	Protein Accessions	# Missed Cleavages	Charge	DeltaScore	DeltaCn	Rank	Search Engine Rank	m/z [Da]	MH+ [Da]	Theo. MH+ [Da]	DeltaM [ppm]	Deltam/z [Da]	Activation Type	MS Order	Isolation Interference [%]	Ion Inject Time [ms]	RT [min]	First Scan	Spectrum File	File ID	XCorr
		FALSE	High	Sequest HT (A2)	Unambiguous	LEFSIYPAPQVSTAVVEPYNSILTTHTTLEHSDcAFMVDNEAIYDIcRR	C34(Carbamidomethyl); C47(Carbamidomethyl)	3	8	Q3TIZ0; P68369; P68368	Q3TIZ0; Q99KA2; A0A2R8VHF3; P68369; P05213; Q52L87; A0A0A0MQA5; P68368	1	5	0.6095	0	1	1	1135.55	5673.7	5673.7	-0.01	-1e-05	HCD (High Energy Collision Dissociation)	MS2		1.833	106.228	35419	OFL003219-0-8TTL4-a1A-b2A-tubulin.raw	F8	6.3
	FALSE	High	GHYTIGKEIIDLVLDRIR		3	7	2	Q3TIZ0; P68369; P08537	2	2111.2	High	6.26
		Checked	Confidence	Identifying Node	PSM Ambiguity	Annotated Sequence	Modifications	# Protein Groups	# Proteins	Master Protein Accessions	Protein Accessions	# Missed Cleavages	Charge	DeltaScore	DeltaCn	Rank	Search Engine Rank	m/z [Da]	MH+ [Da]	Theo. MH+ [Da]	DeltaM [ppm]	Deltam/z [Da]	Activation Type	MS Order	Isolation Interference [%]	Ion Inject Time [ms]	RT [min]	First Scan	Spectrum File	File ID	XCorr
		FALSE	High	Sequest HT (A2)	Unambiguous	GHYTIGKEIIDLVLDRIR		3	7	Q3TIZ0; P68369; P08537	Q3TIZ0; Q99KA2; A0A2R8VHF3; P68369; P05213; P08537; Q52L87	2	4	0.8291	0	1	1	528.554	2111.2	2111.2	-0.49	-0.00026	HCD (High Energy Collision Dissociation)	MS2	0	50	105.056	35022	OFL003219-0-8TTL4-a1A-b2A-tubulin.raw	F8	6.26
		FALSE	High	Sequest HT (A2)	Unambiguous	GHYTIGKEIIDLVLDRIR		3	7	Q3TIZ0; P68369; P08537	Q3TIZ0; Q99KA2; A0A2R8VHF3; P68369; P05213; P08537; Q52L87	2	3	0.8889	0	1	1	704.403	2111.19	2111.2	-1.29	-0.00091	HCD (High Energy Collision Dissociation)	MS2	63.2738	50	105.038	35010	OFL003219-0-8TTL4-a1A-b2A-tubulin.raw	F8	4.77
	FALSE	High	GHYTIGKEIIDLVLDR		3	7	3	Q3TIZ0; P68369; P08537	1	1842.01	High	5.14
		Checked	Confidence	Identifying Node	PSM Ambiguity	Annotated Sequence	Modifications	# Protein Groups	# Proteins	Master Protein Accessions	Protein Accessions	# Missed Cleavages	Charge	DeltaScore	DeltaCn	Rank	Search Engine Rank	m/z [Da]	MH+ [Da]	Theo. MH+ [Da]	DeltaM [ppm]	Deltam/z [Da]	Activation Type	MS Order	Isolation Interference [%]	Ion Inject Time [ms]	RT [min]	First Scan	Spectrum File	File ID	XCorr
		FALSE	High	Sequest HT (A2)	Unambiguous	GHYTIGKEIIDLVLDR		3	7	Q3TIZ0; P68369; P08537	Q3TIZ0; Q99KA2; A0A2R8VHF3; P68369; P05213; P08537; Q52L87	1	3	0.8599	0	1	1	614.676	1842.01	1842.01	1.58	0.00097	HCD (High Energy Collision Dissociation)	MS2	51.4803	34.594	100.382	32598	OFL003219-0-8TTL4-a1A-b2A-tubulin.raw	F8	5.14
		FALSE	High	Sequest HT (A2)	Unambiguous	GHYTIGKEIIDLVLDR		3	7	Q3TIZ0; P68369; P08537	Q3TIZ0; Q99KA2; A0A2R8VHF3; P68369; P05213; P08537; Q52L87	1	3	0.83	0	1	1	614.675	1842.01	1842.01	-0.58	-0.00036	HCD (High Energy Collision Dissociation)	MS2	52.416	50	99.8544	32432	OFL003219-0-8TTL4-a1A-b2A-tubulin.raw	F8	5.06
		FALSE	High	Sequest HT (A2)	Unambiguous	GHYTIGKEIIDLVLDR		3	7	Q3TIZ0; P68369; P08537	Q3TIZ0; Q99KA2; A0A2R8VHF3; P68369; P05213; P08537; Q52L87	1	2	0.8421	0	1	1	921.51	1842.01	1842.01	-0.02	-2e-05	HCD (High Energy Collision Dissociation)	MS2	0	15.873	100.075	32491	OFL003219-0-8TTL4-a1A-b2A-tubulin.raw	F8	3.8
	FALSE	High	FDGALNVDLTEFQTNLVPYPR		8	19	96	Q5FW91; Q3TIZ0; A0A178UGA1; P68369; P08537; A0A5S6Q8M8; A0A5S6QQ85; P68368	0	2409.21	High	5.77
		Checked	Confidence	Identifying Node	PSM Ambiguity	Annotated Sequence	Modifications	# Protein Groups	# Proteins	Master Protein Accessions	Protein Accessions	# Missed Cleavages	Charge	DeltaScore	DeltaCn	Rank	Search Engine Rank	m/z [Da]	MH+ [Da]	Theo. MH+ [Da]	DeltaM [ppm]	Deltam/z [Da]	Activation Type	MS Order	Isolation Interference [%]	Ion Inject Time [ms]	RT [min]	First Scan	Spectrum File	File ID	XCorr
		FALSE	High	Sequest HT (A2)	Unambiguous	FDGALNVDLTEFQTNLVPYPR		7	15	Q5FW91; Q3TIZ0; P68369; P08537; A0A5S6Q8M8; A0A5S6QQ85; P68368	Q5FW91; Q3TIZ0; Q9JJZ2; Q99KA2; A0A2R8VHF3; P68369; Q9NY65; Q9D9Y2; P05213; P08537; A0A5S6Q8M8; Q52L87; A0A0A0MQA5; A0A5S6QQ85; P68368	0	3	0	0	1	1	803.741	2409.21	2409.21	0.12	0.0001	HCD (High Energy Collision Dissociation)	MS2	1.39735	1.944	108.918	36610	OFL003219-0-8TTL4-a1A-b2A-tubulin.raw	F8	5.77
		FALSE	High	Sequest HT (A2)	Unambiguous	FDGAINVDITEFQTNLVPYPR		1	4	A0A178UGA1	A0A654EL16; A0A178UGA1; P11139; B9DHQ0	0	3		0	1	2	803.741	2409.21	2409.21	0.12	0.0001	HCD (High Energy Collision Dissociation)	MS2	1.39735	1.944	108.918	36610	OFL003219-0-8TTL4-a1A-b2A-tubulin.raw	F8	5.77
		FALSE	High	Sequest HT (A2)	Unambiguous	FDGAINVDITEFQTNLVPYPR		1	4	A0A178UGA1	A0A654EL16; A0A178UGA1; P11139; B9DHQ0	0	3		0	1	2	803.741	2409.21	2409.21	-0.12	-9e-05	HCD (High Energy Collision Dissociation)	MS2	5.08537	10.455	109.427	36913	OFL003219-0-8TTL4-a1A-b2A-tubulin.raw	F8	5.44
		FALSE	High	Sequest HT (A2)	Unambiguous	FDGALNVDLTEFQTNLVPYPR		7	15	Q5FW91; Q3TIZ0; P68369; P08537; A0A5S6Q8M8; A0A5S6QQ85; P68368	Q5FW91; Q3TIZ0; Q9JJZ2; Q99KA2; A0A2R8VHF3; P68369; Q9NY65; Q9D9Y2; P05213; P08537; A0A5S6Q8M8; Q52L87; A0A0A0MQA5; A0A5S6QQ85; P68368	0	3	0	0	1	1	803.741	2409.21	2409.21	-0.12	-9e-05	HCD (High Energy Collision Dissociation)	MS2	5.08537	10.455	109.427	36913	OFL003219-0-8TTL4-a1A-b2A-tubulin.raw	F8	5.44
		FALSE	High	Sequest HT (A2)	Unambiguous	FDGAINVDITEFQTNLVPYPR		1	4	A0A178UGA1	A0A654EL16; A0A178UGA1; P11139; B9DHQ0	0	3	0	0	1	1	803.741	2409.21	2409.21	0.16	0.00013	HCD (High Energy Collision Dissociation)	MS2	0	50	112.717	38891	OFL003219-0-8TTL4-a1A-b2A-tubulin.raw	F8	5.19
		FALSE	High	Sequest HT (A2)	Unambiguous	FDGALNVDLTEFQTNLVPYPR		7	15	Q5FW91; Q3TIZ0; P68369; P08537; A0A5S6Q8M8; A0A5S6QQ85; P68368	Q5FW91; Q3TIZ0; Q9JJZ2; Q99KA2; A0A2R8VHF3; P68369; Q9NY65; Q9D9Y2; P05213; P08537; A0A5S6Q8M8; Q52L87; A0A0A0MQA5; A0A5S6QQ85; P68368	0	3		0	1	2	803.741	2409.21	2409.21	0.16	0.00013	HCD (High Energy Collision Dissociation)	MS2	0	50	112.717	38891	OFL003219-0-8TTL4-a1A-b2A-tubulin.raw	F8	5.19
		FALSE	High	Sequest HT (A2)	Unambiguous	FDGAINVDITEFQTNLVPYPR		1	4	A0A178UGA1	A0A654EL16; A0A178UGA1; P11139; B9DHQ0	0	3	0	0	1	1	803.741	2409.21	2409.21	-0.33	-0.00027	HCD (High Energy Collision Dissociation)	MS2	0	50	111.686	38352	OFL003219-0-8TTL4-a1A-b2A-tubulin.raw	F8	5.05
		FALSE	High	Sequest HT (A2)	Unambiguous	FDGALNVDLTEFQTNLVPYPR		7	15	Q5FW91; Q3TIZ0; P68369; P08537; A0A5S6Q8M8; A0A5S6QQ85; P68368	Q5FW91; Q3TIZ0; Q9JJZ2; Q99KA2; A0A2R8VHF3; P68369; Q9NY65; Q9D9Y2; P05213; P08537; A0A5S6Q8M8; Q52L87; A0A0A0MQA5; A0A5S6QQ85; P68368	0	3		0	1	2	803.741	2409.21	2409.21	-0.33	-0.00027	HCD (High Energy Collision Dissociation)	MS2	0	50	111.686	38352	OFL003219-0-8TTL4-a1A-b2A-tubulin.raw	F8	5.05
		FALSE	High	Sequest HT (A2)	Unambiguous	FDGALNVDLTEFQTNLVPYPR		7	15	Q5FW91; Q3TIZ0; P68369; P08537; A0A5S6Q8M8; A0A5S6QQ85; P68368	Q5FW91; Q3TIZ0; Q9JJZ2; Q99KA2; A0A2R8VHF3; P68369; Q9NY65; Q9D9Y2; P05213; P08537; A0A5S6Q8M8; Q52L87; A0A0A0MQA5; A0A5S6QQ85; P68368	0	3	0	0	1	1	803.741	2409.21	2409.21	0.29	0.00023	HCD (High Energy Collision Dissociation)	MS2	11.2112	50	111.172	38027	OFL003219-0-8TTL4-a1A-b2A-tubulin.raw	F8	5.02
		FALSE	High	Sequest HT (A2)	Unambiguous	FDGAINVDITEFQTNLVPYPR		1	4	A0A178UGA1	A0A654EL16; A0A178UGA1; P11139; B9DHQ0	0	3		0	1	2	803.741	2409.21	2409.21	0.29	0.00023	HCD (High Energy Collision Dissociation)	MS2	11.2112	50	111.172	38027	OFL003219-0-8TTL4-a1A-b2A-tubulin.raw	F8	5.02
		FALSE	High	Sequest HT (A2)	Unambiguous	FDGAINVDITEFQTNLVPYPR		1	4	A0A178UGA1	A0A654EL16; A0A178UGA1; P11139; B9DHQ0	0	3		0	1	2	803.741	2409.21	2409.21	0.06	5e-05	HCD (High Energy Collision Dissociation)	MS2	0.118473	0.459	108.406	36329	OFL003219-0-8TTL4-a1A-b2A-tubulin.raw	F8	5.02
		FALSE	High	Sequest HT (A2)	Unambiguous	FDGALNVDLTEFQTNLVPYPR		7	15	Q5FW91; Q3TIZ0; P68369; P08537; A0A5S6Q8M8; A0A5S6QQ85; P68368	Q5FW91; Q3TIZ0; Q9JJZ2; Q99KA2; A0A2R8VHF3; P68369; Q9NY65; Q9D9Y2; P05213; P08537; A0A5S6Q8M8; Q52L87; A0A0A0MQA5; A0A5S6QQ85; P68368	0	3	0	0	1	1	803.741	2409.21	2409.21	0.06	5e-05	HCD (High Energy Collision Dissociation)	MS2	0.118473	0.459	108.406	36329	OFL003219-0-8TTL4-a1A-b2A-tubulin.raw	F8	5.02
		FALSE	High	Sequest HT (A2)	Unambiguous	FDGAINVDITEFQTNLVPYPR		1	4	A0A178UGA1	A0A654EL16; A0A178UGA1; P11139; B9DHQ0	0	3	0	0	1	1	803.741	2409.21	2409.21	0.48	0.00038	HCD (High Energy Collision Dissociation)	MS2	0.588452	9.274	109.948	37238	OFL003219-0-8TTL4-a1A-b2A-tubulin.raw	F8	4.91
		FALSE	High	Sequest HT (A2)	Unambiguous	FDGALNVDLTEFQTNLVPYPR		7	15	Q5FW91; Q3TIZ0; P68369; P08537; A0A5S6Q8M8; A0A5S6QQ85; P68368	Q5FW91; Q3TIZ0; Q9JJZ2; Q99KA2; A0A2R8VHF3; P68369; Q9NY65; Q9D9Y2; P05213; P08537; A0A5S6Q8M8; Q52L87; A0A0A0MQA5; A0A5S6QQ85; P68368	0	3		0	1	2	803.741	2409.21	2409.21	0.48	0.00038	HCD (High Energy Collision Dissociation)	MS2	0.588452	9.274	109.948	37238	OFL003219-0-8TTL4-a1A-b2A-tubulin.raw	F8	4.91
		FALSE	High	Sequest HT (A2)	Unambiguous	FDGALNVDLTEFQTNLVPYPR		7	15	Q5FW91; Q3TIZ0; P68369; P08537; A0A5S6Q8M8; A0A5S6QQ85; P68368	Q5FW91; Q3TIZ0; Q9JJZ2; Q99KA2; A0A2R8VHF3; P68369; Q9NY65; Q9D9Y2; P05213; P08537; A0A5S6Q8M8; Q52L87; A0A0A0MQA5; A0A5S6QQ85; P68368	0	2		0	1	2	1205.11	2409.21	2409.21	0.66	0.00079	HCD (High Energy Collision Dissociation)	MS2	0	50	114.113	39791	OFL003219-0-8TTL4-a1A-b2A-tubulin.raw	F8	4.76
		FALSE	High	Sequest HT (A2)	Unambiguous	FDGAINVDITEFQTNLVPYPR		1	4	A0A178UGA1	A0A654EL16; A0A178UGA1; P11139; B9DHQ0	0	2	0	0	1	1	1205.11	2409.21	2409.21	0.66	0.00079	HCD (High Energy Collision Dissociation)	MS2	0	50	114.113	39791	OFL003219-0-8TTL4-a1A-b2A-tubulin.raw	F8	4.76
		FALSE	High	Sequest HT (A2)	Unambiguous	FDGALNVDLTEFQTNLVPYPR		7	15	Q5FW91; Q3TIZ0; P68369; P08537; A0A5S6Q8M8; A0A5S6QQ85; P68368	Q5FW91; Q3TIZ0; Q9JJZ2; Q99KA2; A0A2R8VHF3; P68369; Q9NY65; Q9D9Y2; P05213; P08537; A0A5S6Q8M8; Q52L87; A0A0A0MQA5; A0A5S6QQ85; P68368	0	2		0	1	2	1205.11	2409.21	2409.21	0.41	0.00049	HCD (High Energy Collision Dissociation)	MS2	0.362871	13.424	109.921	37218	OFL003219-0-8TTL4-a1A-b2A-tubulin.raw	F8	4.74
		FALSE	High	Sequest HT (A2)	Unambiguous	FDGAINVDITEFQTNLVPYPR		1	4	A0A178UGA1	A0A654EL16; A0A178UGA1; P11139; B9DHQ0	0	2	0	0	1	1	1205.11	2409.21	2409.21	0.41	0.00049	HCD (High Energy Collision Dissociation)	MS2	0.362871	13.424	109.921	37218	OFL003219-0-8TTL4-a1A-b2A-tubulin.raw	F8	4.74
		FALSE	High	Sequest HT (A2)	Unambiguous	FDGALNVDLTEFQTNLVPYPR		7	15	Q5FW91; Q3TIZ0; P68369; P08537; A0A5S6Q8M8; A0A5S6QQ85; P68368	Q5FW91; Q3TIZ0; Q9JJZ2; Q99KA2; A0A2R8VHF3; P68369; Q9NY65; Q9D9Y2; P05213; P08537; A0A5S6Q8M8; Q52L87; A0A0A0MQA5; A0A5S6QQ85; P68368	0	2		0	1	2	1205.11	2409.21	2409.21	0.33	0.0004	HCD (High Energy Collision Dissociation)	MS2	0.54473	2.026	108.891	36594	OFL003219-0-8TTL4-a1A-b2A-tubulin.raw	F8	4.7
		FALSE	High	Sequest HT (A2)	Unambiguous	FDGAINVDITEFQTNLVPYPR		1	4	A0A178UGA1	A0A654EL16; A0A178UGA1; P11139; B9DHQ0	0	2	0	0	1	1	1205.11	2409.21	2409.21	0.33	0.0004	HCD (High Energy Collision Dissociation)	MS2	0.54473	2.026	108.891	36594	OFL003219-0-8TTL4-a1A-b2A-tubulin.raw	F8	4.7
		FALSE	High	Sequest HT (A2)	Unambiguous	FDGAINVDITEFQTNLVPYPR		1	4	A0A178UGA1	A0A654EL16; A0A178UGA1; P11139; B9DHQ0	0	3	0	0	1	1	803.741	2409.21	2409.21	0.33	0.00027	HCD (High Energy Collision Dissociation)	MS2	0	50	112.201	38597	OFL003219-0-8TTL4-a1A-b2A-tubulin.raw	F8	4.69
		FALSE	High	Sequest HT (A2)	Unambiguous	FDGALNVDLTEFQTNLVPYPR		7	15	Q5FW91; Q3TIZ0; P68369; P08537; A0A5S6Q8M8; A0A5S6QQ85; P68368	Q5FW91; Q3TIZ0; Q9JJZ2; Q99KA2; A0A2R8VHF3; P68369; Q9NY65; Q9D9Y2; P05213; P08537; A0A5S6Q8M8; Q52L87; A0A0A0MQA5; A0A5S6QQ85; P68368	0	3		0	1	2	803.741	2409.21	2409.21	0.33	0.00027	HCD (High Energy Collision Dissociation)	MS2	0	50	112.201	38597	OFL003219-0-8TTL4-a1A-b2A-tubulin.raw	F8	4.69
		FALSE	High	Sequest HT (A2)	Unambiguous	FDGALNVDLTEFQTNLVPYPR		7	15	Q5FW91; Q3TIZ0; P68369; P08537; A0A5S6Q8M8; A0A5S6QQ85; P68368	Q5FW91; Q3TIZ0; Q9JJZ2; Q99KA2; A0A2R8VHF3; P68369; Q9NY65; Q9D9Y2; P05213; P08537; A0A5S6Q8M8; Q52L87; A0A0A0MQA5; A0A5S6QQ85; P68368	0	2		0	1	2	1205.11	2409.21	2409.21	0.62	0.00075	HCD (High Energy Collision Dissociation)	MS2	0	22.223	109.402	36899	OFL003219-0-8TTL4-a1A-b2A-tubulin.raw	F8	4.65
		FALSE	High	Sequest HT (A2)	Unambiguous	FDGAINVDITEFQTNLVPYPR		1	4	A0A178UGA1	A0A654EL16; A0A178UGA1; P11139; B9DHQ0	0	2	0	0	1	1	1205.11	2409.21	2409.21	0.62	0.00075	HCD (High Energy Collision Dissociation)	MS2	0	22.223	109.402	36899	OFL003219-0-8TTL4-a1A-b2A-tubulin.raw	F8	4.65
		FALSE	High	Sequest HT (A2)	Unambiguous	FDGAINVDITEFQTNLVPYPR		1	4	A0A178UGA1	A0A654EL16; A0A178UGA1; P11139; B9DHQ0	0	3	0	0	1	1	803.741	2409.21	2409.21	0.61	0.00049	HCD (High Energy Collision Dissociation)	MS2	35.6207	8.854	107.903	36120	OFL003219-0-8TTL4-a1A-b2A-tubulin.raw	F8	4.64
		FALSE	High	Sequest HT (A2)	Unambiguous	FDGALNVDLTEFQTNLVPYPR		7	15	Q5FW91; Q3TIZ0; P68369; P08537; A0A5S6Q8M8; A0A5S6QQ85; P68368	Q5FW91; Q3TIZ0; Q9JJZ2; Q99KA2; A0A2R8VHF3; P68369; Q9NY65; Q9D9Y2; P05213; P08537; A0A5S6Q8M8; Q52L87; A0A0A0MQA5; A0A5S6QQ85; P68368	0	3		0	1	2	803.741	2409.21	2409.21	0.61	0.00049	HCD (High Energy Collision Dissociation)	MS2	35.6207	8.854	107.903	36120	OFL003219-0-8TTL4-a1A-b2A-tubulin.raw	F8	4.64
		FALSE	High	Sequest HT (A2)	Unambiguous	FDGAINVDITEFQTNLVPYPR		1	4	A0A178UGA1	A0A654EL16; A0A178UGA1; P11139; B9DHQ0	0	2		0	1	2	1205.11	2409.21	2409.21	0.32	0.00039	HCD (High Energy Collision Dissociation)	MS2	7.17778	50	112.556	38804	OFL003219-0-8TTL4-a1A-b2A-tubulin.raw	F8	4.55
		FALSE	High	Sequest HT (A2)	Unambiguous	FDGALNVDLTEFQTNLVPYPR		7	15	Q5FW91; Q3TIZ0; P68369; P08537; A0A5S6Q8M8; A0A5S6QQ85; P68368	Q5FW91; Q3TIZ0; Q9JJZ2; Q99KA2; A0A2R8VHF3; P68369; Q9NY65; Q9D9Y2; P05213; P08537; A0A5S6Q8M8; Q52L87; A0A0A0MQA5; A0A5S6QQ85; P68368	0	2	0	0	1	1	1205.11	2409.21	2409.21	0.32	0.00039	HCD (High Energy Collision Dissociation)	MS2	7.17778	50	112.556	38804	OFL003219-0-8TTL4-a1A-b2A-tubulin.raw	F8	4.55
		FALSE	High	Sequest HT (A2)	Unambiguous	FDGALNVDLTEFQTNLVPYPR		7	15	Q5FW91; Q3TIZ0; P68369; P08537; A0A5S6Q8M8; A0A5S6QQ85; P68368	Q5FW91; Q3TIZ0; Q9JJZ2; Q99KA2; A0A2R8VHF3; P68369; Q9NY65; Q9D9Y2; P05213; P08537; A0A5S6Q8M8; Q52L87; A0A0A0MQA5; A0A5S6QQ85; P68368	0	2		0	1	2	1205.11	2409.21	2409.21	-1.38	-0.00166	HCD (High Energy Collision Dissociation)	MS2	4.8185	0.367	108.382	36318	OFL003219-0-8TTL4-a1A-b2A-tubulin.raw	F8	4.5
		FALSE	High	Sequest HT (A2)	Unambiguous	FDGAINVDITEFQTNLVPYPR		1	4	A0A178UGA1	A0A654EL16; A0A178UGA1; P11139; B9DHQ0	0	2	0	0	1	1	1205.11	2409.21	2409.21	-1.38	-0.00166	HCD (High Energy Collision Dissociation)	MS2	4.8185	0.367	108.382	36318	OFL003219-0-8TTL4-a1A-b2A-tubulin.raw	F8	4.5
		FALSE	High	Sequest HT (A2)	Unambiguous	FDGALNVDLTEFQTNLVPYPR		7	15	Q5FW91; Q3TIZ0; P68369; P08537; A0A5S6Q8M8; A0A5S6QQ85; P68368	Q5FW91; Q3TIZ0; Q9JJZ2; Q99KA2; A0A2R8VHF3; P68369; Q9NY65; Q9D9Y2; P05213; P08537; A0A5S6Q8M8; Q52L87; A0A0A0MQA5; A0A5S6QQ85; P68368	0	2	0	0	1	1	1205.11	2409.21	2409.21	-0.65	-0.00079	HCD (High Energy Collision Dissociation)	MS2	0	26.039	107.878	36109	OFL003219-0-8TTL4-a1A-b2A-tubulin.raw	F8	4.49
		FALSE	High	Sequest HT (A2)	Unambiguous	FDGAINVDITEFQTNLVPYPR		1	4	A0A178UGA1	A0A654EL16; A0A178UGA1; P11139; B9DHQ0	0	2		0	1	2	1205.11	2409.21	2409.21	-0.65	-0.00079	HCD (High Energy Collision Dissociation)	MS2	0	26.039	107.878	36109	OFL003219-0-8TTL4-a1A-b2A-tubulin.raw	F8	4.49
		FALSE	High	Sequest HT (A2)	Unambiguous	FDGALNVDLTEFQTNLVPYPR		7	15	Q5FW91; Q3TIZ0; P68369; P08537; A0A5S6Q8M8; A0A5S6QQ85; P68368	Q5FW91; Q3TIZ0; Q9JJZ2; Q99KA2; A0A2R8VHF3; P68369; Q9NY65; Q9D9Y2; P05213; P08537; A0A5S6Q8M8; Q52L87; A0A0A0MQA5; A0A5S6QQ85; P68368	0	2	0	0	1	1	1205.11	2409.21	2409.21	0.99	0.00119	HCD (High Energy Collision Dissociation)	MS2	10.7641	50	113.603	39453	OFL003219-0-8TTL4-a1A-b2A-tubulin.raw	F8	4.4
		FALSE	High	Sequest HT (A2)	Unambiguous	FDGAINVDITEFQTNLVPYPR		1	4	A0A178UGA1	A0A654EL16; A0A178UGA1; P11139; B9DHQ0	0	2		0	1	2	1205.11	2409.21	2409.21	0.99	0.00119	HCD (High Energy Collision Dissociation)	MS2	10.7641	50	113.603	39453	OFL003219-0-8TTL4-a1A-b2A-tubulin.raw	F8	4.4
		FALSE	High	Sequest HT (A2)	Unambiguous	FDGALNVDLTEFQTNLVPYPR		7	15	Q5FW91; Q3TIZ0; P68369; P08537; A0A5S6Q8M8; A0A5S6QQ85; P68368	Q5FW91; Q3TIZ0; Q9JJZ2; Q99KA2; A0A2R8VHF3; P68369; Q9NY65; Q9D9Y2; P05213; P08537; A0A5S6Q8M8; Q52L87; A0A0A0MQA5; A0A5S6QQ85; P68368	0	2		0	1	2	1205.11	2409.21	2409.21	0.71	0.00085	HCD (High Energy Collision Dissociation)	MS2	9.19595	50	113.086	39121	OFL003219-0-8TTL4-a1A-b2A-tubulin.raw	F8	4.36
		FALSE	High	Sequest HT (A2)	Unambiguous	FDGAINVDITEFQTNLVPYPR		1	4	A0A178UGA1	A0A654EL16; A0A178UGA1; P11139; B9DHQ0	0	2	0	0	1	1	1205.11	2409.21	2409.21	0.71	0.00085	HCD (High Energy Collision Dissociation)	MS2	9.19595	50	113.086	39121	OFL003219-0-8TTL4-a1A-b2A-tubulin.raw	F8	4.36
		FALSE	High	Sequest HT (A2)	Unambiguous	FDGALNVDLTEFQTNLVPYPR		7	15	Q5FW91; Q3TIZ0; P68369; P08537; A0A5S6Q8M8; A0A5S6QQ85; P68368	Q5FW91; Q3TIZ0; Q9JJZ2; Q99KA2; A0A2R8VHF3; P68369; Q9NY65; Q9D9Y2; P05213; P08537; A0A5S6Q8M8; Q52L87; A0A0A0MQA5; A0A5S6QQ85; P68368	0	3		0	1	2	803.741	2409.21	2409.21	0.46	0.00037	HCD (High Energy Collision Dissociation)	MS2	0	50	110.484	37585	OFL003219-0-8TTL4-a1A-b2A-tubulin.raw	F8	4.36
		FALSE	High	Sequest HT (A2)	Unambiguous	FDGAINVDITEFQTNLVPYPR		1	4	A0A178UGA1	A0A654EL16; A0A178UGA1; P11139; B9DHQ0	0	3	0	0	1	1	803.741	2409.21	2409.21	0.46	0.00037	HCD (High Energy Collision Dissociation)	MS2	0	50	110.484	37585	OFL003219-0-8TTL4-a1A-b2A-tubulin.raw	F8	4.36
		FALSE	High	Sequest HT (A2)	Unambiguous	FDGAINVDITEFQTNLVPYPR		1	4	A0A178UGA1	A0A654EL16; A0A178UGA1; P11139; B9DHQ0	0	2		0	1	2	1205.11	2409.21	2409.21	-0.72	-0.00087	HCD (High Energy Collision Dissociation)	MS2	0	50	106.644	35591	OFL003219-0-8TTL4-a1A-b2A-tubulin.raw	F8	4.3
		FALSE	High	Sequest HT (A2)	Unambiguous	FDGALNVDLTEFQTNLVPYPR		7	15	Q5FW91; Q3TIZ0; P68369; P08537; A0A5S6Q8M8; A0A5S6QQ85; P68368	Q5FW91; Q3TIZ0; Q9JJZ2; Q99KA2; A0A2R8VHF3; P68369; Q9NY65; Q9D9Y2; P05213; P08537; A0A5S6Q8M8; Q52L87; A0A0A0MQA5; A0A5S6QQ85; P68368	0	2	0	0	1	1	1205.11	2409.21	2409.21	-0.72	-0.00087	HCD (High Energy Collision Dissociation)	MS2	0	50	106.644	35591	OFL003219-0-8TTL4-a1A-b2A-tubulin.raw	F8	4.3
		FALSE	High	Sequest HT (A2)	Unambiguous	FDGAINVDITEFQTNLVPYPR		1	4	A0A178UGA1	A0A654EL16; A0A178UGA1; P11139; B9DHQ0	0	2		0	1	2	1205.11	2409.21	2409.21	1.49	0.0018	HCD (High Energy Collision Dissociation)	MS2	6.47787	50	110.98	37896	OFL003219-0-8TTL4-a1A-b2A-tubulin.raw	F8	4.24
		FALSE	High	Sequest HT (A2)	Unambiguous	FDGALNVDLTEFQTNLVPYPR		7	15	Q5FW91; Q3TIZ0; P68369; P08537; A0A5S6Q8M8; A0A5S6QQ85; P68368	Q5FW91; Q3TIZ0; Q9JJZ2; Q99KA2; A0A2R8VHF3; P68369; Q9NY65; Q9D9Y2; P05213; P08537; A0A5S6Q8M8; Q52L87; A0A0A0MQA5; A0A5S6QQ85; P68368	0	2	0	0	1	1	1205.11	2409.21	2409.21	1.49	0.0018	HCD (High Energy Collision Dissociation)	MS2	6.47787	50	110.98	37896	OFL003219-0-8TTL4-a1A-b2A-tubulin.raw	F8	4.24
		FALSE	High	Sequest HT (A2)	Unambiguous	FDGALNVDLTEFQTNLVPYPR		7	15	Q5FW91; Q3TIZ0; P68369; P08537; A0A5S6Q8M8; A0A5S6QQ85; P68368	Q5FW91; Q3TIZ0; Q9JJZ2; Q99KA2; A0A2R8VHF3; P68369; Q9NY65; Q9D9Y2; P05213; P08537; A0A5S6Q8M8; Q52L87; A0A0A0MQA5; A0A5S6QQ85; P68368	0	3		0	1	2	803.741	2409.21	2409.21	0.51	0.00041	HCD (High Energy Collision Dissociation)	MS2	19.266	50	114.855	40263	OFL003219-0-8TTL4-a1A-b2A-tubulin.raw	F8	4.22
		FALSE	High	Sequest HT (A2)	Unambiguous	FDGAINVDITEFQTNLVPYPR		1	4	A0A178UGA1	A0A654EL16; A0A178UGA1; P11139; B9DHQ0	0	3	0	0	1	1	803.741	2409.21	2409.21	0.51	0.00041	HCD (High Energy Collision Dissociation)	MS2	19.266	50	114.855	40263	OFL003219-0-8TTL4-a1A-b2A-tubulin.raw	F8	4.22
		FALSE	High	Sequest HT (A2)	Unambiguous	FDGALNVDLTEFQTNLVPYPR		7	15	Q5FW91; Q3TIZ0; P68369; P08537; A0A5S6Q8M8; A0A5S6QQ85; P68368	Q5FW91; Q3TIZ0; Q9JJZ2; Q99KA2; A0A2R8VHF3; P68369; Q9NY65; Q9D9Y2; P05213; P08537; A0A5S6Q8M8; Q52L87; A0A0A0MQA5; A0A5S6QQ85; P68368	0	2		0	1	2	1205.11	2409.21	2409.21	-0.09	-0.00011	HCD (High Energy Collision Dissociation)	MS2	0	50	116.212	41111	OFL003219-0-8TTL4-a1A-b2A-tubulin.raw	F8	4.15
		FALSE	High	Sequest HT (A2)	Unambiguous	FDGAINVDITEFQTNLVPYPR		1	4	A0A178UGA1	A0A654EL16; A0A178UGA1; P11139; B9DHQ0	0	2	0	0	1	1	1205.11	2409.21	2409.21	-0.09	-0.00011	HCD (High Energy Collision Dissociation)	MS2	0	50	116.212	41111	OFL003219-0-8TTL4-a1A-b2A-tubulin.raw	F8	4.15
		FALSE	High	Sequest HT (A2)	Unambiguous	FDGAINVDITEFQTNLVPYPR		1	4	A0A178UGA1	A0A654EL16; A0A178UGA1; P11139; B9DHQ0	0	2	0	0	1	1	1205.11	2409.21	2409.21	0.6	0.00072	HCD (High Energy Collision Dissociation)	MS2	8.80205	50	110.457	37566	OFL003219-0-8TTL4-a1A-b2A-tubulin.raw	F8	4.06
		FALSE	High	Sequest HT (A2)	Unambiguous	FDGALNVDLTEFQTNLVPYPR		7	15	Q5FW91; Q3TIZ0; P68369; P08537; A0A5S6Q8M8; A0A5S6QQ85; P68368	Q5FW91; Q3TIZ0; Q9JJZ2; Q99KA2; A0A2R8VHF3; P68369; Q9NY65; Q9D9Y2; P05213; P08537; A0A5S6Q8M8; Q52L87; A0A0A0MQA5; A0A5S6QQ85; P68368	0	2		0	1	2	1205.11	2409.21	2409.21	0.6	0.00072	HCD (High Energy Collision Dissociation)	MS2	8.80205	50	110.457	37566	OFL003219-0-8TTL4-a1A-b2A-tubulin.raw	F8	4.06
		FALSE	High	Sequest HT (A2)	Unambiguous	FDGAINVDITEFQTNLVPYPR		1	4	A0A178UGA1	A0A654EL16; A0A178UGA1; P11139; B9DHQ0	0	2		0	1	2	1205.11	2409.21	2409.21	1.27	0.00152	HCD (High Energy Collision Dissociation)	MS2	0	50	115.684	40785	OFL003219-0-8TTL4-a1A-b2A-tubulin.raw	F8	4.05
		FALSE	High	Sequest HT (A2)	Unambiguous	FDGALNVDLTEFQTNLVPYPR		7	15	Q5FW91; Q3TIZ0; P68369; P08537; A0A5S6Q8M8; A0A5S6QQ85; P68368	Q5FW91; Q3TIZ0; Q9JJZ2; Q99KA2; A0A2R8VHF3; P68369; Q9NY65; Q9D9Y2; P05213; P08537; A0A5S6Q8M8; Q52L87; A0A0A0MQA5; A0A5S6QQ85; P68368	0	2	0	0	1	1	1205.11	2409.21	2409.21	1.27	0.00152	HCD (High Energy Collision Dissociation)	MS2	0	50	115.684	40785	OFL003219-0-8TTL4-a1A-b2A-tubulin.raw	F8	4.05
		FALSE	High	Sequest HT (A2)	Unambiguous	FDGALNVDLTEFQTNLVPYPR		7	15	Q5FW91; Q3TIZ0; P68369; P08537; A0A5S6Q8M8; A0A5S6QQ85; P68368	Q5FW91; Q3TIZ0; Q9JJZ2; Q99KA2; A0A2R8VHF3; P68369; Q9NY65; Q9D9Y2; P05213; P08537; A0A5S6Q8M8; Q52L87; A0A0A0MQA5; A0A5S6QQ85; P68368	0	3	0	0	1	1	803.741	2409.21	2409.21	0.42	0.00034	HCD (High Energy Collision Dissociation)	MS2	2.07099	50	116.947	41565	OFL003219-0-8TTL4-a1A-b2A-tubulin.raw	F8	4.05
		FALSE	High	Sequest HT (A2)	Unambiguous	FDGAINVDITEFQTNLVPYPR		1	4	A0A178UGA1	A0A654EL16; A0A178UGA1; P11139; B9DHQ0	0	3		0	1	2	803.741	2409.21	2409.21	0.42	0.00034	HCD (High Energy Collision Dissociation)	MS2	2.07099	50	116.947	41565	OFL003219-0-8TTL4-a1A-b2A-tubulin.raw	F8	4.05
		FALSE	High	Sequest HT (A2)	Unambiguous	FDGAINVDITEFQTNLVPYPR		1	4	A0A178UGA1	A0A654EL16; A0A178UGA1; P11139; B9DHQ0	0	2		0	1	2	1205.11	2409.21	2409.21	2.28	0.00275	HCD (High Energy Collision Dissociation)	MS2	9.32654	50	118.877	42704	OFL003219-0-8TTL4-a1A-b2A-tubulin.raw	F8	3.99
		FALSE	High	Sequest HT (A2)	Unambiguous	FDGALNVDLTEFQTNLVPYPR		7	15	Q5FW91; Q3TIZ0; P68369; P08537; A0A5S6Q8M8; A0A5S6QQ85; P68368	Q5FW91; Q3TIZ0; Q9JJZ2; Q99KA2; A0A2R8VHF3; P68369; Q9NY65; Q9D9Y2; P05213; P08537; A0A5S6Q8M8; Q52L87; A0A0A0MQA5; A0A5S6QQ85; P68368	0	2	0	0	1	1	1205.11	2409.21	2409.21	2.28	0.00275	HCD (High Energy Collision Dissociation)	MS2	9.32654	50	118.877	42704	OFL003219-0-8TTL4-a1A-b2A-tubulin.raw	F8	3.99
		FALSE	High	Sequest HT (A2)	Unambiguous	FDGALNVDLTEFQTNLVPYPR		7	15	Q5FW91; Q3TIZ0; P68369; P08537; A0A5S6Q8M8; A0A5S6QQ85; P68368	Q5FW91; Q3TIZ0; Q9JJZ2; Q99KA2; A0A2R8VHF3; P68369; Q9NY65; Q9D9Y2; P05213; P08537; A0A5S6Q8M8; Q52L87; A0A0A0MQA5; A0A5S6QQ85; P68368	0	2	0	0	1	1	1205.11	2409.21	2409.21	2.52	0.00304	HCD (High Energy Collision Dissociation)	MS2	0	50	119.44	43020	OFL003219-0-8TTL4-a1A-b2A-tubulin.raw	F8	3.86
		FALSE	High	Sequest HT (A2)	Unambiguous	FDGAINVDITEFQTNLVPYPR		1	4	A0A178UGA1	A0A654EL16; A0A178UGA1; P11139; B9DHQ0	0	2		0	1	2	1205.11	2409.21	2409.21	2.52	0.00304	HCD (High Energy Collision Dissociation)	MS2	0	50	119.44	43020	OFL003219-0-8TTL4-a1A-b2A-tubulin.raw	F8	3.86
		FALSE	High	Sequest HT (A2)	Unambiguous	FDGAINVDITEFQTNLVPYPR		1	4	A0A178UGA1	A0A654EL16; A0A178UGA1; P11139; B9DHQ0	0	3	0	0	1	1	803.744	2409.22	2409.21	3.38	0.00272	HCD (High Energy Collision Dissociation)	MS2	21.6656	50	117.79	42074	OFL003219-0-8TTL4-a1A-b2A-tubulin.raw	F8	3.86
		FALSE	High	Sequest HT (A2)	Unambiguous	FDGALNVDLTEFQTNLVPYPR		7	15	Q5FW91; Q3TIZ0; P68369; P08537; A0A5S6Q8M8; A0A5S6QQ85; P68368	Q5FW91; Q3TIZ0; Q9JJZ2; Q99KA2; A0A2R8VHF3; P68369; Q9NY65; Q9D9Y2; P05213; P08537; A0A5S6Q8M8; Q52L87; A0A0A0MQA5; A0A5S6QQ85; P68368	0	3		0	1	2	803.744	2409.22	2409.21	3.38	0.00272	HCD (High Energy Collision Dissociation)	MS2	21.6656	50	117.79	42074	OFL003219-0-8TTL4-a1A-b2A-tubulin.raw	F8	3.86
		FALSE	High	Sequest HT (A2)	Unambiguous	FDGAINVDITEFQTNLVPYPR		1	4	A0A178UGA1	A0A654EL16; A0A178UGA1; P11139; B9DHQ0	0	3		0	1	2	803.741	2409.21	2409.21	0.31	0.00025	HCD (High Energy Collision Dissociation)	MS2	15.2216	50	114.325	39912	OFL003219-0-8TTL4-a1A-b2A-tubulin.raw	F8	3.82
		FALSE	High	Sequest HT (A2)	Unambiguous	FDGALNVDLTEFQTNLVPYPR		7	15	Q5FW91; Q3TIZ0; P68369; P08537; A0A5S6Q8M8; A0A5S6QQ85; P68368	Q5FW91; Q3TIZ0; Q9JJZ2; Q99KA2; A0A2R8VHF3; P68369; Q9NY65; Q9D9Y2; P05213; P08537; A0A5S6Q8M8; Q52L87; A0A0A0MQA5; A0A5S6QQ85; P68368	0	3	0	0	1	1	803.741	2409.21	2409.21	0.31	0.00025	HCD (High Energy Collision Dissociation)	MS2	15.2216	50	114.325	39912	OFL003219-0-8TTL4-a1A-b2A-tubulin.raw	F8	3.82
		FALSE	High	Sequest HT (A2)	Unambiguous	FDGAINVDITEFQTNLVPYPR		1	4	A0A178UGA1	A0A654EL16; A0A178UGA1; P11139; B9DHQ0	0	3	0	0	1	1	803.742	2409.21	2409.21	1.15	0.00092	HCD (High Energy Collision Dissociation)	MS2	28.828	50	116.434	41251	OFL003219-0-8TTL4-a1A-b2A-tubulin.raw	F8	3.81
		FALSE	High	Sequest HT (A2)	Unambiguous	FDGALNVDLTEFQTNLVPYPR		7	15	Q5FW91; Q3TIZ0; P68369; P08537; A0A5S6Q8M8; A0A5S6QQ85; P68368	Q5FW91; Q3TIZ0; Q9JJZ2; Q99KA2; A0A2R8VHF3; P68369; Q9NY65; Q9D9Y2; P05213; P08537; A0A5S6Q8M8; Q52L87; A0A0A0MQA5; A0A5S6QQ85; P68368	0	3		0	1	2	803.742	2409.21	2409.21	1.15	0.00092	HCD (High Energy Collision Dissociation)	MS2	28.828	50	116.434	41251	OFL003219-0-8TTL4-a1A-b2A-tubulin.raw	F8	3.81
		FALSE	High	Sequest HT (A2)	Unambiguous	FDGALNVDLTEFQTNLVPYPR		7	15	Q5FW91; Q3TIZ0; P68369; P08537; A0A5S6Q8M8; A0A5S6QQ85; P68368	Q5FW91; Q3TIZ0; Q9JJZ2; Q99KA2; A0A2R8VHF3; P68369; Q9NY65; Q9D9Y2; P05213; P08537; A0A5S6Q8M8; Q52L87; A0A0A0MQA5; A0A5S6QQ85; P68368	0	3	0	0	1	1	803.742	2409.21	2409.21	0.97	0.00078	HCD (High Energy Collision Dissociation)	MS2	4.61235	50	113.271	39244	OFL003219-0-8TTL4-a1A-b2A-tubulin.raw	F8	3.81
		FALSE	High	Sequest HT (A2)	Unambiguous	FDGAINVDITEFQTNLVPYPR		1	4	A0A178UGA1	A0A654EL16; A0A178UGA1; P11139; B9DHQ0	0	3		0	1	2	803.742	2409.21	2409.21	0.97	0.00078	HCD (High Energy Collision Dissociation)	MS2	4.61235	50	113.271	39244	OFL003219-0-8TTL4-a1A-b2A-tubulin.raw	F8	3.81
		FALSE	High	Sequest HT (A2)	Unambiguous	FDGALNVDLTEFQTNLVPYPR		7	15	Q5FW91; Q3TIZ0; P68369; P08537; A0A5S6Q8M8; A0A5S6QQ85; P68368	Q5FW91; Q3TIZ0; Q9JJZ2; Q99KA2; A0A2R8VHF3; P68369; Q9NY65; Q9D9Y2; P05213; P08537; A0A5S6Q8M8; Q52L87; A0A0A0MQA5; A0A5S6QQ85; P68368	0	3		0	1	2	803.743	2409.22	2409.21	2.76	0.00222	HCD (High Energy Collision Dissociation)	MS2	11.8055	50	117.876	42125	OFL003219-0-8TTL4-a1A-b2A-tubulin.raw	F8	3.77
		FALSE	High	Sequest HT (A2)	Unambiguous	FDGAINVDITEFQTNLVPYPR		1	4	A0A178UGA1	A0A654EL16; A0A178UGA1; P11139; B9DHQ0	0	3	0	0	1	1	803.743	2409.22	2409.21	2.76	0.00222	HCD (High Energy Collision Dissociation)	MS2	11.8055	50	117.876	42125	OFL003219-0-8TTL4-a1A-b2A-tubulin.raw	F8	3.77
		FALSE	High	Sequest HT (A2)	Unambiguous	FDGALNVDLTEFQTNLVPYPR		7	15	Q5FW91; Q3TIZ0; P68369; P08537; A0A5S6Q8M8; A0A5S6QQ85; P68368	Q5FW91; Q3TIZ0; Q9JJZ2; Q99KA2; A0A2R8VHF3; P68369; Q9NY65; Q9D9Y2; P05213; P08537; A0A5S6Q8M8; Q52L87; A0A0A0MQA5; A0A5S6QQ85; P68368	0	2	0	0	1	1	1205.11	2409.21	2409.21	0.95	0.00115	HCD (High Energy Collision Dissociation)	MS2	0	50	112.05	38507	OFL003219-0-8TTL4-a1A-b2A-tubulin.raw	F8	3.71
		FALSE	High	Sequest HT (A2)	Unambiguous	FDGAINVDITEFQTNLVPYPR		1	4	A0A178UGA1	A0A654EL16; A0A178UGA1; P11139; B9DHQ0	0	2		0	1	2	1205.11	2409.21	2409.21	0.95	0.00115	HCD (High Energy Collision Dissociation)	MS2	0	50	112.05	38507	OFL003219-0-8TTL4-a1A-b2A-tubulin.raw	F8	3.71
		FALSE	High	Sequest HT (A2)	Unambiguous	FDGAINVDITEFQTNLVPYPR		1	4	A0A178UGA1	A0A654EL16; A0A178UGA1; P11139; B9DHQ0	0	3		0	1	2	803.742	2409.21	2409.21	0.95	0.00076	HCD (High Energy Collision Dissociation)	MS2	40.9834	50	113.782	39576	OFL003219-0-8TTL4-a1A-b2A-tubulin.raw	F8	3.66
		FALSE	High	Sequest HT (A2)	Unambiguous	FDGALNVDLTEFQTNLVPYPR		7	15	Q5FW91; Q3TIZ0; P68369; P08537; A0A5S6Q8M8; A0A5S6QQ85; P68368	Q5FW91; Q3TIZ0; Q9JJZ2; Q99KA2; A0A2R8VHF3; P68369; Q9NY65; Q9D9Y2; P05213; P08537; A0A5S6Q8M8; Q52L87; A0A0A0MQA5; A0A5S6QQ85; P68368	0	3	0	0	1	1	803.742	2409.21	2409.21	0.95	0.00076	HCD (High Energy Collision Dissociation)	MS2	40.9834	50	113.782	39576	OFL003219-0-8TTL4-a1A-b2A-tubulin.raw	F8	3.66
		FALSE	High	Sequest HT (A2)	Unambiguous	FDGAINVDITEFQTNLVPYPR		1	4	A0A178UGA1	A0A654EL16; A0A178UGA1; P11139; B9DHQ0	0	2	0	0	1	1	1205.11	2409.21	2409.21	1.03	0.00124	HCD (High Energy Collision Dissociation)	MS2	0	50	114.639	40128	OFL003219-0-8TTL4-a1A-b2A-tubulin.raw	F8	3.66
		FALSE	High	Sequest HT (A2)	Unambiguous	FDGALNVDLTEFQTNLVPYPR		7	15	Q5FW91; Q3TIZ0; P68369; P08537; A0A5S6Q8M8; A0A5S6QQ85; P68368	Q5FW91; Q3TIZ0; Q9JJZ2; Q99KA2; A0A2R8VHF3; P68369; Q9NY65; Q9D9Y2; P05213; P08537; A0A5S6Q8M8; Q52L87; A0A0A0MQA5; A0A5S6QQ85; P68368	0	2		0	1	2	1205.11	2409.21	2409.21	1.03	0.00124	HCD (High Energy Collision Dissociation)	MS2	0	50	114.639	40128	OFL003219-0-8TTL4-a1A-b2A-tubulin.raw	F8	3.66
		FALSE	High	Sequest HT (A2)	Unambiguous	FDGAINVDITEFQTNLVPYPR		1	4	A0A178UGA1	A0A654EL16; A0A178UGA1; P11139; B9DHQ0	0	2	0	0	1	1	1205.11	2409.21	2409.21	0.59	0.00071	HCD (High Energy Collision Dissociation)	MS2	5.25293	50	115.166	40457	OFL003219-0-8TTL4-a1A-b2A-tubulin.raw	F8	3.65
		FALSE	High	Sequest HT (A2)	Unambiguous	FDGALNVDLTEFQTNLVPYPR		7	15	Q5FW91; Q3TIZ0; P68369; P08537; A0A5S6Q8M8; A0A5S6QQ85; P68368	Q5FW91; Q3TIZ0; Q9JJZ2; Q99KA2; A0A2R8VHF3; P68369; Q9NY65; Q9D9Y2; P05213; P08537; A0A5S6Q8M8; Q52L87; A0A0A0MQA5; A0A5S6QQ85; P68368	0	2		0	1	2	1205.11	2409.21	2409.21	0.59	0.00071	HCD (High Energy Collision Dissociation)	MS2	5.25293	50	115.166	40457	OFL003219-0-8TTL4-a1A-b2A-tubulin.raw	F8	3.65
		FALSE	High	Sequest HT (A2)	Unambiguous	FDGALNVDLTEFQTNLVPYPR		7	15	Q5FW91; Q3TIZ0; P68369; P08537; A0A5S6Q8M8; A0A5S6QQ85; P68368	Q5FW91; Q3TIZ0; Q9JJZ2; Q99KA2; A0A2R8VHF3; P68369; Q9NY65; Q9D9Y2; P05213; P08537; A0A5S6Q8M8; Q52L87; A0A0A0MQA5; A0A5S6QQ85; P68368	0	3	0	0	1	1	803.742	2409.21	2409.21	1	0.0008	HCD (High Energy Collision Dissociation)	MS2	10.1525	50	119.432	43014	OFL003219-0-8TTL4-a1A-b2A-tubulin.raw	F8	3.62
		FALSE	High	Sequest HT (A2)	Unambiguous	FDGAINVDITEFQTNLVPYPR		1	4	A0A178UGA1	A0A654EL16; A0A178UGA1; P11139; B9DHQ0	0	3		0	1	2	803.742	2409.21	2409.21	1	0.0008	HCD (High Energy Collision Dissociation)	MS2	10.1525	50	119.432	43014	OFL003219-0-8TTL4-a1A-b2A-tubulin.raw	F8	3.62
		FALSE	High	Sequest HT (A2)	Unambiguous	FDGAINVDITEFQTNLVPYPR		1	4	A0A178UGA1	A0A654EL16; A0A178UGA1; P11139; B9DHQ0	0	2	0	0	1	1	1205.11	2409.21	2409.21	1.08	0.0013	HCD (High Energy Collision Dissociation)	MS2	9.48195	50	116.732	41443	OFL003219-0-8TTL4-a1A-b2A-tubulin.raw	F8	3.6
		FALSE	High	Sequest HT (A2)	Unambiguous	FDGALNVDLTEFQTNLVPYPR		7	15	Q5FW91; Q3TIZ0; P68369; P08537; A0A5S6Q8M8; A0A5S6QQ85; P68368	Q5FW91; Q3TIZ0; Q9JJZ2; Q99KA2; A0A2R8VHF3; P68369; Q9NY65; Q9D9Y2; P05213; P08537; A0A5S6Q8M8; Q52L87; A0A0A0MQA5; A0A5S6QQ85; P68368	0	2		0	1	2	1205.11	2409.21	2409.21	1.08	0.0013	HCD (High Energy Collision Dissociation)	MS2	9.48195	50	116.732	41443	OFL003219-0-8TTL4-a1A-b2A-tubulin.raw	F8	3.6
		FALSE	High	Sequest HT (A2)	Unambiguous	FDGAINVDITEFQTNLVPYPR		1	4	A0A178UGA1	A0A654EL16; A0A178UGA1; P11139; B9DHQ0	0	2		0	1	2	1205.11	2409.22	2409.21	3.88	0.00467	HCD (High Energy Collision Dissociation)	MS2	11.4138	50	119.942	43273	OFL003219-0-8TTL4-a1A-b2A-tubulin.raw	F8	3.58
		FALSE	High	Sequest HT (A2)	Unambiguous	FDGALNVDLTEFQTNLVPYPR		7	15	Q5FW91; Q3TIZ0; P68369; P08537; A0A5S6Q8M8; A0A5S6QQ85; P68368	Q5FW91; Q3TIZ0; Q9JJZ2; Q99KA2; A0A2R8VHF3; P68369; Q9NY65; Q9D9Y2; P05213; P08537; A0A5S6Q8M8; Q52L87; A0A0A0MQA5; A0A5S6QQ85; P68368	0	2	0	0	1	1	1205.11	2409.22	2409.21	3.88	0.00467	HCD (High Energy Collision Dissociation)	MS2	11.4138	50	119.942	43273	OFL003219-0-8TTL4-a1A-b2A-tubulin.raw	F8	3.58
		FALSE	High	Sequest HT (A2)	Unambiguous	FDGALNVDLTEFQTNLVPYPR		7	15	Q5FW91; Q3TIZ0; P68369; P08537; A0A5S6Q8M8; A0A5S6QQ85; P68368	Q5FW91; Q3TIZ0; Q9JJZ2; Q99KA2; A0A2R8VHF3; P68369; Q9NY65; Q9D9Y2; P05213; P08537; A0A5S6Q8M8; Q52L87; A0A0A0MQA5; A0A5S6QQ85; P68368	0	2		0	1	2	1205.11	2409.22	2409.21	4.38	0.00527	HCD (High Energy Collision Dissociation)	MS2	4.44749	50	119.165	42864	OFL003219-0-8TTL4-a1A-b2A-tubulin.raw	F8	3.54
		FALSE	High	Sequest HT (A2)	Unambiguous	FDGAINVDITEFQTNLVPYPR		1	4	A0A178UGA1	A0A654EL16; A0A178UGA1; P11139; B9DHQ0	0	2	0	0	1	1	1205.11	2409.22	2409.21	4.38	0.00527	HCD (High Energy Collision Dissociation)	MS2	4.44749	50	119.165	42864	OFL003219-0-8TTL4-a1A-b2A-tubulin.raw	F8	3.54
		FALSE	High	Sequest HT (A2)	Unambiguous	FDGAINVDITEFQTNLVPYPR		1	4	A0A178UGA1	A0A654EL16; A0A178UGA1; P11139; B9DHQ0	0	2		0	1	2	1205.11	2409.21	2409.21	-0.87	-0.00105	HCD (High Energy Collision Dissociation)	MS2	0	50	108.421	36335	OFL003219-0-8TTL4-a1A-b2A-tubulin.raw	F8	3.47
		FALSE	High	Sequest HT (A2)	Unambiguous	FDGALNVDLTEFQTNLVPYPR		7	15	Q5FW91; Q3TIZ0; P68369; P08537; A0A5S6Q8M8; A0A5S6QQ85; P68368	Q5FW91; Q3TIZ0; Q9JJZ2; Q99KA2; A0A2R8VHF3; P68369; Q9NY65; Q9D9Y2; P05213; P08537; A0A5S6Q8M8; Q52L87; A0A0A0MQA5; A0A5S6QQ85; P68368	0	2	0	0	1	1	1205.11	2409.21	2409.21	-0.87	-0.00105	HCD (High Energy Collision Dissociation)	MS2	0	50	108.421	36335	OFL003219-0-8TTL4-a1A-b2A-tubulin.raw	F8	3.47
		FALSE	High	Sequest HT (A2)	Unambiguous	FDGAINVDITEFQTNLVPYPR		1	4	A0A178UGA1	A0A654EL16; A0A178UGA1; P11139; B9DHQ0	0	2		0	1	2	1205.11	2409.21	2409.21	2.44	0.00294	HCD (High Energy Collision Dissociation)	MS2	10.7988	50	118.369	42424	OFL003219-0-8TTL4-a1A-b2A-tubulin.raw	F8	3.37
		FALSE	High	Sequest HT (A2)	Unambiguous	FDGALNVDLTEFQTNLVPYPR		7	15	Q5FW91; Q3TIZ0; P68369; P08537; A0A5S6Q8M8; A0A5S6QQ85; P68368	Q5FW91; Q3TIZ0; Q9JJZ2; Q99KA2; A0A2R8VHF3; P68369; Q9NY65; Q9D9Y2; P05213; P08537; A0A5S6Q8M8; Q52L87; A0A0A0MQA5; A0A5S6QQ85; P68368	0	2	0	0	1	1	1205.11	2409.21	2409.21	2.44	0.00294	HCD (High Energy Collision Dissociation)	MS2	10.7988	50	118.369	42424	OFL003219-0-8TTL4-a1A-b2A-tubulin.raw	F8	3.37
		FALSE	High	Sequest HT (A2)	Unambiguous	FDGAINVDITEFQTNLVPYPR		1	4	A0A178UGA1	A0A654EL16; A0A178UGA1; P11139; B9DHQ0	0	3		0	1	2	803.742	2409.21	2409.21	0.66	0.00053	HCD (High Energy Collision Dissociation)	MS2	26.4825	50	115.891	40919	OFL003219-0-8TTL4-a1A-b2A-tubulin.raw	F8	3.25
		FALSE	High	Sequest HT (A2)	Unambiguous	FDGALNVDLTEFQTNLVPYPR		7	15	Q5FW91; Q3TIZ0; P68369; P08537; A0A5S6Q8M8; A0A5S6QQ85; P68368	Q5FW91; Q3TIZ0; Q9JJZ2; Q99KA2; A0A2R8VHF3; P68369; Q9NY65; Q9D9Y2; P05213; P08537; A0A5S6Q8M8; Q52L87; A0A0A0MQA5; A0A5S6QQ85; P68368	0	3	0	0	1	1	803.742	2409.21	2409.21	0.66	0.00053	HCD (High Energy Collision Dissociation)	MS2	26.4825	50	115.891	40919	OFL003219-0-8TTL4-a1A-b2A-tubulin.raw	F8	3.25
		FALSE	High	Sequest HT (A2)	Unambiguous	FDGAINVDITEFQTNLVPYPR		1	4	A0A178UGA1	A0A654EL16; A0A178UGA1; P11139; B9DHQ0	0	3	0	0	1	1	803.741	2409.21	2409.21	0.5	0.0004	HCD (High Energy Collision Dissociation)	MS2	45.7553	50	118.406	42445	OFL003219-0-8TTL4-a1A-b2A-tubulin.raw	F8	3.11
		FALSE	High	Sequest HT (A2)	Unambiguous	FDGALNVDLTEFQTNLVPYPR		7	15	Q5FW91; Q3TIZ0; P68369; P08537; A0A5S6Q8M8; A0A5S6QQ85; P68368	Q5FW91; Q3TIZ0; Q9JJZ2; Q99KA2; A0A2R8VHF3; P68369; Q9NY65; Q9D9Y2; P05213; P08537; A0A5S6Q8M8; Q52L87; A0A0A0MQA5; A0A5S6QQ85; P68368	0	3		0	1	2	803.741	2409.21	2409.21	0.5	0.0004	HCD (High Energy Collision Dissociation)	MS2	45.7553	50	118.406	42445	OFL003219-0-8TTL4-a1A-b2A-tubulin.raw	F8	3.11
		FALSE	High	Sequest HT (A2)	Unambiguous	FDGAINVDITEFQTNLVPYPR		1	4	A0A178UGA1	A0A654EL16; A0A178UGA1; P11139; B9DHQ0	0	3		0	1	2	803.741	2409.21	2409.21	0.17	0.00014	HCD (High Energy Collision Dissociation)	MS2	41.3976	50	119.978	43293	OFL003219-0-8TTL4-a1A-b2A-tubulin.raw	F8	3.01
		FALSE	High	Sequest HT (A2)	Unambiguous	FDGALNVDLTEFQTNLVPYPR		7	15	Q5FW91; Q3TIZ0; P68369; P08537; A0A5S6Q8M8; A0A5S6QQ85; P68368	Q5FW91; Q3TIZ0; Q9JJZ2; Q99KA2; A0A2R8VHF3; P68369; Q9NY65; Q9D9Y2; P05213; P08537; A0A5S6Q8M8; Q52L87; A0A0A0MQA5; A0A5S6QQ85; P68368	0	3	0	0	1	1	803.741	2409.21	2409.21	0.17	0.00014	HCD (High Energy Collision Dissociation)	MS2	41.3976	50	119.978	43293	OFL003219-0-8TTL4-a1A-b2A-tubulin.raw	F8	3.01
		FALSE	High	Sequest HT (A2)	Unambiguous	FDGAINVDITEFQTNLVPYPR		1	4	A0A178UGA1	A0A654EL16; A0A178UGA1; P11139; B9DHQ0	0	2	0	0	1	1	1205.11	2409.21	2409.21	2.66	0.00321	HCD (High Energy Collision Dissociation)	MS2	6.58739	50	119.974	43292	OFL003219-0-8TTL4-a1A-b2A-tubulin.raw	F8	3
		FALSE	High	Sequest HT (A2)	Unambiguous	FDGALNVDLTEFQTNLVPYPR		7	15	Q5FW91; Q3TIZ0; P68369; P08537; A0A5S6Q8M8; A0A5S6QQ85; P68368	Q5FW91; Q3TIZ0; Q9JJZ2; Q99KA2; A0A2R8VHF3; P68369; Q9NY65; Q9D9Y2; P05213; P08537; A0A5S6Q8M8; Q52L87; A0A0A0MQA5; A0A5S6QQ85; P68368	0	2		0	1	2	1205.11	2409.21	2409.21	2.66	0.00321	HCD (High Energy Collision Dissociation)	MS2	6.58739	50	119.974	43292	OFL003219-0-8TTL4-a1A-b2A-tubulin.raw	F8	3
		FALSE	High	Sequest HT (A2)	Unambiguous	FDGALNVDLTEFQTNLVPYPR		7	15	Q5FW91; Q3TIZ0; P68369; P08537; A0A5S6Q8M8; A0A5S6QQ85; P68368	Q5FW91; Q3TIZ0; Q9JJZ2; Q99KA2; A0A2R8VHF3; P68369; Q9NY65; Q9D9Y2; P05213; P08537; A0A5S6Q8M8; Q52L87; A0A0A0MQA5; A0A5S6QQ85; P68368	0	3	0	0	1	1	803.74	2409.21	2409.21	-0.84	-0.00068	HCD (High Energy Collision Dissociation)	MS2	15.9246	50	118.914	42725	OFL003219-0-8TTL4-a1A-b2A-tubulin.raw	F8	2.8
		FALSE	High	Sequest HT (A2)	Unambiguous	FDGAINVDITEFQTNLVPYPR		1	4	A0A178UGA1	A0A654EL16; A0A178UGA1; P11139; B9DHQ0	0	3		0	1	2	803.74	2409.21	2409.21	-0.84	-0.00068	HCD (High Energy Collision Dissociation)	MS2	15.9246	50	118.914	42725	OFL003219-0-8TTL4-a1A-b2A-tubulin.raw	F8	2.8
	FALSE	High	YMACCLLYR	2xCarbamidomethyl [C4; C5]	5	9	15	Q3TIZ0; Q3UX10; P68369; P08537; P68368	0	1249.55	High	2.43
		Checked	Confidence	Identifying Node	PSM Ambiguity	Annotated Sequence	Modifications	# Protein Groups	# Proteins	Master Protein Accessions	Protein Accessions	# Missed Cleavages	Charge	DeltaScore	DeltaCn	Rank	Search Engine Rank	m/z [Da]	MH+ [Da]	Theo. MH+ [Da]	DeltaM [ppm]	Deltam/z [Da]	Activation Type	MS Order	Isolation Interference [%]	Ion Inject Time [ms]	RT [min]	First Scan	Spectrum File	File ID	XCorr
		FALSE	High	Sequest HT (A2)	Unambiguous	YMAccLLYR	C4(Carbamidomethyl); C5(Carbamidomethyl)	5	9	Q3TIZ0; Q3UX10; P68369; P08537; P68368	Q3TIZ0; Q99KA2; Q3UX10; P68369; P05213; P08537; Q52L87; A0A0A0MQA5; P68368	0	2	0.8477	0	1	1	625.28	1249.55	1249.55	-0.66	-0.00041	HCD (High Energy Collision Dissociation)	MS2	20.2358	39.894	65.3414	18859	OFL003219-0-8TTL4-a1A-b2A-tubulin.raw	F8	2.43
		FALSE	High	Sequest HT (A2)	Unambiguous	YMAccLLYR	C4(Carbamidomethyl); C5(Carbamidomethyl)	5	9	Q3TIZ0; Q3UX10; P68369; P08537; P68368	Q3TIZ0; Q99KA2; Q3UX10; P68369; P05213; P08537; Q52L87; A0A0A0MQA5; P68368	0	2	0.8018	0	1	1	625.28	1249.55	1249.55	0.07	5e-05	HCD (High Energy Collision Dissociation)	MS2	2.72735	14.84	62.7397	17769	OFL003219-0-8TTL4-a1A-b2A-tubulin.raw	F8	2.17
		FALSE	High	Sequest HT (A2)	Unambiguous	YMAccLLYR	C4(Carbamidomethyl); C5(Carbamidomethyl)	5	9	Q3TIZ0; Q3UX10; P68369; P08537; P68368	Q3TIZ0; Q99KA2; Q3UX10; P68369; P05213; P08537; Q52L87; A0A0A0MQA5; P68368	0	2	0.782	0	1	1	625.28	1249.55	1249.55	-0.28	-0.00018	HCD (High Energy Collision Dissociation)	MS2	17.4764	48.686	65.9068	19111	OFL003219-0-8TTL4-a1A-b2A-tubulin.raw	F8	2.11
		FALSE	High	Sequest HT (A2)	Unambiguous	YMAccLLYR	C4(Carbamidomethyl); C5(Carbamidomethyl)	5	9	Q3TIZ0; Q3UX10; P68369; P08537; P68368	Q3TIZ0; Q99KA2; Q3UX10; P68369; P05213; P08537; Q52L87; A0A0A0MQA5; P68368	0	2	0.7723	0	1	1	625.28	1249.55	1249.55	-0.26	-0.00016	HCD (High Energy Collision Dissociation)	MS2	18.5527	50	72.4556	21872	OFL003219-0-8TTL4-a1A-b2A-tubulin.raw	F8	2.02
		FALSE	High	Sequest HT (A2)	Unambiguous	YMAccLLYR	C4(Carbamidomethyl); C5(Carbamidomethyl)	5	9	Q3TIZ0; Q3UX10; P68369; P08537; P68368	Q3TIZ0; Q99KA2; Q3UX10; P68369; P05213; P08537; Q52L87; A0A0A0MQA5; P68368	0	2	0.852	0	1	1	625.28	1249.55	1249.55	0.45	0.00028	HCD (High Energy Collision Dissociation)	MS2	14.2273	22.924	64.0697	18431	OFL003219-0-8TTL4-a1A-b2A-tubulin.raw	F8	1.96
		FALSE	High	Sequest HT (A2)	Unambiguous	YMAccLLYR	C4(Carbamidomethyl); C5(Carbamidomethyl)	5	9	Q3TIZ0; Q3UX10; P68369; P08537; P68368	Q3TIZ0; Q99KA2; Q3UX10; P68369; P05213; P08537; Q52L87; A0A0A0MQA5; P68368	0	2	0.8601	0	1	1	625.28	1249.55	1249.55	0.28	0.00018	HCD (High Energy Collision Dissociation)	MS2	45.5658	30.173	60.7156	17107	OFL003219-0-8TTL4-a1A-b2A-tubulin.raw	F8	1.93
		FALSE	High	Sequest HT (A2)	Unambiguous	YMAccLLYR	C4(Carbamidomethyl); C5(Carbamidomethyl)	5	9	Q3TIZ0; Q3UX10; P68369; P08537; P68368	Q3TIZ0; Q99KA2; Q3UX10; P68369; P05213; P08537; Q52L87; A0A0A0MQA5; P68368	0	2	0.7812	0	1	1	625.28	1249.55	1249.55	0.08	5e-05	HCD (High Energy Collision Dissociation)	MS2	0	0.322	61.7233	17369	OFL003219-0-8TTL4-a1A-b2A-tubulin.raw	F8	1.92
		FALSE	High	Sequest HT (A2)	Unambiguous	YMAccLLYR	C4(Carbamidomethyl); C5(Carbamidomethyl)	5	9	Q3TIZ0; Q3UX10; P68369; P08537; P68368	Q3TIZ0; Q99KA2; Q3UX10; P68369; P05213; P08537; Q52L87; A0A0A0MQA5; P68368	0	2	0.8646	0	1	1	625.28	1249.55	1249.55	-0.13	-8e-05	HCD (High Energy Collision Dissociation)	MS2	4.67964	40.378	63.2443	17998	OFL003219-0-8TTL4-a1A-b2A-tubulin.raw	F8	1.92
		FALSE	High	Sequest HT (A2)	Unambiguous	YMAccLLYR	C4(Carbamidomethyl); C5(Carbamidomethyl)	5	9	Q3TIZ0; Q3UX10; P68369; P08537; P68368	Q3TIZ0; Q99KA2; Q3UX10; P68369; P05213; P08537; Q52L87; A0A0A0MQA5; P68368	0	2	0.7801	0	1	1	625.28	1249.55	1249.55	0.18	0.00011	HCD (High Energy Collision Dissociation)	MS2	0	0.556	62.2283	17534	OFL003219-0-8TTL4-a1A-b2A-tubulin.raw	F8	1.91
		FALSE	High	Sequest HT (A2)	Unambiguous	YMAccLLYR	C4(Carbamidomethyl); C5(Carbamidomethyl)	5	9	Q3TIZ0; Q3UX10; P68369; P08537; P68368	Q3TIZ0; Q99KA2; Q3UX10; P68369; P05213; P08537; Q52L87; A0A0A0MQA5; P68368	0	2	0.766	0	1	1	625.28	1249.55	1249.55	-0.21	-0.00013	HCD (High Energy Collision Dissociation)	MS2	0	50	66.6806	19433	OFL003219-0-8TTL4-a1A-b2A-tubulin.raw	F8	1.88
		FALSE	High	Sequest HT (A2)	Unambiguous	YMAccLLYR	C4(Carbamidomethyl); C5(Carbamidomethyl)	5	9	Q3TIZ0; Q3UX10; P68369; P08537; P68368	Q3TIZ0; Q99KA2; Q3UX10; P68369; P05213; P08537; Q52L87; A0A0A0MQA5; P68368	0	2	0.7742	0	1	1	625.28	1249.55	1249.55	-0.01	-1e-05	HCD (High Energy Collision Dissociation)	MS2	0	0.125	61.2208	17243	OFL003219-0-8TTL4-a1A-b2A-tubulin.raw	F8	1.86
		FALSE	High	Sequest HT (A2)	Unambiguous	YMAccLLYR	C4(Carbamidomethyl); C5(Carbamidomethyl)	5	9	Q3TIZ0; Q3UX10; P68369; P08537; P68368	Q3TIZ0; Q99KA2; Q3UX10; P68369; P05213; P08537; Q52L87; A0A0A0MQA5; P68368	0	2	0.8226	0	1	1	625.279	1249.55	1249.55	-0.81	-0.00051	HCD (High Energy Collision Dissociation)	MS2	22.4756	50	67.305	19657	OFL003219-0-8TTL4-a1A-b2A-tubulin.raw	F8	1.86
		FALSE	High	Sequest HT (A2)	Unambiguous	YMAccLLYR	C4(Carbamidomethyl); C5(Carbamidomethyl)	5	9	Q3TIZ0; Q3UX10; P68369; P08537; P68368	Q3TIZ0; Q99KA2; Q3UX10; P68369; P05213; P08537; Q52L87; A0A0A0MQA5; P68368	0	2	0.8407	0	1	1	625.28	1249.55	1249.55	0.59	0.00037	HCD (High Energy Collision Dissociation)	MS2	0	50	68.7645	20245	OFL003219-0-8TTL4-a1A-b2A-tubulin.raw	F8	1.82
		FALSE	High	Sequest HT (A2)	Unambiguous	YMAccLLYR	C4(Carbamidomethyl); C5(Carbamidomethyl)	5	9	Q3TIZ0; Q3UX10; P68369; P08537; P68368	Q3TIZ0; Q99KA2; Q3UX10; P68369; P05213; P08537; Q52L87; A0A0A0MQA5; P68368	0	2	0.7889	0	1	1	625.28	1249.55	1249.55	-0.15	-0.0001	HCD (High Energy Collision Dissociation)	MS2	28.5559	26.504	64.7595	18687	OFL003219-0-8TTL4-a1A-b2A-tubulin.raw	F8	1.8
		FALSE	High	Sequest HT (A2)	Unambiguous	YMAccLLYR	C4(Carbamidomethyl); C5(Carbamidomethyl)	5	9	Q3TIZ0; Q3UX10; P68369; P08537; P68368	Q3TIZ0; Q99KA2; Q3UX10; P68369; P05213; P08537; Q52L87; A0A0A0MQA5; P68368	0	2	0.8667	0	1	1	625.28	1249.55	1249.55	0.22	0.00014	HCD (High Energy Collision Dissociation)	MS2	0	50	70.4939	20844	OFL003219-0-8TTL4-a1A-b2A-tubulin.raw	F8	1.8
	FALSE	High	FDLMYAK		11	23	3	Q5FW91; Q3TIZ0; Q3UX10; A0A178UGA1; P68369; A0A178UXP7; B9DGT7; P08537; A0A5S6Q8M8; A0A5S6QQ85; P68368	0	887.433	High	1.88
		Checked	Confidence	Identifying Node	PSM Ambiguity	Annotated Sequence	Modifications	# Protein Groups	# Proteins	Master Protein Accessions	Protein Accessions	# Missed Cleavages	Charge	DeltaScore	DeltaCn	Rank	Search Engine Rank	m/z [Da]	MH+ [Da]	Theo. MH+ [Da]	DeltaM [ppm]	Deltam/z [Da]	Activation Type	MS Order	Isolation Interference [%]	Ion Inject Time [ms]	RT [min]	First Scan	Spectrum File	File ID	XCorr
		FALSE	High	Sequest HT (A2)	Unambiguous	FDLMYAK		11	23	Q5FW91; Q3TIZ0; Q3UX10; A0A178UGA1; P68369; A0A178UXP7; B9DGT7; P08537; A0A5S6Q8M8; A0A5S6QQ85; P68368	Q5FW91; Q3TIZ0; Q944I2; Q9JJZ2; A0A5S6QIR1; Q99KA2; Q3UX10; A0A178UGA1; P68369; Q9NY65; A0A178UXP7; B9DHQ0; B9DGT7; Q9D9Y2; P05213; P08537; Q15670; Q0WLQ5; A0A5S6Q8M8; Q52L87; A0A0A0MQA5; A0A5S6QQ85; P68368	0	2	0.9255	0	1	1	444.22	887.433	887.433	-0.72	-0.00032	HCD (High Energy Collision Dissociation)	MS2	0	28.443	60.6832	17095	OFL003219-0-8TTL4-a1A-b2A-tubulin.raw	F8	1.88
		FALSE	High	Sequest HT (A2)	Unambiguous	FDLMYAK		11	23	Q5FW91; Q3TIZ0; Q3UX10; A0A178UGA1; P68369; A0A178UXP7; B9DGT7; P08537; A0A5S6Q8M8; A0A5S6QQ85; P68368	Q5FW91; Q3TIZ0; Q944I2; Q9JJZ2; A0A5S6QIR1; Q99KA2; Q3UX10; A0A178UGA1; P68369; Q9NY65; A0A178UXP7; B9DHQ0; B9DGT7; Q9D9Y2; P05213; P08537; Q15670; Q0WLQ5; A0A5S6Q8M8; Q52L87; A0A0A0MQA5; A0A5S6QQ85; P68368	0	2	0.7754	0	1	1	444.22	887.433	887.433	-0.16	-7e-05	HCD (High Energy Collision Dissociation)	MS2	0	0.523	60.182	16955	OFL003219-0-8TTL4-a1A-b2A-tubulin.raw	F8	1.87
		FALSE	High	Sequest HT (A2)	Unambiguous	FDLMYAK		11	23	Q5FW91; Q3TIZ0; Q3UX10; A0A178UGA1; P68369; A0A178UXP7; B9DGT7; P08537; A0A5S6Q8M8; A0A5S6QQ85; P68368	Q5FW91; Q3TIZ0; Q944I2; Q9JJZ2; A0A5S6QIR1; Q99KA2; Q3UX10; A0A178UGA1; P68369; Q9NY65; A0A178UXP7; B9DHQ0; B9DGT7; Q9D9Y2; P05213; P08537; Q15670; Q0WLQ5; A0A5S6Q8M8; Q52L87; A0A0A0MQA5; A0A5S6QQ85; P68368	0	2	0.7386	0	1	1	444.22	887.433	887.433	-0.17	-7e-05	HCD (High Energy Collision Dissociation)	MS2	0	50	59.6771	16747	OFL003219-0-8TTL4-a1A-b2A-tubulin.raw	F8	1.76
	FALSE	High	FDLMYAKR		10	22	1	Q5FW91; Q3TIZ0; A0A178UGA1; P68369; A0A178UXP7; B9DGT7; P08537; A0A5S6Q8M8; A0A5S6QQ85; P68368	1	1043.53	High	2.31
		Checked	Confidence	Identifying Node	PSM Ambiguity	Annotated Sequence	Modifications	# Protein Groups	# Proteins	Master Protein Accessions	Protein Accessions	# Missed Cleavages	Charge	DeltaScore	DeltaCn	Rank	Search Engine Rank	m/z [Da]	MH+ [Da]	Theo. MH+ [Da]	DeltaM [ppm]	Deltam/z [Da]	Activation Type	MS Order	Isolation Interference [%]	Ion Inject Time [ms]	RT [min]	First Scan	Spectrum File	File ID	XCorr
		FALSE	High	Sequest HT (A2)	Unambiguous	FDLMYAKR		10	22	Q5FW91; Q3TIZ0; A0A178UGA1; P68369; A0A178UXP7; B9DGT7; P08537; A0A5S6Q8M8; A0A5S6QQ85; P68368	Q5FW91; Q3TIZ0; Q944I2; Q9JJZ2; A0A5S6QIR1; Q99KA2; A0A178UGA1; P68369; Q9NY65; A0A178UXP7; B9DHQ0; B9DGT7; Q9D9Y2; P05213; P08537; Q15670; Q0WLQ5; A0A5S6Q8M8; Q52L87; A0A0A0MQA5; A0A5S6QQ85; P68368	1	2	0.697	0	1	1	522.27	1043.53	1043.53	-0.69	-0.00036	HCD (High Energy Collision Dissociation)	MS2	0	50	45.548	11947	OFL003219-0-8TTL4-a1A-b2A-tubulin.raw	F8	2.31
	FALSE	High	GDVVPKDVNAAIATIK		4	8	3	Q5FW91; Q3TIZ0; P68369; P08537	1	1610.91	High	4.73
[truncated: 10,335 more rows]
